# Supplementary material for: Cystic Fibrosis Transmembrane Conductance Regulator (CFTR): CLOSED AND OPEN STATE CHANNEL MODELS
Source: J Biol Chem. 2015 Jul 30;290(38):22891–906. doi: 10.1074/jbc.M115.665125 (PMC4645605; doi:10.1074/jbc.M115.665125)
Supplement: Supplemental Data [file supp_M115.665125_jbc.M115.665125-1.zip]

Archive with 15 entries (14 files):
- CFTR_on_ABC-B10.pdb
- __MACOSX/
- __MACOSX/._CFTR_on_ABC-B10.pdb
- CFTR_on_McjD.pdb
- __MACOSX/._CFTR_on_McjD.pdb
- CFTR_on_Sav1866.pdb
- __MACOSX/._CFTR_on_Sav1866.pdb
- CFTR_on_TM287-288.pdb
- __MACOSX/._CFTR_on_TM287-288.pdb
- NBDs.html
- __MACOSX/._NBDs.html
- Templates.html
- __MACOSX/._Templates.html
- TMDs.html
- __MACOSX/._TMDs.html
