# Supplementary material for: Cystic Fibrosis Transmembrane Conductance Regulator (CFTR): CLOSED AND OPEN STATE CHANNEL MODELS
Source: J Biol Chem. 2015 Jul 30;290(38):22891–906. doi: 10.1074/jbc.M115.665125 (PMC4645605; doi:10.1074/jbc.M115.665125)
Supplement: Supplemental Data [file supp_M115.665125_jbc.M115.665125-1.zip › CFTR_on_ABC-B10.pdb]

CRYST1    0.000    0.000    0.000  90.00  90.00  90.00 P 1           1
ATOM      1  N   LYS A  68      43.046  43.170  83.887  0.00  0.00           N
ATOM      2  CA  LYS A  68      44.203  43.462  83.026  0.00  0.00           C
ATOM      3  C   LYS A  68      45.454  43.644  83.878  0.00  0.00           C
ATOM      4  O   LYS A  68      46.361  42.838  83.651  0.00  0.00           O
ATOM      5  CB  LYS A  68      43.986  44.625  82.057  0.00  0.00           C
ATOM      6  CG  LYS A  68      43.190  44.342  80.771  0.00  0.00           C
ATOM      7  CD  LYS A  68      42.970  45.637  79.981  0.00  0.00           C
ATOM      8  CE  LYS A  68      42.325  45.335  78.627  0.00  0.00           C
ATOM      9  NZ  LYS A  68      41.604  46.467  78.023  0.00  0.00           N
ATOM     10  N   LEU A  69      45.359  44.480  84.902  0.00  0.00           N
ATOM     11  CA  LEU A  69      46.438  44.802  85.841  0.00  0.00           C
ATOM     12  C   LEU A  69      47.006  43.680  86.703  0.00  0.00           C
ATOM     13  O   LEU A  69      48.150  43.255  86.517  0.00  0.00           O
ATOM     14  CB  LEU A  69      46.063  46.104  86.549  0.00  0.00           C
ATOM     15  CG  LEU A  69      46.134  47.389  85.722  0.00  0.00           C
ATOM     16  CD1 LEU A  69      45.275  47.567  84.463  0.00  0.00           C
ATOM     17  CD2 LEU A  69      45.878  48.563  86.673  0.00  0.00           C
ATOM     18  N   ILE A  70      46.063  43.009  87.368  0.00  0.00           N
ATOM     19  CA  ILE A  70      46.323  41.764  88.108  0.00  0.00           C
ATOM     20  C   ILE A  70      46.918  40.643  87.270  0.00  0.00           C
ATOM     21  O   ILE A  70      48.037  40.241  87.593  0.00  0.00           O
ATOM     22  CB  ILE A  70      45.127  41.343  88.968  0.00  0.00           C
ATOM     23  CG1 ILE A  70      45.050  42.170  90.253  0.00  0.00           C
ATOM     24  CG2 ILE A  70      44.963  39.853  89.256  0.00  0.00           C
ATOM     25  CD  ILE A  70      46.474  42.261  90.816  0.00  0.00           C
ATOM     26  N   ASN A  71      46.402  40.323  86.087  0.00  0.00           N
ATOM     27  CA  ASN A  71      47.037  39.430  85.098  0.00  0.00           C
ATOM     28  C   ASN A  71      48.509  39.657  84.761  0.00  0.00           C
ATOM     29  O   ASN A  71      49.233  38.682  84.914  0.00  0.00           O
ATOM     30  CB  ASN A  71      46.170  39.268  83.851  0.00  0.00           C
ATOM     31  CG  ASN A  71      44.718  38.912  84.209  0.00  0.00           C
ATOM     32  ND2 ASN A  71      43.836  39.131  83.239  0.00  0.00           N
ATOM     33  OD1 ASN A  71      44.320  38.476  85.287  0.00  0.00           O
ATOM     34  N   ALA A  72      48.854  40.917  84.507  0.00  0.00           N
ATOM     35  CA  ALA A  72      50.283  41.235  84.399  0.00  0.00           C
ATOM     36  C   ALA A  72      51.072  40.917  85.679  0.00  0.00           C
ATOM     37  O   ALA A  72      51.998  40.102  85.573  0.00  0.00           O
ATOM     38  CB  ALA A  72      50.451  42.622  83.783  0.00  0.00           C
ATOM     39  N   LEU A  73      50.638  41.382  86.842  0.00  0.00           N
ATOM     40  CA  LEU A  73      51.288  41.063  88.130  0.00  0.00           C
ATOM     41  C   LEU A  73      51.423  39.566  88.431  0.00  0.00           C
ATOM     42  O   LEU A  73      52.573  39.194  88.684  0.00  0.00           O
ATOM     43  CB  LEU A  73      50.533  41.865  89.188  0.00  0.00           C
ATOM     44  CG  LEU A  73      51.088  41.957  90.613  0.00  0.00           C
ATOM     45  CD1 LEU A  73      52.618  41.966  90.618  0.00  0.00           C
ATOM     46  CD2 LEU A  73      50.553  43.159  91.391  0.00  0.00           C
ATOM     47  N   ARG A  74      50.401  38.778  88.125  0.00  0.00           N
ATOM     48  CA  ARG A  74      50.267  37.339  88.413  0.00  0.00           C
ATOM     49  C   ARG A  74      51.160  36.489  87.516  0.00  0.00           C
ATOM     50  O   ARG A  74      50.672  35.572  86.857  0.00  0.00           O
ATOM     51  CB  ARG A  74      48.790  37.029  88.190  0.00  0.00           C
ATOM     52  CG  ARG A  74      48.074  36.272  89.317  0.00  0.00           C
ATOM     53  CD  ARG A  74      46.588  36.181  88.953  0.00  0.00           C
ATOM     54  NE  ARG A  74      46.404  35.532  87.655  0.00  0.00           N
ATOM     55  CZ  ARG A  74      45.242  35.252  87.046  0.00  0.00           C
ATOM     56  NH1 ARG A  74      44.075  35.409  87.673  0.00  0.00           N
ATOM     57  NH2 ARG A  74      45.167  34.724  85.808  0.00  0.00           N
ATOM     58  N   ARG A  75      52.371  36.914  87.166  0.00  0.00           N
ATOM     59  CA  ARG A  75      53.363  36.035  86.521  0.00  0.00           C
ATOM     60  C   ARG A  75      54.627  35.748  87.335  0.00  0.00           C
ATOM     61  O   ARG A  75      54.768  34.652  87.883  0.00  0.00           O
ATOM     62  CB  ARG A  75      53.673  36.589  85.130  0.00  0.00           C
ATOM     63  CG  ARG A  75      54.626  35.640  84.395  0.00  0.00           C
ATOM     64  CD  ARG A  75      54.698  36.021  82.913  0.00  0.00           C
ATOM     65  NE  ARG A  75      55.153  34.949  82.014  0.00  0.00           N
ATOM     66  CZ  ARG A  75      54.996  35.050  80.692  0.00  0.00           C
ATOM     67  NH1 ARG A  75      54.405  36.133  80.150  0.00  0.00           N
ATOM     68  NH2 ARG A  75      55.450  34.177  79.792  0.00  0.00           N
ATOM     69  N   CYS A  76      55.449  36.764  87.567  0.00  0.00           N
ATOM     70  CA  CYS A  76      56.826  36.464  87.992  0.00  0.00           C
ATOM     71  C   CYS A  76      56.890  36.654  89.512  0.00  0.00           C
ATOM     72  O   CYS A  76      56.739  37.776  89.984  0.00  0.00           O
ATOM     73  CB  CYS A  76      57.947  37.347  87.438  0.00  0.00           C
ATOM     74  SG  CYS A  76      57.426  38.245  85.937  0.00  0.00           S
ATOM     75  N   PHE A  77      57.330  35.610  90.202  0.00  0.00           N
ATOM     76  CA  PHE A  77      57.605  35.621  91.645  0.00  0.00           C
ATOM     77  C   PHE A  77      56.365  36.028  92.450  0.00  0.00           C
ATOM     78  O   PHE A  77      56.392  36.943  93.275  0.00  0.00           O
ATOM     79  CB  PHE A  77      58.888  36.370  92.013  0.00  0.00           C
ATOM     80  CG  PHE A  77      60.128  35.783  91.329  0.00  0.00           C
ATOM     81  CD1 PHE A  77      60.780  36.712  90.520  0.00  0.00           C
ATOM     82  CD2 PHE A  77      60.732  34.579  91.642  0.00  0.00           C
ATOM     83  CE1 PHE A  77      61.998  36.396  89.923  0.00  0.00           C
ATOM     84  CE2 PHE A  77      62.008  34.303  91.156  0.00  0.00           C
ATOM     85  CZ  PHE A  77      62.612  35.191  90.277  0.00  0.00           C
ATOM     86  N   PHE A  78      55.291  35.261  92.264  0.00  0.00           N
ATOM     87  CA  PHE A  78      54.013  35.408  92.981  0.00  0.00           C
ATOM     88  C   PHE A  78      54.160  35.198  94.494  0.00  0.00           C
ATOM     89  O   PHE A  78      53.797  36.070  95.275  0.00  0.00           O
ATOM     90  CB  PHE A  78      52.864  34.647  92.324  0.00  0.00           C
ATOM     91  CG  PHE A  78      53.285  33.198  92.047  0.00  0.00           C
ATOM     92  CD1 PHE A  78      53.331  32.224  93.033  0.00  0.00           C
ATOM     93  CD2 PHE A  78      53.800  32.813  90.814  0.00  0.00           C
ATOM     94  CE1 PHE A  78      53.970  30.997  92.877  0.00  0.00           C
ATOM     95  CE2 PHE A  78      54.338  31.536  90.687  0.00  0.00           C
ATOM     96  CZ  PHE A  78      54.515  30.573  91.665  0.00  0.00           C
ATOM     97  N   TRP A  79      54.942  34.184  94.878  0.00  0.00           N
ATOM     98  CA  TRP A  79      55.419  34.085  96.263  0.00  0.00           C
ATOM     99  C   TRP A  79      56.268  35.283  96.694  0.00  0.00           C
ATOM    100  O   TRP A  79      56.124  35.809  97.800  0.00  0.00           O
ATOM    101  CB  TRP A  79      56.135  32.741  96.428  0.00  0.00           C
ATOM    102  CG  TRP A  79      55.333  31.731  97.246  0.00  0.00           C
ATOM    103  CD1 TRP A  79      55.304  30.458  96.873  0.00  0.00           C
ATOM    104  CD2 TRP A  79      54.730  31.895  98.489  0.00  0.00           C
ATOM    105  CE2 TRP A  79      54.305  30.604  98.803  0.00  0.00           C
ATOM    106  CE3 TRP A  79      54.485  32.939  99.371  0.00  0.00           C
ATOM    107  NE1 TRP A  79      54.649  29.780  97.821  0.00  0.00           N
ATOM    108  CZ2 TRP A  79      53.714  30.398 100.048  0.00  0.00           C
ATOM    109  CZ3 TRP A  79      53.835  32.722 100.586  0.00  0.00           C
ATOM    110  CH2 TRP A  79      53.459  31.432 100.940  0.00  0.00           C
ATOM    111  N   ARG A  80      57.292  35.735  95.971  0.00  0.00           N
ATOM    112  CA  ARG A  80      58.031  36.931  96.402  0.00  0.00           C
ATOM    113  C   ARG A  80      57.344  38.297  96.317  0.00  0.00           C
ATOM    114  O   ARG A  80      57.521  39.123  97.204  0.00  0.00           O
ATOM    115  CB  ARG A  80      59.437  37.016  95.805  0.00  0.00           C
ATOM    116  CG  ARG A  80      60.404  37.946  96.539  0.00  0.00           C
ATOM    117  CD  ARG A  80      61.731  38.049  95.781  0.00  0.00           C
ATOM    118  NE  ARG A  80      62.418  36.764  95.866  0.00  0.00           N
ATOM    119  CZ  ARG A  80      62.682  35.849  94.924  0.00  0.00           C
ATOM    120  NH1 ARG A  80      62.394  35.990  93.620  0.00  0.00           N
ATOM    121  NH2 ARG A  80      63.295  34.725  95.306  0.00  0.00           N
ATOM    122  N   PHE A  81      56.261  38.406  95.556  0.00  0.00           N
ATOM    123  CA  PHE A  81      55.333  39.542  95.700  0.00  0.00           C
ATOM    124  C   PHE A  81      54.510  39.615  96.991  0.00  0.00           C
ATOM    125  O   PHE A  81      54.557  40.619  97.706  0.00  0.00           O
ATOM    126  CB  PHE A  81      54.465  39.609  94.451  0.00  0.00           C
ATOM    127  CG  PHE A  81      53.777  40.975  94.356  0.00  0.00           C
ATOM    128  CD1 PHE A  81      52.463  41.050  94.783  0.00  0.00           C
ATOM    129  CD2 PHE A  81      54.415  42.116  93.895  0.00  0.00           C
ATOM    130  CE1 PHE A  81      51.707  42.215  94.718  0.00  0.00           C
ATOM    131  CE2 PHE A  81      53.659  43.281  93.821  0.00  0.00           C
ATOM    132  CZ  PHE A  81      52.373  43.377  94.348  0.00  0.00           C
ATOM    133  N   MET A  82      54.153  38.415  97.415  0.00  0.00           N
ATOM    134  CA  MET A  82      53.591  38.130  98.751  0.00  0.00           C
ATOM    135  C   MET A  82      54.680  38.213  99.811  0.00  0.00           C
ATOM    136  O   MET A  82      54.487  38.987 100.755  0.00  0.00           O
ATOM    137  CB  MET A  82      52.708  36.885  98.810  0.00  0.00           C
ATOM    138  CG  MET A  82      51.739  36.902  97.630  0.00  0.00           C
ATOM    139  SD  MET A  82      50.480  38.216  97.810  0.00  0.00           S
ATOM    140  CE  MET A  82      49.043  37.200  98.072  0.00  0.00           C
ATOM    141  N   PHE A  83      55.914  37.709  99.707  0.00  0.00           N
ATOM    142  CA  PHE A  83      57.034  38.041 100.606  0.00  0.00           C
ATOM    143  C   PHE A  83      57.484  39.494 100.761  0.00  0.00           C
ATOM    144  O   PHE A  83      57.550  39.952 101.899  0.00  0.00           O
ATOM    145  CB  PHE A  83      58.231  37.107 100.403  0.00  0.00           C
ATOM    146  CG  PHE A  83      57.864  35.728 100.947  0.00  0.00           C
ATOM    147  CD1 PHE A  83      57.383  35.432 102.225  0.00  0.00           C
ATOM    148  CD2 PHE A  83      58.029  34.723  99.995  0.00  0.00           C
ATOM    149  CE1 PHE A  83      57.078  34.102 102.519  0.00  0.00           C
ATOM    150  CE2 PHE A  83      57.883  33.404 100.411  0.00  0.00           C
ATOM    151  CZ  PHE A  83      57.323  33.069 101.638  0.00  0.00           C
ATOM    152  N   TYR A  84      57.599  40.299  99.718  0.00  0.00           N
ATOM    153  CA  TYR A  84      57.620  41.770  99.799  0.00  0.00           C
ATOM    154  C   TYR A  84      56.528  42.339 100.705  0.00  0.00           C
ATOM    155  O   TYR A  84      56.854  42.837 101.775  0.00  0.00           O
ATOM    156  CB  TYR A  84      57.539  42.451  98.434  0.00  0.00           C
ATOM    157  CG  TYR A  84      57.781  43.962  98.398  0.00  0.00           C
ATOM    158  CD1 TYR A  84      59.110  44.339  98.249  0.00  0.00           C
ATOM    159  CD2 TYR A  84      56.920  44.871  98.994  0.00  0.00           C
ATOM    160  CE1 TYR A  84      59.528  45.555  98.775  0.00  0.00           C
ATOM    161  CE2 TYR A  84      57.328  46.126  99.440  0.00  0.00           C
ATOM    162  CZ  TYR A  84      58.677  46.463  99.382  0.00  0.00           C
ATOM    163  OH  TYR A  84      59.116  47.718  99.699  0.00  0.00           O
ATOM    164  N   GLY A  85      55.333  41.840 100.406  0.00  0.00           N
ATOM    165  CA  GLY A  85      54.153  42.218 101.193  0.00  0.00           C
ATOM    166  C   GLY A  85      54.231  41.877 102.676  0.00  0.00           C
ATOM    167  O   GLY A  85      54.227  42.792 103.500  0.00  0.00           O
ATOM    168  N   ILE A  86      54.694  40.682 103.027  0.00  0.00           N
ATOM    169  CA  ILE A  86      55.033  40.372 104.432  0.00  0.00           C
ATOM    170  C   ILE A  86      56.131  41.113 105.199  0.00  0.00           C
ATOM    171  O   ILE A  86      55.977  41.629 106.304  0.00  0.00           O
ATOM    172  CB  ILE A  86      55.210  38.854 104.543  0.00  0.00           C
ATOM    173  CG1 ILE A  86      53.939  38.163 104.025  0.00  0.00           C
ATOM    174  CG2 ILE A  86      55.329  38.383 105.997  0.00  0.00           C
ATOM    175  CD  ILE A  86      54.098  36.645 104.055  0.00  0.00           C
ATOM    176  N   PHE A  87      57.337  41.067 104.641  0.00  0.00           N
ATOM    177  CA  PHE A  87      58.528  41.787 105.108  0.00  0.00           C
ATOM    178  C   PHE A  87      58.268  43.286 105.257  0.00  0.00           C
ATOM    179  O   PHE A  87      58.855  43.945 106.119  0.00  0.00           O
ATOM    180  CB  PHE A  87      59.807  41.569 104.292  0.00  0.00           C
ATOM    181  CG  PHE A  87      60.358  40.161 104.056  0.00  0.00           C
ATOM    182  CD1 PHE A  87      60.872  39.846 102.803  0.00  0.00           C
ATOM    183  CD2 PHE A  87      60.285  39.126 104.971  0.00  0.00           C
ATOM    184  CE1 PHE A  87      61.392  38.588 102.545  0.00  0.00           C
ATOM    185  CE2 PHE A  87      60.884  37.888 104.775  0.00  0.00           C
ATOM    186  CZ  PHE A  87      61.488  37.634 103.552  0.00  0.00           C
ATOM    187  N   LEU A  88      57.513  43.876 104.326  0.00  0.00           N
ATOM    188  CA  LEU A  88      57.083  45.255 104.564  0.00  0.00           C
ATOM    189  C   LEU A  88      56.219  45.597 105.783  0.00  0.00           C
ATOM    190  O   LEU A  88      56.767  46.236 106.675  0.00  0.00           O
ATOM    191  CB  LEU A  88      56.273  45.623 103.313  0.00  0.00           C
ATOM    192  CG  LEU A  88      55.945  47.121 103.241  0.00  0.00           C
ATOM    193  CD1 LEU A  88      57.244  47.856 102.910  0.00  0.00           C
ATOM    194  CD2 LEU A  88      54.904  47.378 102.159  0.00  0.00           C
ATOM    195  N   TYR A  89      55.312  44.643 106.010  0.00  0.00           N
ATOM    196  CA  TYR A  89      54.490  44.676 107.222  0.00  0.00           C
ATOM    197  C   TYR A  89      55.329  44.528 108.501  0.00  0.00           C
ATOM    198  O   TYR A  89      55.476  45.474 109.267  0.00  0.00           O
ATOM    199  CB  TYR A  89      53.417  43.589 107.158  0.00  0.00           C
ATOM    200  CG  TYR A  89      52.296  43.719 108.186  0.00  0.00           C
ATOM    201  CD1 TYR A  89      51.263  44.622 107.940  0.00  0.00           C
ATOM    202  CD2 TYR A  89      52.301  42.785 109.222  0.00  0.00           C
ATOM    203  CE1 TYR A  89      50.145  44.590 108.770  0.00  0.00           C
ATOM    204  CE2 TYR A  89      51.164  42.793 110.020  0.00  0.00           C
ATOM    205  CZ  TYR A  89      50.110  43.676 109.805  0.00  0.00           C
ATOM    206  OH  TYR A  89      48.935  43.523 110.474  0.00  0.00           O
ATOM    207  N   LEU A  90      56.165  43.493 108.485  0.00  0.00           N
ATOM    208  CA  LEU A  90      57.045  43.235 109.626  0.00  0.00           C
ATOM    209  C   LEU A  90      58.117  44.303 109.880  0.00  0.00           C
ATOM    210  O   LEU A  90      58.293  44.651 111.049  0.00  0.00           O
ATOM    211  CB  LEU A  90      57.865  41.978 109.371  0.00  0.00           C
ATOM    212  CG  LEU A  90      57.051  40.685 109.541  0.00  0.00           C
ATOM    213  CD1 LEU A  90      57.893  39.566 108.946  0.00  0.00           C
ATOM    214  CD2 LEU A  90      56.809  40.312 111.001  0.00  0.00           C
ATOM    215  N   GLY A  91      58.432  45.089 108.858  0.00  0.00           N
ATOM    216  CA  GLY A  91      59.234  46.324 108.989  0.00  0.00           C
ATOM    217  C   GLY A  91      58.579  47.445 109.786  0.00  0.00           C
ATOM    218  O   GLY A  91      58.746  47.683 110.986  0.00  0.00           O
ATOM    219  N   GLU A  92      57.352  47.715 109.332  0.00  0.00           N
ATOM    220  CA  GLU A  92      56.431  48.713 109.887  0.00  0.00           C
ATOM    221  C   GLU A  92      55.768  48.548 111.252  0.00  0.00           C
ATOM    222  O   GLU A  92      55.486  49.530 111.953  0.00  0.00           O
ATOM    223  CB  GLU A  92      55.297  49.151 108.963  0.00  0.00           C
ATOM    224  CG  GLU A  92      55.705  49.906 107.693  0.00  0.00           C
ATOM    225  CD  GLU A  92      56.666  51.063 107.915  0.00  0.00           C
ATOM    226  OE1 GLU A  92      57.553  51.333 107.072  0.00  0.00           O
ATOM    227  OE2 GLU A  92      56.532  51.738 108.960  0.00  0.00           O
ATOM    228  N   VAL A  93      55.502  47.278 111.577  0.00  0.00           N
ATOM    229  CA  VAL A  93      55.161  46.894 112.956  0.00  0.00           C
ATOM    230  C   VAL A  93      56.351  47.226 113.845  0.00  0.00           C
ATOM    231  O   VAL A  93      56.217  48.031 114.769  0.00  0.00           O
ATOM    232  CB  VAL A  93      54.780  45.422 112.961  0.00  0.00           C
ATOM    233  CG1 VAL A  93      54.387  45.148 114.418  0.00  0.00           C
ATOM    234  CG2 VAL A  93      53.601  45.030 112.061  0.00  0.00           C
ATOM    235  N   THR A  94      57.556  46.702 113.660  0.00  0.00           N
ATOM    236  CA  THR A  94      58.766  46.944 114.461  0.00  0.00           C
ATOM    237  C   THR A  94      59.107  48.436 114.505  0.00  0.00           C
ATOM    238  O   THR A  94      59.494  48.915 115.576  0.00  0.00           O
ATOM    239  CB  THR A  94      60.005  46.099 114.128  0.00  0.00           C
ATOM    240  CG2 THR A  94      59.687  44.721 114.723  0.00  0.00           C
ATOM    241  OG1 THR A  94      60.219  46.052 112.720  0.00  0.00           O
ATOM    242  N   LYS A  95      58.814  49.138 113.418  0.00  0.00           N
ATOM    243  CA  LYS A  95      58.895  50.609 113.450  0.00  0.00           C
ATOM    244  C   LYS A  95      57.892  51.239 114.427  0.00  0.00           C
ATOM    245  O   LYS A  95      58.409  51.927 115.298  0.00  0.00           O
ATOM    246  CB  LYS A  95      58.705  51.250 112.074  0.00  0.00           C
ATOM    247  CG  LYS A  95      59.327  52.643 112.032  0.00  0.00           C
ATOM    248  CD  LYS A  95      58.935  53.353 110.734  0.00  0.00           C
ATOM    249  CE  LYS A  95      59.542  52.569 109.565  0.00  0.00           C
ATOM    250  NZ  LYS A  95      59.611  53.222 108.251  0.00  0.00           N
ATOM    251  N   ALA A  96      56.644  50.782 114.437  0.00  0.00           N
ATOM    252  CA  ALA A  96      55.563  51.261 115.314  0.00  0.00           C
ATOM    253  C   ALA A  96      55.681  50.880 116.787  0.00  0.00           C
ATOM    254  O   ALA A  96      55.337  51.654 117.679  0.00  0.00           O
ATOM    255  CB  ALA A  96      54.210  50.680 114.894  0.00  0.00           C
ATOM    256  N   VAL A  97      56.285  49.725 117.040  0.00  0.00           N
ATOM    257  CA  VAL A  97      56.665  49.245 118.377  0.00  0.00           C
ATOM    258  C   VAL A  97      57.723  50.116 119.062  0.00  0.00           C
ATOM    259  O   VAL A  97      57.529  50.541 120.198  0.00  0.00           O
ATOM    260  CB  VAL A  97      56.974  47.747 118.289  0.00  0.00           C
ATOM    261  CG1 VAL A  97      57.384  47.167 119.646  0.00  0.00           C
ATOM    262  CG2 VAL A  97      55.743  46.977 117.811  0.00  0.00           C
ATOM    263  N   GLN A  98      58.797  50.478 118.380  0.00  0.00           N
ATOM    264  CA  GLN A  98      59.908  51.347 118.806  0.00  0.00           C
ATOM    265  C   GLN A  98      59.724  52.749 119.396  0.00  0.00           C
ATOM    266  O   GLN A  98      60.212  53.039 120.489  0.00  0.00           O
ATOM    267  CB  GLN A  98      61.019  51.207 117.768  0.00  0.00           C
ATOM    268  CG  GLN A  98      62.372  51.817 118.158  0.00  0.00           C
ATOM    269  CD  GLN A  98      63.401  52.087 117.056  0.00  0.00           C
ATOM    270  NE2 GLN A  98      64.143  53.172 117.267  0.00  0.00           N
ATOM    271  OE1 GLN A  98      63.385  51.460 115.999  0.00  0.00           O
ATOM    272  N   PRO A  99      58.905  53.621 118.813  0.00  0.00           N
ATOM    273  CA  PRO A  99      58.321  54.722 119.591  0.00  0.00           C
ATOM    274  C   PRO A  99      57.649  54.437 120.926  0.00  0.00           C
ATOM    275  O   PRO A  99      57.806  55.163 121.913  0.00  0.00           O
ATOM    276  CB  PRO A  99      57.358  55.311 118.548  0.00  0.00           C
ATOM    277  CG  PRO A  99      58.101  55.207 117.215  0.00  0.00           C
ATOM    278  CD  PRO A  99      58.887  53.902 117.371  0.00  0.00           C
ATOM    279  N   LEU A 100      56.775  53.442 120.963  0.00  0.00           N
ATOM    280  CA  LEU A 100      56.225  52.936 122.231  0.00  0.00           C
ATOM    281  C   LEU A 100      57.298  52.508 123.234  0.00  0.00           C
ATOM    282  O   LEU A 100      57.234  52.905 124.391  0.00  0.00           O
ATOM    283  CB  LEU A 100      55.214  51.809 122.028  0.00  0.00           C
ATOM    284  CG  LEU A 100      53.762  52.270 121.941  0.00  0.00           C
ATOM    285  CD1 LEU A 100      52.792  51.152 121.548  0.00  0.00           C
ATOM    286  CD2 LEU A 100      53.196  52.785 123.262  0.00  0.00           C
ATOM    287  N   LEU A 101      58.406  51.972 122.728  0.00  0.00           N
ATOM    288  CA  LEU A 101      59.511  51.443 123.542  0.00  0.00           C
ATOM    289  C   LEU A 101      60.228  52.631 124.182  0.00  0.00           C
ATOM    290  O   LEU A 101      60.215  52.818 125.391  0.00  0.00           O
ATOM    291  CB  LEU A 101      60.375  50.413 122.797  0.00  0.00           C
ATOM    292  CG  LEU A 101      61.242  49.504 123.670  0.00  0.00           C
ATOM    293  CD1 LEU A 101      60.608  48.536 124.660  0.00  0.00           C
ATOM    294  CD2 LEU A 101      62.046  48.652 122.683  0.00  0.00           C
ATOM    295  N   LEU A 102      60.651  53.548 123.321  0.00  0.00           N
ATOM    296  CA  LEU A 102      61.190  54.864 123.718  0.00  0.00           C
ATOM    297  C   LEU A 102      60.356  55.794 124.585  0.00  0.00           C
ATOM    298  O   LEU A 102      60.793  56.343 125.596  0.00  0.00           O
ATOM    299  CB  LEU A 102      61.850  55.360 122.432  0.00  0.00           C
ATOM    300  CG  LEU A 102      61.912  56.879 122.273  0.00  0.00           C
ATOM    301  CD1 LEU A 102      63.235  57.599 122.582  0.00  0.00           C
ATOM    302  CD2 LEU A 102      61.191  57.408 121.023  0.00  0.00           C
ATOM    303  N   GLY A 103      59.048  55.735 124.352  0.00  0.00           N
ATOM    304  CA  GLY A 103      58.076  56.385 125.239  0.00  0.00           C
ATOM    305  C   GLY A 103      58.235  55.854 126.664  0.00  0.00           C
ATOM    306  O   GLY A 103      58.532  56.562 127.632  0.00  0.00           O
ATOM    307  N   ARG A 104      58.282  54.525 126.702  0.00  0.00           N
ATOM    308  CA  ARG A 104      58.545  53.723 127.899  0.00  0.00           C
ATOM    309  C   ARG A 104      59.907  54.065 128.521  0.00  0.00           C
ATOM    310  O   ARG A 104      59.924  54.362 129.709  0.00  0.00           O
ATOM    311  CB  ARG A 104      58.267  52.260 127.555  0.00  0.00           C
ATOM    312  CG  ARG A 104      58.393  51.207 128.663  0.00  0.00           C
ATOM    313  CD  ARG A 104      57.174  51.205 129.581  0.00  0.00           C
ATOM    314  NE  ARG A 104      57.516  50.435 130.789  0.00  0.00           N
ATOM    315  CZ  ARG A 104      56.937  49.365 131.350  0.00  0.00           C
ATOM    316  NH1 ARG A 104      55.846  48.855 130.762  0.00  0.00           N
ATOM    317  NH2 ARG A 104      57.307  48.974 132.576  0.00  0.00           N
ATOM    318  N   ILE A 105      60.956  54.056 127.711  0.00  0.00           N
ATOM    319  CA  ILE A 105      62.278  54.387 128.262  0.00  0.00           C
ATOM    320  C   ILE A 105      62.274  55.781 128.904  0.00  0.00           C
ATOM    321  O   ILE A 105      62.692  55.870 130.057  0.00  0.00           O
ATOM    322  CB  ILE A 105      63.370  54.247 127.193  0.00  0.00           C
ATOM    323  CG1 ILE A 105      63.542  52.786 126.784  0.00  0.00           C
ATOM    324  CG2 ILE A 105      64.712  54.837 127.633  0.00  0.00           C
ATOM    325  CD  ILE A 105      63.747  51.794 127.932  0.00  0.00           C
ATOM    326  N   ILE A 106      61.754  56.804 128.233  0.00  0.00           N
ATOM    327  CA  ILE A 106      61.721  58.177 128.754  0.00  0.00           C
ATOM    328  C   ILE A 106      61.047  58.371 130.116  0.00  0.00           C
ATOM    329  O   ILE A 106      61.675  58.841 131.060  0.00  0.00           O
ATOM    330  CB  ILE A 106      61.616  59.240 127.657  0.00  0.00           C
ATOM    331  CG1 ILE A 106      62.466  60.487 127.938  0.00  0.00           C
ATOM    332  CG2 ILE A 106      60.203  59.811 127.609  0.00  0.00           C
ATOM    333  CD  ILE A 106      63.957  60.146 128.034  0.00  0.00           C
ATOM    334  N   ALA A 107      60.050  57.506 130.282  0.00  0.00           N
ATOM    335  CA  ALA A 107      59.160  57.368 131.444  0.00  0.00           C
ATOM    336  C   ALA A 107      59.882  56.719 132.625  0.00  0.00           C
ATOM    337  O   ALA A 107      59.519  56.964 133.770  0.00  0.00           O
ATOM    338  CB  ALA A 107      57.865  56.560 131.346  0.00  0.00           C
ATOM    339  N   SER A 108      60.651  55.672 132.329  0.00  0.00           N
ATOM    340  CA  SER A 108      61.535  55.083 133.341  0.00  0.00           C
ATOM    341  C   SER A 108      62.766  55.922 133.678  0.00  0.00           C
ATOM    342  O   SER A 108      63.429  55.552 134.657  0.00  0.00           O
ATOM    343  CB  SER A 108      61.926  53.634 133.033  0.00  0.00           C
ATOM    344  OG  SER A 108      62.339  53.748 131.667  0.00  0.00           O
ATOM    345  N   TYR A 109      63.040  56.849 132.765  0.00  0.00           N
ATOM    346  CA  TYR A 109      64.022  57.916 132.969  0.00  0.00           C
ATOM    347  C   TYR A 109      63.646  59.129 133.828  0.00  0.00           C
ATOM    348  O   TYR A 109      64.486  59.678 134.543  0.00  0.00           O
ATOM    349  CB  TYR A 109      64.711  58.442 131.702  0.00  0.00           C
ATOM    350  CG  TYR A 109      66.058  57.808 131.369  0.00  0.00           C
ATOM    351  CD1 TYR A 109      66.063  56.673 130.566  0.00  0.00           C
ATOM    352  CD2 TYR A 109      67.251  58.437 131.727  0.00  0.00           C
ATOM    353  CE1 TYR A 109      67.260  56.157 130.091  0.00  0.00           C
ATOM    354  CE2 TYR A 109      68.449  57.901 131.272  0.00  0.00           C
ATOM    355  CZ  TYR A 109      68.444  56.816 130.398  0.00  0.00           C
ATOM    356  OH  TYR A 109      69.532  56.717 129.589  0.00  0.00           O
ATOM    357  N   ASP A 110      62.385  59.531 133.753  0.00  0.00           N
ATOM    358  CA  ASP A 110      61.871  60.712 134.461  0.00  0.00           C
ATOM    359  C   ASP A 110      61.657  60.480 135.960  0.00  0.00           C
ATOM    360  O   ASP A 110      62.266  61.278 136.682  0.00  0.00           O
ATOM    361  CB  ASP A 110      60.705  61.281 133.656  0.00  0.00           C
ATOM    362  CG  ASP A 110      60.051  62.481 134.343  0.00  0.00           C
ATOM    363  OD1 ASP A 110      59.322  62.353 135.356  0.00  0.00           O
ATOM    364  OD2 ASP A 110      60.309  63.620 133.878  0.00  0.00           O
ATOM    365  N   PRO A 111      61.009  59.439 136.460  0.00  0.00           N
ATOM    366  CA  PRO A 111      61.288  58.989 137.836  0.00  0.00           C
ATOM    367  C   PRO A 111      62.592  58.187 137.873  0.00  0.00           C
ATOM    368  O   PRO A 111      63.223  58.014 136.830  0.00  0.00           O
ATOM    369  CB  PRO A 111      59.998  58.284 138.247  0.00  0.00           C
ATOM    370  CG  PRO A 111      58.913  58.882 137.353  0.00  0.00           C
ATOM    371  CD  PRO A 111      59.685  58.989 136.030  0.00  0.00           C
ATOM    372  N   ASP A 112      63.092  57.927 139.080  0.00  0.00           N
ATOM    373  CA  ASP A 112      64.293  57.166 139.426  0.00  0.00           C
ATOM    374  C   ASP A 112      65.517  57.748 138.705  0.00  0.00           C
ATOM    375  O   ASP A 112      66.208  56.949 138.086  0.00  0.00           O
ATOM    376  CB  ASP A 112      64.095  55.682 139.093  0.00  0.00           C
ATOM    377  CG  ASP A 112      63.040  55.022 139.987  0.00  0.00           C
ATOM    378  OD1 ASP A 112      61.977  54.792 139.377  0.00  0.00           O
ATOM    379  OD2 ASP A 112      63.299  54.810 141.190  0.00  0.00           O
ATOM    380  N   ASN A 113      65.649  59.069 138.708  0.00  0.00           N
ATOM    381  CA  ASN A 113      66.782  59.712 138.025  0.00  0.00           C
ATOM    382  C   ASN A 113      68.171  59.192 138.412  0.00  0.00           C
ATOM    383  O   ASN A 113      68.843  58.800 137.461  0.00  0.00           O
ATOM    384  CB  ASN A 113      66.572  61.221 138.144  0.00  0.00           C
ATOM    385  CG  ASN A 113      67.677  62.277 138.079  0.00  0.00           C
ATOM    386  ND2 ASN A 113      68.387  62.335 136.955  0.00  0.00           N
ATOM    387  OD1 ASN A 113      68.134  62.786 139.100  0.00  0.00           O
ATOM    388  N   LYS A 114      68.371  58.871 139.686  0.00  0.00           N
ATOM    389  CA  LYS A 114      69.659  58.371 140.192  0.00  0.00           C
ATOM    390  C   LYS A 114      69.556  56.862 140.400  0.00  0.00           C
ATOM    391  O   LYS A 114      69.537  56.469 141.562  0.00  0.00           O
ATOM    392  CB  LYS A 114      69.892  59.091 141.530  0.00  0.00           C
ATOM    393  CG  LYS A 114      70.035  60.600 141.352  0.00  0.00           C
ATOM    394  CD  LYS A 114      70.338  61.300 142.681  0.00  0.00           C
ATOM    395  CE  LYS A 114      70.490  62.820 142.534  0.00  0.00           C
ATOM    396  NZ  LYS A 114      71.814  63.094 141.955  0.00  0.00           N
ATOM    397  N   GLU A 115      70.040  56.228 139.338  0.00  0.00           N
ATOM    398  CA  GLU A 115      70.070  54.758 139.217  0.00  0.00           C
ATOM    399  C   GLU A 115      70.804  54.444 137.916  0.00  0.00           C
ATOM    400  O   GLU A 115      70.590  55.087 136.890  0.00  0.00           O
ATOM    401  CB  GLU A 115      68.693  54.110 139.257  0.00  0.00           C
ATOM    402  CG  GLU A 115      68.744  52.599 138.997  0.00  0.00           C
ATOM    403  CD  GLU A 115      67.485  51.804 139.379  0.00  0.00           C
ATOM    404  OE1 GLU A 115      66.706  51.593 138.423  0.00  0.00           O
ATOM    405  OE2 GLU A 115      67.276  51.389 140.540  0.00  0.00           O
ATOM    406  N   GLU A 116      71.866  53.672 138.151  0.00  0.00           N
ATOM    407  CA  GLU A 116      72.601  53.239 136.951  0.00  0.00           C
ATOM    408  C   GLU A 116      71.744  52.299 136.108  0.00  0.00           C
ATOM    409  O   GLU A 116      71.015  51.437 136.596  0.00  0.00           O
ATOM    410  CB  GLU A 116      73.941  52.589 137.308  0.00  0.00           C
ATOM    411  CG  GLU A 116      75.012  53.637 137.602  0.00  0.00           C
ATOM    412  CD  GLU A 116      76.217  53.178 138.417  0.00  0.00           C
ATOM    413  OE1 GLU A 116      77.245  52.841 137.789  0.00  0.00           O
ATOM    414  OE2 GLU A 116      76.046  53.065 139.656  0.00  0.00           O
ATOM    415  N   ARG A 117      72.007  52.372 134.800  0.00  0.00           N
ATOM    416  CA  ARG A 117      71.200  51.562 133.877  0.00  0.00           C
ATOM    417  C   ARG A 117      72.044  50.513 133.141  0.00  0.00           C
ATOM    418  O   ARG A 117      72.355  50.627 131.953  0.00  0.00           O
ATOM    419  CB  ARG A 117      70.233  52.422 133.072  0.00  0.00           C
ATOM    420  CG  ARG A 117      69.072  53.020 133.857  0.00  0.00           C
ATOM    421  CD  ARG A 117      68.790  54.405 133.256  0.00  0.00           C
ATOM    422  NE  ARG A 117      67.610  55.012 133.891  0.00  0.00           N
ATOM    423  CZ  ARG A 117      67.485  55.947 134.844  0.00  0.00           C
ATOM    424  NH1 ARG A 117      68.546  56.496 135.441  0.00  0.00           N
ATOM    425  NH2 ARG A 117      66.230  56.042 135.291  0.00  0.00           N
ATOM    426  N   SER A 118      71.915  49.335 133.737  0.00  0.00           N
ATOM    427  CA  SER A 118      72.586  48.117 133.291  0.00  0.00           C
ATOM    428  C   SER A 118      71.992  47.725 131.937  0.00  0.00           C
ATOM    429  O   SER A 118      72.751  47.724 130.964  0.00  0.00           O
ATOM    430  CB  SER A 118      72.593  46.953 134.298  0.00  0.00           C
ATOM    431  OG  SER A 118      73.355  45.874 133.761  0.00  0.00           O
ATOM    432  N   ILE A 119      70.672  47.877 131.853  0.00  0.00           N
ATOM    433  CA  ILE A 119      69.905  47.545 130.648  0.00  0.00           C
ATOM    434  C   ILE A 119      70.324  48.260 129.357  0.00  0.00           C
ATOM    435  O   ILE A 119      70.288  47.683 128.280  0.00  0.00           O
ATOM    436  CB  ILE A 119      68.383  47.617 130.812  0.00  0.00           C
ATOM    437  CG1 ILE A 119      67.819  46.650 131.852  0.00  0.00           C
ATOM    438  CG2 ILE A 119      67.527  47.425 129.565  0.00  0.00           C
ATOM    439  CD  ILE A 119      68.021  45.160 131.533  0.00  0.00           C
ATOM    440  N   ALA A 120      70.865  49.464 129.536  0.00  0.00           N
ATOM    441  CA  ALA A 120      71.402  50.241 128.406  0.00  0.00           C
ATOM    442  C   ALA A 120      72.315  49.430 127.490  0.00  0.00           C
ATOM    443  O   ALA A 120      72.157  49.432 126.268  0.00  0.00           O
ATOM    444  CB  ALA A 120      72.161  51.527 128.766  0.00  0.00           C
ATOM    445  N   ILE A 121      73.234  48.679 128.093  0.00  0.00           N
ATOM    446  CA  ILE A 121      74.196  47.830 127.378  0.00  0.00           C
ATOM    447  C   ILE A 121      73.429  46.702 126.677  0.00  0.00           C
ATOM    448  O   ILE A 121      73.512  46.585 125.448  0.00  0.00           O
ATOM    449  CB  ILE A 121      75.159  47.282 128.430  0.00  0.00           C
ATOM    450  CG1 ILE A 121      75.684  48.391 129.329  0.00  0.00           C
ATOM    451  CG2 ILE A 121      76.261  46.574 127.635  0.00  0.00           C
ATOM    452  CD  ILE A 121      76.767  47.933 130.323  0.00  0.00           C
ATOM    453  N   TYR A 122      72.575  46.062 127.462  0.00  0.00           N
ATOM    454  CA  TYR A 122      71.847  44.875 127.002  0.00  0.00           C
ATOM    455  C   TYR A 122      70.543  45.072 126.218  0.00  0.00           C
ATOM    456  O   TYR A 122      69.963  44.067 125.808  0.00  0.00           O
ATOM    457  CB  TYR A 122      71.532  43.849 128.095  0.00  0.00           C
ATOM    458  CG  TYR A 122      72.798  43.381 128.810  0.00  0.00           C
ATOM    459  CD1 TYR A 122      72.952  44.019 130.028  0.00  0.00           C
ATOM    460  CD2 TYR A 122      73.858  42.713 128.195  0.00  0.00           C
ATOM    461  CE1 TYR A 122      74.237  44.060 130.541  0.00  0.00           C
ATOM    462  CE2 TYR A 122      75.152  42.864 128.687  0.00  0.00           C
ATOM    463  CZ  TYR A 122      75.347  43.562 129.874  0.00  0.00           C
ATOM    464  OH  TYR A 122      76.611  43.931 130.235  0.00  0.00           O
ATOM    465  N   LEU A 123      70.268  46.349 125.998  0.00  0.00           N
ATOM    466  CA  LEU A 123      69.224  46.778 125.055  0.00  0.00           C
ATOM    467  C   LEU A 123      69.905  47.174 123.739  0.00  0.00           C
ATOM    468  O   LEU A 123      69.458  46.725 122.677  0.00  0.00           O
ATOM    469  CB  LEU A 123      68.563  48.097 125.481  0.00  0.00           C
ATOM    470  CG  LEU A 123      67.337  48.635 124.745  0.00  0.00           C
ATOM    471  CD1 LEU A 123      66.124  47.747 124.479  0.00  0.00           C
ATOM    472  CD2 LEU A 123      66.782  49.817 125.543  0.00  0.00           C
ATOM    473  N   GLY A 124      71.009  47.901 123.896  0.00  0.00           N
ATOM    474  CA  GLY A 124      71.908  48.250 122.792  0.00  0.00           C
ATOM    475  C   GLY A 124      72.353  47.047 121.964  0.00  0.00           C
ATOM    476  O   GLY A 124      72.066  46.889 120.772  0.00  0.00           O
ATOM    477  N   ILE A 125      72.902  46.065 122.665  0.00  0.00           N
ATOM    478  CA  ILE A 125      73.085  44.693 122.155  0.00  0.00           C
ATOM    479  C   ILE A 125      71.719  44.015 122.116  0.00  0.00           C
ATOM    480  O   ILE A 125      71.010  43.926 123.119  0.00  0.00           O
ATOM    481  CB  ILE A 125      73.921  43.863 123.128  0.00  0.00           C
ATOM    482  CG1 ILE A 125      75.305  44.482 123.308  0.00  0.00           C
ATOM    483  CG2 ILE A 125      74.193  42.403 122.740  0.00  0.00           C
ATOM    484  CD  ILE A 125      75.884  44.174 124.686  0.00  0.00           C
ATOM    485  N   GLY A 126      71.294  43.545 120.944  0.00  0.00           N
ATOM    486  CA  GLY A 126      69.887  43.146 120.863  0.00  0.00           C
ATOM    487  C   GLY A 126      69.171  44.046 119.860  0.00  0.00           C
ATOM    488  O   GLY A 126      68.865  43.638 118.740  0.00  0.00           O
ATOM    489  N   LEU A 127      69.211  45.339 120.173  0.00  0.00           N
ATOM    490  CA  LEU A 127      68.865  46.340 119.144  0.00  0.00           C
ATOM    491  C   LEU A 127      69.748  46.248 117.903  0.00  0.00           C
ATOM    492  O   LEU A 127      69.259  46.109 116.779  0.00  0.00           O
ATOM    493  CB  LEU A 127      68.921  47.744 119.736  0.00  0.00           C
ATOM    494  CG  LEU A 127      67.951  48.735 119.081  0.00  0.00           C
ATOM    495  CD1 LEU A 127      66.459  48.558 119.397  0.00  0.00           C
ATOM    496  CD2 LEU A 127      68.379  50.140 119.526  0.00  0.00           C
ATOM    497  N   CYS A 128      71.027  45.937 118.107  0.00  0.00           N
ATOM    498  CA  CYS A 128      71.960  45.636 117.018  0.00  0.00           C
ATOM    499  C   CYS A 128      71.565  44.408 116.201  0.00  0.00           C
ATOM    500  O   CYS A 128      71.456  44.540 114.990  0.00  0.00           O
ATOM    501  CB  CYS A 128      73.406  45.447 117.493  0.00  0.00           C
ATOM    502  SG  CYS A 128      73.634  44.005 118.594  0.00  0.00           S
ATOM    503  N   LEU A 129      70.945  43.398 116.821  0.00  0.00           N
ATOM    504  CA  LEU A 129      70.338  42.221 116.202  0.00  0.00           C
ATOM    505  C   LEU A 129      69.054  42.409 115.389  0.00  0.00           C
ATOM    506  O   LEU A 129      69.057  42.262 114.169  0.00  0.00           O
ATOM    507  CB  LEU A 129      70.185  41.056 117.198  0.00  0.00           C
ATOM    508  CG  LEU A 129      71.545  40.436 117.515  0.00  0.00           C
ATOM    509  CD1 LEU A 129      71.366  39.733 118.867  0.00  0.00           C
ATOM    510  CD2 LEU A 129      71.932  39.521 116.354  0.00  0.00           C
ATOM    511  N   LEU A 130      68.194  43.218 115.995  0.00  0.00           N
ATOM    512  CA  LEU A 130      66.896  43.717 115.510  0.00  0.00           C
ATOM    513  C   LEU A 130      67.004  44.440 114.166  0.00  0.00           C
ATOM    514  O   LEU A 130      66.346  44.200 113.161  0.00  0.00           O
ATOM    515  CB  LEU A 130      66.130  44.479 116.598  0.00  0.00           C
ATOM    516  CG  LEU A 130      64.802  45.019 116.081  0.00  0.00           C
ATOM    517  CD1 LEU A 130      63.830  43.832 115.949  0.00  0.00           C
ATOM    518  CD2 LEU A 130      64.247  46.190 116.899  0.00  0.00           C
ATOM    519  N   PHE A 131      68.029  45.276 114.181  0.00  0.00           N
ATOM    520  CA  PHE A 131      68.427  46.041 112.991  0.00  0.00           C
ATOM    521  C   PHE A 131      69.291  45.310 111.964  0.00  0.00           C
ATOM    522  O   PHE A 131      68.932  45.421 110.789  0.00  0.00           O
ATOM    523  CB  PHE A 131      69.015  47.407 113.338  0.00  0.00           C
ATOM    524  CG  PHE A 131      67.896  48.382 113.722  0.00  0.00           C
ATOM    525  CD1 PHE A 131      67.061  49.002 112.800  0.00  0.00           C
ATOM    526  CD2 PHE A 131      67.771  48.730 115.059  0.00  0.00           C
ATOM    527  CE1 PHE A 131      66.092  49.939 113.155  0.00  0.00           C
ATOM    528  CE2 PHE A 131      66.802  49.646 115.444  0.00  0.00           C
ATOM    529  CZ  PHE A 131      66.017  50.296 114.492  0.00  0.00           C
ATOM    530  N   ILE A 132      70.104  44.317 112.307  0.00  0.00           N
ATOM    531  CA  ILE A 132      70.639  43.334 111.348  0.00  0.00           C
ATOM    532  C   ILE A 132      69.510  42.553 110.672  0.00  0.00           C
ATOM    533  O   ILE A 132      69.482  42.456 109.442  0.00  0.00           O
ATOM    534  CB  ILE A 132      71.687  42.444 112.014  0.00  0.00           C
ATOM    535  CG1 ILE A 132      72.898  43.234 112.521  0.00  0.00           C
ATOM    536  CG2 ILE A 132      72.023  41.221 111.154  0.00  0.00           C
ATOM    537  CD  ILE A 132      73.824  42.415 113.425  0.00  0.00           C
ATOM    538  N   VAL A 133      68.485  42.152 111.414  0.00  0.00           N
ATOM    539  CA  VAL A 133      67.192  41.562 111.035  0.00  0.00           C
ATOM    540  C   VAL A 133      66.345  42.482 110.141  0.00  0.00           C
ATOM    541  O   VAL A 133      66.129  42.104 108.991  0.00  0.00           O
ATOM    542  CB  VAL A 133      66.485  40.855 112.192  0.00  0.00           C
ATOM    543  CG1 VAL A 133      65.152  40.225 111.773  0.00  0.00           C
ATOM    544  CG2 VAL A 133      67.416  39.774 112.748  0.00  0.00           C
ATOM    545  N   ARG A 134      66.194  43.753 110.512  0.00  0.00           N
ATOM    546  CA  ARG A 134      65.455  44.805 109.799  0.00  0.00           C
ATOM    547  C   ARG A 134      66.016  45.200 108.432  0.00  0.00           C
ATOM    548  O   ARG A 134      65.324  45.450 107.453  0.00  0.00           O
ATOM    549  CB  ARG A 134      65.050  46.037 110.618  0.00  0.00           C
ATOM    550  CG  ARG A 134      63.991  45.738 111.679  0.00  0.00           C
ATOM    551  CD  ARG A 134      63.645  46.911 112.599  0.00  0.00           C
ATOM    552  NE  ARG A 134      63.225  48.114 111.877  0.00  0.00           N
ATOM    553  CZ  ARG A 134      62.673  49.155 112.516  0.00  0.00           C
ATOM    554  NH1 ARG A 134      62.549  49.302 113.844  0.00  0.00           N
ATOM    555  NH2 ARG A 134      62.652  50.321 111.859  0.00  0.00           N
ATOM    556  N   THR A 135      67.346  45.317 108.364  0.00  0.00           N
ATOM    557  CA  THR A 135      68.046  45.654 107.119  0.00  0.00           C
ATOM    558  C   THR A 135      68.222  44.429 106.218  0.00  0.00           C
ATOM    559  O   THR A 135      67.903  44.520 105.024  0.00  0.00           O
ATOM    560  CB  THR A 135      69.410  46.273 107.429  0.00  0.00           C
ATOM    561  CG2 THR A 135      69.244  47.518 108.300  0.00  0.00           C
ATOM    562  OG1 THR A 135      70.057  45.342 108.311  0.00  0.00           O
ATOM    563  N   LEU A 136      68.554  43.254 106.728  0.00  0.00           N
ATOM    564  CA  LEU A 136      68.278  41.969 106.073  0.00  0.00           C
ATOM    565  C   LEU A 136      66.854  41.678 105.591  0.00  0.00           C
ATOM    566  O   LEU A 136      66.657  40.643 104.955  0.00  0.00           O
ATOM    567  CB  LEU A 136      68.887  40.797 106.846  0.00  0.00           C
ATOM    568  CG  LEU A 136      70.408  40.715 106.811  0.00  0.00           C
ATOM    569  CD1 LEU A 136      70.879  39.432 107.504  0.00  0.00           C
ATOM    570  CD2 LEU A 136      70.981  40.970 105.405  0.00  0.00           C
ATOM    571  N   LEU A 137      65.854  42.296 106.227  0.00  0.00           N
ATOM    572  CA  LEU A 137      64.479  42.405 105.723  0.00  0.00           C
ATOM    573  C   LEU A 137      64.276  43.286 104.486  0.00  0.00           C
ATOM    574  O   LEU A 137      63.879  42.897 103.384  0.00  0.00           O
ATOM    575  CB  LEU A 137      63.545  42.856 106.851  0.00  0.00           C
ATOM    576  CG  LEU A 137      62.626  41.744 107.359  0.00  0.00           C
ATOM    577  CD1 LEU A 137      63.402  40.854 108.322  0.00  0.00           C
ATOM    578  CD2 LEU A 137      61.514  42.362 108.204  0.00  0.00           C
ATOM    579  N   LEU A 138      64.968  44.411 104.606  0.00  0.00           N
ATOM    580  CA  LEU A 138      64.882  45.474 103.589  0.00  0.00           C
ATOM    581  C   LEU A 138      65.478  44.950 102.278  0.00  0.00           C
ATOM    582  O   LEU A 138      64.997  45.201 101.181  0.00  0.00           O
ATOM    583  CB  LEU A 138      65.790  46.602 104.071  0.00  0.00           C
ATOM    584  CG  LEU A 138      65.469  47.927 103.380  0.00  0.00           C
ATOM    585  CD1 LEU A 138      64.328  48.624 104.125  0.00  0.00           C
ATOM    586  CD2 LEU A 138      66.765  48.744 103.388  0.00  0.00           C
ATOM    587  N   HIS A 139      66.570  44.207 102.433  0.00  0.00           N
ATOM    588  CA  HIS A 139      67.275  43.634 101.273  0.00  0.00           C
ATOM    589  C   HIS A 139      66.540  42.694 100.321  0.00  0.00           C
ATOM    590  O   HIS A 139      66.540  42.977  99.120  0.00  0.00           O
ATOM    591  CB  HIS A 139      68.703  43.265 101.679  0.00  0.00           C
ATOM    592  CG  HIS A 139      69.496  42.086 101.094  0.00  0.00           C
ATOM    593  CD2 HIS A 139      70.583  41.626 101.697  0.00  0.00           C
ATOM    594  ND1 HIS A 139      69.211  41.258 100.106  0.00  0.00           N
ATOM    595  CE1 HIS A 139      70.186  40.354 100.101  0.00  0.00           C
ATOM    596  NE2 HIS A 139      71.045  40.535 101.098  0.00  0.00           N
ATOM    597  N   PRO A 140      65.983  41.553 100.703  0.00  0.00           N
ATOM    598  CA  PRO A 140      65.337  40.604  99.792  0.00  0.00           C
ATOM    599  C   PRO A 140      64.008  41.214  99.315  0.00  0.00           C
ATOM    600  O   PRO A 140      63.601  40.914  98.193  0.00  0.00           O
ATOM    601  CB  PRO A 140      65.077  39.327 100.597  0.00  0.00           C
ATOM    602  CG  PRO A 140      65.010  39.806 102.043  0.00  0.00           C
ATOM    603  CD  PRO A 140      66.033  40.942 102.047  0.00  0.00           C
ATOM    604  N   ALA A 141      63.405  42.035 100.164  0.00  0.00           N
ATOM    605  CA  ALA A 141      62.254  42.876  99.808  0.00  0.00           C
ATOM    606  C   ALA A 141      62.510  43.771  98.595  0.00  0.00           C
ATOM    607  O   ALA A 141      62.063  43.451  97.493  0.00  0.00           O
ATOM    608  CB  ALA A 141      61.897  43.752 100.999  0.00  0.00           C
ATOM    609  N   ILE A 142      63.494  44.667  98.670  0.00  0.00           N
ATOM    610  CA  ILE A 142      63.860  45.572  97.578  0.00  0.00           C
ATOM    611  C   ILE A 142      64.386  44.838  96.337  0.00  0.00           C
ATOM    612  O   ILE A 142      64.045  45.229  95.221  0.00  0.00           O
ATOM    613  CB  ILE A 142      64.738  46.740  98.049  0.00  0.00           C
ATOM    614  CG1 ILE A 142      63.775  47.600  98.875  0.00  0.00           C
ATOM    615  CG2 ILE A 142      65.574  47.479  97.003  0.00  0.00           C
ATOM    616  CD  ILE A 142      62.560  48.128  98.110  0.00  0.00           C
ATOM    617  N   PHE A 143      65.280  43.874  96.512  0.00  0.00           N
ATOM    618  CA  PHE A 143      65.497  42.909  95.419  0.00  0.00           C
ATOM    619  C   PHE A 143      64.236  42.487  94.670  0.00  0.00           C
ATOM    620  O   PHE A 143      64.015  42.859  93.515  0.00  0.00           O
ATOM    621  CB  PHE A 143      66.360  41.696  95.785  0.00  0.00           C
ATOM    622  CG  PHE A 143      66.797  40.951  94.524  0.00  0.00           C
ATOM    623  CD1 PHE A 143      66.247  39.716  94.226  0.00  0.00           C
ATOM    624  CD2 PHE A 143      67.502  41.639  93.547  0.00  0.00           C
ATOM    625  CE1 PHE A 143      66.322  39.269  92.919  0.00  0.00           C
ATOM    626  CE2 PHE A 143      67.558  41.182  92.240  0.00  0.00           C
ATOM    627  CZ  PHE A 143      66.988  39.946  91.911  0.00  0.00           C
ATOM    628  N   GLY A 144      63.403  41.737  95.396  0.00  0.00           N
ATOM    629  CA  GLY A 144      62.091  41.366  94.855  0.00  0.00           C
ATOM    630  C   GLY A 144      61.253  42.356  94.041  0.00  0.00           C
ATOM    631  O   GLY A 144      61.245  42.269  92.811  0.00  0.00           O
ATOM    632  N   LEU A 145      60.950  43.488  94.671  0.00  0.00           N
ATOM    633  CA  LEU A 145      60.190  44.580  94.047  0.00  0.00           C
ATOM    634  C   LEU A 145      60.630  45.084  92.669  0.00  0.00           C
ATOM    635  O   LEU A 145      59.920  45.134  91.671  0.00  0.00           O
ATOM    636  CB  LEU A 145      60.123  45.686  95.100  0.00  0.00           C
ATOM    637  CG  LEU A 145      59.061  46.718  94.714  0.00  0.00           C
ATOM    638  CD1 LEU A 145      57.702  46.061  94.954  0.00  0.00           C
ATOM    639  CD2 LEU A 145      59.325  47.875  95.679  0.00  0.00           C
ATOM    640  N   HIS A 146      61.910  45.431  92.549  0.00  0.00           N
ATOM    641  CA  HIS A 146      62.500  45.817  91.263  0.00  0.00           C
ATOM    642  C   HIS A 146      62.836  44.753  90.222  0.00  0.00           C
ATOM    643  O   HIS A 146      62.976  45.056  89.032  0.00  0.00           O
ATOM    644  CB  HIS A 146      63.681  46.716  91.659  0.00  0.00           C
ATOM    645  CG  HIS A 146      63.365  47.920  92.539  0.00  0.00           C
ATOM    646  CD2 HIS A 146      63.762  48.129  93.791  0.00  0.00           C
ATOM    647  ND1 HIS A 146      62.804  49.023  92.057  0.00  0.00           N
ATOM    648  CE1 HIS A 146      62.829  49.930  93.042  0.00  0.00           C
ATOM    649  NE2 HIS A 146      63.452  49.389  94.081  0.00  0.00           N
ATOM    650  N   HIS A 147      63.359  43.598  90.634  0.00  0.00           N
ATOM    651  CA  HIS A 147      63.535  42.473  89.702  0.00  0.00           C
ATOM    652  C   HIS A 147      62.285  41.972  88.993  0.00  0.00           C
ATOM    653  O   HIS A 147      62.196  42.074  87.761  0.00  0.00           O
ATOM    654  CB  HIS A 147      64.454  41.453  90.368  0.00  0.00           C
ATOM    655  CG  HIS A 147      64.460  40.128  89.605  0.00  0.00           C
ATOM    656  CD2 HIS A 147      65.042  39.994  88.422  0.00  0.00           C
ATOM    657  ND1 HIS A 147      64.351  38.941  90.201  0.00  0.00           N
ATOM    658  CE1 HIS A 147      65.014  38.130  89.363  0.00  0.00           C
ATOM    659  NE2 HIS A 147      65.342  38.705  88.212  0.00  0.00           N
ATOM    660  N   ILE A 148      61.207  41.940  89.783  0.00  0.00           N
ATOM    661  CA  ILE A 148      59.853  41.799  89.230  0.00  0.00           C
ATOM    662  C   ILE A 148      59.546  42.932  88.250  0.00  0.00           C
ATOM    663  O   ILE A 148      58.726  42.761  87.343  0.00  0.00           O
ATOM    664  CB  ILE A 148      58.783  41.700  90.320  0.00  0.00           C
ATOM    665  CG1 ILE A 148      58.971  40.496  91.249  0.00  0.00           C
ATOM    666  CG2 ILE A 148      57.431  41.518  89.638  0.00  0.00           C
ATOM    667  CD  ILE A 148      57.901  40.326  92.330  0.00  0.00           C
ATOM    668  N   GLY A 149      59.966  44.156  88.527  0.00  0.00           N
ATOM    669  CA  GLY A 149      59.939  45.310  87.610  0.00  0.00           C
ATOM    670  C   GLY A 149      60.324  45.074  86.155  0.00  0.00           C
ATOM    671  O   GLY A 149      59.525  44.714  85.289  0.00  0.00           O
ATOM    672  N   MET A 150      61.568  44.630  86.030  0.00  0.00           N
ATOM    673  CA  MET A 150      62.213  44.276  84.748  0.00  0.00           C
ATOM    674  C   MET A 150      61.747  42.970  84.102  0.00  0.00           C
ATOM    675  O   MET A 150      61.649  42.892  82.881  0.00  0.00           O
ATOM    676  CB  MET A 150      63.731  44.336  84.873  0.00  0.00           C
ATOM    677  CG  MET A 150      64.063  45.827  84.797  0.00  0.00           C
ATOM    678  SD  MET A 150      63.946  46.496  83.102  0.00  0.00           S
ATOM    679  CE  MET A 150      65.368  45.740  82.351  0.00  0.00           C
ATOM    680  N   GLN A 151      61.244  42.062  84.932  0.00  0.00           N
ATOM    681  CA  GLN A 151      60.656  40.815  84.424  0.00  0.00           C
ATOM    682  C   GLN A 151      59.281  41.003  83.789  0.00  0.00           C
ATOM    683  O   GLN A 151      58.904  40.475  82.738  0.00  0.00           O
ATOM    684  CB  GLN A 151      60.593  39.641  85.400  0.00  0.00           C
ATOM    685  CG  GLN A 151      61.960  39.282  85.976  0.00  0.00           C
ATOM    686  CD  GLN A 151      63.207  39.494  85.107  0.00  0.00           C
ATOM    687  NE2 GLN A 151      63.512  38.640  84.135  0.00  0.00           N
ATOM    688  OE1 GLN A 151      64.009  40.390  85.359  0.00  0.00           O
ATOM    689  N   MET A 152      58.590  41.993  84.356  0.00  0.00           N
ATOM    690  CA  MET A 152      57.342  42.512  83.791  0.00  0.00           C
ATOM    691  C   MET A 152      57.610  43.336  82.529  0.00  0.00           C
ATOM    692  O   MET A 152      56.798  43.336  81.611  0.00  0.00           O
ATOM    693  CB  MET A 152      56.458  43.293  84.758  0.00  0.00           C
ATOM    694  CG  MET A 152      55.746  42.224  85.597  0.00  0.00           C
ATOM    695  SD  MET A 152      54.323  43.011  86.429  0.00  0.00           S
ATOM    696  CE  MET A 152      55.256  43.854  87.693  0.00  0.00           C
ATOM    697  N   ARG A 153      58.745  44.023  82.546  0.00  0.00           N
ATOM    698  CA  ARG A 153      59.171  44.939  81.464  0.00  0.00           C
ATOM    699  C   ARG A 153      59.607  44.184  80.203  0.00  0.00           C
ATOM    700  O   ARG A 153      59.225  44.625  79.127  0.00  0.00           O
ATOM    701  CB  ARG A 153      60.210  45.928  81.969  0.00  0.00           C
ATOM    702  CG  ARG A 153      59.897  47.333  81.437  0.00  0.00           C
ATOM    703  CD  ARG A 153      60.987  48.302  81.902  0.00  0.00           C
ATOM    704  NE  ARG A 153      60.811  48.680  83.308  0.00  0.00           N
ATOM    705  CZ  ARG A 153      61.811  49.150  84.066  0.00  0.00           C
ATOM    706  NH1 ARG A 153      63.025  49.354  83.536  0.00  0.00           N
ATOM    707  NH2 ARG A 153      61.709  49.017  85.395  0.00  0.00           N
ATOM    708  N   ILE A 154      60.402  43.129  80.347  0.00  0.00           N
ATOM    709  CA  ILE A 154      60.729  42.224  79.226  0.00  0.00           C
ATOM    710  C   ILE A 154      59.489  41.703  78.497  0.00  0.00           C
ATOM    711  O   ILE A 154      59.441  41.725  77.266  0.00  0.00           O
ATOM    712  CB  ILE A 154      61.709  41.193  79.771  0.00  0.00           C
ATOM    713  CG1 ILE A 154      62.594  40.562  78.694  0.00  0.00           C
ATOM    714  CG2 ILE A 154      61.059  40.034  80.532  0.00  0.00           C
ATOM    715  CD  ILE A 154      61.919  39.652  77.652  0.00  0.00           C
ATOM    716  N   ALA A 155      58.483  41.342  79.289  0.00  0.00           N
ATOM    717  CA  ALA A 155      57.160  40.981  78.748  0.00  0.00           C
ATOM    718  C   ALA A 155      56.492  42.062  77.895  0.00  0.00           C
ATOM    719  O   ALA A 155      56.305  41.884  76.694  0.00  0.00           O
ATOM    720  CB  ALA A 155      56.171  40.712  79.890  0.00  0.00           C
ATOM    721  N   MET A 156      56.380  43.255  78.477  0.00  0.00           N
ATOM    722  CA  MET A 156      55.920  44.448  77.765  0.00  0.00           C
ATOM    723  C   MET A 156      56.719  44.905  76.540  0.00  0.00           C
ATOM    724  O   MET A 156      56.200  44.796  75.436  0.00  0.00           O
ATOM    725  CB  MET A 156      55.803  45.643  78.717  0.00  0.00           C
ATOM    726  CG  MET A 156      54.623  45.762  79.675  0.00  0.00           C
ATOM    727  SD  MET A 156      53.346  46.709  78.767  0.00  0.00           S
ATOM    728  CE  MET A 156      51.821  45.791  78.867  0.00  0.00           C
ATOM    729  N   PHE A 157      58.037  44.954  76.723  0.00  0.00           N
ATOM    730  CA  PHE A 157      58.976  45.223  75.620  0.00  0.00           C
ATOM    731  C   PHE A 157      58.924  44.305  74.395  0.00  0.00           C
ATOM    732  O   PHE A 157      58.752  44.727  73.251  0.00  0.00           O
ATOM    733  CB  PHE A 157      60.380  45.245  76.224  0.00  0.00           C
ATOM    734  CG  PHE A 157      60.839  46.679  76.500  0.00  0.00           C
ATOM    735  CD1 PHE A 157      60.764  47.206  77.776  0.00  0.00           C
ATOM    736  CD2 PHE A 157      61.635  47.318  75.544  0.00  0.00           C
ATOM    737  CE1 PHE A 157      61.494  48.362  78.037  0.00  0.00           C
ATOM    738  CE2 PHE A 157      62.375  48.454  75.835  0.00  0.00           C
ATOM    739  CZ  PHE A 157      62.360  48.962  77.132  0.00  0.00           C
ATOM    740  N   SER A 158      58.828  43.027  74.732  0.00  0.00           N
ATOM    741  CA  SER A 158      58.634  41.940  73.756  0.00  0.00           C
ATOM    742  C   SER A 158      57.301  41.987  73.003  0.00  0.00           C
ATOM    743  O   SER A 158      57.352  42.090  71.783  0.00  0.00           O
ATOM    744  CB  SER A 158      58.595  40.573  74.434  0.00  0.00           C
ATOM    745  OG  SER A 158      58.349  39.397  73.659  0.00  0.00           O
ATOM    746  N   LEU A 159      56.212  42.275  73.721  0.00  0.00           N
ATOM    747  CA  LEU A 159      54.857  42.324  73.157  0.00  0.00           C
ATOM    748  C   LEU A 159      54.630  43.487  72.178  0.00  0.00           C
ATOM    749  O   LEU A 159      54.332  43.328  70.996  0.00  0.00           O
ATOM    750  CB  LEU A 159      53.816  42.325  74.277  0.00  0.00           C
ATOM    751  CG  LEU A 159      53.400  40.925  74.731  0.00  0.00           C
ATOM    752  CD1 LEU A 159      52.507  40.927  75.972  0.00  0.00           C
ATOM    753  CD2 LEU A 159      52.564  40.314  73.606  0.00  0.00           C
ATOM    754  N   ILE A 160      54.817  44.672  72.753  0.00  0.00           N
ATOM    755  CA  ILE A 160      54.548  45.896  71.983  0.00  0.00           C
ATOM    756  C   ILE A 160      55.419  46.013  70.731  0.00  0.00           C
ATOM    757  O   ILE A 160      54.966  46.575  69.733  0.00  0.00           O
ATOM    758  CB  ILE A 160      54.461  47.091  72.925  0.00  0.00           C
ATOM    759  CG1 ILE A 160      53.870  48.343  72.272  0.00  0.00           C
ATOM    760  CG2 ILE A 160      55.763  47.213  73.717  0.00  0.00           C
ATOM    761  CD  ILE A 160      53.935  49.599  73.145  0.00  0.00           C
ATOM    762  N   TYR A 161      56.642  45.500  70.756  0.00  0.00           N
ATOM    763  CA  TYR A 161      57.504  45.348  69.575  0.00  0.00           C
ATOM    764  C   TYR A 161      57.091  44.389  68.446  0.00  0.00           C
ATOM    765  O   TYR A 161      56.810  44.801  67.331  0.00  0.00           O
ATOM    766  CB  TYR A 161      59.001  45.409  69.909  0.00  0.00           C
ATOM    767  CG  TYR A 161      59.862  45.596  68.666  0.00  0.00           C
ATOM    768  CD1 TYR A 161      59.874  46.691  67.800  0.00  0.00           C
ATOM    769  CD2 TYR A 161      60.791  44.610  68.381  0.00  0.00           C
ATOM    770  CE1 TYR A 161      60.734  46.860  66.717  0.00  0.00           C
ATOM    771  CE2 TYR A 161      61.641  44.738  67.289  0.00  0.00           C
ATOM    772  CZ  TYR A 161      61.652  45.843  66.442  0.00  0.00           C
ATOM    773  OH  TYR A 161      62.612  45.863  65.472  0.00  0.00           O
ATOM    774  N   LYS A 162      56.744  43.190  68.900  0.00  0.00           N
ATOM    775  CA  LYS A 162      56.007  42.221  68.079  0.00  0.00           C
ATOM    776  C   LYS A 162      54.791  42.779  67.343  0.00  0.00           C
ATOM    777  O   LYS A 162      54.763  42.742  66.113  0.00  0.00           O
ATOM    778  CB  LYS A 162      55.416  41.082  68.900  0.00  0.00           C
ATOM    779  CG  LYS A 162      56.434  40.182  69.605  0.00  0.00           C
ATOM    780  CD  LYS A 162      55.715  38.971  70.205  0.00  0.00           C
ATOM    781  CE  LYS A 162      56.631  38.202  71.159  0.00  0.00           C
ATOM    782  NZ  LYS A 162      56.268  36.781  71.294  0.00  0.00           N
ATOM    783  N   LYS A 163      53.930  43.548  68.010  0.00  0.00           N
ATOM    784  CA  LYS A 163      52.781  44.268  67.445  0.00  0.00           C
ATOM    785  C   LYS A 163      53.145  45.364  66.442  0.00  0.00           C
ATOM    786  O   LYS A 163      52.857  45.306  65.249  0.00  0.00           O
ATOM    787  CB  LYS A 163      51.818  44.689  68.553  0.00  0.00           C
ATOM    788  CG  LYS A 163      51.514  43.584  69.567  0.00  0.00           C
ATOM    789  CD  LYS A 163      50.758  42.445  68.876  0.00  0.00           C
ATOM    790  CE  LYS A 163      50.504  41.330  69.900  0.00  0.00           C
ATOM    791  NZ  LYS A 163      49.766  40.143  69.440  0.00  0.00           N
ATOM    792  N   THR A 164      54.025  46.262  66.875  0.00  0.00           N
ATOM    793  CA  THR A 164      54.497  47.390  66.053  0.00  0.00           C
ATOM    794  C   THR A 164      55.132  46.976  64.732  0.00  0.00           C
ATOM    795  O   THR A 164      54.589  47.426  63.724  0.00  0.00           O
ATOM    796  CB  THR A 164      55.313  48.439  66.815  0.00  0.00           C
ATOM    797  CG2 THR A 164      54.429  49.270  67.741  0.00  0.00           C
ATOM    798  OG1 THR A 164      56.259  47.810  67.678  0.00  0.00           O
ATOM    799  N   LEU A 165      55.988  45.950  64.716  0.00  0.00           N
ATOM    800  CA  LEU A 165      56.484  45.226  63.545  0.00  0.00           C
ATOM    801  C   LEU A 165      55.427  44.635  62.608  0.00  0.00           C
ATOM    802  O   LEU A 165      55.558  44.738  61.389  0.00  0.00           O
ATOM    803  CB  LEU A 165      57.468  44.094  63.872  0.00  0.00           C
ATOM    804  CG  LEU A 165      58.882  44.604  64.172  0.00  0.00           C
ATOM    805  CD1 LEU A 165      59.617  43.290  64.437  0.00  0.00           C
ATOM    806  CD2 LEU A 165      59.657  45.402  63.125  0.00  0.00           C
ATOM    807  N   LYS A 166      54.475  43.882  63.163  0.00  0.00           N
ATOM    808  CA  LYS A 166      53.427  43.251  62.357  0.00  0.00           C
ATOM    809  C   LYS A 166      52.388  44.162  61.691  0.00  0.00           C
ATOM    810  O   LYS A 166      51.669  43.662  60.837  0.00  0.00           O
ATOM    811  CB  LYS A 166      52.895  42.114  63.248  0.00  0.00           C
ATOM    812  CG  LYS A 166      53.848  40.981  63.614  0.00  0.00           C
ATOM    813  CD  LYS A 166      53.254  39.974  64.605  0.00  0.00           C
ATOM    814  CE  LYS A 166      54.333  39.124  65.260  0.00  0.00           C
ATOM    815  NZ  LYS A 166      55.315  38.753  64.232  0.00  0.00           N
ATOM    816  N   LEU A 167      52.226  45.374  62.222  0.00  0.00           N
ATOM    817  CA  LEU A 167      51.286  46.345  61.647  0.00  0.00           C
ATOM    818  C   LEU A 167      51.468  46.737  60.177  0.00  0.00           C
ATOM    819  O   LEU A 167      52.583  46.730  59.648  0.00  0.00           O
ATOM    820  CB  LEU A 167      51.180  47.560  62.569  0.00  0.00           C
ATOM    821  CG  LEU A 167      50.477  47.514  63.933  0.00  0.00           C
ATOM    822  CD1 LEU A 167      50.511  48.809  64.735  0.00  0.00           C
ATOM    823  CD2 LEU A 167      49.111  46.836  63.903  0.00  0.00           C
ATOM    824  N   SER A 168      50.449  47.398  59.643  0.00  0.00           N
ATOM    825  CA  SER A 168      50.410  47.830  58.240  0.00  0.00           C
ATOM    826  C   SER A 168      51.174  49.153  58.099  0.00  0.00           C
ATOM    827  O   SER A 168      51.671  49.652  59.101  0.00  0.00           O
ATOM    828  CB  SER A 168      48.931  48.089  57.974  0.00  0.00           C
ATOM    829  OG  SER A 168      48.586  49.173  58.844  0.00  0.00           O
ATOM    830  N   SER A 169      51.665  49.369  56.873  0.00  0.00           N
ATOM    831  CA  SER A 169      52.370  50.631  56.592  0.00  0.00           C
ATOM    832  C   SER A 169      51.581  51.937  56.737  0.00  0.00           C
ATOM    833  O   SER A 169      52.181  52.904  57.197  0.00  0.00           O
ATOM    834  CB  SER A 169      52.903  50.756  55.167  0.00  0.00           C
ATOM    835  OG  SER A 169      54.079  51.572  55.163  0.00  0.00           O
ATOM    836  N   ARG A 170      50.263  51.899  56.594  0.00  0.00           N
ATOM    837  CA  ARG A 170      49.413  53.046  56.939  0.00  0.00           C
ATOM    838  C   ARG A 170      49.486  53.485  58.397  0.00  0.00           C
ATOM    839  O   ARG A 170      49.617  54.697  58.571  0.00  0.00           O
ATOM    840  CB  ARG A 170      47.978  52.865  56.436  0.00  0.00           C
ATOM    841  CG  ARG A 170      47.200  51.663  56.956  0.00  0.00           C
ATOM    842  CD  ARG A 170      46.122  51.301  55.927  0.00  0.00           C
ATOM    843  NE  ARG A 170      45.224  50.239  56.395  0.00  0.00           N
ATOM    844  CZ  ARG A 170      43.969  50.334  56.842  0.00  0.00           C
ATOM    845  NH1 ARG A 170      43.419  51.533  57.109  0.00  0.00           N
ATOM    846  NH2 ARG A 170      43.469  49.275  57.493  0.00  0.00           N
ATOM    847  N   VAL A 171      49.461  52.581  59.372  0.00  0.00           N
ATOM    848  CA  VAL A 171      49.446  52.909  60.800  0.00  0.00           C
ATOM    849  C   VAL A 171      50.677  53.699  61.248  0.00  0.00           C
ATOM    850  O   VAL A 171      50.564  54.653  62.011  0.00  0.00           O
ATOM    851  CB  VAL A 171      49.194  51.683  61.685  0.00  0.00           C
ATOM    852  CG1 VAL A 171      48.987  52.101  63.141  0.00  0.00           C
ATOM    853  CG2 VAL A 171      47.892  51.003  61.267  0.00  0.00           C
ATOM    854  N   LEU A 172      51.716  53.461  60.449  0.00  0.00           N
ATOM    855  CA  LEU A 172      53.000  54.139  60.688  0.00  0.00           C
ATOM    856  C   LEU A 172      53.238  55.517  60.072  0.00  0.00           C
ATOM    857  O   LEU A 172      54.313  56.084  60.249  0.00  0.00           O
ATOM    858  CB  LEU A 172      54.060  53.143  60.224  0.00  0.00           C
ATOM    859  CG  LEU A 172      54.205  52.150  61.372  0.00  0.00           C
ATOM    860  CD1 LEU A 172      54.398  50.738  60.812  0.00  0.00           C
ATOM    861  CD2 LEU A 172      55.384  52.602  62.231  0.00  0.00           C
ATOM    862  N   ASP A 173      52.446  55.856  59.052  0.00  0.00           N
ATOM    863  CA  ASP A 173      52.454  57.183  58.424  0.00  0.00           C
ATOM    864  C   ASP A 173      51.501  58.112  59.170  0.00  0.00           C
ATOM    865  O   ASP A 173      51.852  59.246  59.496  0.00  0.00           O
ATOM    866  CB  ASP A 173      52.039  57.172  56.950  0.00  0.00           C
ATOM    867  CG  ASP A 173      53.145  57.662  56.008  0.00  0.00           C
ATOM    868  OD1 ASP A 173      53.973  56.785  55.672  0.00  0.00           O
ATOM    869  OD2 ASP A 173      53.053  58.809  55.511  0.00  0.00           O
ATOM    870  N   LYS A 174      50.429  57.539  59.713  0.00  0.00           N
ATOM    871  CA  LYS A 174      49.467  58.159  60.640  0.00  0.00           C
ATOM    872  C   LYS A 174      50.021  58.470  62.033  0.00  0.00           C
ATOM    873  O   LYS A 174      49.529  59.391  62.683  0.00  0.00           O
ATOM    874  CB  LYS A 174      48.251  57.232  60.723  0.00  0.00           C
ATOM    875  CG  LYS A 174      47.464  57.180  59.416  0.00  0.00           C
ATOM    876  CD  LYS A 174      46.750  58.474  59.031  0.00  0.00           C
ATOM    877  CE  LYS A 174      45.461  58.861  59.776  0.00  0.00           C
ATOM    878  NZ  LYS A 174      44.741  59.922  59.063  0.00  0.00           N
ATOM    879  N   ILE A 175      50.871  57.619  62.597  0.00  0.00           N
ATOM    880  CA  ILE A 175      51.486  57.890  63.911  0.00  0.00           C
ATOM    881  C   ILE A 175      52.998  57.958  63.736  0.00  0.00           C
ATOM    882  O   ILE A 175      53.698  57.099  63.198  0.00  0.00           O
ATOM    883  CB  ILE A 175      51.122  56.854  64.974  0.00  0.00           C
ATOM    884  CG1 ILE A 175      51.555  57.395  66.335  0.00  0.00           C
ATOM    885  CG2 ILE A 175      51.642  55.426  64.807  0.00  0.00           C
ATOM    886  CD  ILE A 175      51.188  56.590  67.586  0.00  0.00           C
ATOM    887  N   SER A 176      53.496  59.034  64.334  0.00  0.00           N
ATOM    888  CA  SER A 176      54.912  59.374  64.536  0.00  0.00           C
ATOM    889  C   SER A 176      55.721  58.282  65.220  0.00  0.00           C
ATOM    890  O   SER A 176      55.267  57.535  66.091  0.00  0.00           O
ATOM    891  CB  SER A 176      55.136  60.660  65.331  0.00  0.00           C
ATOM    892  OG  SER A 176      54.634  60.575  66.666  0.00  0.00           O
ATOM    893  N   ILE A 177      56.947  58.127  64.743  0.00  0.00           N
ATOM    894  CA  ILE A 177      57.946  57.246  65.378  0.00  0.00           C
ATOM    895  C   ILE A 177      58.209  57.646  66.839  0.00  0.00           C
ATOM    896  O   ILE A 177      58.136  56.781  67.703  0.00  0.00           O
ATOM    897  CB  ILE A 177      59.215  57.218  64.531  0.00  0.00           C
ATOM    898  CG1 ILE A 177      58.920  57.018  63.039  0.00  0.00           C
ATOM    899  CG2 ILE A 177      60.254  56.288  65.157  0.00  0.00           C
ATOM    900  CD  ILE A 177      58.140  55.722  62.819  0.00  0.00           C
ATOM    901  N   GLY A 178      58.319  58.939  67.102  0.00  0.00           N
ATOM    902  CA  GLY A 178      58.453  59.478  68.470  0.00  0.00           C
ATOM    903  C   GLY A 178      57.485  58.978  69.534  0.00  0.00           C
ATOM    904  O   GLY A 178      57.882  58.166  70.373  0.00  0.00           O
ATOM    905  N   GLN A 179      56.198  59.019  69.191  0.00  0.00           N
ATOM    906  CA  GLN A 179      55.153  58.488  70.074  0.00  0.00           C
ATOM    907  C   GLN A 179      55.338  57.001  70.395  0.00  0.00           C
ATOM    908  O   GLN A 179      55.211  56.477  71.497  0.00  0.00           O
ATOM    909  CB  GLN A 179      53.798  58.696  69.419  0.00  0.00           C
ATOM    910  CG  GLN A 179      53.346  60.126  69.747  0.00  0.00           C
ATOM    911  CD  GLN A 179      52.041  60.544  69.051  0.00  0.00           C
ATOM    912  NE2 GLN A 179      52.114  60.507  67.722  0.00  0.00           N
ATOM    913  OE1 GLN A 179      51.211  61.233  69.649  0.00  0.00           O
ATOM    914  N   LEU A 180      55.683  56.247  69.352  0.00  0.00           N
ATOM    915  CA  LEU A 180      55.901  54.798  69.403  0.00  0.00           C
ATOM    916  C   LEU A 180      57.166  54.420  70.188  0.00  0.00           C
ATOM    917  O   LEU A 180      57.152  53.545  71.053  0.00  0.00           O
ATOM    918  CB  LEU A 180      55.828  54.199  68.006  0.00  0.00           C
ATOM    919  CG  LEU A 180      54.445  53.828  67.474  0.00  0.00           C
ATOM    920  CD1 LEU A 180      54.542  53.260  66.059  0.00  0.00           C
ATOM    921  CD2 LEU A 180      53.803  52.770  68.365  0.00  0.00           C
ATOM    922  N   VAL A 181      58.272  55.156  70.124  0.00  0.00           N
ATOM    923  CA  VAL A 181      59.464  55.118  70.976  0.00  0.00           C
ATOM    924  C   VAL A 181      59.107  55.545  72.400  0.00  0.00           C
ATOM    925  O   VAL A 181      59.303  54.761  73.337  0.00  0.00           O
ATOM    926  CB  VAL A 181      60.685  55.882  70.454  0.00  0.00           C
ATOM    927  CG1 VAL A 181      61.855  55.885  71.445  0.00  0.00           C
ATOM    928  CG2 VAL A 181      61.071  55.406  69.050  0.00  0.00           C
ATOM    929  N   SER A 182      58.409  56.662  72.597  0.00  0.00           N
ATOM    930  CA  SER A 182      57.874  56.957  73.930  0.00  0.00           C
ATOM    931  C   SER A 182      57.003  55.916  74.648  0.00  0.00           C
ATOM    932  O   SER A 182      56.911  55.873  75.877  0.00  0.00           O
ATOM    933  CB  SER A 182      57.137  58.292  73.855  0.00  0.00           C
ATOM    934  OG  SER A 182      57.818  59.322  73.125  0.00  0.00           O
ATOM    935  N   LEU A 183      56.134  55.276  73.873  0.00  0.00           N
ATOM    936  CA  LEU A 183      55.398  54.054  74.243  0.00  0.00           C
ATOM    937  C   LEU A 183      56.329  52.963  74.779  0.00  0.00           C
ATOM    938  O   LEU A 183      56.427  52.951  76.010  0.00  0.00           O
ATOM    939  CB  LEU A 183      54.532  53.632  73.057  0.00  0.00           C
ATOM    940  CG  LEU A 183      53.040  53.983  72.990  0.00  0.00           C
ATOM    941  CD1 LEU A 183      52.356  53.432  71.737  0.00  0.00           C
ATOM    942  CD2 LEU A 183      52.510  53.488  74.328  0.00  0.00           C
ATOM    943  N   LEU A 184      57.319  52.574  73.991  0.00  0.00           N
ATOM    944  CA  LEU A 184      58.372  51.612  74.317  0.00  0.00           C
ATOM    945  C   LEU A 184      59.369  51.974  75.424  0.00  0.00           C
ATOM    946  O   LEU A 184      60.027  51.182  76.085  0.00  0.00           O
ATOM    947  CB  LEU A 184      59.126  51.229  73.036  0.00  0.00           C
ATOM    948  CG  LEU A 184      58.410  50.041  72.396  0.00  0.00           C
ATOM    949  CD1 LEU A 184      58.022  50.330  70.941  0.00  0.00           C
ATOM    950  CD2 LEU A 184      59.125  48.716  72.641  0.00  0.00           C
ATOM    951  N   SER A 185      59.408  53.276  75.737  0.00  0.00           N
ATOM    952  CA  SER A 185      60.224  53.728  76.862  0.00  0.00           C
ATOM    953  C   SER A 185      59.411  53.881  78.154  0.00  0.00           C
ATOM    954  O   SER A 185      59.030  52.902  78.796  0.00  0.00           O
ATOM    955  CB  SER A 185      61.240  54.852  76.646  0.00  0.00           C
ATOM    956  OG  SER A 185      60.545  56.087  76.452  0.00  0.00           O
ATOM    957  N   ASN A 186      59.002  55.139  78.292  0.00  0.00           N
ATOM    958  CA  ASN A 186      58.387  55.723  79.503  0.00  0.00           C
ATOM    959  C   ASN A 186      57.076  55.068  79.944  0.00  0.00           C
ATOM    960  O   ASN A 186      57.057  54.695  81.106  0.00  0.00           O
ATOM    961  CB  ASN A 186      58.191  57.220  79.222  0.00  0.00           C
ATOM    962  CG  ASN A 186      59.528  57.967  79.121  0.00  0.00           C
ATOM    963  ND2 ASN A 186      59.467  59.143  78.503  0.00  0.00           N
ATOM    964  OD1 ASN A 186      60.575  57.607  79.653  0.00  0.00           O
ATOM    965  N   ASN A 187      56.248  54.568  79.019  0.00  0.00           N
ATOM    966  CA  ASN A 187      54.988  53.913  79.390  0.00  0.00           C
ATOM    967  C   ASN A 187      55.200  52.538  80.030  0.00  0.00           C
ATOM    968  O   ASN A 187      54.840  52.363  81.188  0.00  0.00           O
ATOM    969  CB  ASN A 187      54.011  53.740  78.231  0.00  0.00           C
ATOM    970  CG  ASN A 187      53.414  55.136  78.027  0.00  0.00           C
ATOM    971  ND2 ASN A 187      54.184  56.097  77.529  0.00  0.00           N
ATOM    972  OD1 ASN A 187      52.231  55.380  78.274  0.00  0.00           O
ATOM    973  N   LEU A 188      55.982  51.718  79.333  0.00  0.00           N
ATOM    974  CA  LEU A 188      56.474  50.444  79.875  0.00  0.00           C
ATOM    975  C   LEU A 188      57.110  50.556  81.271  0.00  0.00           C
ATOM    976  O   LEU A 188      56.544  49.998  82.209  0.00  0.00           O
ATOM    977  CB  LEU A 188      57.418  49.853  78.828  0.00  0.00           C
ATOM    978  CG  LEU A 188      56.753  49.511  77.493  0.00  0.00           C
ATOM    979  CD1 LEU A 188      57.655  48.443  76.858  0.00  0.00           C
ATOM    980  CD2 LEU A 188      55.286  49.102  77.421  0.00  0.00           C
ATOM    981  N   ASN A 189      58.102  51.393  81.516  0.00  0.00           N
ATOM    982  CA  ASN A 189      58.788  51.715  82.781  0.00  0.00           C
ATOM    983  C   ASN A 189      57.825  52.186  83.868  0.00  0.00           C
ATOM    984  O   ASN A 189      58.134  52.085  85.052  0.00  0.00           O
ATOM    985  CB  ASN A 189      59.825  52.799  82.474  0.00  0.00           C
ATOM    986  CG  ASN A 189      61.065  52.272  81.740  0.00  0.00           C
ATOM    987  ND2 ASN A 189      62.208  52.702  82.268  0.00  0.00           N
ATOM    988  OD1 ASN A 189      61.079  51.496  80.794  0.00  0.00           O
ATOM    989  N   LYS A 190      56.735  52.857  83.484  0.00  0.00           N
ATOM    990  CA  LYS A 190      55.683  53.277  84.421  0.00  0.00           C
ATOM    991  C   LYS A 190      54.635  52.243  84.837  0.00  0.00           C
ATOM    992  O   LYS A 190      54.154  52.257  85.972  0.00  0.00           O
ATOM    993  CB  LYS A 190      55.070  54.611  83.957  0.00  0.00           C
ATOM    994  CG  LYS A 190      54.464  55.484  85.056  0.00  0.00           C
ATOM    995  CD  LYS A 190      55.461  56.294  85.871  0.00  0.00           C
ATOM    996  CE  LYS A 190      54.875  56.988  87.101  0.00  0.00           C
ATOM    997  NZ  LYS A 190      55.934  57.739  87.797  0.00  0.00           N
ATOM    998  N   PHE A 191      54.209  51.485  83.837  0.00  0.00           N
ATOM    999  CA  PHE A 191      53.212  50.441  84.114  0.00  0.00           C
ATOM   1000  C   PHE A 191      53.752  49.228  84.876  0.00  0.00           C
ATOM   1001  O   PHE A 191      53.076  48.770  85.802  0.00  0.00           O
ATOM   1002  CB  PHE A 191      52.698  50.009  82.741  0.00  0.00           C
ATOM   1003  CG  PHE A 191      51.624  48.914  82.817  0.00  0.00           C
ATOM   1004  CD1 PHE A 191      50.495  49.062  83.615  0.00  0.00           C
ATOM   1005  CD2 PHE A 191      51.837  47.691  82.196  0.00  0.00           C
ATOM   1006  CE1 PHE A 191      49.768  47.930  83.945  0.00  0.00           C
ATOM   1007  CE2 PHE A 191      51.130  46.559  82.556  0.00  0.00           C
ATOM   1008  CZ  PHE A 191      50.120  46.649  83.516  0.00  0.00           C
ATOM   1009  N   ASP A 192      55.045  48.965  84.730  0.00  0.00           N
ATOM   1010  CA  ASP A 192      55.703  47.944  85.563  0.00  0.00           C
ATOM   1011  C   ASP A 192      56.046  48.444  86.963  0.00  0.00           C
ATOM   1012  O   ASP A 192      55.662  47.667  87.834  0.00  0.00           O
ATOM   1013  CB  ASP A 192      56.884  47.276  84.848  0.00  0.00           C
ATOM   1014  CG  ASP A 192      58.158  48.114  84.996  0.00  0.00           C
ATOM   1015  OD1 ASP A 192      58.266  49.232  84.450  0.00  0.00           O
ATOM   1016  OD2 ASP A 192      59.033  47.684  85.777  0.00  0.00           O
ATOM   1017  N   GLU A 193      56.508  49.687  87.091  0.00  0.00           N
ATOM   1018  CA  GLU A 193      56.561  50.495  88.316  0.00  0.00           C
ATOM   1019  C   GLU A 193      55.214  50.492  89.033  0.00  0.00           C
ATOM   1020  O   GLU A 193      55.135  50.138  90.215  0.00  0.00           O
ATOM   1021  CB  GLU A 193      57.026  51.926  88.042  0.00  0.00           C
ATOM   1022  CG  GLU A 193      57.188  52.705  89.349  0.00  0.00           C
ATOM   1023  CD  GLU A 193      57.650  54.168  89.345  0.00  0.00           C
ATOM   1024  OE1 GLU A 193      58.520  54.528  90.162  0.00  0.00           O
ATOM   1025  OE2 GLU A 193      57.022  55.000  88.654  0.00  0.00           O
ATOM   1026  N   GLY A 194      54.148  50.901  88.360  0.00  0.00           N
ATOM   1027  CA  GLY A 194      52.782  50.957  88.917  0.00  0.00           C
ATOM   1028  C   GLY A 194      52.302  49.698  89.649  0.00  0.00           C
ATOM   1029  O   GLY A 194      51.513  49.739  90.581  0.00  0.00           O
ATOM   1030  N   LEU A 195      52.556  48.566  88.979  0.00  0.00           N
ATOM   1031  CA  LEU A 195      52.256  47.308  89.673  0.00  0.00           C
ATOM   1032  C   LEU A 195      53.188  46.810  90.785  0.00  0.00           C
ATOM   1033  O   LEU A 195      52.683  46.143  91.674  0.00  0.00           O
ATOM   1034  CB  LEU A 195      52.153  46.152  88.669  0.00  0.00           C
ATOM   1035  CG  LEU A 195      51.022  46.249  87.637  0.00  0.00           C
ATOM   1036  CD1 LEU A 195      51.158  44.955  86.836  0.00  0.00           C
ATOM   1037  CD2 LEU A 195      49.655  46.305  88.323  0.00  0.00           C
ATOM   1038  N   ALA A 196      54.469  47.066  90.536  0.00  0.00           N
ATOM   1039  CA  ALA A 196      55.582  46.828  91.469  0.00  0.00           C
ATOM   1040  C   ALA A 196      55.654  47.796  92.654  0.00  0.00           C
ATOM   1041  O   ALA A 196      55.115  47.579  93.740  0.00  0.00           O
ATOM   1042  CB  ALA A 196      56.870  46.791  90.642  0.00  0.00           C
ATOM   1043  N   LEU A 197      56.070  49.026  92.361  0.00  0.00           N
ATOM   1044  CA  LEU A 197      56.134  50.152  93.295  0.00  0.00           C
ATOM   1045  C   LEU A 197      54.796  50.708  93.808  0.00  0.00           C
ATOM   1046  O   LEU A 197      54.793  51.652  94.593  0.00  0.00           O
ATOM   1047  CB  LEU A 197      57.073  51.255  92.807  0.00  0.00           C
ATOM   1048  CG  LEU A 197      58.582  51.105  93.043  0.00  0.00           C
ATOM   1049  CD1 LEU A 197      59.236  49.984  92.236  0.00  0.00           C
ATOM   1050  CD2 LEU A 197      59.245  52.468  92.851  0.00  0.00           C
ATOM   1051  N   ALA A 198      53.693  50.049  93.451  0.00  0.00           N
ATOM   1052  CA  ALA A 198      52.476  49.997  94.260  0.00  0.00           C
ATOM   1053  C   ALA A 198      52.744  49.567  95.705  0.00  0.00           C
ATOM   1054  O   ALA A 198      52.122  50.139  96.605  0.00  0.00           O
ATOM   1055  CB  ALA A 198      51.377  49.127  93.644  0.00  0.00           C
ATOM   1056  N   HIS A 199      53.677  48.664  95.989  0.00  0.00           N
ATOM   1057  CA  HIS A 199      54.154  48.465  97.365  0.00  0.00           C
ATOM   1058  C   HIS A 199      54.700  49.683  98.124  0.00  0.00           C
ATOM   1059  O   HIS A 199      54.687  49.780  99.353  0.00  0.00           O
ATOM   1060  CB  HIS A 199      55.040  47.231  97.541  0.00  0.00           C
ATOM   1061  CG  HIS A 199      54.196  45.957  97.631  0.00  0.00           C
ATOM   1062  CD2 HIS A 199      54.171  44.981  96.736  0.00  0.00           C
ATOM   1063  ND1 HIS A 199      53.499  45.499  98.657  0.00  0.00           N
ATOM   1064  CE1 HIS A 199      53.099  44.255  98.390  0.00  0.00           C
ATOM   1065  NE2 HIS A 199      53.583  43.891  97.207  0.00  0.00           N
ATOM   1066  N   PHE A 200      55.392  50.543  97.385  0.00  0.00           N
ATOM   1067  CA  PHE A 200      55.770  51.888  97.841  0.00  0.00           C
ATOM   1068  C   PHE A 200      54.661  52.893  98.124  0.00  0.00           C
ATOM   1069  O   PHE A 200      54.839  53.948  98.730  0.00  0.00           O
ATOM   1070  CB  PHE A 200      56.893  52.609  97.078  0.00  0.00           C
ATOM   1071  CG  PHE A 200      58.247  52.561  97.781  0.00  0.00           C
ATOM   1072  CD1 PHE A 200      59.116  51.525  97.456  0.00  0.00           C
ATOM   1073  CD2 PHE A 200      58.714  53.718  98.399  0.00  0.00           C
ATOM   1074  CE1 PHE A 200      60.452  51.654  97.808  0.00  0.00           C
ATOM   1075  CE2 PHE A 200      60.060  53.848  98.702  0.00  0.00           C
ATOM   1076  CZ  PHE A 200      60.919  52.791  98.466  0.00  0.00           C
ATOM   1077  N   VAL A 201      53.468  52.473  97.705  0.00  0.00           N
ATOM   1078  CA  VAL A 201      52.210  53.109  98.139  0.00  0.00           C
ATOM   1079  C   VAL A 201      51.650  52.513  99.427  0.00  0.00           C
ATOM   1080  O   VAL A 201      51.516  53.189 100.452  0.00  0.00           O
ATOM   1081  CB  VAL A 201      51.221  53.046  96.969  0.00  0.00           C
ATOM   1082  CG1 VAL A 201      49.853  53.501  97.493  0.00  0.00           C
ATOM   1083  CG2 VAL A 201      51.688  53.862  95.769  0.00  0.00           C
ATOM   1084  N   TRP A 202      51.528  51.193  99.454  0.00  0.00           N
ATOM   1085  CA  TRP A 202      50.881  50.506 100.581  0.00  0.00           C
ATOM   1086  C   TRP A 202      51.637  50.668 101.898  0.00  0.00           C
ATOM   1087  O   TRP A 202      50.917  50.780 102.890  0.00  0.00           O
ATOM   1088  CB  TRP A 202      50.963  49.024 100.191  0.00  0.00           C
ATOM   1089  CG  TRP A 202      49.989  48.243 101.086  0.00  0.00           C
ATOM   1090  CD1 TRP A 202      48.715  48.528 101.342  0.00  0.00           C
ATOM   1091  CD2 TRP A 202      50.320  47.039 101.676  0.00  0.00           C
ATOM   1092  CE2 TRP A 202      49.157  46.596 102.288  0.00  0.00           C
ATOM   1093  CE3 TRP A 202      51.396  46.155 101.602  0.00  0.00           C
ATOM   1094  NE1 TRP A 202      48.223  47.529 102.073  0.00  0.00           N
ATOM   1095  CZ2 TRP A 202      49.107  45.410 103.004  0.00  0.00           C
ATOM   1096  CZ3 TRP A 202      51.356  44.979 102.349  0.00  0.00           C
ATOM   1097  CH2 TRP A 202      50.251  44.617 103.090  0.00  0.00           C
ATOM   1098  N   ILE A 203      52.946  50.865 101.880  0.00  0.00           N
ATOM   1099  CA  ILE A 203      53.682  51.207 103.105  0.00  0.00           C
ATOM   1100  C   ILE A 203      53.028  52.358 103.872  0.00  0.00           C
ATOM   1101  O   ILE A 203      52.987  52.235 105.102  0.00  0.00           O
ATOM   1102  CB  ILE A 203      55.153  51.514 102.817  0.00  0.00           C
ATOM   1103  CG1 ILE A 203      55.941  51.486 104.135  0.00  0.00           C
ATOM   1104  CG2 ILE A 203      55.225  52.739 101.901  0.00  0.00           C
ATOM   1105  CD  ILE A 203      57.462  51.574 104.000  0.00  0.00           C
ATOM   1106  N   ALA A 204      52.447  53.401 103.300  0.00  0.00           N
ATOM   1107  CA  ALA A 204      51.853  54.522 104.057  0.00  0.00           C
ATOM   1108  C   ALA A 204      50.409  54.477 104.563  0.00  0.00           C
ATOM   1109  O   ALA A 204      50.245  55.022 105.649  0.00  0.00           O
ATOM   1110  CB  ALA A 204      52.115  55.738 103.163  0.00  0.00           C
ATOM   1111  N   PRO A 205      49.550  53.777 103.819  0.00  0.00           N
ATOM   1112  CA  PRO A 205      48.297  53.264 104.400  0.00  0.00           C
ATOM   1113  C   PRO A 205      48.489  52.452 105.677  0.00  0.00           C
ATOM   1114  O   PRO A 205      47.838  52.685 106.699  0.00  0.00           O
ATOM   1115  CB  PRO A 205      47.663  52.473 103.258  0.00  0.00           C
ATOM   1116  CG  PRO A 205      47.951  53.277 101.996  0.00  0.00           C
ATOM   1117  CD  PRO A 205      49.385  53.688 102.368  0.00  0.00           C
ATOM   1118  N   LEU A 206      49.426  51.497 105.632  0.00  0.00           N
ATOM   1119  CA  LEU A 206      49.798  50.747 106.840  0.00  0.00           C
ATOM   1120  C   LEU A 206      50.302  51.597 108.010  0.00  0.00           C
ATOM   1121  O   LEU A 206      49.901  51.461 109.167  0.00  0.00           O
ATOM   1122  CB  LEU A 206      50.877  49.691 106.577  0.00  0.00           C
ATOM   1123  CG  LEU A 206      50.100  48.523 105.956  0.00  0.00           C
ATOM   1124  CD1 LEU A 206      51.082  47.565 105.271  0.00  0.00           C
ATOM   1125  CD2 LEU A 206      49.433  47.726 107.074  0.00  0.00           C
ATOM   1126  N   GLN A 207      51.138  52.590 107.762  0.00  0.00           N
ATOM   1127  CA  GLN A 207      51.613  53.599 108.721  0.00  0.00           C
ATOM   1128  C   GLN A 207      50.404  54.385 109.234  0.00  0.00           C
ATOM   1129  O   GLN A 207      50.173  54.251 110.433  0.00  0.00           O
ATOM   1130  CB  GLN A 207      52.566  54.510 107.945  0.00  0.00           C
ATOM   1131  CG  GLN A 207      54.016  54.079 108.191  0.00  0.00           C
ATOM   1132  CD  GLN A 207      54.983  54.659 107.157  0.00  0.00           C
ATOM   1133  NE2 GLN A 207      56.049  53.894 106.932  0.00  0.00           N
ATOM   1134  OE1 GLN A 207      54.693  55.663 106.509  0.00  0.00           O
ATOM   1135  N   VAL A 208      49.529  54.864 108.353  0.00  0.00           N
ATOM   1136  CA  VAL A 208      48.390  55.661 108.847  0.00  0.00           C
ATOM   1137  C   VAL A 208      47.367  54.850 109.642  0.00  0.00           C
ATOM   1138  O   VAL A 208      47.033  55.274 110.756  0.00  0.00           O
ATOM   1139  CB  VAL A 208      47.766  56.481 107.716  0.00  0.00           C
ATOM   1140  CG1 VAL A 208      46.497  57.126 108.260  0.00  0.00           C
ATOM   1141  CG2 VAL A 208      48.684  57.623 107.288  0.00  0.00           C
ATOM   1142  N   ALA A 209      47.208  53.586 109.248  0.00  0.00           N
ATOM   1143  CA  ALA A 209      46.306  52.685 109.964  0.00  0.00           C
ATOM   1144  C   ALA A 209      46.813  52.477 111.401  0.00  0.00           C
ATOM   1145  O   ALA A 209      46.043  52.768 112.311  0.00  0.00           O
ATOM   1146  CB  ALA A 209      46.252  51.390 109.141  0.00  0.00           C
ATOM   1147  N   LEU A 210      48.103  52.205 111.565  0.00  0.00           N
ATOM   1148  CA  LEU A 210      48.823  51.897 112.814  0.00  0.00           C
ATOM   1149  C   LEU A 210      48.766  53.033 113.837  0.00  0.00           C
ATOM   1150  O   LEU A 210      48.496  52.768 115.006  0.00  0.00           O
ATOM   1151  CB  LEU A 210      50.288  51.693 112.429  0.00  0.00           C
ATOM   1152  CG  LEU A 210      50.716  50.226 112.462  0.00  0.00           C
ATOM   1153  CD1 LEU A 210      52.054  50.049 111.746  0.00  0.00           C
ATOM   1154  CD2 LEU A 210      50.826  49.635 113.867  0.00  0.00           C
ATOM   1155  N   LEU A 211      49.074  54.222 113.332  0.00  0.00           N
ATOM   1156  CA  LEU A 211      49.159  55.467 114.116  0.00  0.00           C
ATOM   1157  C   LEU A 211      47.792  56.041 114.489  0.00  0.00           C
ATOM   1158  O   LEU A 211      47.728  56.547 115.606  0.00  0.00           O
ATOM   1159  CB  LEU A 211      50.030  56.508 113.398  0.00  0.00           C
ATOM   1160  CG  LEU A 211      51.329  55.892 112.895  0.00  0.00           C
ATOM   1161  CD1 LEU A 211      52.043  56.850 111.936  0.00  0.00           C
ATOM   1162  CD2 LEU A 211      52.223  55.213 113.938  0.00  0.00           C
ATOM   1163  N   MET A 212      46.752  55.721 113.721  0.00  0.00           N
ATOM   1164  CA  MET A 212      45.405  56.125 114.145  0.00  0.00           C
ATOM   1165  C   MET A 212      45.077  55.321 115.407  0.00  0.00           C
ATOM   1166  O   MET A 212      45.043  55.907 116.493  0.00  0.00           O
ATOM   1167  CB  MET A 212      44.408  55.883 113.007  0.00  0.00           C
ATOM   1168  CG  MET A 212      44.454  56.816 111.802  0.00  0.00           C
ATOM   1169  SD  MET A 212      43.861  58.534 112.056  0.00  0.00           S
ATOM   1170  CE  MET A 212      44.402  59.228 110.507  0.00  0.00           C
ATOM   1171  N   GLY A 213      45.196  54.001 115.316  0.00  0.00           N
ATOM   1172  CA  GLY A 213      44.880  53.136 116.458  0.00  0.00           C
ATOM   1173  C   GLY A 213      45.726  53.428 117.695  0.00  0.00           C
ATOM   1174  O   GLY A 213      45.224  53.672 118.788  0.00  0.00           O
ATOM   1175  N   LEU A 214      47.027  53.615 117.506  0.00  0.00           N
ATOM   1176  CA  LEU A 214      47.984  54.066 118.523  0.00  0.00           C
ATOM   1177  C   LEU A 214      47.741  55.468 119.092  0.00  0.00           C
ATOM   1178  O   LEU A 214      47.588  55.565 120.310  0.00  0.00           O
ATOM   1179  CB  LEU A 214      49.430  53.852 118.058  0.00  0.00           C
ATOM   1180  CG  LEU A 214      49.928  52.415 118.142  0.00  0.00           C
ATOM   1181  CD1 LEU A 214      51.275  52.419 117.425  0.00  0.00           C
ATOM   1182  CD2 LEU A 214      50.137  51.865 119.557  0.00  0.00           C
ATOM   1183  N   ILE A 215      47.452  56.532 118.343  0.00  0.00           N
ATOM   1184  CA  ILE A 215      47.148  57.814 118.993  0.00  0.00           C
ATOM   1185  C   ILE A 215      45.830  57.841 119.770  0.00  0.00           C
ATOM   1186  O   ILE A 215      45.796  58.278 120.917  0.00  0.00           O
ATOM   1187  CB  ILE A 215      47.289  59.050 118.107  0.00  0.00           C
ATOM   1188  CG1 ILE A 215      46.573  59.038 116.750  0.00  0.00           C
ATOM   1189  CG2 ILE A 215      48.768  59.408 118.059  0.00  0.00           C
ATOM   1190  CD  ILE A 215      46.482  60.383 116.021  0.00  0.00           C
ATOM   1191  N   TRP A 216      44.859  57.063 119.295  0.00  0.00           N
ATOM   1192  CA  TRP A 216      43.544  56.889 119.933  0.00  0.00           C
ATOM   1193  C   TRP A 216      43.545  56.157 121.277  0.00  0.00           C
ATOM   1194  O   TRP A 216      42.923  56.599 122.239  0.00  0.00           O
ATOM   1195  CB  TRP A 216      42.618  56.108 118.998  0.00  0.00           C
ATOM   1196  CG  TRP A 216      42.183  57.069 117.888  0.00  0.00           C
ATOM   1197  CD1 TRP A 216      42.217  56.891 116.570  0.00  0.00           C
ATOM   1198  CD2 TRP A 216      41.274  58.085 118.123  0.00  0.00           C
ATOM   1199  CE2 TRP A 216      40.865  58.475 116.857  0.00  0.00           C
ATOM   1200  CE3 TRP A 216      40.621  58.638 119.214  0.00  0.00           C
ATOM   1201  NE1 TRP A 216      41.508  57.793 115.907  0.00  0.00           N
ATOM   1202  CZ2 TRP A 216      39.852  59.388 116.572  0.00  0.00           C
ATOM   1203  CZ3 TRP A 216      39.717  59.661 118.939  0.00  0.00           C
ATOM   1204  CH2 TRP A 216      39.297  60.041 117.672  0.00  0.00           C
ATOM   1205  N   GLU A 217      44.429  55.173 121.432  0.00  0.00           N
ATOM   1206  CA  GLU A 217      44.602  54.402 122.668  0.00  0.00           C
ATOM   1207  C   GLU A 217      45.538  55.123 123.653  0.00  0.00           C
ATOM   1208  O   GLU A 217      45.386  55.109 124.872  0.00  0.00           O
ATOM   1209  CB  GLU A 217      45.153  53.013 122.362  0.00  0.00           C
ATOM   1210  CG  GLU A 217      44.636  52.167 123.532  0.00  0.00           C
ATOM   1211  CD  GLU A 217      45.483  50.892 123.658  0.00  0.00           C
ATOM   1212  OE1 GLU A 217      46.384  50.873 124.517  0.00  0.00           O
ATOM   1213  OE2 GLU A 217      45.336  49.996 122.791  0.00  0.00           O
ATOM   1214  N   LEU A 218      46.450  55.855 123.038  0.00  0.00           N
ATOM   1215  CA  LEU A 218      47.257  56.784 123.840  0.00  0.00           C
ATOM   1216  C   LEU A 218      46.753  58.134 124.367  0.00  0.00           C
ATOM   1217  O   LEU A 218      46.611  58.281 125.575  0.00  0.00           O
ATOM   1218  CB  LEU A 218      48.651  57.019 123.252  0.00  0.00           C
ATOM   1219  CG  LEU A 218      49.508  55.754 123.278  0.00  0.00           C
ATOM   1220  CD1 LEU A 218      50.450  55.782 122.077  0.00  0.00           C
ATOM   1221  CD2 LEU A 218      50.226  55.586 124.616  0.00  0.00           C
ATOM   1222  N   LEU A 219      46.137  58.946 123.516  0.00  0.00           N
ATOM   1223  CA  LEU A 219      45.516  60.234 123.883  0.00  0.00           C
ATOM   1224  C   LEU A 219      44.302  60.592 123.019  0.00  0.00           C
ATOM   1225  O   LEU A 219      44.304  61.538 122.233  0.00  0.00           O
ATOM   1226  CB  LEU A 219      46.481  61.409 123.725  0.00  0.00           C
ATOM   1227  CG  LEU A 219      47.610  61.552 124.755  0.00  0.00           C
ATOM   1228  CD1 LEU A 219      48.175  62.933 124.463  0.00  0.00           C
ATOM   1229  CD2 LEU A 219      47.126  61.488 126.201  0.00  0.00           C
ATOM   1230  N   GLN A 220      43.201  60.019 123.501  0.00  0.00           N
ATOM   1231  CA  GLN A 220      41.814  60.158 123.027  0.00  0.00           C
ATOM   1232  C   GLN A 220      41.439  61.604 122.694  0.00  0.00           C
ATOM   1233  O   GLN A 220      41.319  61.946 121.521  0.00  0.00           O
ATOM   1234  CB  GLN A 220      40.987  59.570 124.162  0.00  0.00           C
ATOM   1235  CG  GLN A 220      39.479  59.620 123.907  0.00  0.00           C
ATOM   1236  CD  GLN A 220      38.813  58.752 124.986  0.00  0.00           C
ATOM   1237  NE2 GLN A 220      37.852  57.934 124.571  0.00  0.00           N
ATOM   1238  OE1 GLN A 220      38.951  58.890 126.196  0.00  0.00           O
ATOM   1239  N   ALA A 221      41.364  62.489 123.689  0.00  0.00           N
ATOM   1240  CA  ALA A 221      41.059  63.906 123.417  0.00  0.00           C
ATOM   1241  C   ALA A 221      42.013  64.666 122.492  0.00  0.00           C
ATOM   1242  O   ALA A 221      41.500  65.217 121.524  0.00  0.00           O
ATOM   1243  CB  ALA A 221      40.981  64.654 124.752  0.00  0.00           C
ATOM   1244  N   SER A 222      43.332  64.555 122.676  0.00  0.00           N
ATOM   1245  CA  SER A 222      44.268  65.164 121.721  0.00  0.00           C
ATOM   1246  C   SER A 222      44.295  64.586 120.315  0.00  0.00           C
ATOM   1247  O   SER A 222      44.409  65.401 119.401  0.00  0.00           O
ATOM   1248  CB  SER A 222      45.735  65.125 122.126  0.00  0.00           C
ATOM   1249  OG  SER A 222      46.191  66.272 122.843  0.00  0.00           O
ATOM   1250  N   ALA A 223      44.174  63.265 120.181  0.00  0.00           N
ATOM   1251  CA  ALA A 223      43.881  62.705 118.852  0.00  0.00           C
ATOM   1252  C   ALA A 223      42.584  63.203 118.186  0.00  0.00           C
ATOM   1253  O   ALA A 223      42.702  63.738 117.094  0.00  0.00           O
ATOM   1254  CB  ALA A 223      43.740  61.184 118.839  0.00  0.00           C
ATOM   1255  N   PHE A 224      41.526  63.282 118.995  0.00  0.00           N
ATOM   1256  CA  PHE A 224      40.276  63.912 118.549  0.00  0.00           C
ATOM   1257  C   PHE A 224      40.441  65.381 118.192  0.00  0.00           C
ATOM   1258  O   PHE A 224      40.231  65.663 117.008  0.00  0.00           O
ATOM   1259  CB  PHE A 224      39.138  63.702 119.559  0.00  0.00           C
ATOM   1260  CG  PHE A 224      37.844  64.504 119.462  0.00  0.00           C
ATOM   1261  CD1 PHE A 224      37.579  65.498 120.393  0.00  0.00           C
ATOM   1262  CD2 PHE A 224      37.026  64.342 118.345  0.00  0.00           C
ATOM   1263  CE1 PHE A 224      36.525  66.391 120.228  0.00  0.00           C
ATOM   1264  CE2 PHE A 224      36.042  65.295 118.129  0.00  0.00           C
ATOM   1265  CZ  PHE A 224      35.807  66.330 119.041  0.00  0.00           C
ATOM   1266  N   CYS A 225      41.098  66.170 119.044  0.00  0.00           N
ATOM   1267  CA  CYS A 225      41.332  67.600 118.808  0.00  0.00           C
ATOM   1268  C   CYS A 225      42.223  67.828 117.585  0.00  0.00           C
ATOM   1269  O   CYS A 225      41.926  68.701 116.767  0.00  0.00           O
ATOM   1270  CB  CYS A 225      41.846  68.340 120.038  0.00  0.00           C
ATOM   1271  SG  CYS A 225      40.944  67.864 121.562  0.00  0.00           S
ATOM   1272  N   GLY A 226      43.250  66.993 117.410  0.00  0.00           N
ATOM   1273  CA  GLY A 226      44.221  66.952 116.310  0.00  0.00           C
ATOM   1274  C   GLY A 226      43.545  66.830 114.934  0.00  0.00           C
ATOM   1275  O   GLY A 226      44.001  67.447 113.974  0.00  0.00           O
ATOM   1276  N   LEU A 227      42.803  65.754 114.703  0.00  0.00           N
ATOM   1277  CA  LEU A 227      42.027  65.482 113.487  0.00  0.00           C
ATOM   1278  C   LEU A 227      40.953  66.544 113.230  0.00  0.00           C
ATOM   1279  O   LEU A 227      40.910  67.098 112.136  0.00  0.00           O
ATOM   1280  CB  LEU A 227      41.282  64.169 113.677  0.00  0.00           C
ATOM   1281  CG  LEU A 227      42.156  62.966 114.063  0.00  0.00           C
ATOM   1282  CD1 LEU A 227      41.390  61.684 114.383  0.00  0.00           C
ATOM   1283  CD2 LEU A 227      43.306  62.817 113.065  0.00  0.00           C
ATOM   1284  N   GLY A 228      40.439  67.078 114.342  0.00  0.00           N
ATOM   1285  CA  GLY A 228      39.373  68.092 114.295  0.00  0.00           C
ATOM   1286  C   GLY A 228      39.884  69.320 113.543  0.00  0.00           C
ATOM   1287  O   GLY A 228      39.086  70.012 112.901  0.00  0.00           O
ATOM   1288  N   PHE A 229      41.077  69.740 113.932  0.00  0.00           N
ATOM   1289  CA  PHE A 229      41.766  70.910 113.362  0.00  0.00           C
ATOM   1290  C   PHE A 229      42.421  70.596 112.020  0.00  0.00           C
ATOM   1291  O   PHE A 229      42.107  71.298 111.053  0.00  0.00           O
ATOM   1292  CB  PHE A 229      42.733  71.572 114.348  0.00  0.00           C
ATOM   1293  CG  PHE A 229      43.388  72.914 114.046  0.00  0.00           C
ATOM   1294  CD1 PHE A 229      44.621  73.174 114.637  0.00  0.00           C
ATOM   1295  CD2 PHE A 229      42.719  73.926 113.363  0.00  0.00           C
ATOM   1296  CE1 PHE A 229      45.204  74.437 114.565  0.00  0.00           C
ATOM   1297  CE2 PHE A 229      43.292  75.189 113.332  0.00  0.00           C
ATOM   1298  CZ  PHE A 229      44.524  75.460 113.922  0.00  0.00           C
ATOM   1299  N   LEU A 230      42.990  69.418 111.813  0.00  0.00           N
ATOM   1300  CA  LEU A 230      43.505  69.033 110.490  0.00  0.00           C
ATOM   1301  C   LEU A 230      42.488  68.651 109.412  0.00  0.00           C
ATOM   1302  O   LEU A 230      42.848  68.926 108.274  0.00  0.00           O
ATOM   1303  CB  LEU A 230      44.560  67.940 110.647  0.00  0.00           C
ATOM   1304  CG  LEU A 230      45.892  68.481 111.177  0.00  0.00           C
ATOM   1305  CD1 LEU A 230      46.743  67.369 111.792  0.00  0.00           C
ATOM   1306  CD2 LEU A 230      46.670  69.088 110.011  0.00  0.00           C
ATOM   1307  N   ILE A 231      41.206  68.485 109.721  0.00  0.00           N
ATOM   1308  CA  ILE A 231      40.197  68.443 108.651  0.00  0.00           C
ATOM   1309  C   ILE A 231      39.964  69.838 108.050  0.00  0.00           C
ATOM   1310  O   ILE A 231      39.976  69.861 106.820  0.00  0.00           O
ATOM   1311  CB  ILE A 231      38.874  67.888 109.191  0.00  0.00           C
ATOM   1312  CG1 ILE A 231      39.145  66.574 109.942  0.00  0.00           C
ATOM   1313  CG2 ILE A 231      37.786  67.716 108.131  0.00  0.00           C
ATOM   1314  CD  ILE A 231      37.929  66.182 110.772  0.00  0.00           C
ATOM   1315  N   VAL A 232      39.930  70.893 108.854  0.00  0.00           N
ATOM   1316  CA  VAL A 232      39.576  72.278 108.482  0.00  0.00           C
ATOM   1317  C   VAL A 232      40.681  72.859 107.589  0.00  0.00           C
ATOM   1318  O   VAL A 232      40.461  73.121 106.406  0.00  0.00           O
ATOM   1319  CB  VAL A 232      39.369  73.105 109.745  0.00  0.00           C
ATOM   1320  CG1 VAL A 232      39.162  74.602 109.544  0.00  0.00           C
ATOM   1321  CG2 VAL A 232      38.244  72.483 110.568  0.00  0.00           C
ATOM   1322  N   LEU A 233      41.897  72.750 108.122  0.00  0.00           N
ATOM   1323  CA  LEU A 233      43.052  73.212 107.340  0.00  0.00           C
ATOM   1324  C   LEU A 233      43.359  72.456 106.048  0.00  0.00           C
ATOM   1325  O   LEU A 233      43.605  73.141 105.046  0.00  0.00           O
ATOM   1326  CB  LEU A 233      44.303  73.314 108.222  0.00  0.00           C
ATOM   1327  CG  LEU A 233      44.045  74.130 109.495  0.00  0.00           C
ATOM   1328  CD1 LEU A 233      45.117  73.843 110.537  0.00  0.00           C
ATOM   1329  CD2 LEU A 233      43.930  75.618 109.135  0.00  0.00           C
ATOM   1330  N   ALA A 234      43.126  71.144 106.063  0.00  0.00           N
ATOM   1331  CA  ALA A 234      43.303  70.308 104.880  0.00  0.00           C
ATOM   1332  C   ALA A 234      42.422  70.706 103.689  0.00  0.00           C
ATOM   1333  O   ALA A 234      42.822  70.852 102.542  0.00  0.00           O
ATOM   1334  CB  ALA A 234      43.149  68.809 105.147  0.00  0.00           C
ATOM   1335  N   LEU A 235      41.138  70.850 103.985  0.00  0.00           N
ATOM   1336  CA  LEU A 235      40.203  71.550 103.092  0.00  0.00           C
ATOM   1337  C   LEU A 235      40.571  72.898 102.478  0.00  0.00           C
ATOM   1338  O   LEU A 235      40.571  73.141 101.266  0.00  0.00           O
ATOM   1339  CB  LEU A 235      38.874  71.786 103.828  0.00  0.00           C
ATOM   1340  CG  LEU A 235      37.979  70.562 104.036  0.00  0.00           C
ATOM   1341  CD1 LEU A 235      36.798  71.101 104.851  0.00  0.00           C
ATOM   1342  CD2 LEU A 235      37.364  70.271 102.662  0.00  0.00           C
ATOM   1343  N   PHE A 236      40.927  73.875 103.305  0.00  0.00           N
ATOM   1344  CA  PHE A 236      41.403  75.216 102.932  0.00  0.00           C
ATOM   1345  C   PHE A 236      42.612  75.207 101.994  0.00  0.00           C
ATOM   1346  O   PHE A 236      42.588  75.921 100.999  0.00  0.00           O
ATOM   1347  CB  PHE A 236      41.857  76.026 104.142  0.00  0.00           C
ATOM   1348  CG  PHE A 236      40.725  76.773 104.856  0.00  0.00           C
ATOM   1349  CD1 PHE A 236      40.443  76.620 106.205  0.00  0.00           C
ATOM   1350  CD2 PHE A 236      40.175  77.866 104.174  0.00  0.00           C
ATOM   1351  CE1 PHE A 236      39.730  77.550 106.952  0.00  0.00           C
ATOM   1352  CE2 PHE A 236      39.403  78.736 104.932  0.00  0.00           C
ATOM   1353  CZ  PHE A 236      39.190  78.653 106.300  0.00  0.00           C
ATOM   1354  N   GLN A 237      43.564  74.335 102.319  0.00  0.00           N
ATOM   1355  CA  GLN A 237      44.842  74.188 101.612  0.00  0.00           C
ATOM   1356  C   GLN A 237      44.759  73.529 100.235  0.00  0.00           C
ATOM   1357  O   GLN A 237      45.577  73.788  99.351  0.00  0.00           O
ATOM   1358  CB  GLN A 237      45.967  73.650 102.506  0.00  0.00           C
ATOM   1359  CG  GLN A 237      46.351  74.728 103.514  0.00  0.00           C
ATOM   1360  CD  GLN A 237      47.192  74.270 104.705  0.00  0.00           C
ATOM   1361  NE2 GLN A 237      48.228  73.455 104.510  0.00  0.00           N
ATOM   1362  OE1 GLN A 237      46.839  74.455 105.870  0.00  0.00           O
ATOM   1363  N   ALA A 238      43.917  72.523 100.043  0.00  0.00           N
ATOM   1364  CA  ALA A 238      43.473  71.883  98.792  0.00  0.00           C
ATOM   1365  C   ALA A 238      42.827  72.833  97.780  0.00  0.00           C
ATOM   1366  O   ALA A 238      43.119  72.818  96.583  0.00  0.00           O
ATOM   1367  CB  ALA A 238      42.517  70.729  99.119  0.00  0.00           C
ATOM   1368  N   GLY A 239      41.947  73.651  98.346  0.00  0.00           N
ATOM   1369  CA  GLY A 239      41.307  74.774  97.643  0.00  0.00           C
ATOM   1370  C   GLY A 239      42.338  75.736  97.038  0.00  0.00           C
ATOM   1371  O   GLY A 239      42.177  76.068  95.864  0.00  0.00           O
ATOM   1372  N   LEU A 240      43.308  76.057  97.876  0.00  0.00           N
ATOM   1373  CA  LEU A 240      44.368  76.930  97.341  0.00  0.00           C
ATOM   1374  C   LEU A 240      45.331  76.359  96.303  0.00  0.00           C
ATOM   1375  O   LEU A 240      45.459  76.883  95.192  0.00  0.00           O
ATOM   1376  CB  LEU A 240      45.012  77.710  98.482  0.00  0.00           C
ATOM   1377  CG  LEU A 240      45.790  78.911  97.953  0.00  0.00           C
ATOM   1378  CD1 LEU A 240      44.941  79.983  97.268  0.00  0.00           C
ATOM   1379  CD2 LEU A 240      46.505  79.662  99.086  0.00  0.00           C
ATOM   1380  N   GLY A 241      45.577  75.072  96.514  0.00  0.00           N
ATOM   1381  CA  GLY A 241      46.251  74.190  95.555  0.00  0.00           C
ATOM   1382  C   GLY A 241      45.415  74.047  94.278  0.00  0.00           C
ATOM   1383  O   GLY A 241      45.975  74.104  93.193  0.00  0.00           O
ATOM   1384  N   ARG A 242      44.084  74.090  94.315  0.00  0.00           N
ATOM   1385  CA  ARG A 242      43.276  74.078  93.087  0.00  0.00           C
ATOM   1386  C   ARG A 242      43.316  75.403  92.319  0.00  0.00           C
ATOM   1387  O   ARG A 242      43.457  75.507  91.100  0.00  0.00           O
ATOM   1388  CB  ARG A 242      41.815  73.711  93.364  0.00  0.00           C
ATOM   1389  CG  ARG A 242      41.650  72.252  93.792  0.00  0.00           C
ATOM   1390  CD  ARG A 242      42.086  71.298  92.671  0.00  0.00           C
ATOM   1391  NE  ARG A 242      41.730  69.928  93.066  0.00  0.00           N
ATOM   1392  CZ  ARG A 242      42.439  68.831  92.809  0.00  0.00           C
ATOM   1393  NH1 ARG A 242      43.576  68.893  92.100  0.00  0.00           N
ATOM   1394  NH2 ARG A 242      41.999  67.773  93.501  0.00  0.00           N
ATOM   1395  N   MET A 243      43.442  76.499  93.054  0.00  0.00           N
ATOM   1396  CA  MET A 243      43.692  77.776  92.369  0.00  0.00           C
ATOM   1397  C   MET A 243      45.115  77.971  91.862  0.00  0.00           C
ATOM   1398  O   MET A 243      45.312  78.626  90.840  0.00  0.00           O
ATOM   1399  CB  MET A 243      43.405  78.950  93.309  0.00  0.00           C
ATOM   1400  CG  MET A 243      42.785  80.152  92.606  0.00  0.00           C
ATOM   1401  SD  MET A 243      42.597  81.737  93.505  0.00  0.00           S
ATOM   1402  CE  MET A 243      41.556  81.309  94.877  0.00  0.00           C
ATOM   1403  N   MET A 244      46.071  77.421  92.604  0.00  0.00           N
ATOM   1404  CA  MET A 244      47.466  77.386  92.118  0.00  0.00           C
ATOM   1405  C   MET A 244      47.724  76.710  90.775  0.00  0.00           C
ATOM   1406  O   MET A 244      48.419  77.198  89.888  0.00  0.00           O
ATOM   1407  CB  MET A 244      48.139  76.667  93.289  0.00  0.00           C
ATOM   1408  CG  MET A 244      49.138  77.676  93.853  0.00  0.00           C
ATOM   1409  SD  MET A 244      50.536  78.118  92.754  0.00  0.00           S
ATOM   1410  CE  MET A 244      51.648  76.858  93.342  0.00  0.00           C
ATOM   1411  N   MET A 245      47.022  75.595  90.624  0.00  0.00           N
ATOM   1412  CA  MET A 245      46.898  74.797  89.388  0.00  0.00           C
ATOM   1413  C   MET A 245      46.284  75.646  88.267  0.00  0.00           C
ATOM   1414  O   MET A 245      46.894  75.733  87.202  0.00  0.00           O
ATOM   1415  CB  MET A 245      46.166  73.462  89.398  0.00  0.00           C
ATOM   1416  CG  MET A 245      46.329  72.571  90.635  0.00  0.00           C
ATOM   1417  SD  MET A 245      45.570  70.915  90.498  0.00  0.00           S
ATOM   1418  CE  MET A 245      46.755  70.245  89.353  0.00  0.00           C
ATOM   1419  N   LYS A 246      45.158  76.321  88.451  0.00  0.00           N
ATOM   1420  CA  LYS A 246      44.732  77.353  87.491  0.00  0.00           C
ATOM   1421  C   LYS A 246      45.820  78.347  87.066  0.00  0.00           C
ATOM   1422  O   LYS A 246      46.051  78.441  85.868  0.00  0.00           O
ATOM   1423  CB  LYS A 246      43.562  78.219  87.975  0.00  0.00           C
ATOM   1424  CG  LYS A 246      42.173  77.622  88.194  0.00  0.00           C
ATOM   1425  CD  LYS A 246      41.488  77.320  86.869  0.00  0.00           C
ATOM   1426  CE  LYS A 246      40.261  76.414  87.053  0.00  0.00           C
ATOM   1427  NZ  LYS A 246      39.646  76.033  85.769  0.00  0.00           N
ATOM   1428  N   TYR A 247      46.517  78.986  87.999  0.00  0.00           N
ATOM   1429  CA  TYR A 247      47.575  79.961  87.704  0.00  0.00           C
ATOM   1430  C   TYR A 247      48.756  79.393  86.918  0.00  0.00           C
ATOM   1431  O   TYR A 247      49.064  79.848  85.819  0.00  0.00           O
ATOM   1432  CB  TYR A 247      48.028  80.721  88.954  0.00  0.00           C
ATOM   1433  CG  TYR A 247      47.068  81.837  89.348  0.00  0.00           C
ATOM   1434  CD1 TYR A 247      46.148  81.698  90.379  0.00  0.00           C
ATOM   1435  CD2 TYR A 247      47.039  82.942  88.511  0.00  0.00           C
ATOM   1436  CE1 TYR A 247      45.358  82.766  90.785  0.00  0.00           C
ATOM   1437  CE2 TYR A 247      46.249  84.020  88.907  0.00  0.00           C
ATOM   1438  CZ  TYR A 247      45.448  83.942  90.039  0.00  0.00           C
ATOM   1439  OH  TYR A 247      44.738  85.031  90.426  0.00  0.00           O
ATOM   1440  N   ARG A 248      49.051  78.105  87.109  0.00  0.00           N
ATOM   1441  CA  ARG A 248      50.162  77.368  86.494  0.00  0.00           C
ATOM   1442  C   ARG A 248      49.898  76.938  85.054  0.00  0.00           C
ATOM   1443  O   ARG A 248      50.575  77.346  84.108  0.00  0.00           O
ATOM   1444  CB  ARG A 248      50.668  76.307  87.476  0.00  0.00           C
ATOM   1445  CG  ARG A 248      51.908  75.581  86.952  0.00  0.00           C
ATOM   1446  CD  ARG A 248      52.154  74.499  88.021  0.00  0.00           C
ATOM   1447  NE  ARG A 248      53.104  73.481  87.546  0.00  0.00           N
ATOM   1448  CZ  ARG A 248      53.226  72.275  88.115  0.00  0.00           C
ATOM   1449  NH1 ARG A 248      52.537  71.888  89.200  0.00  0.00           N
ATOM   1450  NH2 ARG A 248      54.175  71.428  87.699  0.00  0.00           N
ATOM   1451  N   ASP A 249      48.653  76.510  84.874  0.00  0.00           N
ATOM   1452  CA  ASP A 249      48.067  76.268  83.550  0.00  0.00           C
ATOM   1453  C   ASP A 249      47.910  77.432  82.572  0.00  0.00           C
ATOM   1454  O   ASP A 249      48.342  77.257  81.437  0.00  0.00           O
ATOM   1455  CB  ASP A 249      46.769  75.492  83.732  0.00  0.00           C
ATOM   1456  CG  ASP A 249      47.112  74.051  83.314  0.00  0.00           C
ATOM   1457  OD1 ASP A 249      46.343  73.512  82.499  0.00  0.00           O
ATOM   1458  OD2 ASP A 249      48.020  73.420  83.896  0.00  0.00           O
ATOM   1459  N   GLN A 250      47.459  78.631  82.960  0.00  0.00           N
ATOM   1460  CA  GLN A 250      47.581  79.787  82.064  0.00  0.00           C
ATOM   1461  C   GLN A 250      49.034  80.053  81.627  0.00  0.00           C
ATOM   1462  O   GLN A 250      49.243  80.427  80.477  0.00  0.00           O
ATOM   1463  CB  GLN A 250      46.978  81.096  82.561  0.00  0.00           C
ATOM   1464  CG  GLN A 250      45.534  80.971  83.067  0.00  0.00           C
ATOM   1465  CD  GLN A 250      44.678  82.235  82.901  0.00  0.00           C
ATOM   1466  NE2 GLN A 250      43.737  82.204  81.972  0.00  0.00           N
ATOM   1467  OE1 GLN A 250      44.925  83.201  83.618  0.00  0.00           O
ATOM   1468  N   ARG A 251      49.985  80.034  82.546  0.00  0.00           N
ATOM   1469  CA  ARG A 251      51.437  80.051  82.331  0.00  0.00           C
ATOM   1470  C   ARG A 251      51.893  78.987  81.321  0.00  0.00           C
ATOM   1471  O   ARG A 251      52.491  79.365  80.315  0.00  0.00           O
ATOM   1472  CB  ARG A 251      52.084  79.883  83.708  0.00  0.00           C
ATOM   1473  CG  ARG A 251      53.584  80.121  83.591  0.00  0.00           C
ATOM   1474  CD  ARG A 251      54.246  79.532  84.841  0.00  0.00           C
ATOM   1475  NE  ARG A 251      55.664  79.890  84.783  0.00  0.00           N
ATOM   1476  CZ  ARG A 251      56.712  79.279  85.367  0.00  0.00           C
ATOM   1477  NH1 ARG A 251      56.503  78.081  85.942  0.00  0.00           N
ATOM   1478  NH2 ARG A 251      57.929  79.826  85.386  0.00  0.00           N
ATOM   1479  N   ALA A 252      51.548  77.737  81.575  0.00  0.00           N
ATOM   1480  CA  ALA A 252      52.062  76.625  80.757  0.00  0.00           C
ATOM   1481  C   ALA A 252      51.496  76.633  79.331  0.00  0.00           C
ATOM   1482  O   ALA A 252      52.196  76.671  78.328  0.00  0.00           O
ATOM   1483  CB  ALA A 252      52.013  75.279  81.464  0.00  0.00           C
ATOM   1484  N   GLY A 253      50.245  77.065  79.176  0.00  0.00           N
ATOM   1485  CA  GLY A 253      49.607  77.263  77.869  0.00  0.00           C
ATOM   1486  C   GLY A 253      50.248  78.382  77.048  0.00  0.00           C
ATOM   1487  O   GLY A 253      50.890  78.030  76.057  0.00  0.00           O
ATOM   1488  N   LYS A 254      50.496  79.527  77.664  0.00  0.00           N
ATOM   1489  CA  LYS A 254      51.406  80.519  77.057  0.00  0.00           C
ATOM   1490  C   LYS A 254      52.812  79.995  76.774  0.00  0.00           C
ATOM   1491  O   LYS A 254      53.301  80.292  75.687  0.00  0.00           O
ATOM   1492  CB  LYS A 254      51.520  81.824  77.851  0.00  0.00           C
ATOM   1493  CG  LYS A 254      50.310  82.645  77.404  0.00  0.00           C
ATOM   1494  CD  LYS A 254      50.393  82.946  75.903  0.00  0.00           C
ATOM   1495  CE  LYS A 254      49.392  83.947  75.327  0.00  0.00           C
ATOM   1496  NZ  LYS A 254      47.972  83.610  75.545  0.00  0.00           N
ATOM   1497  N   ILE A 255      53.457  79.305  77.715  0.00  0.00           N
ATOM   1498  CA  ILE A 255      54.744  78.730  77.301  0.00  0.00           C
ATOM   1499  C   ILE A 255      54.731  77.802  76.086  0.00  0.00           C
ATOM   1500  O   ILE A 255      55.659  77.863  75.275  0.00  0.00           O
ATOM   1501  CB  ILE A 255      55.275  78.141  78.609  0.00  0.00           C
ATOM   1502  CG1 ILE A 255      55.478  79.298  79.585  0.00  0.00           C
ATOM   1503  CG2 ILE A 255      56.551  77.297  78.487  0.00  0.00           C
ATOM   1504  CD  ILE A 255      56.088  78.869  80.923  0.00  0.00           C
ATOM   1505  N   SER A 256      53.668  77.035  75.880  0.00  0.00           N
ATOM   1506  CA  SER A 256      53.544  76.147  74.714  0.00  0.00           C
ATOM   1507  C   SER A 256      53.201  76.978  73.476  0.00  0.00           C
ATOM   1508  O   SER A 256      54.070  76.968  72.604  0.00  0.00           O
ATOM   1509  CB  SER A 256      52.518  75.043  74.970  0.00  0.00           C
ATOM   1510  OG  SER A 256      52.454  74.225  73.795  0.00  0.00           O
ATOM   1511  N   GLU A 257      52.464  78.074  73.572  0.00  0.00           N
ATOM   1512  CA  GLU A 257      52.150  78.966  72.453  0.00  0.00           C
ATOM   1513  C   GLU A 257      53.340  79.769  71.930  0.00  0.00           C
ATOM   1514  O   GLU A 257      53.631  79.874  70.742  0.00  0.00           O
ATOM   1515  CB  GLU A 257      50.891  79.751  72.836  0.00  0.00           C
ATOM   1516  CG  GLU A 257      49.745  78.755  73.021  0.00  0.00           C
ATOM   1517  CD  GLU A 257      48.458  79.549  73.274  0.00  0.00           C
ATOM   1518  OE1 GLU A 257      47.426  79.299  72.615  0.00  0.00           O
ATOM   1519  OE2 GLU A 257      48.485  80.534  74.038  0.00  0.00           O
ATOM   1520  N   ARG A 258      54.139  80.120  72.936  0.00  0.00           N
ATOM   1521  CA  ARG A 258      55.497  80.677  72.776  0.00  0.00           C
ATOM   1522  C   ARG A 258      56.519  79.749  72.132  0.00  0.00           C
ATOM   1523  O   ARG A 258      57.235  80.198  71.236  0.00  0.00           O
ATOM   1524  CB  ARG A 258      55.910  81.447  74.036  0.00  0.00           C
ATOM   1525  CG  ARG A 258      57.134  82.364  74.092  0.00  0.00           C
ATOM   1526  CD  ARG A 258      58.446  81.623  74.320  0.00  0.00           C
ATOM   1527  NE  ARG A 258      58.375  81.191  75.721  0.00  0.00           N
ATOM   1528  CZ  ARG A 258      58.529  79.925  76.121  0.00  0.00           C
ATOM   1529  NH1 ARG A 258      58.823  78.951  75.239  0.00  0.00           N
ATOM   1530  NH2 ARG A 258      58.508  79.582  77.412  0.00  0.00           N
ATOM   1531  N   LEU A 259      56.512  78.492  72.559  0.00  0.00           N
ATOM   1532  CA  LEU A 259      57.364  77.443  71.994  0.00  0.00           C
ATOM   1533  C   LEU A 259      57.040  77.003  70.563  0.00  0.00           C
ATOM   1534  O   LEU A 259      57.969  76.833  69.773  0.00  0.00           O
ATOM   1535  CB  LEU A 259      57.462  76.189  72.862  0.00  0.00           C
ATOM   1536  CG  LEU A 259      58.611  75.204  72.619  0.00  0.00           C
ATOM   1537  CD1 LEU A 259      59.984  75.824  72.899  0.00  0.00           C
ATOM   1538  CD2 LEU A 259      58.410  73.938  73.445  0.00  0.00           C
ATOM   1539  N   VAL A 260      55.764  76.883  70.221  0.00  0.00           N
ATOM   1540  CA  VAL A 260      55.249  76.572  68.878  0.00  0.00           C
ATOM   1541  C   VAL A 260      55.733  77.619  67.876  0.00  0.00           C
ATOM   1542  O   VAL A 260      56.394  77.227  66.925  0.00  0.00           O
ATOM   1543  CB  VAL A 260      53.772  76.173  68.796  0.00  0.00           C
ATOM   1544  CG1 VAL A 260      53.659  75.355  67.499  0.00  0.00           C
ATOM   1545  CG2 VAL A 260      53.346  75.298  69.977  0.00  0.00           C
ATOM   1546  N   ILE A 261      55.642  78.920  68.148  0.00  0.00           N
ATOM   1547  CA  ILE A 261      56.125  79.978  67.256  0.00  0.00           C
ATOM   1548  C   ILE A 261      57.647  80.055  67.050  0.00  0.00           C
ATOM   1549  O   ILE A 261      58.066  80.311  65.933  0.00  0.00           O
ATOM   1550  CB  ILE A 261      55.435  81.325  67.491  0.00  0.00           C
ATOM   1551  CG1 ILE A 261      55.609  82.410  66.427  0.00  0.00           C
ATOM   1552  CG2 ILE A 261      55.778  81.796  68.902  0.00  0.00           C
ATOM   1553  CD  ILE A 261      54.549  83.456  66.780  0.00  0.00           C
ATOM   1554  N   THR A 262      58.448  79.756  68.070  0.00  0.00           N
ATOM   1555  CA  THR A 262      59.901  79.573  67.936  0.00  0.00           C
ATOM   1556  C   THR A 262      60.156  78.300  67.126  0.00  0.00           C
ATOM   1557  O   THR A 262      60.925  78.369  66.163  0.00  0.00           O
ATOM   1558  CB  THR A 262      60.738  79.636  69.223  0.00  0.00           C
ATOM   1559  CG2 THR A 262      60.193  80.689  70.182  0.00  0.00           C
ATOM   1560  OG1 THR A 262      60.488  78.419  69.938  0.00  0.00           O
ATOM   1561  N   SER A 263      59.509  77.198  67.486  0.00  0.00           N
ATOM   1562  CA  SER A 263      59.604  75.934  66.734  0.00  0.00           C
ATOM   1563  C   SER A 263      59.448  76.075  65.222  0.00  0.00           C
ATOM   1564  O   SER A 263      60.455  76.006  64.512  0.00  0.00           O
ATOM   1565  CB  SER A 263      58.615  74.882  67.251  0.00  0.00           C
ATOM   1566  OG  SER A 263      58.599  73.687  66.478  0.00  0.00           O
ATOM   1567  N   GLU A 264      58.268  76.586  64.877  0.00  0.00           N
ATOM   1568  CA  GLU A 264      57.860  76.835  63.491  0.00  0.00           C
ATOM   1569  C   GLU A 264      58.854  77.606  62.617  0.00  0.00           C
ATOM   1570  O   GLU A 264      59.277  77.152  61.553  0.00  0.00           O
ATOM   1571  CB  GLU A 264      56.496  77.537  63.544  0.00  0.00           C
ATOM   1572  CG  GLU A 264      55.910  77.486  62.128  0.00  0.00           C
ATOM   1573  CD  GLU A 264      54.458  77.967  62.051  0.00  0.00           C
ATOM   1574  OE1 GLU A 264      53.625  77.070  61.788  0.00  0.00           O
ATOM   1575  OE2 GLU A 264      54.108  79.127  62.341  0.00  0.00           O
ATOM   1576  N   MET A 265      59.212  78.731  63.233  0.00  0.00           N
ATOM   1577  CA  MET A 265      60.292  79.564  62.689  0.00  0.00           C
ATOM   1578  C   MET A 265      61.688  78.961  62.486  0.00  0.00           C
ATOM   1579  O   MET A 265      62.269  78.948  61.402  0.00  0.00           O
ATOM   1580  CB  MET A 265      60.397  80.840  63.523  0.00  0.00           C
ATOM   1581  CG  MET A 265      59.131  81.683  63.555  0.00  0.00           C
ATOM   1582  SD  MET A 265      58.315  82.029  61.955  0.00  0.00           S
ATOM   1583  CE  MET A 265      56.649  81.993  62.579  0.00  0.00           C
ATOM   1584  N   ILE A 266      62.131  78.320  63.565  0.00  0.00           N
ATOM   1585  CA  ILE A 266      63.406  77.607  63.461  0.00  0.00           C
ATOM   1586  C   ILE A 266      63.423  76.550  62.348  0.00  0.00           C
ATOM   1587  O   ILE A 266      64.332  76.541  61.527  0.00  0.00           O
ATOM   1588  CB  ILE A 266      63.795  77.158  64.868  0.00  0.00           C
ATOM   1589  CG1 ILE A 266      64.050  78.434  65.673  0.00  0.00           C
ATOM   1590  CG2 ILE A 266      65.080  76.325  64.855  0.00  0.00           C
ATOM   1591  CD  ILE A 266      64.188  78.043  67.147  0.00  0.00           C
ATOM   1592  N   GLU A 267      62.259  75.952  62.090  0.00  0.00           N
ATOM   1593  CA  GLU A 267      61.975  74.924  61.083  0.00  0.00           C
ATOM   1594  C   GLU A 267      61.985  75.536  59.679  0.00  0.00           C
ATOM   1595  O   GLU A 267      62.687  75.015  58.819  0.00  0.00           O
ATOM   1596  CB  GLU A 267      60.667  74.168  61.365  0.00  0.00           C
ATOM   1597  CG  GLU A 267      60.899  72.803  61.995  0.00  0.00           C
ATOM   1598  CD  GLU A 267      59.629  72.049  62.407  0.00  0.00           C
ATOM   1599  OE1 GLU A 267      59.701  70.892  62.865  0.00  0.00           O
ATOM   1600  OE2 GLU A 267      58.507  72.591  62.263  0.00  0.00           O
ATOM   1601  N   ASN A 268      61.300  76.672  59.596  0.00  0.00           N
ATOM   1602  CA  ASN A 268      61.268  77.404  58.321  0.00  0.00           C
ATOM   1603  C   ASN A 268      62.101  78.678  58.212  0.00  0.00           C
ATOM   1604  O   ASN A 268      61.611  79.672  57.701  0.00  0.00           O
ATOM   1605  CB  ASN A 268      59.821  77.653  57.875  0.00  0.00           C
ATOM   1606  CG  ASN A 268      58.868  76.457  57.813  0.00  0.00           C
ATOM   1607  ND2 ASN A 268      57.555  76.630  57.979  0.00  0.00           N
ATOM   1608  OD1 ASN A 268      59.297  75.328  57.564  0.00  0.00           O
ATOM   1609  N   ILE A 269      63.378  78.608  58.595  0.00  0.00           N
ATOM   1610  CA  ILE A 269      64.221  79.803  58.646  0.00  0.00           C
ATOM   1611  C   ILE A 269      64.402  80.335  57.224  0.00  0.00           C
ATOM   1612  O   ILE A 269      64.176  81.544  57.115  0.00  0.00           O
ATOM   1613  CB  ILE A 269      65.555  79.575  59.370  0.00  0.00           C
ATOM   1614  CG1 ILE A 269      66.376  80.860  59.501  0.00  0.00           C
ATOM   1615  CG2 ILE A 269      66.408  78.486  58.725  0.00  0.00           C
ATOM   1616  CD  ILE A 269      65.771  81.773  60.570  0.00  0.00           C
ATOM   1617  N   GLN A 270      64.397  79.509  56.179  0.00  0.00           N
ATOM   1618  CA  GLN A 270      64.499  79.811  54.748  0.00  0.00           C
ATOM   1619  C   GLN A 270      63.398  80.772  54.282  0.00  0.00           C
ATOM   1620  O   GLN A 270      63.733  81.923  54.028  0.00  0.00           O
ATOM   1621  CB  GLN A 270      64.434  78.496  53.955  0.00  0.00           C
ATOM   1622  CG  GLN A 270      65.455  77.485  54.462  0.00  0.00           C
ATOM   1623  CD  GLN A 270      64.779  76.658  55.570  0.00  0.00           C
ATOM   1624  NE2 GLN A 270      63.817  75.800  55.275  0.00  0.00           N
ATOM   1625  OE1 GLN A 270      64.987  76.766  56.771  0.00  0.00           O
ATOM   1626  N   SER A 271      62.138  80.386  54.492  0.00  0.00           N
ATOM   1627  CA  SER A 271      61.055  81.348  54.245  0.00  0.00           C
ATOM   1628  C   SER A 271      61.109  82.634  55.088  0.00  0.00           C
ATOM   1629  O   SER A 271      61.008  83.720  54.531  0.00  0.00           O
ATOM   1630  CB  SER A 271      59.617  80.840  54.324  0.00  0.00           C
ATOM   1631  OG  SER A 271      59.292  79.992  53.216  0.00  0.00           O
ATOM   1632  N   VAL A 272      61.537  82.494  56.344  0.00  0.00           N
ATOM   1633  CA  VAL A 272      61.622  83.660  57.227  0.00  0.00           C
ATOM   1634  C   VAL A 272      62.701  84.623  56.712  0.00  0.00           C
ATOM   1635  O   VAL A 272      62.395  85.811  56.642  0.00  0.00           O
ATOM   1636  CB  VAL A 272      61.851  83.149  58.653  0.00  0.00           C
ATOM   1637  CG1 VAL A 272      62.606  84.119  59.565  0.00  0.00           C
ATOM   1638  CG2 VAL A 272      60.617  82.617  59.384  0.00  0.00           C
ATOM   1639  N   LYS A 273      63.810  84.066  56.216  0.00  0.00           N
ATOM   1640  CA  LYS A 273      64.871  84.848  55.572  0.00  0.00           C
ATOM   1641  C   LYS A 273      64.481  85.488  54.235  0.00  0.00           C
ATOM   1642  O   LYS A 273      64.514  86.718  54.148  0.00  0.00           O
ATOM   1643  CB  LYS A 273      66.159  84.054  55.320  0.00  0.00           C
ATOM   1644  CG  LYS A 273      66.719  83.545  56.648  0.00  0.00           C
ATOM   1645  CD  LYS A 273      67.717  84.495  57.312  0.00  0.00           C
ATOM   1646  CE  LYS A 273      68.297  83.906  58.602  0.00  0.00           C
ATOM   1647  NZ  LYS A 273      69.551  84.615  58.880  0.00  0.00           N
ATOM   1648  N   ALA A 274      63.803  84.650  53.463  0.00  0.00           N
ATOM   1649  CA  ALA A 274      63.163  85.038  52.194  0.00  0.00           C
ATOM   1650  C   ALA A 274      62.256  86.273  52.158  0.00  0.00           C
ATOM   1651  O   ALA A 274      62.330  87.098  51.244  0.00  0.00           O
ATOM   1652  CB  ALA A 274      62.437  83.880  51.494  0.00  0.00           C
ATOM   1653  N   TYR A 275      61.415  86.484  53.158  0.00  0.00           N
ATOM   1654  CA  TYR A 275      60.507  87.640  53.323  0.00  0.00           C
ATOM   1655  C   TYR A 275      61.193  88.838  53.982  0.00  0.00           C
ATOM   1656  O   TYR A 275      60.537  89.874  53.980  0.00  0.00           O
ATOM   1657  CB  TYR A 275      59.200  87.477  54.091  0.00  0.00           C
ATOM   1658  CG  TYR A 275      58.252  86.428  53.508  0.00  0.00           C
ATOM   1659  CD1 TYR A 275      58.041  85.301  54.292  0.00  0.00           C
ATOM   1660  CD2 TYR A 275      57.875  86.498  52.174  0.00  0.00           C
ATOM   1661  CE1 TYR A 275      57.553  84.155  53.674  0.00  0.00           C
ATOM   1662  CE2 TYR A 275      57.307  85.351  51.625  0.00  0.00           C
ATOM   1663  CZ  TYR A 275      57.076  84.204  52.369  0.00  0.00           C
ATOM   1664  OH  TYR A 275      56.286  83.207  51.897  0.00  0.00           O
ATOM   1665  N   CYS A 276      62.388  88.788  54.574  0.00  0.00           N
ATOM   1666  CA  CYS A 276      63.043  89.638  55.576  0.00  0.00           C
ATOM   1667  C   CYS A 276      62.309  89.872  56.897  0.00  0.00           C
ATOM   1668  O   CYS A 276      62.137  90.954  57.459  0.00  0.00           O
ATOM   1669  CB  CYS A 276      63.292  91.006  54.940  0.00  0.00           C
ATOM   1670  SG  CYS A 276      64.655  90.647  53.786  0.00  0.00           S
ATOM   1671  N   TRP A 277      61.890  88.733  57.450  0.00  0.00           N
ATOM   1672  CA  TRP A 277      61.128  88.656  58.703  0.00  0.00           C
ATOM   1673  C   TRP A 277      61.757  88.277  60.052  0.00  0.00           C
ATOM   1674  O   TRP A 277      61.028  88.249  61.035  0.00  0.00           O
ATOM   1675  CB  TRP A 277      59.976  87.677  58.458  0.00  0.00           C
ATOM   1676  CG  TRP A 277      58.635  88.378  58.210  0.00  0.00           C
ATOM   1677  CD1 TRP A 277      58.244  89.578  58.599  0.00  0.00           C
ATOM   1678  CD2 TRP A 277      57.421  87.740  57.972  0.00  0.00           C
ATOM   1679  CE2 TRP A 277      56.363  88.615  58.177  0.00  0.00           C
ATOM   1680  CE3 TRP A 277      57.120  86.397  57.777  0.00  0.00           C
ATOM   1681  NE1 TRP A 277      56.933  89.760  58.515  0.00  0.00           N
ATOM   1682  CZ2 TRP A 277      55.036  88.177  58.136  0.00  0.00           C
ATOM   1683  CZ3 TRP A 277      55.793  85.979  57.697  0.00  0.00           C
ATOM   1684  CH2 TRP A 277      54.726  86.854  57.881  0.00  0.00           C
ATOM   1685  N   GLU A 278      63.059  88.005  60.086  0.00  0.00           N
ATOM   1686  CA  GLU A 278      63.739  87.586  61.325  0.00  0.00           C
ATOM   1687  C   GLU A 278      63.732  88.563  62.499  0.00  0.00           C
ATOM   1688  O   GLU A 278      63.553  88.199  63.660  0.00  0.00           O
ATOM   1689  CB  GLU A 278      65.223  87.294  61.122  0.00  0.00           C
ATOM   1690  CG  GLU A 278      65.500  86.607  59.778  0.00  0.00           C
ATOM   1691  CD  GLU A 278      65.815  87.592  58.655  0.00  0.00           C
ATOM   1692  OE1 GLU A 278      66.993  88.029  58.634  0.00  0.00           O
ATOM   1693  OE2 GLU A 278      64.960  88.033  57.864  0.00  0.00           O
ATOM   1694  N   GLU A 279      63.787  89.872  62.222  0.00  0.00           N
ATOM   1695  CA  GLU A 279      63.481  90.926  63.193  0.00  0.00           C
ATOM   1696  C   GLU A 279      62.046  90.961  63.699  0.00  0.00           C
ATOM   1697  O   GLU A 279      61.863  91.327  64.855  0.00  0.00           O
ATOM   1698  CB  GLU A 279      63.999  92.266  62.670  0.00  0.00           C
ATOM   1699  CG  GLU A 279      65.444  92.281  62.154  0.00  0.00           C
ATOM   1700  CD  GLU A 279      65.892  93.620  61.571  0.00  0.00           C
ATOM   1701  OE1 GLU A 279      65.197  94.161  60.681  0.00  0.00           O
ATOM   1702  OE2 GLU A 279      66.995  93.960  62.050  0.00  0.00           O
ATOM   1703  N   ALA A 280      61.105  90.970  62.749  0.00  0.00           N
ATOM   1704  CA  ALA A 280      59.681  90.974  63.126  0.00  0.00           C
ATOM   1705  C   ALA A 280      59.301  89.736  63.939  0.00  0.00           C
ATOM   1706  O   ALA A 280      58.689  89.939  64.992  0.00  0.00           O
ATOM   1707  CB  ALA A 280      58.711  91.251  61.984  0.00  0.00           C
ATOM   1708  N   MET A 281      59.682  88.516  63.550  0.00  0.00           N
ATOM   1709  CA  MET A 281      59.610  87.331  64.416  0.00  0.00           C
ATOM   1710  C   MET A 281      60.276  87.473  65.792  0.00  0.00           C
ATOM   1711  O   MET A 281      59.638  87.145  66.788  0.00  0.00           O
ATOM   1712  CB  MET A 281      60.154  86.100  63.689  0.00  0.00           C
ATOM   1713  CG  MET A 281      59.248  85.688  62.523  0.00  0.00           C
ATOM   1714  SD  MET A 281      57.473  85.880  62.914  0.00  0.00           S
ATOM   1715  CE  MET A 281      56.709  85.806  61.307  0.00  0.00           C
ATOM   1716  N   GLU A 282      61.462  88.080  65.830  0.00  0.00           N
ATOM   1717  CA  GLU A 282      61.987  88.381  67.174  0.00  0.00           C
ATOM   1718  C   GLU A 282      61.173  89.252  68.131  0.00  0.00           C
ATOM   1719  O   GLU A 282      60.715  88.836  69.199  0.00  0.00           O
ATOM   1720  CB  GLU A 282      63.326  89.057  66.913  0.00  0.00           C
ATOM   1721  CG  GLU A 282      64.284  89.160  68.102  0.00  0.00           C
ATOM   1722  CD  GLU A 282      65.398  90.217  68.106  0.00  0.00           C
ATOM   1723  OE1 GLU A 282      65.096  91.298  68.657  0.00  0.00           O
ATOM   1724  OE2 GLU A 282      66.504  89.970  67.589  0.00  0.00           O
ATOM   1725  N   LYS A 283      60.562  90.275  67.539  0.00  0.00           N
ATOM   1726  CA  LYS A 283      59.670  91.254  68.184  0.00  0.00           C
ATOM   1727  C   LYS A 283      58.429  90.540  68.716  0.00  0.00           C
ATOM   1728  O   LYS A 283      58.206  90.736  69.913  0.00  0.00           O
ATOM   1729  CB  LYS A 283      59.272  92.416  67.283  0.00  0.00           C
ATOM   1730  CG  LYS A 283      60.442  93.311  66.839  0.00  0.00           C
ATOM   1731  CD  LYS A 283      59.904  94.412  65.928  0.00  0.00           C
ATOM   1732  CE  LYS A 283      61.156  95.066  65.336  0.00  0.00           C
ATOM   1733  NZ  LYS A 283      61.882  96.005  66.197  0.00  0.00           N
ATOM   1734  N   MET A 284      57.822  89.652  67.935  0.00  0.00           N
ATOM   1735  CA  MET A 284      56.652  88.908  68.408  0.00  0.00           C
ATOM   1736  C   MET A 284      56.918  87.806  69.438  0.00  0.00           C
ATOM   1737  O   MET A 284      56.140  87.677  70.381  0.00  0.00           O
ATOM   1738  CB  MET A 284      55.776  88.266  67.334  0.00  0.00           C
ATOM   1739  CG  MET A 284      54.672  89.288  67.067  0.00  0.00           C
ATOM   1740  SD  MET A 284      53.617  89.501  68.555  0.00  0.00           S
ATOM   1741  CE  MET A 284      52.788  87.945  68.306  0.00  0.00           C
ATOM   1742  N   ILE A 285      58.042  87.102  69.443  0.00  0.00           N
ATOM   1743  CA  ILE A 285      58.487  86.201  70.523  0.00  0.00           C
ATOM   1744  C   ILE A 285      58.850  86.921  71.822  0.00  0.00           C
ATOM   1745  O   ILE A 285      58.352  86.494  72.870  0.00  0.00           O
ATOM   1746  CB  ILE A 285      59.359  85.053  70.008  0.00  0.00           C
ATOM   1747  CG1 ILE A 285      58.513  84.232  69.024  0.00  0.00           C
ATOM   1748  CG2 ILE A 285      59.744  84.072  71.118  0.00  0.00           C
ATOM   1749  CD  ILE A 285      59.487  83.582  68.038  0.00  0.00           C
ATOM   1750  N   GLU A 286      59.434  88.114  71.731  0.00  0.00           N
ATOM   1751  CA  GLU A 286      59.798  89.022  72.829  0.00  0.00           C
ATOM   1752  C   GLU A 286      58.528  89.460  73.564  0.00  0.00           C
ATOM   1753  O   GLU A 286      58.457  89.346  74.794  0.00  0.00           O
ATOM   1754  CB  GLU A 286      60.384  90.373  72.387  0.00  0.00           C
ATOM   1755  CG  GLU A 286      61.301  90.975  73.452  0.00  0.00           C
ATOM   1756  CD  GLU A 286      61.988  92.246  72.951  0.00  0.00           C
ATOM   1757  OE1 GLU A 286      62.659  92.204  71.898  0.00  0.00           O
ATOM   1758  OE2 GLU A 286      62.105  93.261  73.676  0.00  0.00           O
ATOM   1759  N   ASN A 287      57.564  89.869  72.742  0.00  0.00           N
ATOM   1760  CA  ASN A 287      56.178  90.174  73.147  0.00  0.00           C
ATOM   1761  C   ASN A 287      55.507  89.014  73.887  0.00  0.00           C
ATOM   1762  O   ASN A 287      55.135  89.269  75.032  0.00  0.00           O
ATOM   1763  CB  ASN A 287      55.367  90.622  71.936  0.00  0.00           C
ATOM   1764  CG  ASN A 287      53.902  90.995  72.199  0.00  0.00           C
ATOM   1765  ND2 ASN A 287      53.074  90.734  71.193  0.00  0.00           N
ATOM   1766  OD1 ASN A 287      53.429  91.598  73.161  0.00  0.00           O
ATOM   1767  N   LEU A 288      55.500  87.820  73.294  0.00  0.00           N
ATOM   1768  CA  LEU A 288      55.070  86.632  74.047  0.00  0.00           C
ATOM   1769  C   LEU A 288      55.789  86.354  75.355  0.00  0.00           C
ATOM   1770  O   LEU A 288      55.091  86.006  76.311  0.00  0.00           O
ATOM   1771  CB  LEU A 288      55.226  85.378  73.176  0.00  0.00           C
ATOM   1772  CG  LEU A 288      54.177  85.245  72.076  0.00  0.00           C
ATOM   1773  CD1 LEU A 288      54.494  84.340  70.884  0.00  0.00           C
ATOM   1774  CD2 LEU A 288      52.853  84.852  72.725  0.00  0.00           C
ATOM   1775  N   ARG A 289      57.107  86.513  75.457  0.00  0.00           N
ATOM   1776  CA  ARG A 289      57.874  86.535  76.715  0.00  0.00           C
ATOM   1777  C   ARG A 289      57.478  87.539  77.795  0.00  0.00           C
ATOM   1778  O   ARG A 289      57.519  87.186  78.968  0.00  0.00           O
ATOM   1779  CB  ARG A 289      59.376  86.702  76.499  0.00  0.00           C
ATOM   1780  CG  ARG A 289      60.091  85.367  76.724  0.00  0.00           C
ATOM   1781  CD  ARG A 289      60.019  85.046  78.215  0.00  0.00           C
ATOM   1782  NE  ARG A 289      60.743  83.802  78.539  0.00  0.00           N
ATOM   1783  CZ  ARG A 289      60.945  83.210  79.725  0.00  0.00           C
ATOM   1784  NH1 ARG A 289      60.461  83.644  80.888  0.00  0.00           N
ATOM   1785  NH2 ARG A 289      61.412  81.963  79.687  0.00  0.00           N
ATOM   1786  N   GLN A 290      57.284  88.795  77.406  0.00  0.00           N
ATOM   1787  CA  GLN A 290      56.809  89.858  78.315  0.00  0.00           C
ATOM   1788  C   GLN A 290      55.415  89.613  78.883  0.00  0.00           C
ATOM   1789  O   GLN A 290      55.252  89.780  80.100  0.00  0.00           O
ATOM   1790  CB  GLN A 290      56.799  91.183  77.547  0.00  0.00           C
ATOM   1791  CG  GLN A 290      58.193  91.498  76.989  0.00  0.00           C
ATOM   1792  CD  GLN A 290      58.142  92.844  76.260  0.00  0.00           C
ATOM   1793  NE2 GLN A 290      58.205  92.786  74.931  0.00  0.00           N
ATOM   1794  OE1 GLN A 290      58.410  93.889  76.837  0.00  0.00           O
ATOM   1795  N   THR A 291      54.577  88.964  78.088  0.00  0.00           N
ATOM   1796  CA  THR A 291      53.295  88.409  78.549  0.00  0.00           C
ATOM   1797  C   THR A 291      53.471  87.306  79.597  0.00  0.00           C
ATOM   1798  O   THR A 291      52.950  87.460  80.701  0.00  0.00           O
ATOM   1799  CB  THR A 291      52.348  88.177  77.371  0.00  0.00           C
ATOM   1800  CG2 THR A 291      50.936  87.791  77.820  0.00  0.00           C
ATOM   1801  OG1 THR A 291      52.310  89.311  76.504  0.00  0.00           O
ATOM   1802  N   GLU A 292      54.131  86.218  79.220  0.00  0.00           N
ATOM   1803  CA  GLU A 292      54.509  85.105  80.101  0.00  0.00           C
ATOM   1804  C   GLU A 292      54.993  85.586  81.473  0.00  0.00           C
ATOM   1805  O   GLU A 292      54.515  85.170  82.520  0.00  0.00           O
ATOM   1806  CB  GLU A 292      55.393  84.165  79.285  0.00  0.00           C
ATOM   1807  CG  GLU A 292      55.932  82.983  80.097  0.00  0.00           C
ATOM   1808  CD  GLU A 292      57.162  82.347  79.463  0.00  0.00           C
ATOM   1809  OE1 GLU A 292      57.403  82.421  78.245  0.00  0.00           O
ATOM   1810  OE2 GLU A 292      57.988  81.776  80.215  0.00  0.00           O
ATOM   1811  N   LEU A 293      55.797  86.641  81.494  0.00  0.00           N
ATOM   1812  CA  LEU A 293      56.422  87.222  82.687  0.00  0.00           C
ATOM   1813  C   LEU A 293      55.359  87.722  83.674  0.00  0.00           C
ATOM   1814  O   LEU A 293      55.400  87.299  84.827  0.00  0.00           O
ATOM   1815  CB  LEU A 293      57.320  88.364  82.199  0.00  0.00           C
ATOM   1816  CG  LEU A 293      58.186  89.125  83.203  0.00  0.00           C
ATOM   1817  CD1 LEU A 293      59.588  88.514  83.340  0.00  0.00           C
ATOM   1818  CD2 LEU A 293      58.170  90.613  82.874  0.00  0.00           C
ATOM   1819  N   LYS A 294      54.430  88.503  83.140  0.00  0.00           N
ATOM   1820  CA  LYS A 294      53.270  88.951  83.916  0.00  0.00           C
ATOM   1821  C   LYS A 294      52.420  87.820  84.514  0.00  0.00           C
ATOM   1822  O   LYS A 294      51.939  87.884  85.649  0.00  0.00           O
ATOM   1823  CB  LYS A 294      52.325  89.690  82.962  0.00  0.00           C
ATOM   1824  CG  LYS A 294      52.974  90.900  82.271  0.00  0.00           C
ATOM   1825  CD  LYS A 294      52.002  91.327  81.169  0.00  0.00           C
ATOM   1826  CE  LYS A 294      52.387  92.778  80.894  0.00  0.00           C
ATOM   1827  NZ  LYS A 294      51.482  93.417  79.942  0.00  0.00           N
ATOM   1828  N   LEU A 295      52.244  86.774  83.729  0.00  0.00           N
ATOM   1829  CA  LEU A 295      51.516  85.583  84.209  0.00  0.00           C
ATOM   1830  C   LEU A 295      52.150  84.753  85.320  0.00  0.00           C
ATOM   1831  O   LEU A 295      51.620  84.606  86.426  0.00  0.00           O
ATOM   1832  CB  LEU A 295      51.303  84.595  83.072  0.00  0.00           C
ATOM   1833  CG  LEU A 295      50.201  84.902  82.050  0.00  0.00           C
ATOM   1834  CD1 LEU A 295      50.528  84.216  80.727  0.00  0.00           C
ATOM   1835  CD2 LEU A 295      48.809  84.477  82.499  0.00  0.00           C
ATOM   1836  N   THR A 296      53.463  84.590  85.174  0.00  0.00           N
ATOM   1837  CA  THR A 296      54.166  83.950  86.285  0.00  0.00           C
ATOM   1838  C   THR A 296      54.348  84.779  87.561  0.00  0.00           C
ATOM   1839  O   THR A 296      54.321  84.215  88.655  0.00  0.00           O
ATOM   1840  CB  THR A 296      55.404  83.135  85.891  0.00  0.00           C
ATOM   1841  CG2 THR A 296      56.249  83.954  84.915  0.00  0.00           C
ATOM   1842  OG1 THR A 296      56.187  82.576  86.943  0.00  0.00           O
ATOM   1843  N   ARG A 297      54.372  86.098  87.414  0.00  0.00           N
ATOM   1844  CA  ARG A 297      54.316  87.015  88.558  0.00  0.00           C
ATOM   1845  C   ARG A 297      53.029  86.852  89.366  0.00  0.00           C
ATOM   1846  O   ARG A 297      53.097  86.820  90.597  0.00  0.00           O
ATOM   1847  CB  ARG A 297      54.354  88.411  87.930  0.00  0.00           C
ATOM   1848  CG  ARG A 297      55.774  88.898  87.641  0.00  0.00           C
ATOM   1849  CD  ARG A 297      55.839  90.376  87.233  0.00  0.00           C
ATOM   1850  NE  ARG A 297      57.182  90.731  86.754  0.00  0.00           N
ATOM   1851  CZ  ARG A 297      57.531  91.889  86.171  0.00  0.00           C
ATOM   1852  NH1 ARG A 297      56.640  92.782  85.726  0.00  0.00           N
ATOM   1853  NH2 ARG A 297      58.840  92.176  86.042  0.00  0.00           N
ATOM   1854  N   LYS A 298      51.876  86.702  88.726  0.00  0.00           N
ATOM   1855  CA  LYS A 298      50.561  86.438  89.345  0.00  0.00           C
ATOM   1856  C   LYS A 298      50.632  85.093  90.083  0.00  0.00           C
ATOM   1857  O   LYS A 298      50.571  84.929  91.294  0.00  0.00           O
ATOM   1858  CB  LYS A 298      49.370  86.405  88.393  0.00  0.00           C
ATOM   1859  CG  LYS A 298      49.281  87.710  87.594  0.00  0.00           C
ATOM   1860  CD  LYS A 298      48.407  88.719  88.340  0.00  0.00           C
ATOM   1861  CE  LYS A 298      48.217  90.054  87.610  0.00  0.00           C
ATOM   1862  NZ  LYS A 298      47.454  91.114  88.286  0.00  0.00           N
ATOM   1863  N   ALA A 299      51.065  84.091  89.323  0.00  0.00           N
ATOM   1864  CA  ALA A 299      51.358  82.725  89.794  0.00  0.00           C
ATOM   1865  C   ALA A 299      52.277  82.628  91.014  0.00  0.00           C
ATOM   1866  O   ALA A 299      51.961  81.982  92.015  0.00  0.00           O
ATOM   1867  CB  ALA A 299      51.835  81.791  88.685  0.00  0.00           C
ATOM   1868  N   ALA A 300      53.454  83.244  90.952  0.00  0.00           N
ATOM   1869  CA  ALA A 300      54.362  83.396  92.100  0.00  0.00           C
ATOM   1870  C   ALA A 300      53.766  84.130  93.300  0.00  0.00           C
ATOM   1871  O   ALA A 300      54.007  83.718  94.435  0.00  0.00           O
ATOM   1872  CB  ALA A 300      55.643  84.061  91.589  0.00  0.00           C
ATOM   1873  N   TYR A 301      52.933  85.123  93.016  0.00  0.00           N
ATOM   1874  CA  TYR A 301      52.208  85.806  94.105  0.00  0.00           C
ATOM   1875  C   TYR A 301      51.217  84.874  94.791  0.00  0.00           C
ATOM   1876  O   TYR A 301      51.094  85.011  96.009  0.00  0.00           O
ATOM   1877  CB  TYR A 301      51.297  86.918  93.599  0.00  0.00           C
ATOM   1878  CG  TYR A 301      51.282  88.252  94.351  0.00  0.00           C
ATOM   1879  CD1 TYR A 301      51.208  88.240  95.741  0.00  0.00           C
ATOM   1880  CD2 TYR A 301      51.742  89.340  93.629  0.00  0.00           C
ATOM   1881  CE1 TYR A 301      51.594  89.356  96.468  0.00  0.00           C
ATOM   1882  CE2 TYR A 301      52.219  90.427  94.338  0.00  0.00           C
ATOM   1883  CZ  TYR A 301      52.166  90.375  95.727  0.00  0.00           C
ATOM   1884  OH  TYR A 301      52.513  91.521  96.374  0.00  0.00           O
ATOM   1885  N   VAL A 302      50.569  83.986  94.030  0.00  0.00           N
ATOM   1886  CA  VAL A 302      49.659  83.014  94.646  0.00  0.00           C
ATOM   1887  C   VAL A 302      50.400  81.852  95.301  0.00  0.00           C
ATOM   1888  O   VAL A 302      50.042  81.327  96.360  0.00  0.00           O
ATOM   1889  CB  VAL A 302      48.682  82.612  93.529  0.00  0.00           C
ATOM   1890  CG1 VAL A 302      47.837  81.369  93.828  0.00  0.00           C
ATOM   1891  CG2 VAL A 302      47.668  83.725  93.283  0.00  0.00           C
ATOM   1892  N   ARG A 303      51.625  81.537  94.894  0.00  0.00           N
ATOM   1893  CA  ARG A 303      52.634  80.717  95.569  0.00  0.00           C
ATOM   1894  C   ARG A 303      53.137  81.377  96.850  0.00  0.00           C
ATOM   1895  O   ARG A 303      53.240  80.764  97.915  0.00  0.00           O
ATOM   1896  CB  ARG A 303      53.755  80.347  94.602  0.00  0.00           C
ATOM   1897  CG  ARG A 303      54.835  79.447  95.198  0.00  0.00           C
ATOM   1898  CD  ARG A 303      56.065  79.259  94.321  0.00  0.00           C
ATOM   1899  NE  ARG A 303      55.821  78.560  93.043  0.00  0.00           N
ATOM   1900  CZ  ARG A 303      56.521  77.482  92.686  0.00  0.00           C
ATOM   1901  NH1 ARG A 303      57.376  76.902  93.538  0.00  0.00           N
ATOM   1902  NH2 ARG A 303      56.426  76.914  91.469  0.00  0.00           N
ATOM   1903  N   TYR A 304      53.500  82.659  96.786  0.00  0.00           N
ATOM   1904  CA  TYR A 304      53.824  83.458  97.975  0.00  0.00           C
ATOM   1905  C   TYR A 304      52.833  83.439  99.145  0.00  0.00           C
ATOM   1906  O   TYR A 304      53.266  82.938 100.183  0.00  0.00           O
ATOM   1907  CB  TYR A 304      53.983  84.815  97.288  0.00  0.00           C
ATOM   1908  CG  TYR A 304      54.017  86.001  98.252  0.00  0.00           C
ATOM   1909  CD1 TYR A 304      55.170  86.749  98.489  0.00  0.00           C
ATOM   1910  CD2 TYR A 304      52.770  86.506  98.607  0.00  0.00           C
ATOM   1911  CE1 TYR A 304      55.108  88.081  98.880  0.00  0.00           C
ATOM   1912  CE2 TYR A 304      52.718  87.789  99.138  0.00  0.00           C
ATOM   1913  CZ  TYR A 304      53.862  88.576  99.225  0.00  0.00           C
ATOM   1914  OH  TYR A 304      53.760  89.868  99.656  0.00  0.00           O
ATOM   1915  N   PHE A 305      51.577  83.410  98.703  0.00  0.00           N
ATOM   1916  CA  PHE A 305      50.479  83.229  99.664  0.00  0.00           C
ATOM   1917  C   PHE A 305      50.182  81.810 100.139  0.00  0.00           C
ATOM   1918  O   PHE A 305      49.783  81.544 101.267  0.00  0.00           O
ATOM   1919  CB  PHE A 305      49.241  83.908  99.077  0.00  0.00           C
ATOM   1920  CG  PHE A 305      49.290  85.429  99.199  0.00  0.00           C
ATOM   1921  CD1 PHE A 305      49.715  86.079 100.349  0.00  0.00           C
ATOM   1922  CD2 PHE A 305      48.707  86.100  98.129  0.00  0.00           C
ATOM   1923  CE1 PHE A 305      49.416  87.428 100.488  0.00  0.00           C
ATOM   1924  CE2 PHE A 305      48.438  87.449  98.288  0.00  0.00           C
ATOM   1925  CZ  PHE A 305      48.812  88.118  99.448  0.00  0.00           C
ATOM   1926  N   ASN A 306      50.387  80.816  99.277  0.00  0.00           N
ATOM   1927  CA  ASN A 306      50.203  79.366  99.514  0.00  0.00           C
ATOM   1928  C   ASN A 306      51.327  78.848 100.408  0.00  0.00           C
ATOM   1929  O   ASN A 306      51.031  78.202 101.419  0.00  0.00           O
ATOM   1930  CB  ASN A 306      50.250  78.579  98.209  0.00  0.00           C
ATOM   1931  CG  ASN A 306      49.666  77.176  98.401  0.00  0.00           C
ATOM   1932  ND2 ASN A 306      50.298  76.196  97.763  0.00  0.00           N
ATOM   1933  OD1 ASN A 306      48.680  77.015  99.123  0.00  0.00           O
ATOM   1934  N   SER A 307      52.590  78.983 100.019  0.00  0.00           N
ATOM   1935  CA  SER A 307      53.706  78.414 100.784  0.00  0.00           C
ATOM   1936  C   SER A 307      53.909  78.924 102.213  0.00  0.00           C
ATOM   1937  O   SER A 307      54.485  78.242 103.073  0.00  0.00           O
ATOM   1938  CB  SER A 307      54.924  78.626  99.884  0.00  0.00           C
ATOM   1939  OG  SER A 307      55.267  80.007  99.750  0.00  0.00           O
ATOM   1940  N   SER A 308      53.620  80.194 102.442  0.00  0.00           N
ATOM   1941  CA  SER A 308      53.553  80.771 103.788  0.00  0.00           C
ATOM   1942  C   SER A 308      52.367  80.380 104.679  0.00  0.00           C
ATOM   1943  O   SER A 308      52.587  80.048 105.843  0.00  0.00           O
ATOM   1944  CB  SER A 308      53.577  82.280 103.540  0.00  0.00           C
ATOM   1945  OG  SER A 308      52.462  82.729 102.766  0.00  0.00           O
ATOM   1946  N   ALA A 309      51.182  80.389 104.068  0.00  0.00           N
ATOM   1947  CA  ALA A 309      50.028  79.857 104.789  0.00  0.00           C
ATOM   1948  C   ALA A 309      50.132  78.410 105.279  0.00  0.00           C
ATOM   1949  O   ALA A 309      50.210  78.348 106.510  0.00  0.00           O
ATOM   1950  CB  ALA A 309      48.796  80.034 103.896  0.00  0.00           C
ATOM   1951  N   PHE A 310      50.755  77.639 104.390  0.00  0.00           N
ATOM   1952  CA  PHE A 310      51.141  76.242 104.672  0.00  0.00           C
ATOM   1953  C   PHE A 310      52.181  76.045 105.773  0.00  0.00           C
ATOM   1954  O   PHE A 310      52.161  75.009 106.439  0.00  0.00           O
ATOM   1955  CB  PHE A 310      51.816  75.819 103.361  0.00  0.00           C
ATOM   1956  CG  PHE A 310      50.939  74.740 102.719  0.00  0.00           C
ATOM   1957  CD1 PHE A 310      49.936  75.028 101.797  0.00  0.00           C
ATOM   1958  CD2 PHE A 310      51.192  73.433 103.109  0.00  0.00           C
ATOM   1959  CE1 PHE A 310      49.318  73.931 101.207  0.00  0.00           C
ATOM   1960  CE2 PHE A 310      50.534  72.356 102.529  0.00  0.00           C
ATOM   1961  CZ  PHE A 310      49.542  72.615 101.597  0.00  0.00           C
ATOM   1962  N   PHE A 311      53.003  77.051 106.045  0.00  0.00           N
ATOM   1963  CA  PHE A 311      54.043  76.924 107.076  0.00  0.00           C
ATOM   1964  C   PHE A 311      53.388  77.218 108.428  0.00  0.00           C
ATOM   1965  O   PHE A 311      53.475  76.364 109.304  0.00  0.00           O
ATOM   1966  CB  PHE A 311      55.151  77.928 106.751  0.00  0.00           C
ATOM   1967  CG  PHE A 311      56.218  78.340 107.769  0.00  0.00           C
ATOM   1968  CD1 PHE A 311      55.835  79.502 108.429  0.00  0.00           C
ATOM   1969  CD2 PHE A 311      57.209  77.489 108.254  0.00  0.00           C
ATOM   1970  CE1 PHE A 311      56.401  79.823 109.662  0.00  0.00           C
ATOM   1971  CE2 PHE A 311      57.745  77.810 109.498  0.00  0.00           C
ATOM   1972  CZ  PHE A 311      57.351  78.951 110.177  0.00  0.00           C
ATOM   1973  N   PHE A 312      52.642  78.324 108.464  0.00  0.00           N
ATOM   1974  CA  PHE A 312      52.086  78.798 109.736  0.00  0.00           C
ATOM   1975  C   PHE A 312      51.037  77.825 110.272  0.00  0.00           C
ATOM   1976  O   PHE A 312      51.239  77.313 111.367  0.00  0.00           O
ATOM   1977  CB  PHE A 312      51.519  80.215 109.682  0.00  0.00           C
ATOM   1978  CG  PHE A 312      50.952  80.809 110.973  0.00  0.00           C
ATOM   1979  CD1 PHE A 312      51.633  80.520 112.142  0.00  0.00           C
ATOM   1980  CD2 PHE A 312      50.087  81.894 110.858  0.00  0.00           C
ATOM   1981  CE1 PHE A 312      51.417  81.395 113.204  0.00  0.00           C
ATOM   1982  CE2 PHE A 312      49.892  82.759 111.931  0.00  0.00           C
ATOM   1983  CZ  PHE A 312      50.612  82.520 113.090  0.00  0.00           C
ATOM   1984  N   SER A 313      50.168  77.295 109.406  0.00  0.00           N
ATOM   1985  CA  SER A 313      49.210  76.262 109.823  0.00  0.00           C
ATOM   1986  C   SER A 313      49.822  74.979 110.377  0.00  0.00           C
ATOM   1987  O   SER A 313      49.424  74.563 111.465  0.00  0.00           O
ATOM   1988  CB  SER A 313      48.193  75.910 108.735  0.00  0.00           C
ATOM   1989  OG  SER A 313      48.688  75.096 107.665  0.00  0.00           O
ATOM   1990  N   GLY A 314      50.960  74.522 109.860  0.00  0.00           N
ATOM   1991  CA  GLY A 314      51.723  73.329 110.255  0.00  0.00           C
ATOM   1992  C   GLY A 314      52.368  73.571 111.630  0.00  0.00           C
ATOM   1993  O   GLY A 314      52.114  72.775 112.532  0.00  0.00           O
ATOM   1994  N   PHE A 315      53.141  74.646 111.701  0.00  0.00           N
ATOM   1995  CA  PHE A 315      53.586  75.136 113.013  0.00  0.00           C
ATOM   1996  C   PHE A 315      52.543  75.447 114.081  0.00  0.00           C
ATOM   1997  O   PHE A 315      52.645  74.984 115.215  0.00  0.00           O
ATOM   1998  CB  PHE A 315      54.551  76.311 112.805  0.00  0.00           C
ATOM   1999  CG  PHE A 315      56.004  75.829 112.772  0.00  0.00           C
ATOM   2000  CD1 PHE A 315      56.673  75.690 113.980  0.00  0.00           C
ATOM   2001  CD2 PHE A 315      56.578  75.515 111.540  0.00  0.00           C
ATOM   2002  CE1 PHE A 315      58.025  75.368 114.005  0.00  0.00           C
ATOM   2003  CE2 PHE A 315      57.910  75.133 111.585  0.00  0.00           C
ATOM   2004  CZ  PHE A 315      58.619  75.074 112.783  0.00  0.00           C
ATOM   2005  N   PHE A 316      51.433  76.088 113.716  0.00  0.00           N
ATOM   2006  CA  PHE A 316      50.254  76.197 114.594  0.00  0.00           C
ATOM   2007  C   PHE A 316      49.767  74.827 115.047  0.00  0.00           C
ATOM   2008  O   PHE A 316      49.416  74.802 116.224  0.00  0.00           O
ATOM   2009  CB  PHE A 316      49.106  76.966 113.948  0.00  0.00           C
ATOM   2010  CG  PHE A 316      48.571  78.168 114.736  0.00  0.00           C
ATOM   2011  CD1 PHE A 316      47.623  77.928 115.728  0.00  0.00           C
ATOM   2012  CD2 PHE A 316      48.837  79.487 114.381  0.00  0.00           C
ATOM   2013  CE1 PHE A 316      46.970  78.959 116.395  0.00  0.00           C
ATOM   2014  CE2 PHE A 316      48.164  80.508 115.058  0.00  0.00           C
ATOM   2015  CZ  PHE A 316      47.245  80.288 116.070  0.00  0.00           C
ATOM   2016  N   VAL A 317      49.721  73.762 114.253  0.00  0.00           N
ATOM   2017  CA  VAL A 317      49.305  72.412 114.677  0.00  0.00           C
ATOM   2018  C   VAL A 317      50.340  71.783 115.621  0.00  0.00           C
ATOM   2019  O   VAL A 317      50.045  71.007 116.533  0.00  0.00           O
ATOM   2020  CB  VAL A 317      48.932  71.542 113.478  0.00  0.00           C
ATOM   2021  CG1 VAL A 317      48.808  70.033 113.706  0.00  0.00           C
ATOM   2022  CG2 VAL A 317      47.544  72.011 113.002  0.00  0.00           C
ATOM   2023  N   VAL A 318      51.620  72.090 115.442  0.00  0.00           N
ATOM   2024  CA  VAL A 318      52.612  71.661 116.444  0.00  0.00           C
ATOM   2025  C   VAL A 318      52.365  72.378 117.768  0.00  0.00           C
ATOM   2026  O   VAL A 318      52.269  71.743 118.820  0.00  0.00           O
ATOM   2027  CB  VAL A 318      54.057  71.777 115.948  0.00  0.00           C
ATOM   2028  CG1 VAL A 318      55.220  71.349 116.852  0.00  0.00           C
ATOM   2029  CG2 VAL A 318      54.274  71.040 114.634  0.00  0.00           C
ATOM   2030  N   PHE A 319      52.278  73.707 117.759  0.00  0.00           N
ATOM   2031  CA  PHE A 319      51.981  74.483 118.971  0.00  0.00           C
ATOM   2032  C   PHE A 319      50.726  74.030 119.722  0.00  0.00           C
ATOM   2033  O   PHE A 319      50.797  73.708 120.904  0.00  0.00           O
ATOM   2034  CB  PHE A 319      51.696  75.939 118.620  0.00  0.00           C
ATOM   2035  CG  PHE A 319      52.837  76.782 118.026  0.00  0.00           C
ATOM   2036  CD1 PHE A 319      52.420  77.744 117.126  0.00  0.00           C
ATOM   2037  CD2 PHE A 319      54.207  76.581 118.161  0.00  0.00           C
ATOM   2038  CE1 PHE A 319      53.334  78.405 116.311  0.00  0.00           C
ATOM   2039  CE2 PHE A 319      55.092  77.211 117.296  0.00  0.00           C
ATOM   2040  CZ  PHE A 319      54.696  78.143 116.336  0.00  0.00           C
ATOM   2041  N   LEU A 320      49.686  73.789 118.923  0.00  0.00           N
ATOM   2042  CA  LEU A 320      48.435  73.145 119.365  0.00  0.00           C
ATOM   2043  C   LEU A 320      48.329  71.676 119.782  0.00  0.00           C
ATOM   2044  O   LEU A 320      47.299  71.123 120.165  0.00  0.00           O
ATOM   2045  CB  LEU A 320      47.322  73.552 118.391  0.00  0.00           C
ATOM   2046  CG  LEU A 320      46.921  75.011 118.609  0.00  0.00           C
ATOM   2047  CD1 LEU A 320      45.748  75.419 117.715  0.00  0.00           C
ATOM   2048  CD2 LEU A 320      46.515  75.338 120.053  0.00  0.00           C
ATOM   2049  N   SER A 321      49.387  70.951 119.447  0.00  0.00           N
ATOM   2050  CA  SER A 321      49.737  69.717 120.168  0.00  0.00           C
ATOM   2051  C   SER A 321      50.473  69.899 121.504  0.00  0.00           C
ATOM   2052  O   SER A 321      49.824  69.671 122.529  0.00  0.00           O
ATOM   2053  CB  SER A 321      50.750  68.878 119.382  0.00  0.00           C
ATOM   2054  OG  SER A 321      50.264  68.657 118.059  0.00  0.00           O
ATOM   2055  N   VAL A 322      51.468  70.775 121.488  0.00  0.00           N
ATOM   2056  CA  VAL A 322      52.346  71.007 122.646  0.00  0.00           C
ATOM   2057  C   VAL A 322      51.610  71.630 123.835  0.00  0.00           C
ATOM   2058  O   VAL A 322      51.682  71.177 124.978  0.00  0.00           O
ATOM   2059  CB  VAL A 322      53.616  71.731 122.204  0.00  0.00           C
ATOM   2060  CG1 VAL A 322      54.643  72.204 123.231  0.00  0.00           C
ATOM   2061  CG2 VAL A 322      54.331  70.780 121.246  0.00  0.00           C
ATOM   2062  N   LEU A 323      50.787  72.633 123.571  0.00  0.00           N
ATOM   2063  CA  LEU A 323      50.033  73.325 124.629  0.00  0.00           C
ATOM   2064  C   LEU A 323      48.931  72.503 125.294  0.00  0.00           C
ATOM   2065  O   LEU A 323      49.091  72.141 126.457  0.00  0.00           O
ATOM   2066  CB  LEU A 323      49.419  74.649 124.176  0.00  0.00           C
ATOM   2067  CG  LEU A 323      48.813  75.323 125.406  0.00  0.00           C
ATOM   2068  CD1 LEU A 323      49.830  75.765 126.463  0.00  0.00           C
ATOM   2069  CD2 LEU A 323      47.810  76.415 125.049  0.00  0.00           C
ATOM   2070  N   PRO A 324      47.981  71.883 124.608  0.00  0.00           N
ATOM   2071  CA  PRO A 324      47.121  70.852 125.216  0.00  0.00           C
ATOM   2072  C   PRO A 324      47.734  69.538 125.709  0.00  0.00           C
ATOM   2073  O   PRO A 324      47.014  68.687 126.227  0.00  0.00           O
ATOM   2074  CB  PRO A 324      46.083  70.549 124.127  0.00  0.00           C
ATOM   2075  CG  PRO A 324      46.004  71.844 123.319  0.00  0.00           C
ATOM   2076  CD  PRO A 324      47.492  72.223 123.271  0.00  0.00           C
ATOM   2077  N   TYR A 325      48.931  69.133 125.264  0.00  0.00           N
ATOM   2078  CA  TYR A 325      49.730  68.091 125.928  0.00  0.00           C
ATOM   2079  C   TYR A 325      50.084  68.532 127.349  0.00  0.00           C
ATOM   2080  O   TYR A 325      50.161  67.657 128.205  0.00  0.00           O
ATOM   2081  CB  TYR A 325      50.911  67.543 125.122  0.00  0.00           C
ATOM   2082  CG  TYR A 325      50.769  66.844 123.765  0.00  0.00           C
ATOM   2083  CD1 TYR A 325      49.646  66.086 123.488  0.00  0.00           C
ATOM   2084  CD2 TYR A 325      51.778  66.884 122.815  0.00  0.00           C
ATOM   2085  CE1 TYR A 325      49.582  65.408 122.282  0.00  0.00           C
ATOM   2086  CE2 TYR A 325      51.704  66.237 121.588  0.00  0.00           C
ATOM   2087  CZ  TYR A 325      50.581  65.468 121.321  0.00  0.00           C
ATOM   2088  OH  TYR A 325      50.426  65.000 120.052  0.00  0.00           O
ATOM   2089  N   ALA A 326      50.607  69.755 127.356  0.00  0.00           N
ATOM   2090  CA  ALA A 326      50.880  70.344 128.676  0.00  0.00           C
ATOM   2091  C   ALA A 326      49.749  70.664 129.643  0.00  0.00           C
ATOM   2092  O   ALA A 326      48.623  70.764 129.161  0.00  0.00           O
ATOM   2093  CB  ALA A 326      51.574  71.698 128.554  0.00  0.00           C
ATOM   2094  N   LEU A 327      49.946  70.763 130.954  0.00  0.00           N
ATOM   2095  CA  LEU A 327      48.905  70.913 131.983  0.00  0.00           C
ATOM   2096  C   LEU A 327      47.778  69.908 132.228  0.00  0.00           C
ATOM   2097  O   LEU A 327      47.388  69.662 133.376  0.00  0.00           O
ATOM   2098  CB  LEU A 327      48.377  72.350 131.949  0.00  0.00           C
ATOM   2099  CG  LEU A 327      49.022  73.389 132.860  0.00  0.00           C
ATOM   2100  CD1 LEU A 327      48.245  74.694 132.784  0.00  0.00           C
ATOM   2101  CD2 LEU A 327      48.820  72.956 134.320  0.00  0.00           C
ATOM   2102  N   ILE A 328      47.252  69.278 131.187  0.00  0.00           N
ATOM   2103  CA  ILE A 328      46.276  68.204 131.413  0.00  0.00           C
ATOM   2104  C   ILE A 328      46.926  67.032 132.147  0.00  0.00           C
ATOM   2105  O   ILE A 328      48.155  66.940 132.259  0.00  0.00           O
ATOM   2106  CB  ILE A 328      45.409  67.932 130.176  0.00  0.00           C
ATOM   2107  CG1 ILE A 328      44.838  69.215 129.573  0.00  0.00           C
ATOM   2108  CG2 ILE A 328      44.323  66.877 130.422  0.00  0.00           C
ATOM   2109  CD  ILE A 328      44.012  68.942 128.307  0.00  0.00           C
ATOM   2110  N   LYS A 329      46.168  66.574 133.142  0.00  0.00           N
ATOM   2111  CA  LYS A 329      46.665  65.572 134.093  0.00  0.00           C
ATOM   2112  C   LYS A 329      46.718  64.129 133.582  0.00  0.00           C
ATOM   2113  O   LYS A 329      46.140  63.800 132.548  0.00  0.00           O
ATOM   2114  CB  LYS A 329      45.764  65.414 135.315  0.00  0.00           C
ATOM   2115  CG  LYS A 329      45.708  66.669 136.197  0.00  0.00           C
ATOM   2116  CD  LYS A 329      47.070  66.921 136.839  0.00  0.00           C
ATOM   2117  CE  LYS A 329      47.156  68.296 137.502  0.00  0.00           C
ATOM   2118  NZ  LYS A 329      47.160  69.339 136.466  0.00  0.00           N
ATOM   2119  N   GLY A 330      47.517  63.298 134.255  0.00  0.00           N
ATOM   2120  CA  GLY A 330      47.538  61.856 133.954  0.00  0.00           C
ATOM   2121  C   GLY A 330      48.313  61.393 132.724  0.00  0.00           C
ATOM   2122  O   GLY A 330      48.780  60.246 132.725  0.00  0.00           O
ATOM   2123  N   ILE A 331      48.676  62.300 131.822  0.00  0.00           N
ATOM   2124  CA  ILE A 331      49.430  62.057 130.581  0.00  0.00           C
ATOM   2125  C   ILE A 331      50.831  61.487 130.818  0.00  0.00           C
ATOM   2126  O   ILE A 331      51.052  60.385 130.326  0.00  0.00           O
ATOM   2127  CB  ILE A 331      49.402  63.292 129.683  0.00  0.00           C
ATOM   2128  CG1 ILE A 331      47.990  63.853 129.536  0.00  0.00           C
ATOM   2129  CG2 ILE A 331      50.056  63.067 128.321  0.00  0.00           C
ATOM   2130  CD  ILE A 331      48.018  65.239 128.898  0.00  0.00           C
ATOM   2131  N   ILE A 332      51.650  62.266 131.521  0.00  0.00           N
ATOM   2132  CA  ILE A 332      53.089  62.075 131.737  0.00  0.00           C
ATOM   2133  C   ILE A 332      53.952  61.973 130.476  0.00  0.00           C
ATOM   2134  O   ILE A 332      53.424  61.503 129.463  0.00  0.00           O
ATOM   2135  CB  ILE A 332      53.494  61.064 132.817  0.00  0.00           C
ATOM   2136  CG1 ILE A 332      53.305  59.552 132.654  0.00  0.00           C
ATOM   2137  CG2 ILE A 332      52.968  61.489 134.189  0.00  0.00           C
ATOM   2138  CD  ILE A 332      54.498  58.640 132.901  0.00  0.00           C
ATOM   2139  N   LEU A 333      55.198  62.421 130.605  0.00  0.00           N
ATOM   2140  CA  LEU A 333      56.058  62.709 129.452  0.00  0.00           C
ATOM   2141  C   LEU A 333      56.364  61.565 128.481  0.00  0.00           C
ATOM   2142  O   LEU A 333      56.324  61.817 127.280  0.00  0.00           O
ATOM   2143  CB  LEU A 333      57.268  63.459 130.009  0.00  0.00           C
ATOM   2144  CG  LEU A 333      58.175  64.058 128.925  0.00  0.00           C
ATOM   2145  CD1 LEU A 333      57.783  65.402 128.303  0.00  0.00           C
ATOM   2146  CD2 LEU A 333      59.600  64.079 129.458  0.00  0.00           C
ATOM   2147  N   ARG A 334      56.166  60.357 129.007  0.00  0.00           N
ATOM   2148  CA  ARG A 334      55.951  59.131 128.222  0.00  0.00           C
ATOM   2149  C   ARG A 334      55.031  59.328 127.012  0.00  0.00           C
ATOM   2150  O   ARG A 334      55.552  59.294 125.897  0.00  0.00           O
ATOM   2151  CB  ARG A 334      55.398  58.043 129.133  0.00  0.00           C
ATOM   2152  CG  ARG A 334      54.892  56.766 128.455  0.00  0.00           C
ATOM   2153  CD  ARG A 334      54.128  55.877 129.433  0.00  0.00           C
ATOM   2154  NE  ARG A 334      53.572  54.779 128.634  0.00  0.00           N
ATOM   2155  CZ  ARG A 334      52.284  54.402 128.644  0.00  0.00           C
ATOM   2156  NH1 ARG A 334      51.393  55.121 129.341  0.00  0.00           N
ATOM   2157  NH2 ARG A 334      51.796  53.335 127.995  0.00  0.00           N
ATOM   2158  N   LYS A 335      53.825  59.773 127.327  0.00  0.00           N
ATOM   2159  CA  LYS A 335      52.816  59.801 126.267  0.00  0.00           C
ATOM   2160  C   LYS A 335      53.130  60.856 125.204  0.00  0.00           C
ATOM   2161  O   LYS A 335      53.123  60.549 124.015  0.00  0.00           O
ATOM   2162  CB  LYS A 335      51.389  59.896 126.832  0.00  0.00           C
ATOM   2163  CG  LYS A 335      50.905  58.485 127.146  0.00  0.00           C
ATOM   2164  CD  LYS A 335      49.478  58.730 127.651  0.00  0.00           C
ATOM   2165  CE  LYS A 335      48.794  57.377 127.882  0.00  0.00           C
ATOM   2166  NZ  LYS A 335      47.379  57.571 128.227  0.00  0.00           N
ATOM   2167  N   ILE A 336      53.720  62.002 125.543  0.00  0.00           N
ATOM   2168  CA  ILE A 336      54.084  63.018 124.550  0.00  0.00           C
ATOM   2169  C   ILE A 336      55.057  62.467 123.503  0.00  0.00           C
ATOM   2170  O   ILE A 336      54.788  62.569 122.300  0.00  0.00           O
ATOM   2171  CB  ILE A 336      54.679  64.216 125.299  0.00  0.00           C
ATOM   2172  CG1 ILE A 336      53.587  64.715 126.255  0.00  0.00           C
ATOM   2173  CG2 ILE A 336      55.183  65.253 124.298  0.00  0.00           C
ATOM   2174  CD  ILE A 336      54.051  65.724 127.304  0.00  0.00           C
ATOM   2175  N   PHE A 337      56.225  62.067 123.997  0.00  0.00           N
ATOM   2176  CA  PHE A 337      57.257  61.518 123.110  0.00  0.00           C
ATOM   2177  C   PHE A 337      56.803  60.469 122.082  0.00  0.00           C
ATOM   2178  O   PHE A 337      57.094  60.623 120.904  0.00  0.00           O
ATOM   2179  CB  PHE A 337      58.422  60.969 123.935  0.00  0.00           C
ATOM   2180  CG  PHE A 337      59.391  62.048 124.418  0.00  0.00           C
ATOM   2181  CD1 PHE A 337      59.126  63.082 125.309  0.00  0.00           C
ATOM   2182  CD2 PHE A 337      60.687  61.962 123.911  0.00  0.00           C
ATOM   2183  CE1 PHE A 337      60.078  64.039 125.623  0.00  0.00           C
ATOM   2184  CE2 PHE A 337      61.678  62.880 124.246  0.00  0.00           C
ATOM   2185  CZ  PHE A 337      61.363  63.913 125.116  0.00  0.00           C
ATOM   2186  N   THR A 338      55.944  59.556 122.519  0.00  0.00           N
ATOM   2187  CA  THR A 338      55.188  58.617 121.677  0.00  0.00           C
ATOM   2188  C   THR A 338      54.133  59.265 120.763  0.00  0.00           C
ATOM   2189  O   THR A 338      54.394  59.290 119.565  0.00  0.00           O
ATOM   2190  CB  THR A 338      54.859  57.279 122.332  0.00  0.00           C
ATOM   2191  CG2 THR A 338      53.532  57.156 123.089  0.00  0.00           C
ATOM   2192  OG1 THR A 338      54.795  56.352 121.247  0.00  0.00           O
ATOM   2193  N   THR A 339      53.183  60.013 121.309  0.00  0.00           N
ATOM   2194  CA  THR A 339      52.158  60.632 120.455  0.00  0.00           C
ATOM   2195  C   THR A 339      52.734  61.489 119.326  0.00  0.00           C
ATOM   2196  O   THR A 339      52.487  61.180 118.155  0.00  0.00           O
ATOM   2197  CB  THR A 339      51.135  61.491 121.200  0.00  0.00           C
ATOM   2198  CG2 THR A 339      50.302  60.531 122.048  0.00  0.00           C
ATOM   2199  OG1 THR A 339      51.732  62.559 121.950  0.00  0.00           O
ATOM   2200  N   ILE A 340      53.635  62.376 119.719  0.00  0.00           N
ATOM   2201  CA  ILE A 340      54.319  63.255 118.751  0.00  0.00           C
ATOM   2202  C   ILE A 340      55.144  62.573 117.663  0.00  0.00           C
ATOM   2203  O   ILE A 340      55.072  63.026 116.519  0.00  0.00           O
ATOM   2204  CB  ILE A 340      54.925  64.462 119.470  0.00  0.00           C
ATOM   2205  CG1 ILE A 340      54.547  65.625 118.549  0.00  0.00           C
ATOM   2206  CG2 ILE A 340      56.413  64.303 119.815  0.00  0.00           C
ATOM   2207  CD  ILE A 340      54.413  67.008 119.199  0.00  0.00           C
ATOM   2208  N   SER A 341      55.837  61.489 118.006  0.00  0.00           N
ATOM   2209  CA  SER A 341      56.541  60.637 117.038  0.00  0.00           C
ATOM   2210  C   SER A 341      55.534  60.035 116.052  0.00  0.00           C
ATOM   2211  O   SER A 341      55.794  60.270 114.873  0.00  0.00           O
ATOM   2212  CB  SER A 341      57.201  59.475 117.791  0.00  0.00           C
ATOM   2213  OG  SER A 341      58.250  59.986 118.609  0.00  0.00           O
ATOM   2214  N   PHE A 342      54.403  59.522 116.524  0.00  0.00           N
ATOM   2215  CA  PHE A 342      53.435  58.891 115.618  0.00  0.00           C
ATOM   2216  C   PHE A 342      52.746  60.012 114.844  0.00  0.00           C
ATOM   2217  O   PHE A 342      52.549  59.754 113.654  0.00  0.00           O
ATOM   2218  CB  PHE A 342      52.401  58.140 116.472  0.00  0.00           C
ATOM   2219  CG  PHE A 342      53.048  57.119 117.405  0.00  0.00           C
ATOM   2220  CD1 PHE A 342      54.018  56.242 116.929  0.00  0.00           C
ATOM   2221  CD2 PHE A 342      52.309  56.721 118.510  0.00  0.00           C
ATOM   2222  CE1 PHE A 342      54.180  54.976 117.498  0.00  0.00           C
ATOM   2223  CE2 PHE A 342      52.471  55.466 119.099  0.00  0.00           C
ATOM   2224  CZ  PHE A 342      53.451  54.609 118.623  0.00  0.00           C
ATOM   2225  N   CYS A 343      52.594  61.244 115.326  0.00  0.00           N
ATOM   2226  CA  CYS A 343      51.955  62.326 114.573  0.00  0.00           C
ATOM   2227  C   CYS A 343      52.872  62.915 113.498  0.00  0.00           C
ATOM   2228  O   CYS A 343      52.310  63.315 112.480  0.00  0.00           O
ATOM   2229  CB  CYS A 343      51.420  63.448 115.461  0.00  0.00           C
ATOM   2230  SG  CYS A 343      50.581  64.798 114.555  0.00  0.00           S
ATOM   2231  N   ILE A 344      54.179  63.014 113.731  0.00  0.00           N
ATOM   2232  CA  ILE A 344      55.209  63.184 112.700  0.00  0.00           C
ATOM   2233  C   ILE A 344      55.256  62.127 111.596  0.00  0.00           C
ATOM   2234  O   ILE A 344      55.205  62.510 110.433  0.00  0.00           O
ATOM   2235  CB  ILE A 344      56.612  63.565 113.201  0.00  0.00           C
ATOM   2236  CG1 ILE A 344      56.485  64.740 114.163  0.00  0.00           C
ATOM   2237  CG2 ILE A 344      57.630  63.934 112.129  0.00  0.00           C
ATOM   2238  CD  ILE A 344      57.656  64.692 115.155  0.00  0.00           C
ATOM   2239  N   VAL A 345      55.138  60.879 112.062  0.00  0.00           N
ATOM   2240  CA  VAL A 345      55.104  59.803 111.068  0.00  0.00           C
ATOM   2241  C   VAL A 345      53.812  59.901 110.265  0.00  0.00           C
ATOM   2242  O   VAL A 345      53.853  60.044 109.045  0.00  0.00           O
ATOM   2243  CB  VAL A 345      55.527  58.429 111.611  0.00  0.00           C
ATOM   2244  CG1 VAL A 345      55.804  57.384 110.530  0.00  0.00           C
ATOM   2245  CG2 VAL A 345      56.768  58.541 112.502  0.00  0.00           C
ATOM   2246  N   LEU A 346      52.693  60.248 110.902  0.00  0.00           N
ATOM   2247  CA  LEU A 346      51.377  60.517 110.308  0.00  0.00           C
ATOM   2248  C   LEU A 346      51.530  61.712 109.362  0.00  0.00           C
ATOM   2249  O   LEU A 346      51.252  61.544 108.180  0.00  0.00           O
ATOM   2250  CB  LEU A 346      50.315  60.817 111.375  0.00  0.00           C
ATOM   2251  CG  LEU A 346      48.906  61.267 110.979  0.00  0.00           C
ATOM   2252  CD1 LEU A 346      48.180  60.198 110.158  0.00  0.00           C
ATOM   2253  CD2 LEU A 346      48.044  61.289 112.240  0.00  0.00           C
ATOM   2254  N   ARG A 347      51.999  62.897 109.730  0.00  0.00           N
ATOM   2255  CA  ARG A 347      52.262  64.013 108.805  0.00  0.00           C
ATOM   2256  C   ARG A 347      53.046  63.710 107.535  0.00  0.00           C
ATOM   2257  O   ARG A 347      52.943  64.343 106.480  0.00  0.00           O
ATOM   2258  CB  ARG A 347      52.927  65.082 109.676  0.00  0.00           C
ATOM   2259  CG  ARG A 347      52.662  66.539 109.304  0.00  0.00           C
ATOM   2260  CD  ARG A 347      53.176  67.578 110.313  0.00  0.00           C
ATOM   2261  NE  ARG A 347      54.635  67.607 110.428  0.00  0.00           N
ATOM   2262  CZ  ARG A 347      55.424  67.608 111.515  0.00  0.00           C
ATOM   2263  NH1 ARG A 347      54.961  67.763 112.760  0.00  0.00           N
ATOM   2264  NH2 ARG A 347      56.747  67.485 111.369  0.00  0.00           N
ATOM   2265  N   MET A 348      54.099  62.917 107.700  0.00  0.00           N
ATOM   2266  CA  MET A 348      54.962  62.526 106.581  0.00  0.00           C
ATOM   2267  C   MET A 348      54.377  61.417 105.701  0.00  0.00           C
ATOM   2268  O   MET A 348      54.178  61.649 104.508  0.00  0.00           O
ATOM   2269  CB  MET A 348      56.420  62.266 106.976  0.00  0.00           C
ATOM   2270  CG  MET A 348      57.198  63.484 107.477  0.00  0.00           C
ATOM   2271  SD  MET A 348      57.937  64.329 106.029  0.00  0.00           S
ATOM   2272  CE  MET A 348      58.923  65.629 106.741  0.00  0.00           C
ATOM   2273  N   ALA A 349      53.897  60.348 106.323  0.00  0.00           N
ATOM   2274  CA  ALA A 349      53.271  59.200 105.654  0.00  0.00           C
ATOM   2275  C   ALA A 349      51.997  59.458 104.850  0.00  0.00           C
ATOM   2276  O   ALA A 349      51.941  58.971 103.722  0.00  0.00           O
ATOM   2277  CB  ALA A 349      52.997  58.115 106.697  0.00  0.00           C
ATOM   2278  N   VAL A 350      51.097  60.296 105.366  0.00  0.00           N
ATOM   2279  CA  VAL A 350      49.922  60.664 104.572  0.00  0.00           C
ATOM   2280  C   VAL A 350      50.269  61.559 103.390  0.00  0.00           C
ATOM   2281  O   VAL A 350      49.781  61.370 102.266  0.00  0.00           O
ATOM   2282  CB  VAL A 350      48.830  61.104 105.549  0.00  0.00           C
ATOM   2283  CG1 VAL A 350      49.028  62.577 105.922  0.00  0.00           C
ATOM   2284  CG2 VAL A 350      47.499  60.613 104.979  0.00  0.00           C
ATOM   2285  N   THR A 351      51.253  62.446 103.494  0.00  0.00           N
ATOM   2286  CA  THR A 351      51.768  63.312 102.424  0.00  0.00           C
ATOM   2287  C   THR A 351      52.732  62.582 101.498  0.00  0.00           C
ATOM   2288  O   THR A 351      53.316  63.230 100.630  0.00  0.00           O
ATOM   2289  CB  THR A 351      52.288  64.737 102.661  0.00  0.00           C
ATOM   2290  CG2 THR A 351      51.197  65.693 103.135  0.00  0.00           C
ATOM   2291  OG1 THR A 351      53.491  64.668 103.423  0.00  0.00           O
ATOM   2292  N   ARG A 352      53.086  61.326 101.769  0.00  0.00           N
ATOM   2293  CA  ARG A 352      53.761  60.384 100.871  0.00  0.00           C
ATOM   2294  C   ARG A 352      52.612  59.733 100.104  0.00  0.00           C
ATOM   2295  O   ARG A 352      52.391  60.085  98.949  0.00  0.00           O
ATOM   2296  CB  ARG A 352      54.591  59.273 101.526  0.00  0.00           C
ATOM   2297  CG  ARG A 352      55.669  59.685 102.524  0.00  0.00           C
ATOM   2298  CD  ARG A 352      56.757  60.669 102.109  0.00  0.00           C
ATOM   2299  NE  ARG A 352      57.716  60.691 103.218  0.00  0.00           N
ATOM   2300  CZ  ARG A 352      58.255  61.817 103.717  0.00  0.00           C
ATOM   2301  NH1 ARG A 352      58.063  63.023 103.168  0.00  0.00           N
ATOM   2302  NH2 ARG A 352      59.176  61.638 104.667  0.00  0.00           N
ATOM   2303  N   GLN A 353      51.778  59.063 100.900  0.00  0.00           N
ATOM   2304  CA  GLN A 353      50.607  58.313 100.412  0.00  0.00           C
ATOM   2305  C   GLN A 353      49.824  58.992  99.291  0.00  0.00           C
ATOM   2306  O   GLN A 353      50.077  58.747  98.115  0.00  0.00           O
ATOM   2307  CB  GLN A 353      49.657  58.095 101.594  0.00  0.00           C
ATOM   2308  CG  GLN A 353      48.483  57.127 101.469  0.00  0.00           C
ATOM   2309  CD  GLN A 353      47.631  57.090 102.741  0.00  0.00           C
ATOM   2310  NE2 GLN A 353      46.497  57.794 102.775  0.00  0.00           N
ATOM   2311  OE1 GLN A 353      47.934  56.578 103.807  0.00  0.00           O
ATOM   2312  N   PHE A 354      49.244  60.151  99.608  0.00  0.00           N
ATOM   2313  CA  PHE A 354      48.430  60.850  98.606  0.00  0.00           C
ATOM   2314  C   PHE A 354      49.060  61.266  97.270  0.00  0.00           C
ATOM   2315  O   PHE A 354      48.563  60.866  96.217  0.00  0.00           O
ATOM   2316  CB  PHE A 354      47.467  61.759  99.371  0.00  0.00           C
ATOM   2317  CG  PHE A 354      46.313  61.087 100.124  0.00  0.00           C
ATOM   2318  CD1 PHE A 354      46.148  61.394 101.471  0.00  0.00           C
ATOM   2319  CD2 PHE A 354      45.474  60.129  99.581  0.00  0.00           C
ATOM   2320  CE1 PHE A 354      45.104  60.832 102.194  0.00  0.00           C
ATOM   2321  CE2 PHE A 354      44.441  59.527 100.295  0.00  0.00           C
ATOM   2322  CZ  PHE A 354      44.225  59.934 101.610  0.00  0.00           C
ATOM   2323  N   PRO A 355      50.246  61.863  97.408  0.00  0.00           N
ATOM   2324  CA  PRO A 355      51.066  62.061  96.204  0.00  0.00           C
ATOM   2325  C   PRO A 355      51.680  60.840  95.518  0.00  0.00           C
ATOM   2326  O   PRO A 355      51.233  60.501  94.425  0.00  0.00           O
ATOM   2327  CB  PRO A 355      52.026  63.209  96.547  0.00  0.00           C
ATOM   2328  CG  PRO A 355      51.400  63.862  97.787  0.00  0.00           C
ATOM   2329  CD  PRO A 355      50.650  62.742  98.506  0.00  0.00           C
ATOM   2330  N   TRP A 356      52.408  59.999  96.240  0.00  0.00           N
ATOM   2331  CA  TRP A 356      53.060  58.799  95.693  0.00  0.00           C
ATOM   2332  C   TRP A 356      52.063  57.859  94.999  0.00  0.00           C
ATOM   2333  O   TRP A 356      52.326  57.314  93.925  0.00  0.00           O
ATOM   2334  CB  TRP A 356      53.935  58.040  96.696  0.00  0.00           C
ATOM   2335  CG  TRP A 356      55.389  58.116  96.220  0.00  0.00           C
ATOM   2336  CD1 TRP A 356      56.121  57.196  95.593  0.00  0.00           C
ATOM   2337  CD2 TRP A 356      56.289  59.084  96.673  0.00  0.00           C
ATOM   2338  CE2 TRP A 356      57.536  58.618  96.258  0.00  0.00           C
ATOM   2339  CE3 TRP A 356      56.184  60.119  97.586  0.00  0.00           C
ATOM   2340  NE1 TRP A 356      57.420  57.504  95.544  0.00  0.00           N
ATOM   2341  CZ2 TRP A 356      58.668  59.298  96.705  0.00  0.00           C
ATOM   2342  CZ3 TRP A 356      57.316  60.748  98.084  0.00  0.00           C
ATOM   2343  CH2 TRP A 356      58.563  60.333  97.618  0.00  0.00           C
ATOM   2344  N   ALA A 357      50.896  57.806  95.648  0.00  0.00           N
ATOM   2345  CA  ALA A 357      49.736  57.096  95.091  0.00  0.00           C
ATOM   2346  C   ALA A 357      49.126  57.615  93.792  0.00  0.00           C
ATOM   2347  O   ALA A 357      49.280  56.960  92.757  0.00  0.00           O
ATOM   2348  CB  ALA A 357      48.716  56.847  96.202  0.00  0.00           C
ATOM   2349  N   VAL A 358      48.457  58.742  93.988  0.00  0.00           N
ATOM   2350  CA  VAL A 358      47.604  59.331  92.946  0.00  0.00           C
ATOM   2351  C   VAL A 358      48.454  59.659  91.713  0.00  0.00           C
ATOM   2352  O   VAL A 358      48.037  59.170  90.661  0.00  0.00           O
ATOM   2353  CB  VAL A 358      46.892  60.630  93.342  0.00  0.00           C
ATOM   2354  CG1 VAL A 358      46.150  61.288  92.181  0.00  0.00           C
ATOM   2355  CG2 VAL A 358      45.903  60.311  94.464  0.00  0.00           C
ATOM   2356  N   GLN A 359      49.679  60.107  91.932  0.00  0.00           N
ATOM   2357  CA  GLN A 359      50.570  60.195  90.770  0.00  0.00           C
ATOM   2358  C   GLN A 359      50.815  58.892  90.000  0.00  0.00           C
ATOM   2359  O   GLN A 359      50.297  58.733  88.906  0.00  0.00           O
ATOM   2360  CB  GLN A 359      51.883  60.875  91.149  0.00  0.00           C
ATOM   2361  CG  GLN A 359      52.739  61.524  90.064  0.00  0.00           C
ATOM   2362  CD  GLN A 359      52.140  62.716  89.311  0.00  0.00           C
ATOM   2363  NE2 GLN A 359      51.612  62.596  88.096  0.00  0.00           N
ATOM   2364  OE1 GLN A 359      52.289  63.859  89.735  0.00  0.00           O
ATOM   2365  N   THR A 360      51.325  57.849  90.662  0.00  0.00           N
ATOM   2366  CA  THR A 360      51.758  56.568  90.083  0.00  0.00           C
ATOM   2367  C   THR A 360      50.589  55.847  89.416  0.00  0.00           C
ATOM   2368  O   THR A 360      50.692  55.501  88.239  0.00  0.00           O
ATOM   2369  CB  THR A 360      52.435  55.568  91.016  0.00  0.00           C
ATOM   2370  CG2 THR A 360      53.288  54.538  90.260  0.00  0.00           C
ATOM   2371  OG1 THR A 360      53.423  56.238  91.802  0.00  0.00           O
ATOM   2372  N   TRP A 361      49.482  55.705  90.146  0.00  0.00           N
ATOM   2373  CA  TRP A 361      48.221  55.185  89.597  0.00  0.00           C
ATOM   2374  C   TRP A 361      47.637  56.014  88.446  0.00  0.00           C
ATOM   2375  O   TRP A 361      47.461  55.357  87.428  0.00  0.00           O
ATOM   2376  CB  TRP A 361      47.279  55.126  90.798  0.00  0.00           C
ATOM   2377  CG  TRP A 361      46.656  53.734  90.960  0.00  0.00           C
ATOM   2378  CD1 TRP A 361      45.878  53.134  90.066  0.00  0.00           C
ATOM   2379  CD2 TRP A 361      47.142  52.812  91.870  0.00  0.00           C
ATOM   2380  CE2 TRP A 361      46.603  51.596  91.462  0.00  0.00           C
ATOM   2381  CE3 TRP A 361      48.122  52.854  92.860  0.00  0.00           C
ATOM   2382  NE1 TRP A 361      45.802  51.866  90.433  0.00  0.00           N
ATOM   2383  CZ2 TRP A 361      47.005  50.392  92.043  0.00  0.00           C
ATOM   2384  CZ3 TRP A 361      48.564  51.649  93.401  0.00  0.00           C
ATOM   2385  CH2 TRP A 361      48.025  50.434  92.983  0.00  0.00           C
ATOM   2386  N   TYR A 362      47.509  57.334  88.507  0.00  0.00           N
ATOM   2387  CA  TYR A 362      47.056  58.054  87.308  0.00  0.00           C
ATOM   2388  C   TYR A 362      47.880  57.931  86.027  0.00  0.00           C
ATOM   2389  O   TYR A 362      47.341  57.752  84.933  0.00  0.00           O
ATOM   2390  CB  TYR A 362      47.183  59.498  87.801  0.00  0.00           C
ATOM   2391  CG  TYR A 362      46.355  60.499  87.007  0.00  0.00           C
ATOM   2392  CD1 TYR A 362      46.863  61.035  85.829  0.00  0.00           C
ATOM   2393  CD2 TYR A 362      45.295  61.057  87.713  0.00  0.00           C
ATOM   2394  CE1 TYR A 362      46.271  62.209  85.396  0.00  0.00           C
ATOM   2395  CE2 TYR A 362      44.752  62.271  87.291  0.00  0.00           C
ATOM   2396  CZ  TYR A 362      45.220  62.797  86.092  0.00  0.00           C
ATOM   2397  OH  TYR A 362      44.688  63.971  85.640  0.00  0.00           O
ATOM   2398  N   ASP A 363      49.197  57.930  86.250  0.00  0.00           N
ATOM   2399  CA  ASP A 363      50.120  57.739  85.120  0.00  0.00           C
ATOM   2400  C   ASP A 363      50.154  56.316  84.559  0.00  0.00           C
ATOM   2401  O   ASP A 363      49.786  56.127  83.396  0.00  0.00           O
ATOM   2402  CB  ASP A 363      51.514  58.279  85.421  0.00  0.00           C
ATOM   2403  CG  ASP A 363      51.891  59.704  85.836  0.00  0.00           C
ATOM   2404  OD1 ASP A 363      52.934  59.894  86.505  0.00  0.00           O
ATOM   2405  OD2 ASP A 363      51.181  60.617  85.373  0.00  0.00           O
ATOM   2406  N   SER A 364      50.140  55.351  85.484  0.00  0.00           N
ATOM   2407  CA  SER A 364      50.211  53.910  85.234  0.00  0.00           C
ATOM   2408  C   SER A 364      48.991  53.428  84.454  0.00  0.00           C
ATOM   2409  O   SER A 364      49.075  52.793  83.409  0.00  0.00           O
ATOM   2410  CB  SER A 364      50.444  53.019  86.461  0.00  0.00           C
ATOM   2411  OG  SER A 364      49.248  52.836  87.221  0.00  0.00           O
ATOM   2412  N   LEU A 365      47.805  53.934  84.810  0.00  0.00           N
ATOM   2413  CA  LEU A 365      46.563  53.772  84.049  0.00  0.00           C
ATOM   2414  C   LEU A 365      46.583  54.434  82.665  0.00  0.00           C
ATOM   2415  O   LEU A 365      46.467  53.767  81.638  0.00  0.00           O
ATOM   2416  CB  LEU A 365      45.293  54.249  84.743  0.00  0.00           C
ATOM   2417  CG  LEU A 365      44.444  53.138  85.362  0.00  0.00           C
ATOM   2418  CD1 LEU A 365      43.820  52.327  84.230  0.00  0.00           C
ATOM   2419  CD2 LEU A 365      45.311  52.208  86.226  0.00  0.00           C
ATOM   2420  N   GLY A 366      46.996  55.696  82.621  0.00  0.00           N
ATOM   2421  CA  GLY A 366      47.254  56.400  81.350  0.00  0.00           C
ATOM   2422  C   GLY A 366      48.208  55.699  80.373  0.00  0.00           C
ATOM   2423  O   GLY A 366      48.020  55.631  79.162  0.00  0.00           O
ATOM   2424  N   ALA A 367      49.236  55.059  80.907  0.00  0.00           N
ATOM   2425  CA  ALA A 367      50.238  54.141  80.322  0.00  0.00           C
ATOM   2426  C   ALA A 367      49.550  52.874  79.803  0.00  0.00           C
ATOM   2427  O   ALA A 367      49.472  52.796  78.583  0.00  0.00           O
ATOM   2428  CB  ALA A 367      51.249  53.793  81.404  0.00  0.00           C
ATOM   2429  N   ILE A 368      48.835  52.185  80.690  0.00  0.00           N
ATOM   2430  CA  ILE A 368      48.166  50.929  80.311  0.00  0.00           C
ATOM   2431  C   ILE A 368      47.257  51.096  79.091  0.00  0.00           C
ATOM   2432  O   ILE A 368      47.331  50.271  78.186  0.00  0.00           O
ATOM   2433  CB  ILE A 368      47.722  49.943  81.382  0.00  0.00           C
ATOM   2434  CG1 ILE A 368      47.415  48.528  80.888  0.00  0.00           C
ATOM   2435  CG2 ILE A 368      46.491  50.490  82.097  0.00  0.00           C
ATOM   2436  CD  ILE A 368      48.674  47.931  80.254  0.00  0.00           C
ATOM   2437  N   ASN A 369      46.491  52.182  79.117  0.00  0.00           N
ATOM   2438  CA  ASN A 369      45.649  52.600  77.986  0.00  0.00           C
ATOM   2439  C   ASN A 369      46.242  52.735  76.571  0.00  0.00           C
ATOM   2440  O   ASN A 369      45.785  52.127  75.610  0.00  0.00           O
ATOM   2441  CB  ASN A 369      45.018  53.959  78.302  0.00  0.00           C
ATOM   2442  CG  ASN A 369      44.056  54.000  79.492  0.00  0.00           C
ATOM   2443  ND2 ASN A 369      43.766  55.251  79.822  0.00  0.00           N
ATOM   2444  OD1 ASN A 369      43.864  53.054  80.246  0.00  0.00           O
ATOM   2445  N   LYS A 370      47.308  53.531  76.487  0.00  0.00           N
ATOM   2446  CA  LYS A 370      48.070  53.598  75.234  0.00  0.00           C
ATOM   2447  C   LYS A 370      48.652  52.249  74.827  0.00  0.00           C
ATOM   2448  O   LYS A 370      48.235  51.621  73.857  0.00  0.00           O
ATOM   2449  CB  LYS A 370      49.153  54.665  75.408  0.00  0.00           C
ATOM   2450  CG  LYS A 370      48.510  55.974  75.884  0.00  0.00           C
ATOM   2451  CD  LYS A 370      49.532  57.101  76.007  0.00  0.00           C
ATOM   2452  CE  LYS A 370      49.057  58.244  76.906  0.00  0.00           C
ATOM   2453  NZ  LYS A 370      50.109  59.261  77.090  0.00  0.00           N
ATOM   2454  N   ILE A 371      49.307  51.568  75.768  0.00  0.00           N
ATOM   2455  CA  ILE A 371      49.868  50.240  75.491  0.00  0.00           C
ATOM   2456  C   ILE A 371      48.898  49.141  75.038  0.00  0.00           C
ATOM   2457  O   ILE A 371      49.162  48.377  74.105  0.00  0.00           O
ATOM   2458  CB  ILE A 371      50.518  49.771  76.791  0.00  0.00           C
ATOM   2459  CG1 ILE A 371      51.537  50.800  77.285  0.00  0.00           C
ATOM   2460  CG2 ILE A 371      51.338  48.494  76.536  0.00  0.00           C
ATOM   2461  CD  ILE A 371      52.054  50.642  78.711  0.00  0.00           C
ATOM   2462  N   GLN A 372      47.703  49.148  75.607  0.00  0.00           N
ATOM   2463  CA  GLN A 372      46.602  48.249  75.231  0.00  0.00           C
ATOM   2464  C   GLN A 372      45.963  48.497  73.863  0.00  0.00           C
ATOM   2465  O   GLN A 372      45.686  47.522  73.166  0.00  0.00           O
ATOM   2466  CB  GLN A 372      45.571  48.090  76.352  0.00  0.00           C
ATOM   2467  CG  GLN A 372      45.986  47.119  77.452  0.00  0.00           C
ATOM   2468  CD  GLN A 372      45.559  45.733  76.956  0.00  0.00           C
ATOM   2469  NE2 GLN A 372      46.220  44.700  77.469  0.00  0.00           N
ATOM   2470  OE1 GLN A 372      44.618  45.563  76.198  0.00  0.00           O
ATOM   2471  N   ASP A 373      45.921  49.734  73.376  0.00  0.00           N
ATOM   2472  CA  ASP A 373      45.643  50.024  71.961  0.00  0.00           C
ATOM   2473  C   ASP A 373      46.607  49.463  70.904  0.00  0.00           C
ATOM   2474  O   ASP A 373      46.179  48.606  70.135  0.00  0.00           O
ATOM   2475  CB  ASP A 373      45.408  51.491  71.600  0.00  0.00           C
ATOM   2476  CG  ASP A 373      44.012  52.024  71.903  0.00  0.00           C
ATOM   2477  OD1 ASP A 373      43.874  53.274  71.934  0.00  0.00           O
ATOM   2478  OD2 ASP A 373      42.996  51.298  71.867  0.00  0.00           O
ATOM   2479  N   PHE A 374      47.904  49.433  71.207  0.00  0.00           N
ATOM   2480  CA  PHE A 374      48.956  48.874  70.350  0.00  0.00           C
ATOM   2481  C   PHE A 374      48.993  47.345  70.480  0.00  0.00           C
ATOM   2482  O   PHE A 374      49.087  46.729  69.414  0.00  0.00           O
ATOM   2483  CB  PHE A 374      50.341  49.502  70.460  0.00  0.00           C
ATOM   2484  CG  PHE A 374      50.248  50.918  69.891  0.00  0.00           C
ATOM   2485  CD1 PHE A 374      49.635  51.890  70.669  0.00  0.00           C
ATOM   2486  CD2 PHE A 374      50.371  51.081  68.511  0.00  0.00           C
ATOM   2487  CE1 PHE A 374      49.155  53.033  70.037  0.00  0.00           C
ATOM   2488  CE2 PHE A 374      49.960  52.245  67.880  0.00  0.00           C
ATOM   2489  CZ  PHE A 374      49.367  53.216  68.678  0.00  0.00           C
ATOM   2490  N   LEU A 375      48.774  46.851  71.690  0.00  0.00           N
ATOM   2491  CA  LEU A 375      48.590  45.431  72.007  0.00  0.00           C
ATOM   2492  C   LEU A 375      47.410  44.780  71.289  0.00  0.00           C
ATOM   2493  O   LEU A 375      47.492  43.687  70.727  0.00  0.00           O
ATOM   2494  CB  LEU A 375      48.386  45.309  73.516  0.00  0.00           C
ATOM   2495  CG  LEU A 375      49.442  44.550  74.331  0.00  0.00           C
ATOM   2496  CD1 LEU A 375      49.535  43.088  73.880  0.00  0.00           C
ATOM   2497  CD2 LEU A 375      50.759  45.307  74.169  0.00  0.00           C
ATOM   2498  N   GLN A 376      46.256  45.444  71.334  0.00  0.00           N
ATOM   2499  CA  GLN A 376      45.025  44.953  70.715  0.00  0.00           C
ATOM   2500  C   GLN A 376      44.918  45.163  69.212  0.00  0.00           C
ATOM   2501  O   GLN A 376      44.129  44.515  68.519  0.00  0.00           O
ATOM   2502  CB  GLN A 376      43.716  45.300  71.430  0.00  0.00           C
ATOM   2503  CG  GLN A 376      43.505  44.757  72.851  0.00  0.00           C
ATOM   2504  CD  GLN A 376      42.108  44.982  73.436  0.00  0.00           C
ATOM   2505  NE2 GLN A 376      42.093  45.928  74.361  0.00  0.00           N
ATOM   2506  OE1 GLN A 376      41.104  44.315  73.200  0.00  0.00           O
ATOM   2507  N   LYS A 377      45.698  46.105  68.675  0.00  0.00           N
ATOM   2508  CA  LYS A 377      45.690  46.486  67.252  0.00  0.00           C
ATOM   2509  C   LYS A 377      46.146  45.363  66.313  0.00  0.00           C
ATOM   2510  O   LYS A 377      47.329  45.178  66.026  0.00  0.00           O
ATOM   2511  CB  LYS A 377      46.565  47.710  67.033  0.00  0.00           C
ATOM   2512  CG  LYS A 377      46.201  48.641  65.874  0.00  0.00           C
ATOM   2513  CD  LYS A 377      44.738  49.092  65.827  0.00  0.00           C
ATOM   2514  CE  LYS A 377      44.657  49.844  64.492  0.00  0.00           C
ATOM   2515  NZ  LYS A 377      43.285  50.355  64.345  0.00  0.00           N
ATOM   2516  N   GLN A 378      45.184  44.565  65.878  0.00  0.00           N
ATOM   2517  CA  GLN A 378      45.331  43.639  64.745  0.00  0.00           C
ATOM   2518  C   GLN A 378      45.229  44.451  63.459  0.00  0.00           C
ATOM   2519  O   GLN A 378      44.394  45.355  63.346  0.00  0.00           O
ATOM   2520  CB  GLN A 378      44.227  42.582  64.711  0.00  0.00           C
ATOM   2521  CG  GLN A 378      44.383  41.480  65.759  0.00  0.00           C
ATOM   2522  CD  GLN A 378      45.543  40.574  65.356  0.00  0.00           C
ATOM   2523  NE2 GLN A 378      45.407  39.627  64.440  0.00  0.00           N
ATOM   2524  OE1 GLN A 378      46.586  40.604  66.006  0.00  0.00           O
ATOM   2525  N   GLU A 379      46.199  44.071  62.631  0.00  0.00           N
ATOM   2526  CA  GLU A 379      46.211  44.463  61.219  0.00  0.00           C
ATOM   2527  C   GLU A 379      46.567  43.349  60.219  0.00  0.00           C
ATOM   2528  O   GLU A 379      47.559  42.666  60.463  0.00  0.00           O
ATOM   2529  CB  GLU A 379      47.075  45.707  61.010  0.00  0.00           C
ATOM   2530  CG  GLU A 379      46.298  47.012  60.975  0.00  0.00           C
ATOM   2531  CD  GLU A 379      46.090  47.472  59.530  0.00  0.00           C
ATOM   2532  OE1 GLU A 379      46.014  48.711  59.382  0.00  0.00           O
ATOM   2533  OE2 GLU A 379      45.662  46.605  58.731  0.00  0.00           O
ATOM   2534  N   TYR A 380      46.097  43.639  59.012  0.00  0.00           N
ATOM   2535  CA  TYR A 380      46.083  42.613  57.958  0.00  0.00           C
ATOM   2536  C   TYR A 380      46.684  42.988  56.602  0.00  0.00           C
ATOM   2537  O   TYR A 380      45.989  43.559  55.762  0.00  0.00           O
ATOM   2538  CB  TYR A 380      44.688  42.014  57.838  0.00  0.00           C
ATOM   2539  CG  TYR A 380      44.442  41.080  59.031  0.00  0.00           C
ATOM   2540  CD1 TYR A 380      45.008  39.813  59.134  0.00  0.00           C
ATOM   2541  CD2 TYR A 380      43.698  41.502  60.122  0.00  0.00           C
ATOM   2542  CE1 TYR A 380      44.762  39.029  60.257  0.00  0.00           C
ATOM   2543  CE2 TYR A 380      43.312  40.746  61.222  0.00  0.00           C
ATOM   2544  CZ  TYR A 380      43.919  39.490  61.256  0.00  0.00           C
ATOM   2545  OH  TYR A 380      43.723  38.695  62.339  0.00  0.00           O
ATOM   2546  N   LYS A 381      47.772  42.302  56.267  0.00  0.00           N
ATOM   2547  CA  LYS A 381      48.455  42.268  54.963  0.00  0.00           C
ATOM   2548  C   LYS A 381      49.681  41.365  54.831  0.00  0.00           C
ATOM   2549  O   LYS A 381      50.785  41.684  55.270  0.00  0.00           O
ATOM   2550  CB  LYS A 381      48.979  43.680  54.680  0.00  0.00           C
ATOM   2551  CG  LYS A 381      49.131  44.162  53.239  0.00  0.00           C
ATOM   2552  CD  LYS A 381      47.778  44.140  52.525  0.00  0.00           C
ATOM   2553  CE  LYS A 381      47.888  44.702  51.103  0.00  0.00           C
ATOM   2554  NZ  LYS A 381      47.834  43.646  50.079  0.00  0.00           N
ATOM   2555  N   THR A 382      49.576  40.478  53.845  0.00  0.00           N
ATOM   2556  CA  THR A 382      50.536  39.441  53.430  0.00  0.00           C
ATOM   2557  C   THR A 382      50.493  38.992  51.973  0.00  0.00           C
ATOM   2558  O   THR A 382      49.769  39.493  51.122  0.00  0.00           O
ATOM   2559  CB  THR A 382      50.563  38.307  54.458  0.00  0.00           C
ATOM   2560  CG2 THR A 382      49.237  37.540  54.479  0.00  0.00           C
ATOM   2561  OG1 THR A 382      51.631  37.382  54.223  0.00  0.00           O
ATOM   2562  N   LEU A 383      51.501  38.166  51.697  0.00  0.00           N
ATOM   2563  CA  LEU A 383      51.687  37.390  50.464  0.00  0.00           C
ATOM   2564  C   LEU A 383      52.193  35.964  50.697  0.00  0.00           C
ATOM   2565  O   LEU A 383      53.228  35.804  51.338  0.00  0.00           O
ATOM   2566  CB  LEU A 383      52.743  38.011  49.540  0.00  0.00           C
ATOM   2567  CG  LEU A 383      52.235  38.239  48.114  0.00  0.00           C
ATOM   2568  CD1 LEU A 383      52.140  36.865  47.451  0.00  0.00           C
ATOM   2569  CD2 LEU A 383      50.862  38.911  48.016  0.00  0.00           C
ATOM   2570  N   GLU A 384      51.505  35.026  50.056  0.00  0.00           N
ATOM   2571  CA  GLU A 384      51.764  33.578  50.037  0.00  0.00           C
ATOM   2572  C   GLU A 384      52.945  33.149  49.171  0.00  0.00           C
ATOM   2573  O   GLU A 384      53.054  33.553  48.010  0.00  0.00           O
ATOM   2574  CB  GLU A 384      50.491  32.779  49.739  0.00  0.00           C
ATOM   2575  CG  GLU A 384      50.275  31.824  50.913  0.00  0.00           C
ATOM   2576  CD  GLU A 384      49.500  32.367  52.112  0.00  0.00           C
ATOM   2577  OE1 GLU A 384      48.280  32.629  51.989  0.00  0.00           O
ATOM   2578  OE2 GLU A 384      50.111  32.167  53.189  0.00  0.00           O
ATOM   2579  N   TYR A 385      53.913  32.438  49.745  0.00  0.00           N
ATOM   2580  CA  TYR A 385      55.123  32.011  49.029  0.00  0.00           C
ATOM   2581  C   TYR A 385      55.000  30.924  47.964  0.00  0.00           C
ATOM   2582  O   TYR A 385      55.829  30.863  47.053  0.00  0.00           O
ATOM   2583  CB  TYR A 385      56.117  31.433  50.042  0.00  0.00           C
ATOM   2584  CG  TYR A 385      57.571  31.428  49.557  0.00  0.00           C
ATOM   2585  CD1 TYR A 385      58.451  32.406  50.000  0.00  0.00           C
ATOM   2586  CD2 TYR A 385      58.084  30.307  48.908  0.00  0.00           C
ATOM   2587  CE1 TYR A 385      59.833  32.274  49.914  0.00  0.00           C
ATOM   2588  CE2 TYR A 385      59.466  30.205  48.812  0.00  0.00           C
ATOM   2589  CZ  TYR A 385      60.366  31.163  49.286  0.00  0.00           C
ATOM   2590  OH  TYR A 385      61.582  31.046  48.678  0.00  0.00           O
ATOM   2591  N   ASN A 386      53.954  30.098  48.019  0.00  0.00           N
ATOM   2592  CA  ASN A 386      53.660  29.090  46.982  0.00  0.00           C
ATOM   2593  C   ASN A 386      53.000  29.569  45.693  0.00  0.00           C
ATOM   2594  O   ASN A 386      52.853  28.753  44.786  0.00  0.00           O
ATOM   2595  CB  ASN A 386      52.930  27.920  47.622  0.00  0.00           C
ATOM   2596  CG  ASN A 386      51.553  28.335  48.156  0.00  0.00           C
ATOM   2597  ND2 ASN A 386      51.311  28.152  49.455  0.00  0.00           N
ATOM   2598  OD1 ASN A 386      50.865  29.107  47.485  0.00  0.00           O
ATOM   2599  N   LEU A 387      52.513  30.806  45.650  0.00  0.00           N
ATOM   2600  CA  LEU A 387      51.850  31.445  44.500  0.00  0.00           C
ATOM   2601  C   LEU A 387      52.810  31.724  43.338  0.00  0.00           C
ATOM   2602  O   LEU A 387      52.340  31.894  42.222  0.00  0.00           O
ATOM   2603  CB  LEU A 387      51.317  32.775  45.047  0.00  0.00           C
ATOM   2604  CG  LEU A 387      50.119  32.584  45.976  0.00  0.00           C
ATOM   2605  CD1 LEU A 387      49.627  33.974  46.403  0.00  0.00           C
ATOM   2606  CD2 LEU A 387      48.797  31.924  45.567  0.00  0.00           C
ATOM   2607  N   THR A 388      54.096  31.983  43.579  0.00  0.00           N
ATOM   2608  CA  THR A 388      55.151  32.564  42.736  0.00  0.00           C
ATOM   2609  C   THR A 388      55.458  31.897  41.393  0.00  0.00           C
ATOM   2610  O   THR A 388      55.975  30.790  41.364  0.00  0.00           O
ATOM   2611  CB  THR A 388      56.514  32.736  43.398  0.00  0.00           C
ATOM   2612  CG2 THR A 388      57.303  33.886  42.779  0.00  0.00           C
ATOM   2613  OG1 THR A 388      56.429  32.993  44.806  0.00  0.00           O
ATOM   2614  N   THR A 389      54.935  32.508  40.324  0.00  0.00           N
ATOM   2615  CA  THR A 389      55.449  32.373  38.960  0.00  0.00           C
ATOM   2616  C   THR A 389      56.039  33.612  38.288  0.00  0.00           C
ATOM   2617  O   THR A 389      56.491  33.498  37.143  0.00  0.00           O
ATOM   2618  CB  THR A 389      54.362  31.911  37.982  0.00  0.00           C
ATOM   2619  CG2 THR A 389      53.989  30.429  38.077  0.00  0.00           C
ATOM   2620  OG1 THR A 389      53.186  32.705  38.095  0.00  0.00           O
ATOM   2621  N   THR A 390      55.736  34.784  38.838  0.00  0.00           N
ATOM   2622  CA  THR A 390      56.262  36.115  38.505  0.00  0.00           C
ATOM   2623  C   THR A 390      55.701  36.754  37.236  0.00  0.00           C
ATOM   2624  O   THR A 390      56.378  37.102  36.271  0.00  0.00           O
ATOM   2625  CB  THR A 390      57.759  36.434  38.628  0.00  0.00           C
ATOM   2626  CG2 THR A 390      58.821  35.725  37.793  0.00  0.00           C
ATOM   2627  OG1 THR A 390      58.031  37.836  38.603  0.00  0.00           O
ATOM   2628  N   GLU A 391      54.486  37.258  37.411  0.00  0.00           N
ATOM   2629  CA  GLU A 391      53.762  37.958  36.330  0.00  0.00           C
ATOM   2630  C   GLU A 391      52.770  38.836  37.075  0.00  0.00           C
ATOM   2631  O   GLU A 391      51.965  38.366  37.880  0.00  0.00           O
ATOM   2632  CB  GLU A 391      53.137  36.809  35.520  0.00  0.00           C
ATOM   2633  CG  GLU A 391      52.376  37.337  34.300  0.00  0.00           C
ATOM   2634  CD  GLU A 391      51.699  36.139  33.630  0.00  0.00           C
ATOM   2635  OE1 GLU A 391      52.282  35.657  32.629  0.00  0.00           O
ATOM   2636  OE2 GLU A 391      50.596  35.826  34.121  0.00  0.00           O
ATOM   2637  N   VAL A 392      52.767  40.094  36.627  0.00  0.00           N
ATOM   2638  CA  VAL A 392      52.034  41.193  37.264  0.00  0.00           C
ATOM   2639  C   VAL A 392      51.109  41.962  36.320  0.00  0.00           C
ATOM   2640  O   VAL A 392      51.524  42.679  35.410  0.00  0.00           O
ATOM   2641  CB  VAL A 392      52.870  42.094  38.177  0.00  0.00           C
ATOM   2642  CG1 VAL A 392      54.185  42.477  37.497  0.00  0.00           C
ATOM   2643  CG2 VAL A 392      52.156  43.254  38.893  0.00  0.00           C
ATOM   2644  N   VAL A 393      49.845  41.927  36.738  0.00  0.00           N
ATOM   2645  CA  VAL A 393      48.748  42.567  35.993  0.00  0.00           C
ATOM   2646  C   VAL A 393      47.884  43.477  36.869  0.00  0.00           C
ATOM   2647  O   VAL A 393      47.030  43.017  37.614  0.00  0.00           O
ATOM   2648  CB  VAL A 393      47.922  41.508  35.271  0.00  0.00           C
ATOM   2649  CG1 VAL A 393      46.977  42.236  34.308  0.00  0.00           C
ATOM   2650  CG2 VAL A 393      48.775  40.538  34.455  0.00  0.00           C
ATOM   2651  N   MET A 394      48.118  44.788  36.754  0.00  0.00           N
ATOM   2652  CA  MET A 394      47.316  45.817  37.410  0.00  0.00           C
ATOM   2653  C   MET A 394      45.982  45.955  36.666  0.00  0.00           C
ATOM   2654  O   MET A 394      46.111  46.329  35.495  0.00  0.00           O
ATOM   2655  CB  MET A 394      47.977  47.201  37.418  0.00  0.00           C
ATOM   2656  CG  MET A 394      49.280  47.183  38.231  0.00  0.00           C
ATOM   2657  SD  MET A 394      50.069  48.829  38.389  0.00  0.00           S
ATOM   2658  CE  MET A 394      49.480  49.255  40.011  0.00  0.00           C
ATOM   2659  N   GLU A 395      44.797  45.771  37.236  0.00  0.00           N
ATOM   2660  CA  GLU A 395      43.542  46.130  36.571  0.00  0.00           C
ATOM   2661  C   GLU A 395      42.618  47.010  37.417  0.00  0.00           C
ATOM   2662  O   GLU A 395      42.289  46.645  38.536  0.00  0.00           O
ATOM   2663  CB  GLU A 395      42.791  44.805  36.382  0.00  0.00           C
ATOM   2664  CG  GLU A 395      41.458  44.862  35.618  0.00  0.00           C
ATOM   2665  CD  GLU A 395      40.668  43.566  35.378  0.00  0.00           C
ATOM   2666  OE1 GLU A 395      39.622  43.454  36.048  0.00  0.00           O
ATOM   2667  OE2 GLU A 395      41.110  42.635  34.678  0.00  0.00           O
ATOM   2668  N   ASN A 396      42.287  48.165  36.827  0.00  0.00           N
ATOM   2669  CA  ASN A 396      41.525  49.284  37.403  0.00  0.00           C
ATOM   2670  C   ASN A 396      41.928  49.924  38.733  0.00  0.00           C
ATOM   2671  O   ASN A 396      41.188  50.713  39.321  0.00  0.00           O
ATOM   2672  CB  ASN A 396      40.027  48.965  37.380  0.00  0.00           C
ATOM   2673  CG  ASN A 396      39.533  48.474  36.018  0.00  0.00           C
ATOM   2674  ND2 ASN A 396      39.708  49.289  34.985  0.00  0.00           N
ATOM   2675  OD1 ASN A 396      39.171  47.311  35.891  0.00  0.00           O
ATOM   2676  N   VAL A 397      43.236  49.993  38.955  0.00  0.00           N
ATOM   2677  CA  VAL A 397      43.821  50.484  40.218  0.00  0.00           C
ATOM   2678  C   VAL A 397      43.668  51.945  40.618  0.00  0.00           C
ATOM   2679  O   VAL A 397      44.051  52.803  39.827  0.00  0.00           O
ATOM   2680  CB  VAL A 397      45.222  49.913  40.475  0.00  0.00           C
ATOM   2681  CG1 VAL A 397      45.746  50.345  41.838  0.00  0.00           C
ATOM   2682  CG2 VAL A 397      45.201  48.393  40.374  0.00  0.00           C
ATOM   2683  N   THR A 398      42.580  52.183  41.346  0.00  0.00           N
ATOM   2684  CA  THR A 398      42.236  53.485  41.935  0.00  0.00           C
ATOM   2685  C   THR A 398      42.692  53.506  43.400  0.00  0.00           C
ATOM   2686  O   THR A 398      42.520  52.550  44.154  0.00  0.00           O
ATOM   2687  CB  THR A 398      40.765  53.896  41.808  0.00  0.00           C
ATOM   2688  CG2 THR A 398      40.350  55.168  42.567  0.00  0.00           C
ATOM   2689  OG1 THR A 398      40.437  54.166  40.443  0.00  0.00           O
ATOM   2690  N   ALA A 399      43.523  54.483  43.742  0.00  0.00           N
ATOM   2691  CA  ALA A 399      44.078  54.725  45.086  0.00  0.00           C
ATOM   2692  C   ALA A 399      44.838  56.021  45.386  0.00  0.00           C
ATOM   2693  O   ALA A 399      45.365  56.538  44.398  0.00  0.00           O
ATOM   2694  CB  ALA A 399      44.900  53.532  45.591  0.00  0.00           C
ATOM   2695  N   PHE A 400      44.713  56.438  46.642  0.00  0.00           N
ATOM   2696  CA  PHE A 400      45.701  57.248  47.357  0.00  0.00           C
ATOM   2697  C   PHE A 400      46.101  56.688  48.724  0.00  0.00           C
ATOM   2698  O   PHE A 400      45.278  56.097  49.410  0.00  0.00           O
ATOM   2699  CB  PHE A 400      45.343  58.736  47.365  0.00  0.00           C
ATOM   2700  CG  PHE A 400      46.504  59.645  47.761  0.00  0.00           C
ATOM   2701  CD1 PHE A 400      47.770  59.519  47.194  0.00  0.00           C
ATOM   2702  CD2 PHE A 400      46.288  60.560  48.783  0.00  0.00           C
ATOM   2703  CE1 PHE A 400      48.780  60.337  47.679  0.00  0.00           C
ATOM   2704  CE2 PHE A 400      47.309  61.359  49.289  0.00  0.00           C
ATOM   2705  CZ  PHE A 400      48.575  61.242  48.722  0.00  0.00           C
ATOM   2706  N   TRP A 401      47.153  57.287  49.261  0.00  0.00           N
ATOM   2707  CA  TRP A 401      47.711  57.079  50.608  0.00  0.00           C
ATOM   2708  C   TRP A 401      46.807  57.710  51.676  0.00  0.00           C
ATOM   2709  O   TRP A 401      46.153  58.714  51.403  0.00  0.00           O
ATOM   2710  CB  TRP A 401      49.126  57.647  50.719  0.00  0.00           C
ATOM   2711  CG  TRP A 401      49.728  57.029  51.988  0.00  0.00           C
ATOM   2712  CD1 TRP A 401      50.093  57.737  53.048  0.00  0.00           C
ATOM   2713  CD2 TRP A 401      50.414  55.823  52.062  0.00  0.00           C
ATOM   2714  CE2 TRP A 401      51.122  55.864  53.259  0.00  0.00           C
ATOM   2715  CE3 TRP A 401      50.578  54.699  51.270  0.00  0.00           C
ATOM   2716  NE1 TRP A 401      50.920  57.046  53.820  0.00  0.00           N
ATOM   2717  CZ2 TRP A 401      52.035  54.861  53.574  0.00  0.00           C
ATOM   2718  CZ3 TRP A 401      51.321  53.586  51.664  0.00  0.00           C
ATOM   2719  CH2 TRP A 401      52.069  53.697  52.831  0.00  0.00           C
ATOM   2720  N   GLU A 402      46.799  57.117  52.859  0.00  0.00           N
ATOM   2721  CA  GLU A 402      45.905  57.508  53.968  0.00  0.00           C
ATOM   2722  C   GLU A 402      46.012  58.942  54.481  0.00  0.00           C
ATOM   2723  O   GLU A 402      45.025  59.589  54.837  0.00  0.00           O
ATOM   2724  CB  GLU A 402      46.028  56.616  55.205  0.00  0.00           C
ATOM   2725  CG  GLU A 402      45.298  55.281  55.035  0.00  0.00           C
ATOM   2726  CD  GLU A 402      43.795  55.474  55.229  0.00  0.00           C
ATOM   2727  OE1 GLU A 402      43.147  55.004  54.266  0.00  0.00           O
ATOM   2728  OE2 GLU A 402      43.352  55.937  56.302  0.00  0.00           O
ATOM   2729  N   GLU A 403      47.250  59.419  54.450  0.00  0.00           N
ATOM   2730  CA  GLU A 403      47.578  60.803  54.825  0.00  0.00           C
ATOM   2731  C   GLU A 403      46.930  61.874  53.952  0.00  0.00           C
ATOM   2732  CB  GLU A 403      49.085  61.063  54.948  0.00  0.00           C
ATOM   2733  CG  GLU A 403      49.825  60.615  56.218  0.00  0.00           C
ATOM   2734  CD  GLU A 403      49.419  61.519  57.379  0.00  0.00           C
ATOM   2735  OE1 GLU A 403      49.861  62.682  57.476  0.00  0.00           O
ATOM   2736  OE2 GLU A 403      48.743  61.031  58.305  0.00  0.00           O
ATOM   2737  O1  GLU A 403      46.970  63.086  54.255  0.00  0.00           O
ATOM   2738  O2  GLU A 403      46.944  61.517  52.754  0.00  0.00           O
ATOM   2739  N   LEU B 436      43.807  61.328  52.575  0.00  0.00           N
ATOM   2740  CA  LEU B 436      43.071  60.797  51.421  0.00  0.00           C
ATOM   2741  C   LEU B 436      42.819  61.578  50.123  0.00  0.00           C
ATOM   2742  O   LEU B 436      42.462  60.980  49.113  0.00  0.00           O
ATOM   2743  CB  LEU B 436      41.781  60.082  51.822  0.00  0.00           C
ATOM   2744  CG  LEU B 436      42.015  58.656  52.303  0.00  0.00           C
ATOM   2745  CD1 LEU B 436      40.656  58.010  52.583  0.00  0.00           C
ATOM   2746  CD2 LEU B 436      42.730  57.824  51.235  0.00  0.00           C
ATOM   2747  N   GLY B 437      42.930  62.899  50.207  0.00  0.00           N
ATOM   2748  CA  GLY B 437      42.416  63.780  49.156  0.00  0.00           C
ATOM   2749  C   GLY B 437      42.811  63.473  47.712  0.00  0.00           C
ATOM   2750  O   GLY B 437      42.083  62.914  46.898  0.00  0.00           O
ATOM   2751  N   THR B 438      43.993  63.948  47.321  0.00  0.00           N
ATOM   2752  CA  THR B 438      44.586  63.993  45.966  0.00  0.00           C
ATOM   2753  C   THR B 438      45.159  62.693  45.399  0.00  0.00           C
ATOM   2754  O   THR B 438      46.309  62.341  45.633  0.00  0.00           O
ATOM   2755  CB  THR B 438      45.611  65.098  45.770  0.00  0.00           C
ATOM   2756  CG2 THR B 438      45.131  66.546  45.936  0.00  0.00           C
ATOM   2757  OG1 THR B 438      46.725  64.819  46.622  0.00  0.00           O
ATOM   2758  N   PRO B 439      44.371  62.063  44.525  0.00  0.00           N
ATOM   2759  CA  PRO B 439      44.584  60.692  44.056  0.00  0.00           C
ATOM   2760  C   PRO B 439      45.902  60.614  43.279  0.00  0.00           C
ATOM   2761  O   PRO B 439      46.205  61.431  42.407  0.00  0.00           O
ATOM   2762  CB  PRO B 439      43.404  60.309  43.166  0.00  0.00           C
ATOM   2763  CG  PRO B 439      42.801  61.643  42.732  0.00  0.00           C
ATOM   2764  CD  PRO B 439      43.094  62.522  43.950  0.00  0.00           C
ATOM   2765  N   VAL B 440      46.646  59.530  43.493  0.00  0.00           N
ATOM   2766  CA  VAL B 440      47.806  59.302  42.625  0.00  0.00           C
ATOM   2767  C   VAL B 440      47.543  58.373  41.438  0.00  0.00           C
ATOM   2768  O   VAL B 440      47.873  58.628  40.290  0.00  0.00           O
ATOM   2769  CB  VAL B 440      48.950  58.844  43.539  0.00  0.00           C
ATOM   2770  CG1 VAL B 440      48.821  57.467  44.186  0.00  0.00           C
ATOM   2771  CG2 VAL B 440      50.375  58.968  42.972  0.00  0.00           C
ATOM   2772  N   LEU B 441      46.646  57.409  41.655  0.00  0.00           N
ATOM   2773  CA  LEU B 441      46.412  56.322  40.699  0.00  0.00           C
ATOM   2774  C   LEU B 441      44.905  56.272  40.455  0.00  0.00           C
ATOM   2775  O   LEU B 441      44.106  56.193  41.377  0.00  0.00           O
ATOM   2776  CB  LEU B 441      46.734  54.937  41.281  0.00  0.00           C
ATOM   2777  CG  LEU B 441      48.203  54.698  41.616  0.00  0.00           C
ATOM   2778  CD1 LEU B 441      48.324  53.332  42.306  0.00  0.00           C
ATOM   2779  CD2 LEU B 441      48.936  54.594  40.284  0.00  0.00           C
ATOM   2780  N   LYS B 442      44.524  56.662  39.239  0.00  0.00           N
ATOM   2781  CA  LYS B 442      43.117  56.842  38.854  0.00  0.00           C
ATOM   2782  C   LYS B 442      42.824  56.032  37.585  0.00  0.00           C
ATOM   2783  O   LYS B 442      43.283  56.379  36.498  0.00  0.00           O
ATOM   2784  CB  LYS B 442      42.800  58.329  38.642  0.00  0.00           C
ATOM   2785  CG  LYS B 442      41.530  58.666  39.437  0.00  0.00           C
ATOM   2786  CD  LYS B 442      41.251  60.175  39.496  0.00  0.00           C
ATOM   2787  CE  LYS B 442      41.659  60.880  38.205  0.00  0.00           C
ATOM   2788  NZ  LYS B 442      41.371  62.318  38.204  0.00  0.00           N
ATOM   2789  N   ASP B 443      42.428  54.812  37.939  0.00  0.00           N
ATOM   2790  CA  ASP B 443      42.193  53.676  37.043  0.00  0.00           C
ATOM   2791  C   ASP B 443      43.443  53.368  36.217  0.00  0.00           C
ATOM   2792  O   ASP B 443      43.493  53.651  35.016  0.00  0.00           O
ATOM   2793  CB  ASP B 443      40.990  54.003  36.159  0.00  0.00           C
ATOM   2794  CG  ASP B 443      40.119  52.767  35.928  0.00  0.00           C
ATOM   2795  OD1 ASP B 443      40.552  51.895  35.148  0.00  0.00           O
ATOM   2796  OD2 ASP B 443      39.092  52.695  36.639  0.00  0.00           O
ATOM   2797  N   ILE B 444      44.479  52.868  36.870  0.00  0.00           N
ATOM   2798  CA  ILE B 444      45.708  52.321  36.286  0.00  0.00           C
ATOM   2799  C   ILE B 444      45.730  50.810  36.035  0.00  0.00           C
ATOM   2800  O   ILE B 444      45.326  50.013  36.886  0.00  0.00           O
ATOM   2801  CB  ILE B 444      47.020  52.803  36.916  0.00  0.00           C
ATOM   2802  CG1 ILE B 444      48.180  52.593  35.938  0.00  0.00           C
ATOM   2803  CG2 ILE B 444      47.290  52.152  38.262  0.00  0.00           C
ATOM   2804  CD  ILE B 444      49.391  53.374  36.456  0.00  0.00           C
ATOM   2805  N   ASN B 445      45.624  50.571  34.735  0.00  0.00           N
ATOM   2806  CA  ASN B 445      45.718  49.248  34.104  0.00  0.00           C
ATOM   2807  C   ASN B 445      47.066  48.992  33.419  0.00  0.00           C
ATOM   2808  O   ASN B 445      47.637  49.902  32.819  0.00  0.00           O
ATOM   2809  CB  ASN B 445      44.619  49.125  33.044  0.00  0.00           C
ATOM   2810  CG  ASN B 445      43.193  49.290  33.569  0.00  0.00           C
ATOM   2811  ND2 ASN B 445      42.756  50.547  33.487  0.00  0.00           N
ATOM   2812  OD1 ASN B 445      42.592  48.411  34.178  0.00  0.00           O
ATOM   2813  N   PHE B 446      47.680  47.857  33.741  0.00  0.00           N
ATOM   2814  CA  PHE B 446      49.084  47.573  33.427  0.00  0.00           C
ATOM   2815  C   PHE B 446      49.501  46.107  33.590  0.00  0.00           C
ATOM   2816  O   PHE B 446      49.623  45.644  34.724  0.00  0.00           O
ATOM   2817  CB  PHE B 446      49.971  48.514  34.250  0.00  0.00           C
ATOM   2818  CG  PHE B 446      51.493  48.461  34.075  0.00  0.00           C
ATOM   2819  CD1 PHE B 446      52.107  48.178  32.863  0.00  0.00           C
ATOM   2820  CD2 PHE B 446      52.210  49.121  35.058  0.00  0.00           C
ATOM   2821  CE1 PHE B 446      53.456  48.475  32.714  0.00  0.00           C
ATOM   2822  CE2 PHE B 446      53.489  49.607  34.808  0.00  0.00           C
ATOM   2823  CZ  PHE B 446      54.153  49.224  33.657  0.00  0.00           C
ATOM   2824  N   LYS B 447      50.115  45.654  32.498  0.00  0.00           N
ATOM   2825  CA  LYS B 447      50.733  44.317  32.412  0.00  0.00           C
ATOM   2826  C   LYS B 447      52.255  44.235  32.278  0.00  0.00           C
ATOM   2827  O   LYS B 447      52.830  44.883  31.399  0.00  0.00           O
ATOM   2828  CB  LYS B 447      50.009  43.556  31.299  0.00  0.00           C
ATOM   2829  CG  LYS B 447      50.136  42.038  31.470  0.00  0.00           C
ATOM   2830  CD  LYS B 447      49.672  41.377  30.169  0.00  0.00           C
ATOM   2831  CE  LYS B 447      49.638  39.889  30.507  0.00  0.00           C
ATOM   2832  NZ  LYS B 447      48.872  39.079  29.545  0.00  0.00           N
ATOM   2833  N   ILE B 448      52.912  43.454  33.129  0.00  0.00           N
ATOM   2834  CA  ILE B 448      54.305  43.031  32.995  0.00  0.00           C
ATOM   2835  C   ILE B 448      54.264  41.501  33.023  0.00  0.00           C
ATOM   2836  O   ILE B 448      53.689  40.893  33.911  0.00  0.00           O
ATOM   2837  CB  ILE B 448      55.292  43.603  34.021  0.00  0.00           C
ATOM   2838  CG1 ILE B 448      55.261  45.104  34.302  0.00  0.00           C
ATOM   2839  CG2 ILE B 448      56.670  43.178  33.497  0.00  0.00           C
ATOM   2840  CD  ILE B 448      54.208  45.704  35.238  0.00  0.00           C
ATOM   2841  N   GLU B 449      54.698  40.937  31.901  0.00  0.00           N
ATOM   2842  CA  GLU B 449      54.720  39.514  31.530  0.00  0.00           C
ATOM   2843  C   GLU B 449      55.907  38.845  32.225  0.00  0.00           C
ATOM   2844  O   GLU B 449      56.758  39.573  32.729  0.00  0.00           O
ATOM   2845  CB  GLU B 449      54.377  39.154  30.078  0.00  0.00           C
ATOM   2846  CG  GLU B 449      53.250  39.863  29.333  0.00  0.00           C
ATOM   2847  CD  GLU B 449      53.116  39.503  27.854  0.00  0.00           C
ATOM   2848  OE1 GLU B 449      53.691  40.161  26.965  0.00  0.00           O
ATOM   2849  OE2 GLU B 449      52.223  38.647  27.670  0.00  0.00           O
ATOM   2850  N   ARG B 450      55.914  37.526  32.333  0.00  0.00           N
ATOM   2851  CA  ARG B 450      57.003  36.736  32.929  0.00  0.00           C
ATOM   2852  C   ARG B 450      58.329  36.989  32.200  0.00  0.00           C
ATOM   2853  O   ARG B 450      58.290  37.102  30.979  0.00  0.00           O
ATOM   2854  CB  ARG B 450      56.463  35.321  32.692  0.00  0.00           C
ATOM   2855  CG  ARG B 450      55.744  34.875  33.967  0.00  0.00           C
ATOM   2856  CD  ARG B 450      55.252  33.432  33.971  0.00  0.00           C
ATOM   2857  NE  ARG B 450      54.112  33.250  33.061  0.00  0.00           N
ATOM   2858  CZ  ARG B 450      54.207  32.633  31.875  0.00  0.00           C
ATOM   2859  NH1 ARG B 450      55.394  32.158  31.480  0.00  0.00           N
ATOM   2860  NH2 ARG B 450      53.217  32.322  31.017  0.00  0.00           N
ATOM   2861  N   GLY B 451      59.440  37.230  32.900  0.00  0.00           N
ATOM   2862  CA  GLY B 451      60.715  37.543  32.240  0.00  0.00           C
ATOM   2863  C   GLY B 451      60.876  38.799  31.374  0.00  0.00           C
ATOM   2864  O   GLY B 451      61.842  39.020  30.642  0.00  0.00           O
ATOM   2865  N   GLN B 452      59.930  39.714  31.510  0.00  0.00           N
ATOM   2866  CA  GLN B 452      60.001  40.930  30.683  0.00  0.00           C
ATOM   2867  C   GLN B 452      60.496  42.207  31.370  0.00  0.00           C
ATOM   2868  O   GLN B 452      60.493  42.394  32.589  0.00  0.00           O
ATOM   2869  CB  GLN B 452      58.534  41.029  30.258  0.00  0.00           C
ATOM   2870  CG  GLN B 452      58.216  42.222  29.368  0.00  0.00           C
ATOM   2871  CD  GLN B 452      56.740  42.061  28.994  0.00  0.00           C
ATOM   2872  NE2 GLN B 452      56.415  41.562  27.804  0.00  0.00           N
ATOM   2873  OE1 GLN B 452      55.841  42.321  29.794  0.00  0.00           O
ATOM   2874  N   LEU B 453      61.130  43.046  30.562  0.00  0.00           N
ATOM   2875  CA  LEU B 453      61.678  44.351  30.969  0.00  0.00           C
ATOM   2876  C   LEU B 453      60.765  45.514  30.563  0.00  0.00           C
ATOM   2877  O   LEU B 453      60.743  46.067  29.470  0.00  0.00           O
ATOM   2878  CB  LEU B 453      63.024  44.565  30.261  0.00  0.00           C
ATOM   2879  CG  LEU B 453      63.961  43.360  30.247  0.00  0.00           C
ATOM   2880  CD1 LEU B 453      65.118  43.711  29.297  0.00  0.00           C
ATOM   2881  CD2 LEU B 453      64.538  43.212  31.654  0.00  0.00           C
ATOM   2882  N   LEU B 454      60.271  46.207  31.584  0.00  0.00           N
ATOM   2883  CA  LEU B 454      59.375  47.381  31.509  0.00  0.00           C
ATOM   2884  C   LEU B 454      59.902  48.708  32.056  0.00  0.00           C
ATOM   2885  O   LEU B 454      60.320  48.747  33.210  0.00  0.00           O
ATOM   2886  CB  LEU B 454      58.059  47.098  32.238  0.00  0.00           C
ATOM   2887  CG  LEU B 454      56.890  46.936  31.257  0.00  0.00           C
ATOM   2888  CD1 LEU B 454      56.420  48.148  30.465  0.00  0.00           C
ATOM   2889  CD2 LEU B 454      57.087  45.870  30.175  0.00  0.00           C
ATOM   2890  N   ALA B 455      59.975  49.663  31.131  0.00  0.00           N
ATOM   2891  CA  ALA B 455      60.324  51.047  31.476  0.00  0.00           C
ATOM   2892  C   ALA B 455      59.165  52.002  31.769  0.00  0.00           C
ATOM   2893  O   ALA B 455      58.423  52.292  30.830  0.00  0.00           O
ATOM   2894  CB  ALA B 455      61.370  51.567  30.493  0.00  0.00           C
ATOM   2895  N   VAL B 456      59.001  52.359  33.036  0.00  0.00           N
ATOM   2896  CA  VAL B 456      57.941  53.275  33.460  0.00  0.00           C
ATOM   2897  C   VAL B 456      58.663  54.620  33.529  0.00  0.00           C
ATOM   2898  O   VAL B 456      59.503  54.890  34.396  0.00  0.00           O
ATOM   2899  CB  VAL B 456      57.259  53.069  34.814  0.00  0.00           C
ATOM   2900  CG1 VAL B 456      56.032  53.973  34.977  0.00  0.00           C
ATOM   2901  CG2 VAL B 456      56.987  51.568  34.941  0.00  0.00           C
ATOM   2902  N   ALA B 457      58.096  55.451  32.658  0.00  0.00           N
ATOM   2903  CA  ALA B 457      58.450  56.872  32.513  0.00  0.00           C
ATOM   2904  C   ALA B 457      57.231  57.698  32.907  0.00  0.00           C
ATOM   2905  O   ALA B 457      56.103  57.222  32.988  0.00  0.00           O
ATOM   2906  CB  ALA B 457      58.852  57.206  31.075  0.00  0.00           C
ATOM   2907  N   GLY B 458      57.551  58.971  33.152  0.00  0.00           N
ATOM   2908  CA  GLY B 458      56.552  59.997  33.486  0.00  0.00           C
ATOM   2909  C   GLY B 458      57.209  61.284  33.975  0.00  0.00           C
ATOM   2910  O   GLY B 458      58.428  61.412  34.056  0.00  0.00           O
ATOM   2911  N   SER B 459      56.381  62.281  34.281  0.00  0.00           N
ATOM   2912  CA  SER B 459      56.767  63.567  34.877  0.00  0.00           C
ATOM   2913  C   SER B 459      56.913  63.427  36.390  0.00  0.00           C
ATOM   2914  O   SER B 459      56.503  62.438  37.002  0.00  0.00           O
ATOM   2915  CB  SER B 459      55.724  64.649  34.591  0.00  0.00           C
ATOM   2916  OG  SER B 459      56.233  65.945  34.958  0.00  0.00           O
ATOM   2917  N   THR B 460      57.813  64.196  36.994  0.00  0.00           N
ATOM   2918  CA  THR B 460      58.058  64.296  38.446  0.00  0.00           C
ATOM   2919  C   THR B 460      56.809  64.504  39.303  0.00  0.00           C
ATOM   2920  O   THR B 460      55.926  65.317  39.059  0.00  0.00           O
ATOM   2921  CB  THR B 460      59.188  65.215  38.912  0.00  0.00           C
ATOM   2922  CG2 THR B 460      58.762  66.672  38.719  0.00  0.00           C
ATOM   2923  OG1 THR B 460      59.427  64.895  40.286  0.00  0.00           O
ATOM   2924  N   GLY B 461      56.843  63.670  40.348  0.00  0.00           N
ATOM   2925  CA  GLY B 461      55.756  63.319  41.259  0.00  0.00           C
ATOM   2926  C   GLY B 461      54.394  62.888  40.719  0.00  0.00           C
ATOM   2927  O   GLY B 461      53.327  63.374  41.095  0.00  0.00           O
ATOM   2928  N   ALA B 462      54.499  62.142  39.624  0.00  0.00           N
ATOM   2929  CA  ALA B 462      53.288  61.542  39.036  0.00  0.00           C
ATOM   2930  C   ALA B 462      52.820  60.202  39.609  0.00  0.00           C
ATOM   2931  O   ALA B 462      51.665  59.884  39.319  0.00  0.00           O
ATOM   2932  CB  ALA B 462      53.514  61.304  37.549  0.00  0.00           C
ATOM   2933  N   GLY B 463      53.543  59.733  40.619  0.00  0.00           N
ATOM   2934  CA  GLY B 463      53.165  58.444  41.233  0.00  0.00           C
ATOM   2935  C   GLY B 463      54.046  57.277  40.818  0.00  0.00           C
ATOM   2936  O   GLY B 463      53.681  56.105  40.932  0.00  0.00           O
ATOM   2937  N   LYS B 464      55.298  57.482  40.429  0.00  0.00           N
ATOM   2938  CA  LYS B 464      56.209  56.404  40.005  0.00  0.00           C
ATOM   2939  C   LYS B 464      56.714  55.434  41.076  0.00  0.00           C
ATOM   2940  O   LYS B 464      56.822  54.213  40.954  0.00  0.00           O
ATOM   2941  CB  LYS B 464      57.381  57.127  39.362  0.00  0.00           C
ATOM   2942  CG  LYS B 464      56.952  57.616  37.975  0.00  0.00           C
ATOM   2943  CD  LYS B 464      58.117  58.138  37.123  0.00  0.00           C
ATOM   2944  CE  LYS B 464      58.565  59.533  37.539  0.00  0.00           C
ATOM   2945  NZ  LYS B 464      59.810  59.856  36.829  0.00  0.00           N
ATOM   2946  N   THR B 465      56.899  55.932  42.294  0.00  0.00           N
ATOM   2947  CA  THR B 465      57.233  55.111  43.473  0.00  0.00           C
ATOM   2948  C   THR B 465      56.011  54.377  44.035  0.00  0.00           C
ATOM   2949  O   THR B 465      56.163  53.281  44.563  0.00  0.00           O
ATOM   2950  CB  THR B 465      57.927  55.722  44.686  0.00  0.00           C
ATOM   2951  CG2 THR B 465      58.777  54.661  45.401  0.00  0.00           C
ATOM   2952  OG1 THR B 465      58.815  56.755  44.269  0.00  0.00           O
ATOM   2953  N   SER B 466      54.880  55.029  43.800  0.00  0.00           N
ATOM   2954  CA  SER B 466      53.588  54.495  44.261  0.00  0.00           C
ATOM   2955  C   SER B 466      53.252  53.139  43.645  0.00  0.00           C
ATOM   2956  O   SER B 466      52.870  52.271  44.427  0.00  0.00           O
ATOM   2957  CB  SER B 466      52.353  55.408  44.283  0.00  0.00           C
ATOM   2958  OG  SER B 466      51.796  55.336  42.968  0.00  0.00           O
ATOM   2959  N   LEU B 467      53.696  52.914  42.411  0.00  0.00           N
ATOM   2960  CA  LEU B 467      53.629  51.550  41.868  0.00  0.00           C
ATOM   2961  C   LEU B 467      54.439  50.449  42.553  0.00  0.00           C
ATOM   2962  O   LEU B 467      53.902  49.378  42.844  0.00  0.00           O
ATOM   2963  CB  LEU B 467      54.162  51.685  40.443  0.00  0.00           C
ATOM   2964  CG  LEU B 467      53.297  52.484  39.469  0.00  0.00           C
ATOM   2965  CD1 LEU B 467      53.971  52.390  38.096  0.00  0.00           C
ATOM   2966  CD2 LEU B 467      51.892  51.905  39.309  0.00  0.00           C
ATOM   2967  N   LEU B 468      55.663  50.788  42.933  0.00  0.00           N
ATOM   2968  CA  LEU B 468      56.601  49.948  43.697  0.00  0.00           C
ATOM   2969  C   LEU B 468      55.940  49.562  45.013  0.00  0.00           C
ATOM   2970  O   LEU B 468      56.033  48.405  45.421  0.00  0.00           O
ATOM   2971  CB  LEU B 468      57.995  50.538  43.917  0.00  0.00           C
ATOM   2972  CG  LEU B 468      59.077  50.228  42.880  0.00  0.00           C
ATOM   2973  CD1 LEU B 468      58.670  50.377  41.415  0.00  0.00           C
ATOM   2974  CD2 LEU B 468      60.299  51.087  43.237  0.00  0.00           C
ATOM   2975  N   MET B 469      55.467  50.544  45.773  0.00  0.00           N
ATOM   2976  CA  MET B 469      54.774  50.478  47.076  0.00  0.00           C
ATOM   2977  C   MET B 469      53.570  49.541  47.060  0.00  0.00           C
ATOM   2978  O   MET B 469      53.458  48.575  47.815  0.00  0.00           O
ATOM   2979  CB  MET B 469      54.403  51.928  47.384  0.00  0.00           C
ATOM   2980  CG  MET B 469      53.619  52.081  48.695  0.00  0.00           C
ATOM   2981  SD  MET B 469      51.801  52.030  48.508  0.00  0.00           S
ATOM   2982  CE  MET B 469      51.684  53.767  48.177  0.00  0.00           C
ATOM   2983  N   VAL B 470      52.759  49.710  46.011  0.00  0.00           N
ATOM   2984  CA  VAL B 470      51.606  48.832  45.775  0.00  0.00           C
ATOM   2985  C   VAL B 470      51.929  47.391  45.356  0.00  0.00           C
ATOM   2986  O   VAL B 470      51.457  46.513  46.067  0.00  0.00           O
ATOM   2987  CB  VAL B 470      50.482  49.370  44.891  0.00  0.00           C
ATOM   2988  CG1 VAL B 470      49.819  50.620  45.467  0.00  0.00           C
ATOM   2989  CG2 VAL B 470      50.864  49.744  43.452  0.00  0.00           C
ATOM   2990  N   ILE B 471      52.859  47.151  44.437  0.00  0.00           N
ATOM   2991  CA  ILE B 471      53.211  45.761  44.109  0.00  0.00           C
ATOM   2992  C   ILE B 471      54.135  45.032  45.092  0.00  0.00           C
ATOM   2993  O   ILE B 471      54.041  43.823  45.258  0.00  0.00           O
ATOM   2994  CB  ILE B 471      53.815  45.576  42.716  0.00  0.00           C
ATOM   2995  CG1 ILE B 471      55.082  46.423  42.583  0.00  0.00           C
ATOM   2996  CG2 ILE B 471      52.692  45.984  41.752  0.00  0.00           C
ATOM   2997  CD  ILE B 471      55.827  45.990  41.323  0.00  0.00           C
ATOM   2998  N   MET B 472      54.652  45.771  46.063  0.00  0.00           N
ATOM   2999  CA  MET B 472      55.142  45.252  47.351  0.00  0.00           C
ATOM   3000  C   MET B 472      54.035  44.881  48.332  0.00  0.00           C
ATOM   3001  O   MET B 472      54.242  43.967  49.140  0.00  0.00           O
ATOM   3002  CB  MET B 472      56.069  46.102  48.225  0.00  0.00           C
ATOM   3003  CG  MET B 472      57.511  46.378  47.797  0.00  0.00           C
ATOM   3004  SD  MET B 472      58.524  47.082  49.143  0.00  0.00           S
ATOM   3005  CE  MET B 472      58.235  48.839  48.990  0.00  0.00           C
ATOM   3006  N   GLY B 473      52.842  45.444  48.217  0.00  0.00           N
ATOM   3007  CA  GLY B 473      51.744  45.223  49.178  0.00  0.00           C
ATOM   3008  C   GLY B 473      51.897  45.932  50.525  0.00  0.00           C
ATOM   3009  O   GLY B 473      51.429  45.556  51.603  0.00  0.00           O
ATOM   3010  N   GLU B 474      52.501  47.105  50.444  0.00  0.00           N
ATOM   3011  CA  GLU B 474      52.635  48.122  51.509  0.00  0.00           C
ATOM   3012  C   GLU B 474      51.278  48.706  51.863  0.00  0.00           C
ATOM   3013  O   GLU B 474      50.995  48.862  53.059  0.00  0.00           O
ATOM   3014  CB  GLU B 474      53.542  49.285  51.111  0.00  0.00           C
ATOM   3015  CG  GLU B 474      55.003  48.854  51.268  0.00  0.00           C
ATOM   3016  CD  GLU B 474      55.439  48.856  52.733  0.00  0.00           C
ATOM   3017  OE1 GLU B 474      55.256  49.899  53.395  0.00  0.00           O
ATOM   3018  OE2 GLU B 474      55.860  47.771  53.213  0.00  0.00           O
ATOM   3019  N   LEU B 475      50.446  48.956  50.853  0.00  0.00           N
ATOM   3020  CA  LEU B 475      49.042  49.378  50.967  0.00  0.00           C
ATOM   3021  C   LEU B 475      48.247  48.518  49.984  0.00  0.00           C
ATOM   3022  O   LEU B 475      48.640  47.924  48.981  0.00  0.00           O
ATOM   3023  CB  LEU B 475      48.956  50.876  50.687  0.00  0.00           C
ATOM   3024  CG  LEU B 475      47.707  51.522  51.281  0.00  0.00           C
ATOM   3025  CD1 LEU B 475      47.940  52.062  52.700  0.00  0.00           C
ATOM   3026  CD2 LEU B 475      47.079  52.573  50.369  0.00  0.00           C
ATOM   3027  N   GLU B 476      46.975  48.312  50.333  0.00  0.00           N
ATOM   3028  CA  GLU B 476      46.037  47.781  49.327  0.00  0.00           C
ATOM   3029  C   GLU B 476      45.441  48.832  48.384  0.00  0.00           C
ATOM   3030  O   GLU B 476      45.140  49.963  48.765  0.00  0.00           O
ATOM   3031  CB  GLU B 476      44.974  46.999  50.101  0.00  0.00           C
ATOM   3032  CG  GLU B 476      43.897  46.278  49.285  0.00  0.00           C
ATOM   3033  CD  GLU B 476      42.953  45.448  50.160  0.00  0.00           C
ATOM   3034  OE1 GLU B 476      42.132  46.008  50.919  0.00  0.00           O
ATOM   3035  OE2 GLU B 476      42.862  44.216  49.977  0.00  0.00           O
ATOM   3036  N   PRO B 477      45.245  48.493  47.114  0.00  0.00           N
ATOM   3037  CA  PRO B 477      44.458  49.363  46.222  0.00  0.00           C
ATOM   3038  C   PRO B 477      43.013  49.498  46.697  0.00  0.00           C
ATOM   3039  O   PRO B 477      42.493  48.518  47.227  0.00  0.00           O
ATOM   3040  CB  PRO B 477      44.636  48.786  44.817  0.00  0.00           C
ATOM   3041  CG  PRO B 477      44.861  47.309  45.168  0.00  0.00           C
ATOM   3042  CD  PRO B 477      45.779  47.332  46.397  0.00  0.00           C
ATOM   3043  N   SER B 478      42.546  50.745  46.675  0.00  0.00           N
ATOM   3044  CA  SER B 478      41.180  51.100  47.069  0.00  0.00           C
ATOM   3045  C   SER B 478      40.092  50.538  46.142  0.00  0.00           C
ATOM   3046  O   SER B 478      38.968  50.434  46.621  0.00  0.00           O
ATOM   3047  CB  SER B 478      41.081  52.629  47.109  0.00  0.00           C
ATOM   3048  OG  SER B 478      42.150  53.280  47.796  0.00  0.00           O
ATOM   3049  N   GLU B 479      40.265  50.551  44.823  0.00  0.00           N
ATOM   3050  CA  GLU B 479      39.358  49.920  43.858  0.00  0.00           C
ATOM   3051  C   GLU B 479      40.282  49.199  42.861  0.00  0.00           C
ATOM   3052  O   GLU B 479      41.431  49.615  42.760  0.00  0.00           O
ATOM   3053  CB  GLU B 479      38.540  50.920  43.034  0.00  0.00           C
ATOM   3054  CG  GLU B 479      37.478  51.599  43.890  0.00  0.00           C
ATOM   3055  CD  GLU B 479      36.512  52.368  42.986  0.00  0.00           C
ATOM   3056  OE1 GLU B 479      35.530  51.720  42.560  0.00  0.00           O
ATOM   3057  OE2 GLU B 479      36.677  53.588  42.820  0.00  0.00           O
ATOM   3058  N   GLY B 480      39.815  48.162  42.173  0.00  0.00           N
ATOM   3059  CA  GLY B 480      40.638  47.282  41.326  0.00  0.00           C
ATOM   3060  C   GLY B 480      41.617  46.342  42.031  0.00  0.00           C
ATOM   3061  O   GLY B 480      41.388  45.997  43.191  0.00  0.00           O
ATOM   3062  N   LYS B 481      42.439  45.702  41.213  0.00  0.00           N
ATOM   3063  CA  LYS B 481      43.261  44.559  41.638  0.00  0.00           C
ATOM   3064  C   LYS B 481      44.667  44.633  41.031  0.00  0.00           C
ATOM   3065  O   LYS B 481      44.779  44.567  39.803  0.00  0.00           O
ATOM   3066  CB  LYS B 481      42.391  43.322  41.387  0.00  0.00           C
ATOM   3067  CG  LYS B 481      42.546  42.270  42.485  0.00  0.00           C
ATOM   3068  CD  LYS B 481      41.787  40.983  42.165  0.00  0.00           C
ATOM   3069  CE  LYS B 481      41.996  39.720  43.014  0.00  0.00           C
ATOM   3070  NZ  LYS B 481      41.137  38.651  42.482  0.00  0.00           N
ATOM   3071  N   ILE B 482      45.601  44.264  41.893  0.00  0.00           N
ATOM   3072  CA  ILE B 482      46.966  43.820  41.569  0.00  0.00           C
ATOM   3073  C   ILE B 482      46.927  42.308  41.357  0.00  0.00           C
ATOM   3074  O   ILE B 482      47.122  41.605  42.353  0.00  0.00           O
ATOM   3075  CB  ILE B 482      48.024  44.262  42.597  0.00  0.00           C
ATOM   3076  CG1 ILE B 482      47.833  45.772  42.766  0.00  0.00           C
ATOM   3077  CG2 ILE B 482      49.411  44.096  41.971  0.00  0.00           C
ATOM   3078  CD  ILE B 482      48.579  46.204  44.031  0.00  0.00           C
ATOM   3079  N   LYS B 483      46.542  41.889  40.156  0.00  0.00           N
ATOM   3080  CA  LYS B 483      46.543  40.447  39.834  0.00  0.00           C
ATOM   3081  C   LYS B 483      47.969  39.974  39.571  0.00  0.00           C
ATOM   3082  O   LYS B 483      48.742  40.584  38.835  0.00  0.00           O
ATOM   3083  CB  LYS B 483      45.647  40.075  38.648  0.00  0.00           C
ATOM   3084  CG  LYS B 483      44.262  40.717  38.750  0.00  0.00           C
ATOM   3085  CD  LYS B 483      43.275  40.125  37.744  0.00  0.00           C
ATOM   3086  CE  LYS B 483      43.608  40.449  36.285  0.00  0.00           C
ATOM   3087  NZ  LYS B 483      42.822  39.808  35.221  0.00  0.00           N
ATOM   3088  N   HIS B 484      48.474  39.202  40.531  0.00  0.00           N
ATOM   3089  CA  HIS B 484      49.924  38.971  40.646  0.00  0.00           C
ATOM   3090  C   HIS B 484      50.212  37.788  41.576  0.00  0.00           C
ATOM   3091  O   HIS B 484      49.425  37.469  42.471  0.00  0.00           O
ATOM   3092  CB  HIS B 484      50.531  40.219  41.285  0.00  0.00           C
ATOM   3093  CG  HIS B 484      52.059  40.268  41.370  0.00  0.00           C
ATOM   3094  CD2 HIS B 484      52.750  41.364  41.650  0.00  0.00           C
ATOM   3095  ND1 HIS B 484      52.949  39.390  40.914  0.00  0.00           N
ATOM   3096  CE1 HIS B 484      54.176  39.918  40.943  0.00  0.00           C
ATOM   3097  NE2 HIS B 484      54.044  41.150  41.434  0.00  0.00           N
ATOM   3098  N   SER B 485      51.299  37.083  41.291  0.00  0.00           N
ATOM   3099  CA  SER B 485      51.855  36.122  42.252  0.00  0.00           C
ATOM   3100  C   SER B 485      52.550  36.673  43.506  0.00  0.00           C
ATOM   3101  O   SER B 485      52.896  35.871  44.374  0.00  0.00           O
ATOM   3102  CB  SER B 485      52.638  34.973  41.627  0.00  0.00           C
ATOM   3103  OG  SER B 485      53.149  35.288  40.330  0.00  0.00           O
ATOM   3104  N   GLY B 486      52.862  37.965  43.471  0.00  0.00           N
ATOM   3105  CA  GLY B 486      53.498  38.835  44.483  0.00  0.00           C
ATOM   3106  C   GLY B 486      54.867  38.305  44.899  0.00  0.00           C
ATOM   3107  O   GLY B 486      54.924  37.360  45.685  0.00  0.00           O
ATOM   3108  N   ARG B 487      55.884  39.120  44.644  0.00  0.00           N
ATOM   3109  CA  ARG B 487      57.293  38.819  44.940  0.00  0.00           C
ATOM   3110  C   ARG B 487      58.058  40.133  44.710  0.00  0.00           C
ATOM   3111  O   ARG B 487      57.753  40.825  43.742  0.00  0.00           O
ATOM   3112  CB  ARG B 487      57.749  37.786  43.910  0.00  0.00           C
ATOM   3113  CG  ARG B 487      58.947  37.127  44.596  0.00  0.00           C
ATOM   3114  CD  ARG B 487      58.484  36.040  45.568  0.00  0.00           C
ATOM   3115  NE  ARG B 487      59.499  34.986  45.674  0.00  0.00           N
ATOM   3116  CZ  ARG B 487      59.209  33.849  46.318  0.00  0.00           C
ATOM   3117  NH1 ARG B 487      58.093  33.656  47.028  0.00  0.00           N
ATOM   3118  NH2 ARG B 487      60.067  32.822  46.143  0.00  0.00           N
ATOM   3119  N   ILE B 488      59.099  40.423  45.478  0.00  0.00           N
ATOM   3120  CA  ILE B 488      59.933  41.638  45.399  0.00  0.00           C
ATOM   3121  C   ILE B 488      61.433  41.387  45.555  0.00  0.00           C
ATOM   3122  O   ILE B 488      61.979  40.645  46.365  0.00  0.00           O
ATOM   3123  CB  ILE B 488      59.347  42.710  46.327  0.00  0.00           C
ATOM   3124  CG1 ILE B 488      58.998  42.036  47.658  0.00  0.00           C
ATOM   3125  CG2 ILE B 488      58.218  43.570  45.771  0.00  0.00           C
ATOM   3126  CD  ILE B 488      58.134  42.787  48.665  0.00  0.00           C
ATOM   3127  N   SER B 489      62.158  42.026  44.649  0.00  0.00           N
ATOM   3128  CA  SER B 489      63.543  42.426  44.950  0.00  0.00           C
ATOM   3129  C   SER B 489      63.507  43.924  44.631  0.00  0.00           C
ATOM   3130  O   SER B 489      62.975  44.284  43.593  0.00  0.00           O
ATOM   3131  CB  SER B 489      64.476  41.685  44.003  0.00  0.00           C
ATOM   3132  OG  SER B 489      65.894  41.835  44.196  0.00  0.00           O
ATOM   3133  N   PHE B 490      64.396  44.643  45.305  0.00  0.00           N
ATOM   3134  CA  PHE B 490      64.206  46.093  45.455  0.00  0.00           C
ATOM   3135  C   PHE B 490      65.474  46.919  45.212  0.00  0.00           C
ATOM   3136  O   PHE B 490      66.523  46.437  45.625  0.00  0.00           O
ATOM   3137  CB  PHE B 490      63.721  46.368  46.888  0.00  0.00           C
ATOM   3138  CG  PHE B 490      63.130  47.756  47.114  0.00  0.00           C
ATOM   3139  CD1 PHE B 490      63.848  48.695  47.846  0.00  0.00           C
ATOM   3140  CD2 PHE B 490      61.964  48.166  46.470  0.00  0.00           C
ATOM   3141  CE1 PHE B 490      63.328  49.973  48.033  0.00  0.00           C
ATOM   3142  CE2 PHE B 490      61.464  49.444  46.698  0.00  0.00           C
ATOM   3143  CZ  PHE B 490      62.142  50.403  47.449  0.00  0.00           C
ATOM   3144  N   CYS B 491      65.293  48.094  44.603  0.00  0.00           N
ATOM   3145  CA  CYS B 491      66.358  49.099  44.478  0.00  0.00           C
ATOM   3146  C   CYS B 491      65.842  50.536  44.324  0.00  0.00           C
ATOM   3147  O   CYS B 491      65.359  50.977  43.287  0.00  0.00           O
ATOM   3148  CB  CYS B 491      67.351  48.928  43.329  0.00  0.00           C
ATOM   3149  SG  CYS B 491      68.586  47.597  43.559  0.00  0.00           S
ATOM   3150  N   SER B 492      65.817  51.282  45.420  0.00  0.00           N
ATOM   3151  CA  SER B 492      65.417  52.690  45.507  0.00  0.00           C
ATOM   3152  C   SER B 492      66.426  53.754  45.071  0.00  0.00           C
ATOM   3153  O   SER B 492      67.604  53.532  45.344  0.00  0.00           O
ATOM   3154  CB  SER B 492      64.872  53.015  46.900  0.00  0.00           C
ATOM   3155  OG  SER B 492      65.832  52.907  47.950  0.00  0.00           O
ATOM   3156  N   GLN B 493      65.911  54.949  44.779  0.00  0.00           N
ATOM   3157  CA  GLN B 493      66.606  56.222  44.548  0.00  0.00           C
ATOM   3158  C   GLN B 493      67.594  56.504  45.676  0.00  0.00           C
ATOM   3159  O   GLN B 493      68.754  56.859  45.455  0.00  0.00           O
ATOM   3160  CB  GLN B 493      65.753  57.434  44.193  0.00  0.00           C
ATOM   3161  CG  GLN B 493      66.490  58.686  43.702  0.00  0.00           C
ATOM   3162  CD  GLN B 493      65.439  59.677  43.196  0.00  0.00           C
ATOM   3163  NE2 GLN B 493      65.176  60.730  43.967  0.00  0.00           N
ATOM   3164  OE1 GLN B 493      64.960  59.657  42.061  0.00  0.00           O
ATOM   3165  N   PHE B 494      67.141  56.579  46.931  0.00  0.00           N
ATOM   3166  CA  PHE B 494      67.999  56.591  48.120  0.00  0.00           C
ATOM   3167  C   PHE B 494      67.890  55.265  48.877  0.00  0.00           C
ATOM   3168  O   PHE B 494      66.779  54.850  49.198  0.00  0.00           O
ATOM   3169  CB  PHE B 494      67.414  57.584  49.128  0.00  0.00           C
ATOM   3170  CG  PHE B 494      68.280  57.906  50.355  0.00  0.00           C
ATOM   3171  CD1 PHE B 494      69.285  58.852  50.309  0.00  0.00           C
ATOM   3172  CD2 PHE B 494      67.983  57.191  51.506  0.00  0.00           C
ATOM   3173  CE1 PHE B 494      69.982  59.163  51.474  0.00  0.00           C
ATOM   3174  CE2 PHE B 494      68.679  57.542  52.671  0.00  0.00           C
ATOM   3175  CZ  PHE B 494      69.654  58.528  52.665  0.00  0.00           C
ATOM   3176  N   SER B 495      69.022  54.593  49.082  0.00  0.00           N
ATOM   3177  CA  SER B 495      69.164  53.236  49.611  0.00  0.00           C
ATOM   3178  C   SER B 495      69.329  53.257  51.133  0.00  0.00           C
ATOM   3179  O   SER B 495      70.311  53.765  51.679  0.00  0.00           O
ATOM   3180  CB  SER B 495      70.365  52.500  48.997  0.00  0.00           C
ATOM   3181  OG  SER B 495      70.161  52.030  47.658  0.00  0.00           O
ATOM   3182  N   TRP B 496      68.286  52.774  51.795  0.00  0.00           N
ATOM   3183  CA  TRP B 496      68.212  52.663  53.266  0.00  0.00           C
ATOM   3184  C   TRP B 496      69.144  51.551  53.741  0.00  0.00           C
ATOM   3185  O   TRP B 496      69.116  50.487  53.117  0.00  0.00           O
ATOM   3186  CB  TRP B 496      66.847  52.449  53.913  0.00  0.00           C
ATOM   3187  CG  TRP B 496      65.951  53.683  53.787  0.00  0.00           C
ATOM   3188  CD1 TRP B 496      65.479  54.213  52.659  0.00  0.00           C
ATOM   3189  CD2 TRP B 496      65.307  54.345  54.817  0.00  0.00           C
ATOM   3190  CE2 TRP B 496      64.476  55.317  54.263  0.00  0.00           C
ATOM   3191  CE3 TRP B 496      65.414  54.174  56.199  0.00  0.00           C
ATOM   3192  NE1 TRP B 496      64.640  55.200  52.955  0.00  0.00           N
ATOM   3193  CZ2 TRP B 496      63.664  56.108  55.081  0.00  0.00           C
ATOM   3194  CZ3 TRP B 496      64.622  54.975  57.007  0.00  0.00           C
ATOM   3195  CH2 TRP B 496      63.702  55.856  56.443  0.00  0.00           C
ATOM   3196  N   ILE B 497      69.942  51.892  54.747  0.00  0.00           N
ATOM   3197  CA  ILE B 497      70.901  50.991  55.412  0.00  0.00           C
ATOM   3198  C   ILE B 497      70.905  51.230  56.931  0.00  0.00           C
ATOM   3199  O   ILE B 497      70.434  52.280  57.370  0.00  0.00           O
ATOM   3200  CB  ILE B 497      72.325  51.196  54.905  0.00  0.00           C
ATOM   3201  CG1 ILE B 497      72.759  52.637  54.620  0.00  0.00           C
ATOM   3202  CG2 ILE B 497      72.612  50.211  53.773  0.00  0.00           C
ATOM   3203  CD  ILE B 497      74.260  52.875  54.434  0.00  0.00           C
ATOM   3204  N   MET B 498      70.884  50.114  57.647  0.00  0.00           N
ATOM   3205  CA  MET B 498      70.830  50.133  59.117  0.00  0.00           C
ATOM   3206  C   MET B 498      72.223  50.334  59.709  0.00  0.00           C
ATOM   3207  O   MET B 498      73.251  50.047  59.091  0.00  0.00           O
ATOM   3208  CB  MET B 498      70.203  48.822  59.598  0.00  0.00           C
ATOM   3209  CG  MET B 498      68.738  48.581  59.205  0.00  0.00           C
ATOM   3210  SD  MET B 498      68.488  48.109  57.455  0.00  0.00           S
ATOM   3211  CE  MET B 498      67.045  49.079  57.116  0.00  0.00           C
ATOM   3212  N   PRO B 499      72.288  50.972  60.886  0.00  0.00           N
ATOM   3213  CA  PRO B 499      73.499  51.184  61.687  0.00  0.00           C
ATOM   3214  C   PRO B 499      73.981  49.830  62.210  0.00  0.00           C
ATOM   3215  O   PRO B 499      73.495  49.263  63.188  0.00  0.00           O
ATOM   3216  CB  PRO B 499      73.142  52.208  62.757  0.00  0.00           C
ATOM   3217  CG  PRO B 499      71.652  51.931  62.964  0.00  0.00           C
ATOM   3218  CD  PRO B 499      71.167  51.649  61.541  0.00  0.00           C
ATOM   3219  N   GLY B 500      74.774  49.289  61.290  0.00  0.00           N
ATOM   3220  CA  GLY B 500      75.430  47.973  61.375  0.00  0.00           C
ATOM   3221  C   GLY B 500      76.462  47.832  60.256  0.00  0.00           C
ATOM   3222  O   GLY B 500      76.387  48.606  59.300  0.00  0.00           O
ATOM   3223  N   THR B 501      77.010  46.625  60.148  0.00  0.00           N
ATOM   3224  CA  THR B 501      78.101  46.325  59.220  0.00  0.00           C
ATOM   3225  C   THR B 501      77.676  46.264  57.757  0.00  0.00           C
ATOM   3226  O   THR B 501      76.479  46.076  57.566  0.00  0.00           O
ATOM   3227  CB  THR B 501      79.074  45.203  59.607  0.00  0.00           C
ATOM   3228  CG2 THR B 501      79.559  45.315  61.051  0.00  0.00           C
ATOM   3229  OG1 THR B 501      78.593  43.870  59.470  0.00  0.00           O
ATOM   3230  N   ILE B 502      78.573  46.564  56.814  0.00  0.00           N
ATOM   3231  CA  ILE B 502      78.289  46.284  55.402  0.00  0.00           C
ATOM   3232  C   ILE B 502      77.960  44.810  55.108  0.00  0.00           C
ATOM   3233  O   ILE B 502      76.907  44.580  54.509  0.00  0.00           O
ATOM   3234  CB  ILE B 502      79.284  46.964  54.458  0.00  0.00           C
ATOM   3235  CG1 ILE B 502      79.091  46.544  52.998  0.00  0.00           C
ATOM   3236  CG2 ILE B 502      80.751  46.805  54.853  0.00  0.00           C
ATOM   3237  CD  ILE B 502      77.936  47.082  52.154  0.00  0.00           C
ATOM   3238  N   LYS B 503      78.629  43.908  55.810  0.00  0.00           N
ATOM   3239  CA  LYS B 503      78.327  42.466  55.815  0.00  0.00           C
ATOM   3240  C   LYS B 503      76.883  42.311  56.302  0.00  0.00           C
ATOM   3241  O   LYS B 503      76.114  41.801  55.488  0.00  0.00           O
ATOM   3242  CB  LYS B 503      79.323  41.687  56.680  0.00  0.00           C
ATOM   3243  CG  LYS B 503      79.083  40.185  56.566  0.00  0.00           C
ATOM   3244  CD  LYS B 503      79.997  39.516  57.599  0.00  0.00           C
ATOM   3245  CE  LYS B 503      81.471  39.582  57.203  0.00  0.00           C
ATOM   3246  NZ  LYS B 503      82.285  38.913  58.225  0.00  0.00           N
ATOM   3247  N   GLU B 504      76.469  42.745  57.486  0.00  0.00           N
ATOM   3248  CA  GLU B 504      75.075  42.690  57.962  0.00  0.00           C
ATOM   3249  C   GLU B 504      73.981  43.218  57.038  0.00  0.00           C
ATOM   3250  O   GLU B 504      72.885  42.681  56.891  0.00  0.00           O
ATOM   3251  CB  GLU B 504      74.797  43.446  59.265  0.00  0.00           C
ATOM   3252  CG  GLU B 504      75.509  42.838  60.476  0.00  0.00           C
ATOM   3253  CD  GLU B 504      75.053  43.593  61.727  0.00  0.00           C
ATOM   3254  OE1 GLU B 504      75.326  44.814  61.672  0.00  0.00           O
ATOM   3255  OE2 GLU B 504      74.596  43.026  62.736  0.00  0.00           O
ATOM   3256  N   ASN B 505      74.350  44.337  56.415  0.00  0.00           N
ATOM   3257  CA  ASN B 505      73.446  44.966  55.433  0.00  0.00           C
ATOM   3258  C   ASN B 505      73.303  44.137  54.156  0.00  0.00           C
ATOM   3259  O   ASN B 505      72.319  44.357  53.455  0.00  0.00           O
ATOM   3260  CB  ASN B 505      73.659  46.476  55.276  0.00  0.00           C
ATOM   3261  CG  ASN B 505      73.252  47.381  56.436  0.00  0.00           C
ATOM   3262  ND2 ASN B 505      74.171  47.652  57.364  0.00  0.00           N
ATOM   3263  OD1 ASN B 505      72.178  47.975  56.492  0.00  0.00           O
ATOM   3264  N   ILE B 506      74.292  43.370  53.700  0.00  0.00           N
ATOM   3265  CA  ILE B 506      74.129  42.373  52.634  0.00  0.00           C
ATOM   3266  C   ILE B 506      73.492  41.041  53.026  0.00  0.00           C
ATOM   3267  O   ILE B 506      72.602  40.572  52.320  0.00  0.00           O
ATOM   3268  CB  ILE B 506      75.388  42.165  51.778  0.00  0.00           C
ATOM   3269  CG1 ILE B 506      76.154  43.458  51.488  0.00  0.00           C
ATOM   3270  CG2 ILE B 506      75.005  41.425  50.499  0.00  0.00           C
ATOM   3271  CD  ILE B 506      77.654  43.167  51.614  0.00  0.00           C
ATOM   3272  N   ILE B 507      73.823  40.651  54.262  0.00  0.00           N
ATOM   3273  CA  ILE B 507      73.223  39.501  54.953  0.00  0.00           C
ATOM   3274  C   ILE B 507      71.693  39.542  54.918  0.00  0.00           C
ATOM   3275  O   ILE B 507      70.939  38.567  54.806  0.00  0.00           O
ATOM   3276  CB  ILE B 507      73.779  39.413  56.369  0.00  0.00           C
ATOM   3277  CG1 ILE B 507      75.144  38.711  56.316  0.00  0.00           C
ATOM   3278  CG2 ILE B 507      72.845  38.613  57.284  0.00  0.00           C
ATOM   3279  CD  ILE B 507      75.820  38.833  57.682  0.00  0.00           C
ATOM   3280  N   PHE B 508      71.145  40.750  54.985  0.00  0.00           N
ATOM   3281  CA  PHE B 508      69.725  41.060  54.739  0.00  0.00           C
ATOM   3282  C   PHE B 508      68.970  40.468  53.555  0.00  0.00           C
ATOM   3283  O   PHE B 508      67.749  40.462  53.673  0.00  0.00           O
ATOM   3284  CB  PHE B 508      69.788  42.590  54.611  0.00  0.00           C
ATOM   3285  CG  PHE B 508      68.678  43.546  55.044  0.00  0.00           C
ATOM   3286  CD1 PHE B 508      67.624  43.825  54.192  0.00  0.00           C
ATOM   3287  CD2 PHE B 508      68.682  44.123  56.311  0.00  0.00           C
ATOM   3288  CE1 PHE B 508      66.656  44.761  54.527  0.00  0.00           C
ATOM   3289  CE2 PHE B 508      67.633  44.930  56.726  0.00  0.00           C
ATOM   3290  CZ  PHE B 508      66.600  45.219  55.844  0.00  0.00           C
ATOM   3291  N   GLY B 509      69.634  39.866  52.565  0.00  0.00           N
ATOM   3292  CA  GLY B 509      68.948  39.236  51.422  0.00  0.00           C
ATOM   3293  C   GLY B 509      68.232  37.944  51.823  0.00  0.00           C
ATOM   3294  O   GLY B 509      67.035  37.825  51.562  0.00  0.00           O
ATOM   3295  N   VAL B 510      68.890  37.032  52.515  0.00  0.00           N
ATOM   3296  CA  VAL B 510      68.514  35.672  52.939  0.00  0.00           C
ATOM   3297  C   VAL B 510      69.639  35.144  53.823  0.00  0.00           C
ATOM   3298  O   VAL B 510      70.747  35.649  53.671  0.00  0.00           O
ATOM   3299  CB  VAL B 510      68.301  34.584  51.873  0.00  0.00           C
ATOM   3300  CG1 VAL B 510      66.865  34.743  51.378  0.00  0.00           C
ATOM   3301  CG2 VAL B 510      69.352  34.654  50.753  0.00  0.00           C
ATOM   3302  N   SER B 511      69.408  34.037  54.528  0.00  0.00           N
ATOM   3303  CA  SER B 511      70.402  33.488  55.461  0.00  0.00           C
ATOM   3304  C   SER B 511      71.780  33.123  54.906  0.00  0.00           C
ATOM   3305  O   SER B 511      71.944  32.577  53.811  0.00  0.00           O
ATOM   3306  CB  SER B 511      69.812  32.289  56.202  0.00  0.00           C
ATOM   3307  OG  SER B 511      69.527  31.212  55.306  0.00  0.00           O
ATOM   3308  N   TYR B 512      72.822  33.204  55.736  0.00  0.00           N
ATOM   3309  CA  TYR B 512      74.205  33.419  55.298  0.00  0.00           C
ATOM   3310  C   TYR B 512      75.264  32.519  55.934  0.00  0.00           C
ATOM   3311  O   TYR B 512      75.126  32.015  57.046  0.00  0.00           O
ATOM   3312  CB  TYR B 512      74.513  34.873  55.653  0.00  0.00           C
ATOM   3313  CG  TYR B 512      75.577  35.594  54.819  0.00  0.00           C
ATOM   3314  CD1 TYR B 512      75.592  35.266  53.461  0.00  0.00           C
ATOM   3315  CD2 TYR B 512      76.759  36.034  55.408  0.00  0.00           C
ATOM   3316  CE1 TYR B 512      76.828  35.339  52.833  0.00  0.00           C
ATOM   3317  CE2 TYR B 512      77.994  36.088  54.780  0.00  0.00           C
ATOM   3318  CZ  TYR B 512      78.030  35.670  53.453  0.00  0.00           C
ATOM   3319  OH  TYR B 512      79.207  35.633  52.774  0.00  0.00           O
ATOM   3320  N   ASP B 513      76.381  32.461  55.205  0.00  0.00           N
ATOM   3321  CA  ASP B 513      77.600  31.831  55.741  0.00  0.00           C
ATOM   3322  C   ASP B 513      78.804  32.778  55.757  0.00  0.00           C
ATOM   3323  O   ASP B 513      78.801  33.614  56.662  0.00  0.00           O
ATOM   3324  CB  ASP B 513      77.695  30.477  55.030  0.00  0.00           C
ATOM   3325  CG  ASP B 513      78.774  29.577  55.636  0.00  0.00           C
ATOM   3326  OD1 ASP B 513      79.841  29.470  54.997  0.00  0.00           O
ATOM   3327  OD2 ASP B 513      78.537  28.952  56.698  0.00  0.00           O
ATOM   3328  N   GLU B 514      79.843  32.520  54.979  0.00  0.00           N
ATOM   3329  CA  GLU B 514      80.939  33.495  54.874  0.00  0.00           C
ATOM   3330  C   GLU B 514      81.521  33.720  53.468  0.00  0.00           C
ATOM   3331  O   GLU B 514      82.207  34.723  53.279  0.00  0.00           O
ATOM   3332  CB  GLU B 514      82.081  33.168  55.837  0.00  0.00           C
ATOM   3333  CG  GLU B 514      82.890  34.395  56.228  0.00  0.00           C
ATOM   3334  CD  GLU B 514      82.167  35.565  56.914  0.00  0.00           C
ATOM   3335  OE1 GLU B 514      81.547  36.488  56.332  0.00  0.00           O
ATOM   3336  OE2 GLU B 514      82.474  35.804  58.106  0.00  0.00           O
ATOM   3337  N   TYR B 515      81.086  33.061  52.398  0.00  0.00           N
ATOM   3338  CA  TYR B 515      81.569  33.136  51.012  0.00  0.00           C
ATOM   3339  C   TYR B 515      80.784  33.925  49.970  0.00  0.00           C
ATOM   3340  O   TYR B 515      81.349  34.603  49.101  0.00  0.00           O
ATOM   3341  CB  TYR B 515      81.862  31.744  50.453  0.00  0.00           C
ATOM   3342  CG  TYR B 515      82.880  30.884  51.208  0.00  0.00           C
ATOM   3343  CD1 TYR B 515      82.534  30.089  52.300  0.00  0.00           C
ATOM   3344  CD2 TYR B 515      84.210  31.241  51.059  0.00  0.00           C
ATOM   3345  CE1 TYR B 515      83.448  29.550  53.192  0.00  0.00           C
ATOM   3346  CE2 TYR B 515      85.196  30.622  51.833  0.00  0.00           C
ATOM   3347  CZ  TYR B 515      84.780  29.815  52.883  0.00  0.00           C
ATOM   3348  OH  TYR B 515      85.703  29.496  53.834  0.00  0.00           O
ATOM   3349  N   ARG B 516      79.472  33.989  50.166  0.00  0.00           N
ATOM   3350  CA  ARG B 516      78.558  34.618  49.204  0.00  0.00           C
ATOM   3351  C   ARG B 516      78.438  36.137  49.253  0.00  0.00           C
ATOM   3352  O   ARG B 516      78.296  36.670  48.149  0.00  0.00           O
ATOM   3353  CB  ARG B 516      77.160  34.010  49.294  0.00  0.00           C
ATOM   3354  CG  ARG B 516      76.954  32.596  48.750  0.00  0.00           C
ATOM   3355  CD  ARG B 516      77.778  32.243  47.510  0.00  0.00           C
ATOM   3356  NE  ARG B 516      77.270  30.957  47.003  0.00  0.00           N
ATOM   3357  CZ  ARG B 516      77.958  29.810  46.936  0.00  0.00           C
ATOM   3358  NH1 ARG B 516      79.265  29.870  47.189  0.00  0.00           N
ATOM   3359  NH2 ARG B 516      77.318  28.714  46.506  0.00  0.00           N
ATOM   3360  N   TYR B 517      78.713  36.776  50.382  0.00  0.00           N
ATOM   3361  CA  TYR B 517      78.804  38.237  50.475  0.00  0.00           C
ATOM   3362  C   TYR B 517      79.960  38.718  49.593  0.00  0.00           C
ATOM   3363  O   TYR B 517      79.734  39.491  48.666  0.00  0.00           O
ATOM   3364  CB  TYR B 517      78.857  38.826  51.892  0.00  0.00           C
ATOM   3365  CG  TYR B 517      80.158  39.387  52.471  0.00  0.00           C
ATOM   3366  CD1 TYR B 517      80.996  38.536  53.195  0.00  0.00           C
ATOM   3367  CD2 TYR B 517      80.676  40.587  51.999  0.00  0.00           C
ATOM   3368  CE1 TYR B 517      82.311  38.835  53.496  0.00  0.00           C
ATOM   3369  CE2 TYR B 517      81.991  40.926  52.320  0.00  0.00           C
ATOM   3370  CZ  TYR B 517      82.799  40.055  53.043  0.00  0.00           C
ATOM   3371  OH  TYR B 517      84.137  40.224  53.155  0.00  0.00           O
ATOM   3372  N   ARG B 518      81.024  37.925  49.678  0.00  0.00           N
ATOM   3373  CA  ARG B 518      82.211  38.117  48.829  0.00  0.00           C
ATOM   3374  C   ARG B 518      81.976  38.086  47.317  0.00  0.00           C
ATOM   3375  O   ARG B 518      82.126  39.154  46.732  0.00  0.00           O
ATOM   3376  CB  ARG B 518      83.333  37.155  49.215  0.00  0.00           C
ATOM   3377  CG  ARG B 518      83.559  37.076  50.728  0.00  0.00           C
ATOM   3378  CD  ARG B 518      84.781  36.215  51.055  0.00  0.00           C
ATOM   3379  NE  ARG B 518      85.256  36.316  52.450  0.00  0.00           N
ATOM   3380  CZ  ARG B 518      85.614  35.323  53.279  0.00  0.00           C
ATOM   3381  NH1 ARG B 518      85.646  34.060  52.837  0.00  0.00           N
ATOM   3382  NH2 ARG B 518      85.990  35.702  54.511  0.00  0.00           N
ATOM   3383  N   SER B 519      81.337  37.020  46.867  0.00  0.00           N
ATOM   3384  CA  SER B 519      80.841  36.839  45.493  0.00  0.00           C
ATOM   3385  C   SER B 519      79.869  37.930  45.037  0.00  0.00           C
ATOM   3386  O   SER B 519      80.155  38.586  44.035  0.00  0.00           O
ATOM   3387  CB  SER B 519      80.131  35.493  45.314  0.00  0.00           C
ATOM   3388  OG  SER B 519      81.027  34.379  45.359  0.00  0.00           O
ATOM   3389  N   VAL B 520      78.761  38.088  45.765  0.00  0.00           N
ATOM   3390  CA  VAL B 520      77.818  39.171  45.439  0.00  0.00           C
ATOM   3391  C   VAL B 520      78.340  40.604  45.346  0.00  0.00           C
ATOM   3392  O   VAL B 520      78.298  41.127  44.232  0.00  0.00           O
ATOM   3393  CB  VAL B 520      76.512  38.918  46.188  0.00  0.00           C
ATOM   3394  CG1 VAL B 520      76.080  37.445  46.202  0.00  0.00           C
ATOM   3395  CG2 VAL B 520      76.595  39.417  47.636  0.00  0.00           C
ATOM   3396  N   ILE B 521      79.260  40.934  46.243  0.00  0.00           N
ATOM   3397  CA  ILE B 521      79.982  42.208  46.242  0.00  0.00           C
ATOM   3398  C   ILE B 521      80.953  42.347  45.061  0.00  0.00           C
ATOM   3399  O   ILE B 521      80.963  43.413  44.455  0.00  0.00           O
ATOM   3400  CB  ILE B 521      80.496  42.729  47.585  0.00  0.00           C
ATOM   3401  CG1 ILE B 521      81.653  42.071  48.340  0.00  0.00           C
ATOM   3402  CG2 ILE B 521      79.286  42.838  48.522  0.00  0.00           C
ATOM   3403  CD  ILE B 521      82.298  43.189  49.160  0.00  0.00           C
ATOM   3404  N   LYS B 522      81.554  41.238  44.644  0.00  0.00           N
ATOM   3405  CA  LYS B 522      82.336  41.235  43.391  0.00  0.00           C
ATOM   3406  C   LYS B 522      81.589  41.303  42.063  0.00  0.00           C
ATOM   3407  O   LYS B 522      82.064  41.960  41.134  0.00  0.00           O
ATOM   3408  CB  LYS B 522      83.234  40.000  43.367  0.00  0.00           C
ATOM   3409  CG  LYS B 522      84.151  40.133  44.586  0.00  0.00           C
ATOM   3410  CD  LYS B 522      85.298  39.118  44.473  0.00  0.00           C
ATOM   3411  CE  LYS B 522      84.934  37.658  44.728  0.00  0.00           C
ATOM   3412  NZ  LYS B 522      86.169  36.855  44.715  0.00  0.00           N
ATOM   3413  N   ALA B 523      80.372  40.775  42.035  0.00  0.00           N
ATOM   3414  CA  ALA B 523      79.411  40.973  40.944  0.00  0.00           C
ATOM   3415  C   ALA B 523      78.745  42.339  40.769  0.00  0.00           C
ATOM   3416  O   ALA B 523      78.543  42.811  39.654  0.00  0.00           O
ATOM   3417  CB  ALA B 523      78.305  39.938  41.159  0.00  0.00           C
ATOM   3418  N   CYS B 524      78.400  42.993  41.872  0.00  0.00           N
ATOM   3419  CA  CYS B 524      77.832  44.350  41.938  0.00  0.00           C
ATOM   3420  C   CYS B 524      78.873  45.438  42.182  0.00  0.00           C
ATOM   3421  O   CYS B 524      78.700  46.322  43.015  0.00  0.00           O
ATOM   3422  CB  CYS B 524      76.681  44.460  42.947  0.00  0.00           C
ATOM   3423  SG  CYS B 524      77.416  44.284  44.615  0.00  0.00           S
ATOM   3424  N   GLN B 525      80.128  45.083  41.917  0.00  0.00           N
ATOM   3425  CA  GLN B 525      81.272  46.010  41.952  0.00  0.00           C
ATOM   3426  C   GLN B 525      81.495  46.869  43.200  0.00  0.00           C
ATOM   3427  O   GLN B 525      81.980  47.991  43.068  0.00  0.00           O
ATOM   3428  CB  GLN B 525      81.290  46.823  40.658  0.00  0.00           C
ATOM   3429  CG  GLN B 525      82.184  46.152  39.610  0.00  0.00           C
ATOM   3430  CD  GLN B 525      81.895  46.682  38.214  0.00  0.00           C
ATOM   3431  NE2 GLN B 525      82.482  47.823  37.863  0.00  0.00           N
ATOM   3432  OE1 GLN B 525      81.267  46.113  37.321  0.00  0.00           O
ATOM   3433  N   LEU B 526      81.278  46.225  44.341  0.00  0.00           N
ATOM   3434  CA  LEU B 526      81.551  46.794  45.671  0.00  0.00           C
ATOM   3435  C   LEU B 526      82.896  46.536  46.345  0.00  0.00           C
ATOM   3436  O   LEU B 526      83.254  47.423  47.124  0.00  0.00           O
ATOM   3437  CB  LEU B 526      80.454  46.414  46.662  0.00  0.00           C
ATOM   3438  CG  LEU B 526      79.335  47.409  46.975  0.00  0.00           C
ATOM   3439  CD1 LEU B 526      78.248  46.939  47.948  0.00  0.00           C
ATOM   3440  CD2 LEU B 526      79.882  48.755  47.463  0.00  0.00           C
ATOM   3441  N   GLU B 527      83.628  45.587  45.768  0.00  0.00           N
ATOM   3442  CA  GLU B 527      84.875  45.077  46.363  0.00  0.00           C
ATOM   3443  C   GLU B 527      85.865  46.205  46.647  0.00  0.00           C
ATOM   3444  O   GLU B 527      86.193  46.484  47.798  0.00  0.00           O
ATOM   3445  CB  GLU B 527      85.449  43.866  45.626  0.00  0.00           C
ATOM   3446  CG  GLU B 527      86.565  43.208  46.451  0.00  0.00           C
ATOM   3447  CD  GLU B 527      87.954  43.794  46.201  0.00  0.00           C
ATOM   3448  OE1 GLU B 527      88.694  43.745  47.209  0.00  0.00           O
ATOM   3449  OE2 GLU B 527      88.332  44.270  45.112  0.00  0.00           O
ATOM   3450  N   GLU B 528      86.150  47.061  45.664  0.00  0.00           N
ATOM   3451  CA  GLU B 528      87.092  48.167  45.877  0.00  0.00           C
ATOM   3452  C   GLU B 528      86.705  49.212  46.927  0.00  0.00           C
ATOM   3453  O   GLU B 528      87.515  49.462  47.824  0.00  0.00           O
ATOM   3454  CB  GLU B 528      87.460  48.882  44.576  0.00  0.00           C
ATOM   3455  CG  GLU B 528      88.285  48.120  43.539  0.00  0.00           C
ATOM   3456  CD  GLU B 528      88.522  49.014  42.316  0.00  0.00           C
ATOM   3457  OE1 GLU B 528      87.554  49.565  41.743  0.00  0.00           O
ATOM   3458  OE2 GLU B 528      89.723  49.210  42.046  0.00  0.00           O
ATOM   3459  N   ASP B 529      85.443  49.634  46.942  0.00  0.00           N
ATOM   3460  CA  ASP B 529      85.027  50.558  48.003  0.00  0.00           C
ATOM   3461  C   ASP B 529      85.045  50.077  49.456  0.00  0.00           C
ATOM   3462  O   ASP B 529      85.815  50.437  50.341  0.00  0.00           O
ATOM   3463  CB  ASP B 529      83.736  51.279  47.626  0.00  0.00           C
ATOM   3464  CG  ASP B 529      83.989  52.454  46.671  0.00  0.00           C
ATOM   3465  OD1 ASP B 529      85.003  53.161  46.847  0.00  0.00           O
ATOM   3466  OD2 ASP B 529      83.155  52.744  45.791  0.00  0.00           O
ATOM   3467  N   ILE B 530      84.521  48.865  49.598  0.00  0.00           N
ATOM   3468  CA  ILE B 530      84.583  48.133  50.873  0.00  0.00           C
ATOM   3469  C   ILE B 530      86.031  47.814  51.279  0.00  0.00           C
ATOM   3470  O   ILE B 530      86.498  48.263  52.321  0.00  0.00           O
ATOM   3471  CB  ILE B 530      83.570  46.997  50.850  0.00  0.00           C
ATOM   3472  CG1 ILE B 530      82.178  47.608  50.672  0.00  0.00           C
ATOM   3473  CG2 ILE B 530      83.430  46.344  52.222  0.00  0.00           C
ATOM   3474  CD  ILE B 530      81.189  46.549  50.189  0.00  0.00           C
ATOM   3475  N   SER B 531      86.733  47.063  50.440  0.00  0.00           N
ATOM   3476  CA  SER B 531      88.162  46.842  50.696  0.00  0.00           C
ATOM   3477  C   SER B 531      89.043  48.069  50.947  0.00  0.00           C
ATOM   3478  O   SER B 531      90.027  47.919  51.668  0.00  0.00           O
ATOM   3479  CB  SER B 531      88.877  45.881  49.738  0.00  0.00           C
ATOM   3480  OG  SER B 531      88.394  44.539  49.851  0.00  0.00           O
ATOM   3481  N   LYS B 532      88.622  49.173  50.336  0.00  0.00           N
ATOM   3482  CA  LYS B 532      89.382  50.390  50.677  0.00  0.00           C
ATOM   3483  C   LYS B 532      89.225  50.997  52.071  0.00  0.00           C
ATOM   3484  O   LYS B 532      89.975  51.874  52.494  0.00  0.00           O
ATOM   3485  CB  LYS B 532      89.136  51.432  49.588  0.00  0.00           C
ATOM   3486  CG  LYS B 532      90.109  51.150  48.439  0.00  0.00           C
ATOM   3487  CD  LYS B 532      90.568  52.479  47.836  0.00  0.00           C
ATOM   3488  CE  LYS B 532      89.707  52.877  46.635  0.00  0.00           C
ATOM   3489  NZ  LYS B 532      89.983  54.246  46.189  0.00  0.00           N
ATOM   3490  N   PHE B 533      88.189  50.635  52.813  0.00  0.00           N
ATOM   3491  CA  PHE B 533      87.914  51.012  54.219  0.00  0.00           C
ATOM   3492  C   PHE B 533      88.900  50.173  55.043  0.00  0.00           C
ATOM   3493  O   PHE B 533      89.180  49.003  54.793  0.00  0.00           O
ATOM   3494  CB  PHE B 533      86.412  50.825  54.425  0.00  0.00           C
ATOM   3495  CG  PHE B 533      85.638  52.119  54.140  0.00  0.00           C
ATOM   3496  CD1 PHE B 533      85.493  53.104  55.103  0.00  0.00           C
ATOM   3497  CD2 PHE B 533      85.068  52.408  52.912  0.00  0.00           C
ATOM   3498  CE1 PHE B 533      84.799  54.268  54.799  0.00  0.00           C
ATOM   3499  CE2 PHE B 533      84.454  53.613  52.609  0.00  0.00           C
ATOM   3500  CZ  PHE B 533      84.249  54.597  53.571  0.00  0.00           C
ATOM   3501  N   ALA B 534      89.316  50.802  56.144  0.00  0.00           N
ATOM   3502  CA  ALA B 534      90.170  50.123  57.126  0.00  0.00           C
ATOM   3503  C   ALA B 534      89.741  48.834  57.830  0.00  0.00           C
ATOM   3504  O   ALA B 534      90.590  48.122  58.372  0.00  0.00           O
ATOM   3505  CB  ALA B 534      90.654  51.072  58.215  0.00  0.00           C
ATOM   3506  N   GLU B 535      88.468  48.749  58.208  0.00  0.00           N
ATOM   3507  CA  GLU B 535      87.790  47.548  58.708  0.00  0.00           C
ATOM   3508  C   GLU B 535      87.055  46.658  57.716  0.00  0.00           C
ATOM   3509  O   GLU B 535      86.468  45.616  58.007  0.00  0.00           O
ATOM   3510  CB  GLU B 535      86.966  47.821  59.969  0.00  0.00           C
ATOM   3511  CG  GLU B 535      87.711  48.373  61.183  0.00  0.00           C
ATOM   3512  CD  GLU B 535      86.747  48.943  62.230  0.00  0.00           C
ATOM   3513  OE1 GLU B 535      86.689  48.450  63.382  0.00  0.00           O
ATOM   3514  OE2 GLU B 535      85.907  49.726  61.747  0.00  0.00           O
ATOM   3515  N   LYS B 536      87.245  47.052  56.456  0.00  0.00           N
ATOM   3516  CA  LYS B 536      86.730  46.531  55.184  0.00  0.00           C
ATOM   3517  C   LYS B 536      85.251  46.143  55.321  0.00  0.00           C
ATOM   3518  O   LYS B 536      84.453  47.020  55.608  0.00  0.00           O
ATOM   3519  CB  LYS B 536      87.670  45.365  54.870  0.00  0.00           C
ATOM   3520  CG  LYS B 536      89.161  45.622  54.633  0.00  0.00           C
ATOM   3521  CD  LYS B 536      89.902  44.334  54.278  0.00  0.00           C
ATOM   3522  CE  LYS B 536      91.422  44.512  54.142  0.00  0.00           C
ATOM   3523  NZ  LYS B 536      91.779  45.377  53.000  0.00  0.00           N
ATOM   3524  N   ASP B 537      85.048  44.822  55.377  0.00  0.00           N
ATOM   3525  CA  ASP B 537      83.751  44.146  55.479  0.00  0.00           C
ATOM   3526  C   ASP B 537      82.956  44.638  56.688  0.00  0.00           C
ATOM   3527  O   ASP B 537      81.726  44.631  56.696  0.00  0.00           O
ATOM   3528  CB  ASP B 537      83.870  42.626  55.459  0.00  0.00           C
ATOM   3529  CG  ASP B 537      84.691  42.108  56.650  0.00  0.00           C
ATOM   3530  OD1 ASP B 537      84.256  41.451  57.610  0.00  0.00           O
ATOM   3531  OD2 ASP B 537      85.920  42.345  56.631  0.00  0.00           O
ATOM   3532  N   ASN B 538      83.664  44.859  57.794  0.00  0.00           N
ATOM   3533  CA  ASN B 538      83.060  45.083  59.116  0.00  0.00           C
ATOM   3534  C   ASN B 538      82.789  46.573  59.315  0.00  0.00           C
ATOM   3535  O   ASN B 538      82.466  46.868  60.460  0.00  0.00           O
ATOM   3536  CB  ASN B 538      83.972  44.565  60.229  0.00  0.00           C
ATOM   3537  CG  ASN B 538      83.494  43.256  60.852  0.00  0.00           C
ATOM   3538  ND2 ASN B 538      83.477  42.122  60.148  0.00  0.00           N
ATOM   3539  OD1 ASN B 538      83.492  43.143  62.072  0.00  0.00           O
ATOM   3540  N   ILE B 539      82.943  47.488  58.351  0.00  0.00           N
ATOM   3541  CA  ILE B 539      82.543  48.887  58.549  0.00  0.00           C
ATOM   3542  C   ILE B 539      81.050  49.060  58.803  0.00  0.00           C
ATOM   3543  O   ILE B 539      80.119  48.650  58.116  0.00  0.00           O
ATOM   3544  CB  ILE B 539      83.037  49.924  57.547  0.00  0.00           C
ATOM   3545  CG1 ILE B 539      82.623  49.573  56.115  0.00  0.00           C
ATOM   3546  CG2 ILE B 539      84.554  50.064  57.762  0.00  0.00           C
ATOM   3547  CD  ILE B 539      82.788  50.627  55.021  0.00  0.00           C
ATOM   3548  N   VAL B 540      80.825  49.586  60.008  0.00  0.00           N
ATOM   3549  CA  VAL B 540      79.527  49.992  60.553  0.00  0.00           C
ATOM   3550  C   VAL B 540      78.997  51.204  59.790  0.00  0.00           C
ATOM   3551  O   VAL B 540      79.278  52.367  60.066  0.00  0.00           O
ATOM   3552  CB  VAL B 540      79.741  50.242  62.044  0.00  0.00           C
ATOM   3553  CG1 VAL B 540      78.669  51.100  62.708  0.00  0.00           C
ATOM   3554  CG2 VAL B 540      79.761  48.937  62.832  0.00  0.00           C
ATOM   3555  N   LEU B 541      78.068  50.873  58.893  0.00  0.00           N
ATOM   3556  CA  LEU B 541      77.279  51.874  58.159  0.00  0.00           C
ATOM   3557  C   LEU B 541      76.207  52.643  58.944  0.00  0.00           C
ATOM   3558  O   LEU B 541      76.076  52.439  60.144  0.00  0.00           O
ATOM   3559  CB  LEU B 541      76.494  51.094  57.106  0.00  0.00           C
ATOM   3560  CG  LEU B 541      77.428  50.572  56.009  0.00  0.00           C
ATOM   3561  CD1 LEU B 541      76.663  49.742  54.976  0.00  0.00           C
ATOM   3562  CD2 LEU B 541      78.099  51.732  55.258  0.00  0.00           C
ATOM   3563  N   GLY B 542      75.251  53.233  58.222  0.00  0.00           N
ATOM   3564  CA  GLY B 542      74.111  53.940  58.816  0.00  0.00           C
ATOM   3565  C   GLY B 542      74.478  55.355  59.271  0.00  0.00           C
ATOM   3566  O   GLY B 542      75.654  55.663  59.471  0.00  0.00           O
ATOM   3567  N   GLU B 543      73.430  56.081  59.667  0.00  0.00           N
ATOM   3568  CA  GLU B 543      73.757  57.387  60.242  0.00  0.00           C
ATOM   3569  C   GLU B 543      74.454  57.329  61.610  0.00  0.00           C
ATOM   3570  O   GLU B 543      75.225  58.216  61.992  0.00  0.00           O
ATOM   3571  CB  GLU B 543      72.531  58.299  60.205  0.00  0.00           C
ATOM   3572  CG  GLU B 543      72.708  59.734  60.708  0.00  0.00           C
ATOM   3573  CD  GLU B 543      71.456  60.564  60.401  0.00  0.00           C
ATOM   3574  OE1 GLU B 543      71.522  61.279  59.377  0.00  0.00           O
ATOM   3575  OE2 GLU B 543      70.519  60.504  61.222  0.00  0.00           O
ATOM   3576  N   GLY B 544      74.313  56.202  62.285  0.00  0.00           N
ATOM   3577  CA  GLY B 544      75.075  55.723  63.455  0.00  0.00           C
ATOM   3578  C   GLY B 544      76.578  55.511  63.251  0.00  0.00           C
ATOM   3579  O   GLY B 544      77.318  55.701  64.218  0.00  0.00           O
ATOM   3580  N   GLY B 545      76.992  55.276  62.007  0.00  0.00           N
ATOM   3581  CA  GLY B 545      78.377  55.071  61.562  0.00  0.00           C
ATOM   3582  C   GLY B 545      78.842  56.078  60.500  0.00  0.00           C
ATOM   3583  O   GLY B 545      78.604  57.277  60.611  0.00  0.00           O
ATOM   3584  N   ILE B 546      79.624  55.556  59.561  0.00  0.00           N
ATOM   3585  CA  ILE B 546      80.251  56.273  58.443  0.00  0.00           C
ATOM   3586  C   ILE B 546      79.200  56.511  57.351  0.00  0.00           C
ATOM   3587  O   ILE B 546      78.083  55.985  57.383  0.00  0.00           O
ATOM   3588  CB  ILE B 546      81.510  55.607  57.889  0.00  0.00           C
ATOM   3589  CG1 ILE B 546      81.502  54.115  57.568  0.00  0.00           C
ATOM   3590  CG2 ILE B 546      82.690  55.910  58.819  0.00  0.00           C
ATOM   3591  CD  ILE B 546      81.188  53.985  56.075  0.00  0.00           C
ATOM   3592  N   THR B 547      79.419  57.679  56.756  0.00  0.00           N
ATOM   3593  CA  THR B 547      78.648  58.127  55.586  0.00  0.00           C
ATOM   3594  C   THR B 547      79.224  57.533  54.305  0.00  0.00           C
ATOM   3595  O   THR B 547      80.407  57.578  53.986  0.00  0.00           O
ATOM   3596  CB  THR B 547      78.863  59.606  55.239  0.00  0.00           C
ATOM   3597  CG2 THR B 547      77.521  60.297  54.992  0.00  0.00           C
ATOM   3598  OG1 THR B 547      79.659  60.317  56.193  0.00  0.00           O
ATOM   3599  N   LEU B 548      78.285  57.212  53.417  0.00  0.00           N
ATOM   3600  CA  LEU B 548      78.570  56.945  52.002  0.00  0.00           C
ATOM   3601  C   LEU B 548      77.715  57.724  50.999  0.00  0.00           C
ATOM   3602  O   LEU B 548      76.503  57.868  51.166  0.00  0.00           O
ATOM   3603  CB  LEU B 548      78.301  55.462  51.728  0.00  0.00           C
ATOM   3604  CG  LEU B 548      79.172  54.350  52.313  0.00  0.00           C
ATOM   3605  CD1 LEU B 548      78.595  53.014  51.825  0.00  0.00           C
ATOM   3606  CD2 LEU B 548      80.666  54.377  51.957  0.00  0.00           C
ATOM   3607  N   SER B 549      78.296  57.891  49.823  0.00  0.00           N
ATOM   3608  CA  SER B 549      77.861  58.772  48.724  0.00  0.00           C
ATOM   3609  C   SER B 549      76.375  58.711  48.369  0.00  0.00           C
ATOM   3610  O   SER B 549      75.625  59.470  48.978  0.00  0.00           O
ATOM   3611  CB  SER B 549      78.834  58.620  47.554  0.00  0.00           C
ATOM   3612  OG  SER B 549      78.698  57.355  46.890  0.00  0.00           O
ATOM   3613  N   GLY B 550      76.070  57.873  47.381  0.00  0.00           N
ATOM   3614  CA  GLY B 550      74.685  57.563  46.990  0.00  0.00           C
ATOM   3615  C   GLY B 550      74.801  56.388  46.018  0.00  0.00           C
ATOM   3616  O   GLY B 550      73.946  55.503  46.084  0.00  0.00           O
ATOM   3617  N   GLY B 551      75.730  56.537  45.076  0.00  0.00           N
ATOM   3618  CA  GLY B 551      76.224  55.445  44.237  0.00  0.00           C
ATOM   3619  C   GLY B 551      76.762  54.314  45.119  0.00  0.00           C
ATOM   3620  O   GLY B 551      76.512  53.131  44.864  0.00  0.00           O
ATOM   3621  N   GLN B 552      77.470  54.654  46.194  0.00  0.00           N
ATOM   3622  CA  GLN B 552      77.897  53.632  47.154  0.00  0.00           C
ATOM   3623  C   GLN B 552      76.786  52.779  47.769  0.00  0.00           C
ATOM   3624  O   GLN B 552      76.804  51.559  47.616  0.00  0.00           O
ATOM   3625  CB  GLN B 552      78.762  54.304  48.229  0.00  0.00           C
ATOM   3626  CG  GLN B 552      80.107  54.658  47.590  0.00  0.00           C
ATOM   3627  CD  GLN B 552      81.063  55.458  48.475  0.00  0.00           C
ATOM   3628  NE2 GLN B 552      82.347  55.364  48.158  0.00  0.00           N
ATOM   3629  OE1 GLN B 552      80.581  56.201  49.326  0.00  0.00           O
ATOM   3630  N   ARG B 553      75.718  53.485  48.124  0.00  0.00           N
ATOM   3631  CA  ARG B 553      74.485  52.952  48.725  0.00  0.00           C
ATOM   3632  C   ARG B 553      73.629  52.241  47.681  0.00  0.00           C
ATOM   3633  O   ARG B 553      73.193  51.130  47.983  0.00  0.00           O
ATOM   3634  CB  ARG B 553      73.742  54.112  49.391  0.00  0.00           C
ATOM   3635  CG  ARG B 553      74.497  54.743  50.565  0.00  0.00           C
ATOM   3636  CD  ARG B 553      73.464  55.562  51.340  0.00  0.00           C
ATOM   3637  NE  ARG B 553      73.132  56.876  50.779  0.00  0.00           N
ATOM   3638  CZ  ARG B 553      72.998  58.000  51.501  0.00  0.00           C
ATOM   3639  NH1 ARG B 553      72.935  58.098  52.840  0.00  0.00           N
ATOM   3640  NH2 ARG B 553      73.067  59.187  50.884  0.00  0.00           N
ATOM   3641  N   ALA B 554      73.709  52.684  46.429  0.00  0.00           N
ATOM   3642  CA  ALA B 554      73.064  52.013  45.296  0.00  0.00           C
ATOM   3643  C   ALA B 554      73.544  50.575  45.100  0.00  0.00           C
ATOM   3644  O   ALA B 554      72.781  49.610  44.998  0.00  0.00           O
ATOM   3645  CB  ALA B 554      73.321  52.877  44.054  0.00  0.00           C
ATOM   3646  N   ARG B 555      74.865  50.453  45.153  0.00  0.00           N
ATOM   3647  CA  ARG B 555      75.614  49.196  44.988  0.00  0.00           C
ATOM   3648  C   ARG B 555      75.319  48.141  46.062  0.00  0.00           C
ATOM   3649  O   ARG B 555      75.289  46.958  45.738  0.00  0.00           O
ATOM   3650  CB  ARG B 555      77.072  49.634  44.910  0.00  0.00           C
ATOM   3651  CG  ARG B 555      77.608  49.149  43.568  0.00  0.00           C
ATOM   3652  CD  ARG B 555      79.099  49.396  43.301  0.00  0.00           C
ATOM   3653  NE  ARG B 555      79.518  50.780  43.597  0.00  0.00           N
ATOM   3654  CZ  ARG B 555      80.590  51.363  43.044  0.00  0.00           C
ATOM   3655  NH1 ARG B 555      81.501  50.704  42.317  0.00  0.00           N
ATOM   3656  NH2 ARG B 555      80.654  52.703  42.917  0.00  0.00           N
ATOM   3657  N   ILE B 556      75.134  48.637  47.277  0.00  0.00           N
ATOM   3658  CA  ILE B 556      74.627  47.921  48.456  0.00  0.00           C
ATOM   3659  C   ILE B 556      73.253  47.311  48.206  0.00  0.00           C
ATOM   3660  O   ILE B 556      73.121  46.090  48.152  0.00  0.00           O
ATOM   3661  CB  ILE B 556      74.710  48.759  49.742  0.00  0.00           C
ATOM   3662  CG1 ILE B 556      76.075  49.438  49.862  0.00  0.00           C
ATOM   3663  CG2 ILE B 556      74.253  47.934  50.953  0.00  0.00           C
ATOM   3664  CD  ILE B 556      76.237  50.276  51.138  0.00  0.00           C
ATOM   3665  N   SER B 557      72.324  48.073  47.633  0.00  0.00           N
ATOM   3666  CA  SER B 557      70.990  47.533  47.343  0.00  0.00           C
ATOM   3667  C   SER B 557      70.937  46.427  46.279  0.00  0.00           C
ATOM   3668  O   SER B 557      70.370  45.365  46.539  0.00  0.00           O
ATOM   3669  CB  SER B 557      69.946  48.626  47.076  0.00  0.00           C
ATOM   3670  OG  SER B 557      69.630  49.461  48.198  0.00  0.00           O
ATOM   3671  N   LEU B 558      71.815  46.626  45.306  0.00  0.00           N
ATOM   3672  CA  LEU B 558      72.051  45.571  44.305  0.00  0.00           C
ATOM   3673  C   LEU B 558      72.633  44.298  44.908  0.00  0.00           C
ATOM   3674  O   LEU B 558      72.163  43.233  44.500  0.00  0.00           O
ATOM   3675  CB  LEU B 558      73.039  45.990  43.212  0.00  0.00           C
ATOM   3676  CG  LEU B 558      72.560  47.203  42.420  0.00  0.00           C
ATOM   3677  CD1 LEU B 558      73.713  47.925  41.697  0.00  0.00           C
ATOM   3678  CD2 LEU B 558      71.563  46.850  41.312  0.00  0.00           C
ATOM   3679  N   ALA B 559      73.674  44.339  45.748  0.00  0.00           N
ATOM   3680  CA  ALA B 559      74.134  43.166  46.499  0.00  0.00           C
ATOM   3681  C   ALA B 559      73.020  42.474  47.283  0.00  0.00           C
ATOM   3682  O   ALA B 559      72.938  41.253  47.199  0.00  0.00           O
ATOM   3683  CB  ALA B 559      75.272  43.558  47.448  0.00  0.00           C
ATOM   3684  N   ARG B 560      72.288  43.215  48.111  0.00  0.00           N
ATOM   3685  CA  ARG B 560      71.094  42.732  48.812  0.00  0.00           C
ATOM   3686  C   ARG B 560      70.187  41.822  47.969  0.00  0.00           C
ATOM   3687  O   ARG B 560      69.790  40.712  48.341  0.00  0.00           O
ATOM   3688  CB  ARG B 560      70.142  43.761  49.427  0.00  0.00           C
ATOM   3689  CG  ARG B 560      70.645  44.441  50.698  0.00  0.00           C
ATOM   3690  CD  ARG B 560      69.544  45.338  51.272  0.00  0.00           C
ATOM   3691  NE  ARG B 560      69.878  45.719  52.663  0.00  0.00           N
ATOM   3692  CZ  ARG B 560      69.505  46.801  53.353  0.00  0.00           C
ATOM   3693  NH1 ARG B 560      68.886  47.803  52.711  0.00  0.00           N
ATOM   3694  NH2 ARG B 560      69.792  46.980  54.645  0.00  0.00           N
ATOM   3695  N   ALA B 561      69.865  42.434  46.842  0.00  0.00           N
ATOM   3696  CA  ALA B 561      69.099  41.902  45.697  0.00  0.00           C
ATOM   3697  C   ALA B 561      69.703  40.692  45.001  0.00  0.00           C
ATOM   3698  O   ALA B 561      68.960  39.726  44.849  0.00  0.00           O
ATOM   3699  CB  ALA B 561      68.752  43.004  44.697  0.00  0.00           C
ATOM   3700  N   VAL B 562      70.995  40.757  44.713  0.00  0.00           N
ATOM   3701  CA  VAL B 562      71.747  39.638  44.127  0.00  0.00           C
ATOM   3702  C   VAL B 562      71.636  38.373  44.993  0.00  0.00           C
ATOM   3703  O   VAL B 562      71.096  37.347  44.594  0.00  0.00           O
ATOM   3704  CB  VAL B 562      73.191  39.824  43.670  0.00  0.00           C
ATOM   3705  CG1 VAL B 562      73.765  38.623  42.923  0.00  0.00           C
ATOM   3706  CG2 VAL B 562      73.511  41.121  42.915  0.00  0.00           C
ATOM   3707  N   TYR B 563      71.933  38.552  46.275  0.00  0.00           N
ATOM   3708  CA  TYR B 563      71.799  37.477  47.280  0.00  0.00           C
ATOM   3709  C   TYR B 563      70.371  36.950  47.429  0.00  0.00           C
ATOM   3710  O   TYR B 563      70.216  35.740  47.625  0.00  0.00           O
ATOM   3711  CB  TYR B 563      72.474  37.789  48.615  0.00  0.00           C
ATOM   3712  CG  TYR B 563      72.796  36.435  49.266  0.00  0.00           C
ATOM   3713  CD1 TYR B 563      73.160  35.312  48.537  0.00  0.00           C
ATOM   3714  CD2 TYR B 563      72.583  36.362  50.635  0.00  0.00           C
ATOM   3715  CE1 TYR B 563      73.220  34.127  49.264  0.00  0.00           C
ATOM   3716  CE2 TYR B 563      72.683  35.156  51.323  0.00  0.00           C
ATOM   3717  CZ  TYR B 563      72.987  33.984  50.623  0.00  0.00           C
ATOM   3718  OH  TYR B 563      73.237  32.819  51.282  0.00  0.00           O
ATOM   3719  N   LYS B 564      69.395  37.854  47.464  0.00  0.00           N
ATOM   3720  CA  LYS B 564      67.976  37.497  47.573  0.00  0.00           C
ATOM   3721  C   LYS B 564      67.462  36.547  46.493  0.00  0.00           C
ATOM   3722  O   LYS B 564      66.586  35.693  46.640  0.00  0.00           O
ATOM   3723  CB  LYS B 564      67.057  38.703  47.777  0.00  0.00           C
ATOM   3724  CG  LYS B 564      65.665  38.278  48.245  0.00  0.00           C
ATOM   3725  CD  LYS B 564      64.695  39.414  48.539  0.00  0.00           C
ATOM   3726  CE  LYS B 564      63.377  38.678  48.801  0.00  0.00           C
ATOM   3727  NZ  LYS B 564      62.258  39.563  49.154  0.00  0.00           N
ATOM   3728  N   ASP B 565      68.072  36.734  45.328  0.00  0.00           N
ATOM   3729  CA  ASP B 565      67.759  35.995  44.099  0.00  0.00           C
ATOM   3730  C   ASP B 565      66.303  36.024  43.635  0.00  0.00           C
ATOM   3731  O   ASP B 565      65.824  35.027  43.076  0.00  0.00           O
ATOM   3732  CB  ASP B 565      68.337  34.578  44.133  0.00  0.00           C
ATOM   3733  CG  ASP B 565      68.284  33.730  42.858  0.00  0.00           C
ATOM   3734  OD1 ASP B 565      67.850  32.568  42.950  0.00  0.00           O
ATOM   3735  OD2 ASP B 565      68.582  34.195  41.738  0.00  0.00           O
ATOM   3736  N   ALA B 566      65.534  37.061  43.931  0.00  0.00           N
ATOM   3737  CA  ALA B 566      64.075  37.141  43.746  0.00  0.00           C
ATOM   3738  C   ALA B 566      63.619  37.250  42.291  0.00  0.00           C
ATOM   3739  O   ALA B 566      64.273  37.939  41.503  0.00  0.00           O
ATOM   3740  CB  ALA B 566      63.670  38.334  44.595  0.00  0.00           C
ATOM   3741  N   ASP B 567      62.475  36.661  41.953  0.00  0.00           N
ATOM   3742  CA  ASP B 567      61.859  36.580  40.618  0.00  0.00           C
ATOM   3743  C   ASP B 567      61.467  37.934  40.026  0.00  0.00           C
ATOM   3744  O   ASP B 567      61.627  38.158  38.826  0.00  0.00           O
ATOM   3745  CB  ASP B 567      60.623  35.683  40.721  0.00  0.00           C
ATOM   3746  CG  ASP B 567      60.928  34.237  41.102  0.00  0.00           C
ATOM   3747  OD1 ASP B 567      60.618  34.003  42.291  0.00  0.00           O
ATOM   3748  OD2 ASP B 567      61.570  33.556  40.273  0.00  0.00           O
ATOM   3749  N   LEU B 568      60.754  38.705  40.844  0.00  0.00           N
ATOM   3750  CA  LEU B 568      60.411  40.060  40.393  0.00  0.00           C
ATOM   3751  C   LEU B 568      61.370  41.139  40.906  0.00  0.00           C
ATOM   3752  O   LEU B 568      61.697  41.298  42.088  0.00  0.00           O
ATOM   3753  CB  LEU B 568      58.995  40.514  40.726  0.00  0.00           C
ATOM   3754  CG  LEU B 568      58.519  41.565  39.715  0.00  0.00           C
ATOM   3755  CD1 LEU B 568      57.279  41.044  38.986  0.00  0.00           C
ATOM   3756  CD2 LEU B 568      58.303  42.869  40.495  0.00  0.00           C
ATOM   3757  N   TYR B 569      62.075  41.757  39.969  0.00  0.00           N
ATOM   3758  CA  TYR B 569      63.035  42.805  40.342  0.00  0.00           C
ATOM   3759  C   TYR B 569      62.550  44.221  40.049  0.00  0.00           C
ATOM   3760  O   TYR B 569      62.038  44.581  38.992  0.00  0.00           O
ATOM   3761  CB  TYR B 569      64.394  42.499  39.697  0.00  0.00           C
ATOM   3762  CG  TYR B 569      65.626  43.358  39.974  0.00  0.00           C
ATOM   3763  CD1 TYR B 569      65.750  44.185  41.081  0.00  0.00           C
ATOM   3764  CD2 TYR B 569      66.296  43.685  38.799  0.00  0.00           C
ATOM   3765  CE1 TYR B 569      66.464  45.379  40.991  0.00  0.00           C
ATOM   3766  CE2 TYR B 569      67.090  44.829  38.730  0.00  0.00           C
ATOM   3767  CZ  TYR B 569      67.184  45.676  39.826  0.00  0.00           C
ATOM   3768  OH  TYR B 569      67.859  46.839  39.626  0.00  0.00           O
ATOM   3769  N   LEU B 570      62.695  45.058  41.076  0.00  0.00           N
ATOM   3770  CA  LEU B 570      62.297  46.475  41.023  0.00  0.00           C
ATOM   3771  C   LEU B 570      63.380  47.552  41.108  0.00  0.00           C
ATOM   3772  O   LEU B 570      64.080  47.582  42.124  0.00  0.00           O
ATOM   3773  CB  LEU B 570      61.384  46.787  42.213  0.00  0.00           C
ATOM   3774  CG  LEU B 570      60.127  45.921  42.355  0.00  0.00           C
ATOM   3775  CD1 LEU B 570      59.343  46.224  43.636  0.00  0.00           C
ATOM   3776  CD2 LEU B 570      59.188  46.098  41.165  0.00  0.00           C
ATOM   3777  N   LEU B 571      63.323  48.526  40.211  0.00  0.00           N
ATOM   3778  CA  LEU B 571      64.308  49.611  40.104  0.00  0.00           C
ATOM   3779  C   LEU B 571      63.550  50.947  40.119  0.00  0.00           C
ATOM   3780  O   LEU B 571      62.716  51.287  39.289  0.00  0.00           O
ATOM   3781  CB  LEU B 571      65.052  49.508  38.772  0.00  0.00           C
ATOM   3782  CG  LEU B 571      66.245  50.455  38.898  0.00  0.00           C
ATOM   3783  CD1 LEU B 571      67.300  49.817  39.803  0.00  0.00           C
ATOM   3784  CD2 LEU B 571      66.778  50.650  37.482  0.00  0.00           C
ATOM   3785  N   ASP B 572      64.006  51.766  41.069  0.00  0.00           N
ATOM   3786  CA  ASP B 572      63.847  53.225  41.079  0.00  0.00           C
ATOM   3787  C   ASP B 572      65.215  53.892  40.938  0.00  0.00           C
ATOM   3788  O   ASP B 572      66.142  53.401  41.580  0.00  0.00           O
ATOM   3789  CB  ASP B 572      62.954  53.607  42.268  0.00  0.00           C
ATOM   3790  CG  ASP B 572      62.990  55.040  42.780  0.00  0.00           C
ATOM   3791  OD1 ASP B 572      62.823  55.984  41.972  0.00  0.00           O
ATOM   3792  OD2 ASP B 572      63.317  55.249  43.972  0.00  0.00           O
ATOM   3793  N   SER B 573      65.400  54.737  39.935  0.00  0.00           N
ATOM   3794  CA  SER B 573      66.744  55.022  39.406  0.00  0.00           C
ATOM   3795  C   SER B 573      67.292  56.397  39.803  0.00  0.00           C
ATOM   3796  O   SER B 573      66.830  57.432  39.313  0.00  0.00           O
ATOM   3797  CB  SER B 573      66.880  54.753  37.909  0.00  0.00           C
ATOM   3798  OG  SER B 573      68.264  54.559  37.594  0.00  0.00           O
ATOM   3799  N   PRO B 574      68.313  56.388  40.654  0.00  0.00           N
ATOM   3800  CA  PRO B 574      68.982  57.615  41.123  0.00  0.00           C
ATOM   3801  C   PRO B 574      69.796  58.484  40.166  0.00  0.00           C
ATOM   3802  O   PRO B 574      71.004  58.661  40.247  0.00  0.00           O
ATOM   3803  CB  PRO B 574      69.722  57.177  42.383  0.00  0.00           C
ATOM   3804  CG  PRO B 574      70.083  55.707  42.155  0.00  0.00           C
ATOM   3805  CD  PRO B 574      68.914  55.215  41.307  0.00  0.00           C
ATOM   3806  N   PHE B 575      69.043  58.923  39.156  0.00  0.00           N
ATOM   3807  CA  PHE B 575      69.648  59.811  38.146  0.00  0.00           C
ATOM   3808  C   PHE B 575      70.285  61.039  38.795  0.00  0.00           C
ATOM   3809  O   PHE B 575      71.466  61.244  38.546  0.00  0.00           O
ATOM   3810  CB  PHE B 575      68.646  60.219  37.074  0.00  0.00           C
ATOM   3811  CG  PHE B 575      69.243  60.995  35.895  0.00  0.00           C
ATOM   3812  CD1 PHE B 575      70.343  60.448  35.239  0.00  0.00           C
ATOM   3813  CD2 PHE B 575      68.899  62.291  35.504  0.00  0.00           C
ATOM   3814  CE1 PHE B 575      71.098  61.136  34.292  0.00  0.00           C
ATOM   3815  CE2 PHE B 575      69.536  62.958  34.466  0.00  0.00           C
ATOM   3816  CZ  PHE B 575      70.694  62.412  33.921  0.00  0.00           C
ATOM   3817  N   GLY B 576      69.631  61.611  39.806  0.00  0.00           N
ATOM   3818  CA  GLY B 576      70.118  62.857  40.433  0.00  0.00           C
ATOM   3819  C   GLY B 576      71.594  62.898  40.827  0.00  0.00           C
ATOM   3820  O   GLY B 576      72.167  63.982  40.876  0.00  0.00           O
ATOM   3821  N   TYR B 577      72.053  61.875  41.538  0.00  0.00           N
ATOM   3822  CA  TYR B 577      73.387  61.847  42.151  0.00  0.00           C
ATOM   3823  C   TYR B 577      74.271  60.837  41.406  0.00  0.00           C
ATOM   3824  O   TYR B 577      74.531  59.792  41.985  0.00  0.00           O
ATOM   3825  CB  TYR B 577      73.295  61.515  43.642  0.00  0.00           C
ATOM   3826  CG  TYR B 577      72.939  62.708  44.532  0.00  0.00           C
ATOM   3827  CD1 TYR B 577      74.002  63.576  44.767  0.00  0.00           C
ATOM   3828  CD2 TYR B 577      71.751  62.786  45.250  0.00  0.00           C
ATOM   3829  CE1 TYR B 577      73.846  64.521  45.770  0.00  0.00           C
ATOM   3830  CE2 TYR B 577      71.606  63.701  46.283  0.00  0.00           C
ATOM   3831  CZ  TYR B 577      72.699  64.519  46.559  0.00  0.00           C
ATOM   3832  OH  TYR B 577      72.454  65.473  47.491  0.00  0.00           O
ATOM   3833  N   LEU B 578      74.948  61.335  40.379  0.00  0.00           N
ATOM   3834  CA  LEU B 578      75.821  60.515  39.523  0.00  0.00           C
ATOM   3835  C   LEU B 578      77.040  61.339  39.120  0.00  0.00           C
ATOM   3836  O   LEU B 578      77.091  62.551  39.323  0.00  0.00           O
ATOM   3837  CB  LEU B 578      75.055  60.233  38.227  0.00  0.00           C
ATOM   3838  CG  LEU B 578      74.817  58.769  37.853  0.00  0.00           C
ATOM   3839  CD1 LEU B 578      74.272  57.862  38.953  0.00  0.00           C
ATOM   3840  CD2 LEU B 578      73.819  58.756  36.693  0.00  0.00           C
ATOM   3841  N   ASP B 579      78.096  60.535  38.975  0.00  0.00           N
ATOM   3842  CA  ASP B 579      79.428  61.000  38.575  0.00  0.00           C
ATOM   3843  C   ASP B 579      79.964  60.017  37.536  0.00  0.00           C
ATOM   3844  O   ASP B 579      79.331  58.962  37.396  0.00  0.00           O
ATOM   3845  CB  ASP B 579      80.567  61.053  39.606  0.00  0.00           C
ATOM   3846  CG  ASP B 579      81.019  59.739  40.228  0.00  0.00           C
ATOM   3847  OD1 ASP B 579      80.649  59.464  41.386  0.00  0.00           O
ATOM   3848  OD2 ASP B 579      81.978  59.141  39.701  0.00  0.00           O
ATOM   3849  N   VAL B 580      80.989  60.348  36.764  0.00  0.00           N
ATOM   3850  CA  VAL B 580      81.515  59.485  35.684  0.00  0.00           C
ATOM   3851  C   VAL B 580      81.899  58.069  36.107  0.00  0.00           C
ATOM   3852  O   VAL B 580      81.500  57.064  35.539  0.00  0.00           O
ATOM   3853  CB  VAL B 580      82.639  60.146  34.882  0.00  0.00           C
ATOM   3854  CG1 VAL B 580      82.040  61.268  34.049  0.00  0.00           C
ATOM   3855  CG2 VAL B 580      83.767  60.648  35.800  0.00  0.00           C
ATOM   3856  N   LEU B 581      82.589  57.960  37.244  0.00  0.00           N
ATOM   3857  CA  LEU B 581      83.000  56.676  37.826  0.00  0.00           C
ATOM   3858  C   LEU B 581      81.951  55.713  38.371  0.00  0.00           C
ATOM   3859  O   LEU B 581      82.020  54.512  38.109  0.00  0.00           O
ATOM   3860  CB  LEU B 581      83.998  56.869  38.965  0.00  0.00           C
ATOM   3861  CG  LEU B 581      85.352  57.263  38.365  0.00  0.00           C
ATOM   3862  CD1 LEU B 581      86.198  57.565  39.602  0.00  0.00           C
ATOM   3863  CD2 LEU B 581      85.938  56.280  37.347  0.00  0.00           C
ATOM   3864  N   THR B 582      80.981  56.341  39.018  0.00  0.00           N
ATOM   3865  CA  THR B 582      79.828  55.699  39.681  0.00  0.00           C
ATOM   3866  C   THR B 582      78.861  55.237  38.584  0.00  0.00           C
ATOM   3867  O   THR B 582      78.508  54.065  38.597  0.00  0.00           O
ATOM   3868  CB  THR B 582      79.063  56.511  40.718  0.00  0.00           C
ATOM   3869  CG2 THR B 582      79.861  56.413  42.027  0.00  0.00           C
ATOM   3870  OG1 THR B 582      78.888  57.898  40.388  0.00  0.00           O
ATOM   3871  N   GLU B 583      78.718  55.939  37.468  0.00  0.00           N
ATOM   3872  CA  GLU B 583      77.800  55.617  36.371  0.00  0.00           C
ATOM   3873  C   GLU B 583      78.175  54.305  35.682  0.00  0.00           C
ATOM   3874  O   GLU B 583      77.370  53.371  35.680  0.00  0.00           O
ATOM   3875  CB  GLU B 583      77.796  56.650  35.235  0.00  0.00           C
ATOM   3876  CG  GLU B 583      76.514  56.588  34.402  0.00  0.00           C
ATOM   3877  CD  GLU B 583      76.632  57.371  33.089  0.00  0.00           C
ATOM   3878  OE1 GLU B 583      77.235  56.689  32.229  0.00  0.00           O
ATOM   3879  OE2 GLU B 583      76.317  58.558  32.919  0.00  0.00           O
ATOM   3880  N   LYS B 584      79.439  54.220  35.295  0.00  0.00           N
ATOM   3881  CA  LYS B 584      80.033  53.040  34.648  0.00  0.00           C
ATOM   3882  C   LYS B 584      79.920  51.855  35.614  0.00  0.00           C
ATOM   3883  O   LYS B 584      79.561  50.800  35.097  0.00  0.00           O
ATOM   3884  CB  LYS B 584      81.524  53.267  34.401  0.00  0.00           C
ATOM   3885  CG  LYS B 584      81.576  54.441  33.415  0.00  0.00           C
ATOM   3886  CD  LYS B 584      82.882  54.734  32.676  0.00  0.00           C
ATOM   3887  CE  LYS B 584      83.092  56.041  31.920  0.00  0.00           C
ATOM   3888  NZ  LYS B 584      82.138  56.570  30.938  0.00  0.00           N
ATOM   3889  N   GLU B 585      79.926  52.063  36.923  0.00  0.00           N
ATOM   3890  CA  GLU B 585      79.833  50.938  37.869  0.00  0.00           C
ATOM   3891  C   GLU B 585      78.380  50.702  38.296  0.00  0.00           C
ATOM   3892  O   GLU B 585      77.968  49.559  38.159  0.00  0.00           O
ATOM   3893  CB  GLU B 585      80.861  51.110  38.998  0.00  0.00           C
ATOM   3894  CG  GLU B 585      82.295  51.276  38.481  0.00  0.00           C
ATOM   3895  CD  GLU B 585      83.317  50.958  39.583  0.00  0.00           C
ATOM   3896  OE1 GLU B 585      83.875  51.895  40.183  0.00  0.00           O
ATOM   3897  OE2 GLU B 585      83.421  49.740  39.811  0.00  0.00           O
ATOM   3898  N   ILE B 586      77.600  51.631  38.843  0.00  0.00           N
ATOM   3899  CA  ILE B 586      76.257  51.296  39.332  0.00  0.00           C
ATOM   3900  C   ILE B 586      75.117  51.263  38.321  0.00  0.00           C
ATOM   3901  O   ILE B 586      74.107  50.650  38.684  0.00  0.00           O
ATOM   3902  CB  ILE B 586      75.830  52.180  40.502  0.00  0.00           C
ATOM   3903  CG1 ILE B 586      75.686  53.647  40.072  0.00  0.00           C
ATOM   3904  CG2 ILE B 586      76.539  51.832  41.821  0.00  0.00           C
ATOM   3905  CD  ILE B 586      74.654  54.595  40.666  0.00  0.00           C
ATOM   3906  N   PHE B 587      75.162  52.117  37.306  0.00  0.00           N
ATOM   3907  CA  PHE B 587      74.008  52.416  36.443  0.00  0.00           C
ATOM   3908  C   PHE B 587      73.895  51.607  35.156  0.00  0.00           C
ATOM   3909  O   PHE B 587      72.771  51.308  34.757  0.00  0.00           O
ATOM   3910  CB  PHE B 587      74.004  53.883  35.994  0.00  0.00           C
ATOM   3911  CG  PHE B 587      72.677  54.577  36.307  0.00  0.00           C
ATOM   3912  CD1 PHE B 587      71.813  55.076  35.335  0.00  0.00           C
ATOM   3913  CD2 PHE B 587      72.582  54.945  37.644  0.00  0.00           C
ATOM   3914  CE1 PHE B 587      70.854  56.003  35.731  0.00  0.00           C
ATOM   3915  CE2 PHE B 587      71.603  55.861  38.019  0.00  0.00           C
ATOM   3916  CZ  PHE B 587      70.749  56.381  37.057  0.00  0.00           C
ATOM   3917  N   GLU B 588      75.033  51.540  34.458  0.00  0.00           N
ATOM   3918  CA  GLU B 588      75.249  50.644  33.305  0.00  0.00           C
ATOM   3919  C   GLU B 588      75.724  49.229  33.628  0.00  0.00           C
ATOM   3920  O   GLU B 588      74.912  48.333  33.416  0.00  0.00           O
ATOM   3921  CB  GLU B 588      76.234  51.394  32.410  0.00  0.00           C
ATOM   3922  CG  GLU B 588      75.980  51.064  30.940  0.00  0.00           C
ATOM   3923  CD  GLU B 588      75.341  52.216  30.167  0.00  0.00           C
ATOM   3924  OE1 GLU B 588      74.091  52.248  30.104  0.00  0.00           O
ATOM   3925  OE2 GLU B 588      76.139  53.129  29.849  0.00  0.00           O
ATOM   3926  N   SER B 589      76.849  49.029  34.301  0.00  0.00           N
ATOM   3927  CA  SER B 589      77.282  47.715  34.813  0.00  0.00           C
ATOM   3928  C   SER B 589      76.391  47.487  36.035  0.00  0.00           C
ATOM   3929  O   SER B 589      75.651  48.336  36.543  0.00  0.00           O
ATOM   3930  CB  SER B 589      78.737  47.686  35.287  0.00  0.00           C
ATOM   3931  OG  SER B 589      79.082  46.340  35.628  0.00  0.00           O
ATOM   3932  N   CYS B 590      76.621  46.382  36.744  0.00  0.00           N
ATOM   3933  CA  CYS B 590      75.921  46.016  37.990  0.00  0.00           C
ATOM   3934  C   CYS B 590      74.413  45.786  37.876  0.00  0.00           C
ATOM   3935  O   CYS B 590      74.057  44.636  38.119  0.00  0.00           O
ATOM   3936  CB  CYS B 590      76.173  46.904  39.207  0.00  0.00           C
ATOM   3937  SG  CYS B 590      77.928  47.167  39.633  0.00  0.00           S
ATOM   3938  N   VAL B 591      73.640  46.830  37.562  0.00  0.00           N
ATOM   3939  CA  VAL B 591      72.214  46.680  37.239  0.00  0.00           C
ATOM   3940  C   VAL B 591      71.961  45.751  36.052  0.00  0.00           C
ATOM   3941  O   VAL B 591      71.016  44.965  35.987  0.00  0.00           O
ATOM   3942  CB  VAL B 591      71.469  47.984  36.944  0.00  0.00           C
ATOM   3943  CG1 VAL B 591      71.342  48.910  38.157  0.00  0.00           C
ATOM   3944  CG2 VAL B 591      72.185  48.761  35.826  0.00  0.00           C
ATOM   3945  N   CYS B 592      72.860  45.741  35.081  0.00  0.00           N
ATOM   3946  CA  CYS B 592      72.877  44.764  33.977  0.00  0.00           C
ATOM   3947  C   CYS B 592      72.870  43.337  34.505  0.00  0.00           C
ATOM   3948  O   CYS B 592      71.978  42.599  34.081  0.00  0.00           O
ATOM   3949  CB  CYS B 592      74.065  44.915  33.018  0.00  0.00           C
ATOM   3950  SG  CYS B 592      75.699  44.779  33.814  0.00  0.00           S
ATOM   3951  N   LYS B 593      73.794  42.918  35.367  0.00  0.00           N
ATOM   3952  CA  LYS B 593      73.926  41.572  35.936  0.00  0.00           C
ATOM   3953  C   LYS B 593      72.701  41.119  36.737  0.00  0.00           C
ATOM   3954  O   LYS B 593      72.161  40.074  36.388  0.00  0.00           O
ATOM   3955  CB  LYS B 593      74.996  41.524  37.027  0.00  0.00           C
ATOM   3956  CG  LYS B 593      76.431  41.609  36.481  0.00  0.00           C
ATOM   3957  CD  LYS B 593      76.757  40.416  35.581  0.00  0.00           C
ATOM   3958  CE  LYS B 593      78.171  40.641  35.053  0.00  0.00           C
ATOM   3959  NZ  LYS B 593      78.932  39.473  34.588  0.00  0.00           N
ATOM   3960  N   LEU B 594      72.158  42.031  37.536  0.00  0.00           N
ATOM   3961  CA  LEU B 594      70.892  41.798  38.255  0.00  0.00           C
ATOM   3962  C   LEU B 594      69.662  41.686  37.364  0.00  0.00           C
ATOM   3963  O   LEU B 594      68.682  41.032  37.728  0.00  0.00           O
ATOM   3964  CB  LEU B 594      70.775  42.824  39.388  0.00  0.00           C
ATOM   3965  CG  LEU B 594      69.755  42.625  40.509  0.00  0.00           C
ATOM   3966  CD1 LEU B 594      69.957  41.230  41.120  0.00  0.00           C
ATOM   3967  CD2 LEU B 594      70.089  43.634  41.607  0.00  0.00           C
ATOM   3968  N   MET B 595      69.667  42.540  36.339  0.00  0.00           N
ATOM   3969  CA  MET B 595      68.525  42.557  35.407  0.00  0.00           C
ATOM   3970  C   MET B 595      68.330  41.232  34.663  0.00  0.00           C
ATOM   3971  O   MET B 595      67.214  40.715  34.635  0.00  0.00           O
ATOM   3972  CB  MET B 595      68.718  43.763  34.482  0.00  0.00           C
ATOM   3973  CG  MET B 595      68.273  43.602  33.028  0.00  0.00           C
ATOM   3974  SD  MET B 595      68.255  45.065  31.930  0.00  0.00           S
ATOM   3975  CE  MET B 595      69.677  44.558  30.996  0.00  0.00           C
ATOM   3976  N   ALA B 596      69.418  40.586  34.258  0.00  0.00           N
ATOM   3977  CA  ALA B 596      69.364  39.390  33.394  0.00  0.00           C
ATOM   3978  C   ALA B 596      68.635  38.169  33.944  0.00  0.00           C
ATOM   3979  O   ALA B 596      68.806  37.817  35.118  0.00  0.00           O
ATOM   3980  CB  ALA B 596      70.829  39.097  33.050  0.00  0.00           C
ATOM   3981  N   ASN B 597      67.726  37.659  33.118  0.00  0.00           N
ATOM   3982  CA  ASN B 597      66.758  36.626  33.515  0.00  0.00           C
ATOM   3983  C   ASN B 597      65.697  36.826  34.603  0.00  0.00           C
ATOM   3984  O   ASN B 597      65.087  35.906  35.153  0.00  0.00           O
ATOM   3985  CB  ASN B 597      67.486  35.280  33.540  0.00  0.00           C
ATOM   3986  CG  ASN B 597      67.913  34.774  32.157  0.00  0.00           C
ATOM   3987  ND2 ASN B 597      69.137  34.271  32.032  0.00  0.00           N
ATOM   3988  OD1 ASN B 597      67.222  34.914  31.150  0.00  0.00           O
ATOM   3989  N   LYS B 598      65.426  38.086  34.913  0.00  0.00           N
ATOM   3990  CA  LYS B 598      64.394  38.476  35.881  0.00  0.00           C
ATOM   3991  C   LYS B 598      63.234  39.327  35.375  0.00  0.00           C
ATOM   3992  O   LYS B 598      63.400  40.052  34.392  0.00  0.00           O
ATOM   3993  CB  LYS B 598      65.099  39.118  37.084  0.00  0.00           C
ATOM   3994  CG  LYS B 598      66.259  38.247  37.561  0.00  0.00           C
ATOM   3995  CD  LYS B 598      65.929  36.990  38.365  0.00  0.00           C
ATOM   3996  CE  LYS B 598      66.964  36.331  39.279  0.00  0.00           C
ATOM   3997  NZ  LYS B 598      66.486  35.042  39.792  0.00  0.00           N
ATOM   3998  N   THR B 599      61.991  39.172  35.823  0.00  0.00           N
ATOM   3999  CA  THR B 599      60.920  40.083  35.397  0.00  0.00           C
ATOM   4000  C   THR B 599      61.186  41.459  36.002  0.00  0.00           C
ATOM   4001  O   THR B 599      61.443  41.567  37.194  0.00  0.00           O
ATOM   4002  CB  THR B 599      59.556  39.709  35.986  0.00  0.00           C
ATOM   4003  CG2 THR B 599      58.354  40.590  35.649  0.00  0.00           C
ATOM   4004  OG1 THR B 599      59.358  38.375  35.522  0.00  0.00           O
ATOM   4005  N   ARG B 600      61.157  42.554  35.235  0.00  0.00           N
ATOM   4006  CA  ARG B 600      61.644  43.850  35.722  0.00  0.00           C
ATOM   4007  C   ARG B 600      60.981  45.173  35.328  0.00  0.00           C
ATOM   4008  O   ARG B 600      61.048  45.727  34.225  0.00  0.00           O
ATOM   4009  CB  ARG B 600      63.157  43.917  35.477  0.00  0.00           C
ATOM   4010  CG  ARG B 600      63.993  44.936  36.239  0.00  0.00           C
ATOM   4011  CD  ARG B 600      65.378  45.121  35.621  0.00  0.00           C
ATOM   4012  NE  ARG B 600      66.257  46.129  36.224  0.00  0.00           N
ATOM   4013  CZ  ARG B 600      67.088  46.970  35.597  0.00  0.00           C
ATOM   4014  NH1 ARG B 600      67.201  46.923  34.268  0.00  0.00           N
ATOM   4015  NH2 ARG B 600      67.936  47.690  36.351  0.00  0.00           N
ATOM   4016  N   ILE B 601      60.586  45.758  36.451  0.00  0.00           N
ATOM   4017  CA  ILE B 601      60.088  47.145  36.447  0.00  0.00           C
ATOM   4018  C   ILE B 601      61.209  48.104  36.843  0.00  0.00           C
ATOM   4019  O   ILE B 601      61.728  48.104  37.958  0.00  0.00           O
ATOM   4020  CB  ILE B 601      58.829  47.273  37.314  0.00  0.00           C
ATOM   4021  CG1 ILE B 601      57.619  46.572  36.707  0.00  0.00           C
ATOM   4022  CG2 ILE B 601      58.538  48.762  37.493  0.00  0.00           C
ATOM   4023  CD  ILE B 601      57.470  45.195  37.363  0.00  0.00           C
ATOM   4024  N   LEU B 602      61.522  49.020  35.930  0.00  0.00           N
ATOM   4025  CA  LEU B 602      62.486  50.126  35.953  0.00  0.00           C
ATOM   4026  C   LEU B 602      61.829  51.501  35.759  0.00  0.00           C
ATOM   4027  O   LEU B 602      61.317  51.902  34.711  0.00  0.00           O
ATOM   4028  CB  LEU B 602      63.745  49.978  35.096  0.00  0.00           C
ATOM   4029  CG  LEU B 602      63.852  49.470  33.660  0.00  0.00           C
ATOM   4030  CD1 LEU B 602      65.175  49.954  33.070  0.00  0.00           C
ATOM   4031  CD2 LEU B 602      63.613  47.968  33.467  0.00  0.00           C
ATOM   4032  N   VAL B 603      61.854  52.258  36.854  0.00  0.00           N
ATOM   4033  CA  VAL B 603      61.456  53.666  36.882  0.00  0.00           C
ATOM   4034  C   VAL B 603      62.575  54.589  36.408  0.00  0.00           C
ATOM   4035  O   VAL B 603      63.334  55.119  37.222  0.00  0.00           O
ATOM   4036  CB  VAL B 603      60.811  54.020  38.224  0.00  0.00           C
ATOM   4037  CG1 VAL B 603      60.224  55.426  38.100  0.00  0.00           C
ATOM   4038  CG2 VAL B 603      59.742  53.027  38.709  0.00  0.00           C
ATOM   4039  N   THR B 604      62.618  54.602  35.078  0.00  0.00           N
ATOM   4040  CA  THR B 604      63.563  55.272  34.173  0.00  0.00           C
ATOM   4041  C   THR B 604      63.614  56.802  34.165  0.00  0.00           C
ATOM   4042  O   THR B 604      62.635  57.424  33.751  0.00  0.00           O
ATOM   4043  CB  THR B 604      63.440  54.802  32.725  0.00  0.00           C
ATOM   4044  CG2 THR B 604      64.100  53.435  32.529  0.00  0.00           C
ATOM   4045  OG1 THR B 604      62.053  54.743  32.411  0.00  0.00           O
ATOM   4046  N   SER B 605      64.800  57.379  34.233  0.00  0.00           N
ATOM   4047  CA  SER B 605      65.067  58.748  33.777  0.00  0.00           C
ATOM   4048  C   SER B 605      66.167  58.768  32.718  0.00  0.00           C
ATOM   4049  O   SER B 605      66.377  59.816  32.094  0.00  0.00           O
ATOM   4050  CB  SER B 605      65.480  59.777  34.835  0.00  0.00           C
ATOM   4051  OG  SER B 605      64.440  59.987  35.794  0.00  0.00           O
ATOM   4052  N   LYS B 606      67.073  57.793  32.683  0.00  0.00           N
ATOM   4053  CA  LYS B 606      68.085  57.593  31.634  0.00  0.00           C
ATOM   4054  C   LYS B 606      67.450  56.962  30.391  0.00  0.00           C
ATOM   4055  O   LYS B 606      66.936  55.839  30.443  0.00  0.00           O
ATOM   4056  CB  LYS B 606      69.365  56.852  32.001  0.00  0.00           C
ATOM   4057  CG  LYS B 606      70.554  57.727  31.587  0.00  0.00           C
ATOM   4058  CD  LYS B 606      71.851  57.258  32.243  0.00  0.00           C
ATOM   4059  CE  LYS B 606      72.968  58.263  31.938  0.00  0.00           C
ATOM   4060  NZ  LYS B 606      73.553  57.938  30.625  0.00  0.00           N
ATOM   4061  N   MET B 607      67.778  57.597  29.270  0.00  0.00           N
ATOM   4062  CA  MET B 607      67.343  57.306  27.898  0.00  0.00           C
ATOM   4063  C   MET B 607      67.927  56.056  27.231  0.00  0.00           C
ATOM   4064  O   MET B 607      67.248  55.357  26.468  0.00  0.00           O
ATOM   4065  CB  MET B 607      67.504  58.572  27.062  0.00  0.00           C
ATOM   4066  CG  MET B 607      66.564  59.738  27.316  0.00  0.00           C
ATOM   4067  SD  MET B 607      66.601  60.930  25.919  0.00  0.00           S
ATOM   4068  CE  MET B 607      65.668  60.157  24.614  0.00  0.00           C
ATOM   4069  N   GLU B 608      69.083  55.716  27.784  0.00  0.00           N
ATOM   4070  CA  GLU B 608      69.804  54.497  27.399  0.00  0.00           C
ATOM   4071  C   GLU B 608      68.999  53.224  27.658  0.00  0.00           C
ATOM   4072  O   GLU B 608      68.903  52.348  26.802  0.00  0.00           O
ATOM   4073  CB  GLU B 608      71.076  54.470  28.261  0.00  0.00           C
ATOM   4074  CG  GLU B 608      72.126  55.433  27.696  0.00  0.00           C
ATOM   4075  CD  GLU B 608      71.888  56.941  27.605  0.00  0.00           C
ATOM   4076  OE1 GLU B 608      72.424  57.528  26.646  0.00  0.00           O
ATOM   4077  OE2 GLU B 608      71.047  57.441  28.383  0.00  0.00           O
ATOM   4078  N   HIS B 609      68.308  53.127  28.792  0.00  0.00           N
ATOM   4079  CA  HIS B 609      67.502  51.944  29.101  0.00  0.00           C
ATOM   4080  C   HIS B 609      66.139  52.002  28.407  0.00  0.00           C
ATOM   4081  O   HIS B 609      65.688  50.907  28.060  0.00  0.00           O
ATOM   4082  CB  HIS B 609      67.388  51.873  30.631  0.00  0.00           C
ATOM   4083  CG  HIS B 609      68.740  51.995  31.323  0.00  0.00           C
ATOM   4084  CD2 HIS B 609      69.768  51.199  31.068  0.00  0.00           C
ATOM   4085  ND1 HIS B 609      69.209  53.170  31.751  0.00  0.00           N
ATOM   4086  CE1 HIS B 609      70.541  53.187  31.624  0.00  0.00           C
ATOM   4087  NE2 HIS B 609      70.852  51.956  31.214  0.00  0.00           N
ATOM   4088  N   LEU B 610      65.503  53.168  28.304  0.00  0.00           N
ATOM   4089  CA  LEU B 610      64.249  53.286  27.551  0.00  0.00           C
ATOM   4090  C   LEU B 610      64.267  52.648  26.165  0.00  0.00           C
ATOM   4091  O   LEU B 610      63.355  51.910  25.781  0.00  0.00           O
ATOM   4092  CB  LEU B 610      63.882  54.763  27.389  0.00  0.00           C
ATOM   4093  CG  LEU B 610      63.545  55.449  28.712  0.00  0.00           C
ATOM   4094  CD1 LEU B 610      63.727  56.970  28.714  0.00  0.00           C
ATOM   4095  CD2 LEU B 610      62.094  55.123  29.069  0.00  0.00           C
ATOM   4096  N   LYS B 611      65.402  52.810  25.485  0.00  0.00           N
ATOM   4097  CA  LYS B 611      65.769  52.095  24.253  0.00  0.00           C
ATOM   4098  C   LYS B 611      65.826  50.576  24.373  0.00  0.00           C
ATOM   4099  O   LYS B 611      65.258  49.828  23.581  0.00  0.00           O
ATOM   4100  CB  LYS B 611      66.973  52.637  23.482  0.00  0.00           C
ATOM   4101  CG  LYS B 611      66.975  54.167  23.383  0.00  0.00           C
ATOM   4102  CD  LYS B 611      68.148  54.850  22.680  0.00  0.00           C
ATOM   4103  CE  LYS B 611      68.042  56.347  22.390  0.00  0.00           C
ATOM   4104  NZ  LYS B 611      69.227  57.215  22.456  0.00  0.00           N
ATOM   4105  N   LYS B 612      66.710  50.127  25.264  0.00  0.00           N
ATOM   4106  CA  LYS B 612      66.856  48.689  25.504  0.00  0.00           C
ATOM   4107  C   LYS B 612      65.645  47.945  26.057  0.00  0.00           C
ATOM   4108  O   LYS B 612      65.754  46.725  25.925  0.00  0.00           O
ATOM   4109  CB  LYS B 612      68.070  48.341  26.378  0.00  0.00           C
ATOM   4110  CG  LYS B 612      69.339  49.086  25.996  0.00  0.00           C
ATOM   4111  CD  LYS B 612      69.745  48.960  24.521  0.00  0.00           C
ATOM   4112  CE  LYS B 612      71.216  49.226  24.193  0.00  0.00           C
ATOM   4113  NZ  LYS B 612      71.301  49.138  22.725  0.00  0.00           N
ATOM   4114  N   ALA B 613      64.794  48.595  26.844  0.00  0.00           N
ATOM   4115  CA  ALA B 613      63.605  47.820  27.217  0.00  0.00           C
ATOM   4116  C   ALA B 613      62.688  47.159  26.182  0.00  0.00           C
ATOM   4117  O   ALA B 613      62.616  47.702  25.078  0.00  0.00           O
ATOM   4118  CB  ALA B 613      62.701  48.750  28.033  0.00  0.00           C
ATOM   4119  N   ASP B 614      61.940  46.137  26.591  0.00  0.00           N
ATOM   4120  CA  ASP B 614      60.942  45.466  25.755  0.00  0.00           C
ATOM   4121  C   ASP B 614      59.720  46.337  25.458  0.00  0.00           C
ATOM   4122  O   ASP B 614      59.191  46.347  24.343  0.00  0.00           O
ATOM   4123  CB  ASP B 614      60.514  44.137  26.389  0.00  0.00           C
ATOM   4124  CG  ASP B 614      61.618  43.095  26.626  0.00  0.00           C
ATOM   4125  OD1 ASP B 614      61.471  42.491  27.708  0.00  0.00           O
ATOM   4126  OD2 ASP B 614      62.448  42.735  25.766  0.00  0.00           O
ATOM   4127  N   LYS B 615      59.276  47.120  26.429  0.00  0.00           N
ATOM   4128  CA  LYS B 615      58.163  48.063  26.202  0.00  0.00           C
ATOM   4129  C   LYS B 615      58.386  49.230  27.168  0.00  0.00           C
ATOM   4130  O   LYS B 615      59.269  49.140  28.027  0.00  0.00           O
ATOM   4131  CB  LYS B 615      56.772  47.567  26.592  0.00  0.00           C
ATOM   4132  CG  LYS B 615      56.236  46.300  25.924  0.00  0.00           C
ATOM   4133  CD  LYS B 615      55.698  46.468  24.508  0.00  0.00           C
ATOM   4134  CE  LYS B 615      55.242  45.122  23.931  0.00  0.00           C
ATOM   4135  NZ  LYS B 615      53.802  44.885  24.058  0.00  0.00           N
ATOM   4136  N   ILE B 616      57.783  50.365  26.865  0.00  0.00           N
ATOM   4137  CA  ILE B 616      57.578  51.549  27.716  0.00  0.00           C
ATOM   4138  C   ILE B 616      56.132  51.882  28.100  0.00  0.00           C
ATOM   4139  O   ILE B 616      55.160  51.573  27.412  0.00  0.00           O
ATOM   4140  CB  ILE B 616      58.316  52.780  27.186  0.00  0.00           C
ATOM   4141  CG1 ILE B 616      57.765  53.339  25.867  0.00  0.00           C
ATOM   4142  CG2 ILE B 616      59.828  52.618  27.042  0.00  0.00           C
ATOM   4143  CD  ILE B 616      58.039  54.819  25.611  0.00  0.00           C
ATOM   4144  N   LEU B 617      55.947  52.528  29.244  0.00  0.00           N
ATOM   4145  CA  LEU B 617      54.688  53.014  29.819  0.00  0.00           C
ATOM   4146  C   LEU B 617      54.785  54.458  30.332  0.00  0.00           C
ATOM   4147  O   LEU B 617      55.807  54.818  30.920  0.00  0.00           O
ATOM   4148  CB  LEU B 617      54.222  52.159  31.000  0.00  0.00           C
ATOM   4149  CG  LEU B 617      52.728  52.272  31.284  0.00  0.00           C
ATOM   4150  CD1 LEU B 617      51.970  51.025  30.804  0.00  0.00           C
ATOM   4151  CD2 LEU B 617      52.522  52.510  32.781  0.00  0.00           C
ATOM   4152  N   ILE B 618      53.985  55.350  29.758  0.00  0.00           N
ATOM   4153  CA  ILE B 618      53.924  56.791  30.019  0.00  0.00           C
ATOM   4154  C   ILE B 618      52.872  57.092  31.097  0.00  0.00           C
ATOM   4155  O   ILE B 618      51.715  56.704  30.988  0.00  0.00           O
ATOM   4156  CB  ILE B 618      53.790  57.744  28.832  0.00  0.00           C
ATOM   4157  CG1 ILE B 618      54.991  57.415  27.936  0.00  0.00           C
ATOM   4158  CG2 ILE B 618      53.618  59.215  29.232  0.00  0.00           C
ATOM   4159  CD  ILE B 618      56.354  57.936  28.396  0.00  0.00           C
ATOM   4160  N   LEU B 619      53.328  57.511  32.269  0.00  0.00           N
ATOM   4161  CA  LEU B 619      52.435  58.052  33.307  0.00  0.00           C
ATOM   4162  C   LEU B 619      52.068  59.529  33.145  0.00  0.00           C
ATOM   4163  O   LEU B 619      52.816  60.411  32.737  0.00  0.00           O
ATOM   4164  CB  LEU B 619      52.922  57.824  34.734  0.00  0.00           C
ATOM   4165  CG  LEU B 619      52.252  56.654  35.464  0.00  0.00           C
ATOM   4166  CD1 LEU B 619      52.910  56.436  36.832  0.00  0.00           C
ATOM   4167  CD2 LEU B 619      50.749  56.856  35.588  0.00  0.00           C
ATOM   4168  N   HIS B 620      50.774  59.703  33.381  0.00  0.00           N
ATOM   4169  CA  HIS B 620      50.169  61.018  33.098  0.00  0.00           C
ATOM   4170  C   HIS B 620      48.872  60.905  33.886  0.00  0.00           C
ATOM   4171  O   HIS B 620      48.280  59.841  33.736  0.00  0.00           O
ATOM   4172  CB  HIS B 620      49.863  61.088  31.604  0.00  0.00           C
ATOM   4173  CG  HIS B 620      49.361  62.432  31.071  0.00  0.00           C
ATOM   4174  CD2 HIS B 620      48.529  62.711  30.071  0.00  0.00           C
ATOM   4175  ND1 HIS B 620      49.900  63.557  31.520  0.00  0.00           N
ATOM   4176  CE1 HIS B 620      49.381  64.540  30.809  0.00  0.00           C
ATOM   4177  NE2 HIS B 620      48.522  64.030  29.933  0.00  0.00           N
ATOM   4178  N   GLU B 621      48.559  62.037  34.516  0.00  0.00           N
ATOM   4179  CA  GLU B 621      47.320  62.345  35.242  0.00  0.00           C
ATOM   4180  C   GLU B 621      46.799  61.177  36.094  0.00  0.00           C
ATOM   4181  O   GLU B 621      45.616  61.092  36.403  0.00  0.00           O
ATOM   4182  CB  GLU B 621      46.157  62.682  34.309  0.00  0.00           C
ATOM   4183  CG  GLU B 621      46.396  64.020  33.603  0.00  0.00           C
ATOM   4184  CD  GLU B 621      45.478  64.047  32.374  0.00  0.00           C
ATOM   4185  OE1 GLU B 621      44.554  64.881  32.270  0.00  0.00           O
ATOM   4186  OE2 GLU B 621      45.572  63.083  31.580  0.00  0.00           O
ATOM   4187  N   GLY B 622      47.579  60.254  36.647  0.00  0.00           N
ATOM   4188  CA  GLY B 622      47.060  59.035  37.289  0.00  0.00           C
ATOM   4189  C   GLY B 622      46.615  57.818  36.482  0.00  0.00           C
ATOM   4190  O   GLY B 622      46.125  56.838  37.043  0.00  0.00           O
ATOM   4191  N   SER B 623      47.027  57.773  35.216  0.00  0.00           N
ATOM   4192  CA  SER B 623      46.662  56.586  34.430  0.00  0.00           C
ATOM   4193  C   SER B 623      47.625  56.374  33.250  0.00  0.00           C
ATOM   4194  O   SER B 623      48.034  57.404  32.718  0.00  0.00           O
ATOM   4195  CB  SER B 623      45.257  56.724  33.845  0.00  0.00           C
ATOM   4196  OG  SER B 623      44.759  55.508  33.277  0.00  0.00           O
ATOM   4197  N   SER B 624      47.627  55.131  32.758  0.00  0.00           N
ATOM   4198  CA  SER B 624      48.570  54.621  31.740  0.00  0.00           C
ATOM   4199  C   SER B 624      48.211  55.000  30.304  0.00  0.00           C
ATOM   4200  O   SER B 624      48.015  54.193  29.397  0.00  0.00           O
ATOM   4201  CB  SER B 624      48.788  53.112  31.791  0.00  0.00           C
ATOM   4202  OG  SER B 624      47.492  52.504  31.762  0.00  0.00           O
ATOM   4203  N   TYR B 625      48.487  56.270  30.029  0.00  0.00           N
ATOM   4204  CA  TYR B 625      48.235  56.931  28.743  0.00  0.00           C
ATOM   4205  C   TYR B 625      48.752  56.346  27.421  0.00  0.00           C
ATOM   4206  O   TYR B 625      48.081  56.436  26.394  0.00  0.00           O
ATOM   4207  CB  TYR B 625      48.865  58.306  29.011  0.00  0.00           C
ATOM   4208  CG  TYR B 625      48.600  59.298  27.882  0.00  0.00           C
ATOM   4209  CD1 TYR B 625      47.344  59.517  27.308  0.00  0.00           C
ATOM   4210  CD2 TYR B 625      49.587  60.252  27.686  0.00  0.00           C
ATOM   4211  CE1 TYR B 625      47.085  60.641  26.529  0.00  0.00           C
ATOM   4212  CE2 TYR B 625      49.297  61.376  26.927  0.00  0.00           C
ATOM   4213  CZ  TYR B 625      48.061  61.616  26.353  0.00  0.00           C
ATOM   4214  OH  TYR B 625      47.851  62.770  25.664  0.00  0.00           O
ATOM   4215  N   PHE B 626      49.845  55.593  27.516  0.00  0.00           N
ATOM   4216  CA  PHE B 626      50.530  55.149  26.296  0.00  0.00           C
ATOM   4217  C   PHE B 626      51.484  53.987  26.612  0.00  0.00           C
ATOM   4218  O   PHE B 626      52.324  54.167  27.489  0.00  0.00           O
ATOM   4219  CB  PHE B 626      51.430  56.231  25.688  0.00  0.00           C
ATOM   4220  CG  PHE B 626      52.432  55.870  24.600  0.00  0.00           C
ATOM   4221  CD1 PHE B 626      53.730  55.590  25.024  0.00  0.00           C
ATOM   4222  CD2 PHE B 626      51.967  55.460  23.358  0.00  0.00           C
ATOM   4223  CE1 PHE B 626      54.522  54.760  24.247  0.00  0.00           C
ATOM   4224  CE2 PHE B 626      52.739  54.560  22.640  0.00  0.00           C
ATOM   4225  CZ  PHE B 626      54.007  54.190  23.085  0.00  0.00           C
ATOM   4226  N   TYR B 627      51.227  52.891  25.916  0.00  0.00           N
ATOM   4227  CA  TYR B 627      52.024  51.656  25.961  0.00  0.00           C
ATOM   4228  C   TYR B 627      52.530  51.231  24.578  0.00  0.00           C
ATOM   4229  O   TYR B 627      51.780  51.120  23.611  0.00  0.00           O
ATOM   4230  CB  TYR B 627      51.134  50.564  26.579  0.00  0.00           C
ATOM   4231  CG  TYR B 627      51.802  49.188  26.603  0.00  0.00           C
ATOM   4232  CD1 TYR B 627      52.714  48.830  27.584  0.00  0.00           C
ATOM   4233  CD2 TYR B 627      51.336  48.280  25.654  0.00  0.00           C
ATOM   4234  CE1 TYR B 627      53.071  47.503  27.746  0.00  0.00           C
ATOM   4235  CE2 TYR B 627      51.733  46.953  25.806  0.00  0.00           C
ATOM   4236  CZ  TYR B 627      52.605  46.574  26.817  0.00  0.00           C
ATOM   4237  OH  TYR B 627      53.233  45.377  26.710  0.00  0.00           O
ATOM   4238  N   GLY B 628      53.842  51.108  24.472  0.00  0.00           N
ATOM   4239  CA  GLY B 628      54.566  50.575  23.302  0.00  0.00           C
ATOM   4240  C   GLY B 628      56.085  50.505  23.487  0.00  0.00           C
ATOM   4241  O   GLY B 628      56.623  50.724  24.571  0.00  0.00           O
ATOM   4242  N   THR B 629      56.836  50.322  22.416  0.00  0.00           N
ATOM   4243  CA  THR B 629      58.306  50.311  22.450  0.00  0.00           C
ATOM   4244  C   THR B 629      58.890  51.714  22.288  0.00  0.00           C
ATOM   4245  O   THR B 629      58.179  52.617  21.865  0.00  0.00           O
ATOM   4246  CB  THR B 629      58.992  49.429  21.402  0.00  0.00           C
ATOM   4247  CG2 THR B 629      58.649  47.948  21.578  0.00  0.00           C
ATOM   4248  OG1 THR B 629      58.621  49.939  20.115  0.00  0.00           O
ATOM   4249  N   PHE B 630      60.187  51.982  22.449  0.00  0.00           N
ATOM   4250  CA  PHE B 630      60.701  53.334  22.186  0.00  0.00           C
ATOM   4251  C   PHE B 630      60.793  53.765  20.724  0.00  0.00           C
ATOM   4252  O   PHE B 630      61.059  54.946  20.490  0.00  0.00           O
ATOM   4253  CB  PHE B 630      62.075  53.346  22.859  0.00  0.00           C
ATOM   4254  CG  PHE B 630      62.271  54.740  23.473  0.00  0.00           C
ATOM   4255  CD1 PHE B 630      61.677  55.074  24.675  0.00  0.00           C
ATOM   4256  CD2 PHE B 630      62.991  55.761  22.844  0.00  0.00           C
ATOM   4257  CE1 PHE B 630      61.565  56.376  25.166  0.00  0.00           C
ATOM   4258  CE2 PHE B 630      63.129  57.045  23.348  0.00  0.00           C
ATOM   4259  CZ  PHE B 630      62.356  57.287  24.479  0.00  0.00           C
ATOM   4260  N   SER B 631      60.818  52.790  19.820  0.00  0.00           N
ATOM   4261  CA  SER B 631      60.580  53.030  18.396  0.00  0.00           C
ATOM   4262  C   SER B 631      59.272  53.609  17.830  0.00  0.00           C
ATOM   4263  O   SER B 631      59.316  54.464  16.945  0.00  0.00           O
ATOM   4264  CB  SER B 631      61.016  51.967  17.387  0.00  0.00           C
ATOM   4265  OG  SER B 631      60.431  50.695  17.709  0.00  0.00           O
ATOM   4266  N   GLU B 632      58.141  53.075  18.262  0.00  0.00           N
ATOM   4267  CA  GLU B 632      56.784  53.375  17.777  0.00  0.00           C
ATOM   4268  C   GLU B 632      56.396  54.852  17.724  0.00  0.00           C
ATOM   4269  CB  GLU B 632      55.613  52.591  18.380  0.00  0.00           C
ATOM   4270  CG  GLU B 632      55.972  51.113  18.272  0.00  0.00           C
ATOM   4271  CD  GLU B 632      55.069  50.233  19.139  0.00  0.00           C
ATOM   4272  OE1 GLU B 632      53.829  50.345  19.046  0.00  0.00           O
ATOM   4273  OE2 GLU B 632      55.626  49.431  19.929  0.00  0.00           O
ATOM   4274  O1  GLU B 632      56.292  55.488  18.800  0.00  0.00           O
ATOM   4275  O2  GLU B 632      55.874  55.253  16.667  0.00  0.00           O
ATOM   4276  N   TRP C 846      86.659  79.796  87.618  0.00  0.00           N
ATOM   4277  CA  TRP C 846      87.092  81.198  87.524  0.00  0.00           C
ATOM   4278  C   TRP C 846      86.228  81.896  86.461  0.00  0.00           C
ATOM   4279  O   TRP C 846      85.241  82.563  86.758  0.00  0.00           O
ATOM   4280  CB  TRP C 846      88.601  81.406  87.528  0.00  0.00           C
ATOM   4281  CG  TRP C 846      89.129  82.716  86.945  0.00  0.00           C
ATOM   4282  CD1 TRP C 846      88.867  83.918  87.455  0.00  0.00           C
ATOM   4283  CD2 TRP C 846      89.640  82.911  85.669  0.00  0.00           C
ATOM   4284  CE2 TRP C 846      89.594  84.290  85.440  0.00  0.00           C
ATOM   4285  CE3 TRP C 846      90.085  81.998  84.718  0.00  0.00           C
ATOM   4286  NE1 TRP C 846      89.110  84.854  86.542  0.00  0.00           N
ATOM   4287  CZ2 TRP C 846      89.954  84.704  84.171  0.00  0.00           C
ATOM   4288  CZ3 TRP C 846      90.395  82.432  83.439  0.00  0.00           C
ATOM   4289  CH2 TRP C 846      90.309  83.800  83.180  0.00  0.00           C
ATOM   4290  N   ASN C 847      86.541  81.731  85.185  0.00  0.00           N
ATOM   4291  CA  ASN C 847      85.850  82.270  84.005  0.00  0.00           C
ATOM   4292  C   ASN C 847      84.332  82.050  83.922  0.00  0.00           C
ATOM   4293  O   ASN C 847      83.724  83.108  84.059  0.00  0.00           O
ATOM   4294  CB  ASN C 847      86.595  81.836  82.745  0.00  0.00           C
ATOM   4295  CG  ASN C 847      86.608  82.990  81.748  0.00  0.00           C
ATOM   4296  ND2 ASN C 847      87.705  83.052  81.009  0.00  0.00           N
ATOM   4297  OD1 ASN C 847      85.645  83.754  81.614  0.00  0.00           O
ATOM   4298  N   THR C 848      83.817  80.838  84.094  0.00  0.00           N
ATOM   4299  CA  THR C 848      82.368  80.570  84.151  0.00  0.00           C
ATOM   4300  C   THR C 848      81.613  81.362  85.219  0.00  0.00           C
ATOM   4301  O   THR C 848      80.423  81.604  85.056  0.00  0.00           O
ATOM   4302  CB  THR C 848      82.034  79.110  84.456  0.00  0.00           C
ATOM   4303  CG2 THR C 848      82.061  78.103  83.303  0.00  0.00           C
ATOM   4304  OG1 THR C 848      82.805  78.681  85.587  0.00  0.00           O
ATOM   4305  N   TYR C 849      82.271  81.503  86.365  0.00  0.00           N
ATOM   4306  CA  TYR C 849      81.835  82.258  87.556  0.00  0.00           C
ATOM   4307  C   TYR C 849      81.419  83.693  87.253  0.00  0.00           C
ATOM   4308  O   TYR C 849      80.285  84.079  87.520  0.00  0.00           O
ATOM   4309  CB  TYR C 849      82.955  82.200  88.597  0.00  0.00           C
ATOM   4310  CG  TYR C 849      82.588  83.026  89.829  0.00  0.00           C
ATOM   4311  CD1 TYR C 849      81.722  82.516  90.794  0.00  0.00           C
ATOM   4312  CD2 TYR C 849      83.100  84.319  89.926  0.00  0.00           C
ATOM   4313  CE1 TYR C 849      81.367  83.380  91.825  0.00  0.00           C
ATOM   4314  CE2 TYR C 849      82.635  85.143  90.947  0.00  0.00           C
ATOM   4315  CZ  TYR C 849      81.818  84.694  91.962  0.00  0.00           C
ATOM   4316  OH  TYR C 849      81.862  85.272  93.199  0.00  0.00           O
ATOM   4317  N   LEU C 850      82.342  84.385  86.588  0.00  0.00           N
ATOM   4318  CA  LEU C 850      82.167  85.792  86.208  0.00  0.00           C
ATOM   4319  C   LEU C 850      80.905  85.959  85.355  0.00  0.00           C
ATOM   4320  O   LEU C 850      80.299  87.025  85.283  0.00  0.00           O
ATOM   4321  CB  LEU C 850      83.402  86.274  85.438  0.00  0.00           C
ATOM   4322  CG  LEU C 850      84.757  86.066  86.122  0.00  0.00           C
ATOM   4323  CD1 LEU C 850      85.953  86.508  85.271  0.00  0.00           C
ATOM   4324  CD2 LEU C 850      84.970  86.865  87.410  0.00  0.00           C
ATOM   4325  N   ARG C 851      80.599  84.972  84.528  0.00  0.00           N
ATOM   4326  CA  ARG C 851      79.439  84.661  83.678  0.00  0.00           C
ATOM   4327  C   ARG C 851      78.191  84.549  84.557  0.00  0.00           C
ATOM   4328  O   ARG C 851      77.503  85.566  84.684  0.00  0.00           O
ATOM   4329  CB  ARG C 851      79.805  83.587  82.658  0.00  0.00           C
ATOM   4330  CG  ARG C 851      80.723  84.115  81.554  0.00  0.00           C
ATOM   4331  CD  ARG C 851      81.238  82.983  80.675  0.00  0.00           C
ATOM   4332  NE  ARG C 851      82.421  83.536  79.994  0.00  0.00           N
ATOM   4333  CZ  ARG C 851      82.825  83.231  78.759  0.00  0.00           C
ATOM   4334  NH1 ARG C 851      82.138  82.462  77.907  0.00  0.00           N
ATOM   4335  NH2 ARG C 851      84.037  83.645  78.349  0.00  0.00           N
ATOM   4336  N   TYR C 852      78.197  83.594  85.472  0.00  0.00           N
ATOM   4337  CA  TYR C 852      77.079  83.373  86.413  0.00  0.00           C
ATOM   4338  C   TYR C 852      76.694  84.566  87.282  0.00  0.00           C
ATOM   4339  O   TYR C 852      75.529  84.702  87.640  0.00  0.00           O
ATOM   4340  CB  TYR C 852      77.486  82.302  87.423  0.00  0.00           C
ATOM   4341  CG  TYR C 852      77.827  80.832  87.145  0.00  0.00           C
ATOM   4342  CD1 TYR C 852      77.442  80.113  86.016  0.00  0.00           C
ATOM   4343  CD2 TYR C 852      78.641  80.262  88.107  0.00  0.00           C
ATOM   4344  CE1 TYR C 852      77.952  78.835  85.818  0.00  0.00           C
ATOM   4345  CE2 TYR C 852      79.181  79.004  87.849  0.00  0.00           C
ATOM   4346  CZ  TYR C 852      78.886  78.295  86.691  0.00  0.00           C
ATOM   4347  OH  TYR C 852      79.355  77.027  86.583  0.00  0.00           O
ATOM   4348  N   ILE C 853      77.624  85.385  87.756  0.00  0.00           N
ATOM   4349  CA  ILE C 853      77.290  86.657  88.426  0.00  0.00           C
ATOM   4350  C   ILE C 853      76.833  87.789  87.504  0.00  0.00           C
ATOM   4351  O   ILE C 853      75.855  88.386  87.961  0.00  0.00           O
ATOM   4352  CB  ILE C 853      78.439  87.079  89.354  0.00  0.00           C
ATOM   4353  CG1 ILE C 853      79.736  87.252  88.576  0.00  0.00           C
ATOM   4354  CG2 ILE C 853      78.694  86.087  90.483  0.00  0.00           C
ATOM   4355  CD  ILE C 853      80.905  88.052  89.163  0.00  0.00           C
ATOM   4356  N   THR C 854      77.145  87.783  86.217  0.00  0.00           N
ATOM   4357  CA  THR C 854      76.848  88.875  85.278  0.00  0.00           C
ATOM   4358  C   THR C 854      75.516  88.723  84.536  0.00  0.00           C
ATOM   4359  O   THR C 854      75.047  89.667  83.905  0.00  0.00           O
ATOM   4360  CB  THR C 854      77.858  89.155  84.166  0.00  0.00           C
ATOM   4361  CG2 THR C 854      78.926  90.074  84.761  0.00  0.00           C
ATOM   4362  OG1 THR C 854      78.361  87.974  83.518  0.00  0.00           O
ATOM   4363  N   VAL C 855      75.034  87.480  84.518  0.00  0.00           N
ATOM   4364  CA  VAL C 855      73.618  87.230  84.206  0.00  0.00           C
ATOM   4365  C   VAL C 855      72.666  87.402  85.386  0.00  0.00           C
ATOM   4366  O   VAL C 855      71.465  87.634  85.262  0.00  0.00           O
ATOM   4367  CB  VAL C 855      73.424  86.044  83.271  0.00  0.00           C
ATOM   4368  CG1 VAL C 855      74.107  86.179  81.907  0.00  0.00           C
ATOM   4369  CG2 VAL C 855      74.023  84.902  84.104  0.00  0.00           C
ATOM   4370  N   HIS C 856      73.135  87.202  86.621  0.00  0.00           N
ATOM   4371  CA  HIS C 856      72.381  87.505  87.842  0.00  0.00           C
ATOM   4372  C   HIS C 856      72.130  89.005  88.041  0.00  0.00           C
ATOM   4373  O   HIS C 856      71.029  89.517  87.837  0.00  0.00           O
ATOM   4374  CB  HIS C 856      72.902  86.835  89.111  0.00  0.00           C
ATOM   4375  CG  HIS C 856      72.148  87.229  90.382  0.00  0.00           C
ATOM   4376  CD2 HIS C 856      70.957  86.744  90.733  0.00  0.00           C
ATOM   4377  ND1 HIS C 856      72.604  87.997  91.352  0.00  0.00           N
ATOM   4378  CE1 HIS C 856      71.625  88.027  92.252  0.00  0.00           C
ATOM   4379  NE2 HIS C 856      70.573  87.299  91.876  0.00  0.00           N
ATOM   4380  N   LYS C 857      73.256  89.711  88.068  0.00  0.00           N
ATOM   4381  CA  LYS C 857      73.494  91.125  88.412  0.00  0.00           C
ATOM   4382  C   LYS C 857      72.390  92.168  88.265  0.00  0.00           C
ATOM   4383  O   LYS C 857      72.346  93.102  89.069  0.00  0.00           O
ATOM   4384  CB  LYS C 857      74.690  91.607  87.591  0.00  0.00           C
ATOM   4385  CG  LYS C 857      75.376  92.815  88.230  0.00  0.00           C
ATOM   4386  CD  LYS C 857      76.394  93.304  87.197  0.00  0.00           C
ATOM   4387  CE  LYS C 857      77.252  94.472  87.679  0.00  0.00           C
ATOM   4388  NZ  LYS C 857      78.590  94.083  88.144  0.00  0.00           N
ATOM   4389  N   SER C 858      71.610  92.087  87.198  0.00  0.00           N
ATOM   4390  CA  SER C 858      70.416  92.949  87.081  0.00  0.00           C
ATOM   4391  C   SER C 858      69.367  92.780  88.181  0.00  0.00           C
ATOM   4392  O   SER C 858      68.629  93.737  88.399  0.00  0.00           O
ATOM   4393  CB  SER C 858      69.740  92.957  85.714  0.00  0.00           C
ATOM   4394  OG  SER C 858      69.402  91.633  85.288  0.00  0.00           O
ATOM   4395  N   LEU C 859      69.308  91.603  88.788  0.00  0.00           N
ATOM   4396  CA  LEU C 859      68.398  91.274  89.901  0.00  0.00           C
ATOM   4397  C   LEU C 859      69.107  91.046  91.239  0.00  0.00           C
ATOM   4398  O   LEU C 859      68.823  90.240  92.111  0.00  0.00           O
ATOM   4399  CB  LEU C 859      67.590  90.067  89.420  0.00  0.00           C
ATOM   4400  CG  LEU C 859      66.589  90.384  88.318  0.00  0.00           C
ATOM   4401  CD1 LEU C 859      66.304  89.108  87.533  0.00  0.00           C
ATOM   4402  CD2 LEU C 859      65.280  90.871  88.943  0.00  0.00           C
ATOM   4403  N   ILE C 860      70.221  91.754  91.386  0.00  0.00           N
ATOM   4404  CA  ILE C 860      71.050  91.626  92.595  0.00  0.00           C
ATOM   4405  C   ILE C 860      70.395  92.010  93.927  0.00  0.00           C
ATOM   4406  O   ILE C 860      70.015  91.022  94.559  0.00  0.00           O
ATOM   4407  CB  ILE C 860      72.428  92.293  92.465  0.00  0.00           C
ATOM   4408  CG1 ILE C 860      73.328  91.975  93.655  0.00  0.00           C
ATOM   4409  CG2 ILE C 860      72.329  93.812  92.415  0.00  0.00           C
ATOM   4410  CD  ILE C 860      73.774  90.539  93.918  0.00  0.00           C
ATOM   4411  N   PHE C 861      69.679  93.126  93.873  0.00  0.00           N
ATOM   4412  CA  PHE C 861      69.044  93.689  95.073  0.00  0.00           C
ATOM   4413  C   PHE C 861      67.824  92.875  95.536  0.00  0.00           C
ATOM   4414  O   PHE C 861      67.744  92.551  96.717  0.00  0.00           O
ATOM   4415  CB  PHE C 861      68.627  95.146  94.911  0.00  0.00           C
ATOM   4416  CG  PHE C 861      69.755  96.110  94.496  0.00  0.00           C
ATOM   4417  CD1 PHE C 861      70.938  96.211  95.207  0.00  0.00           C
ATOM   4418  CD2 PHE C 861      69.774  96.723  93.252  0.00  0.00           C
ATOM   4419  CE1 PHE C 861      72.070  96.774  94.635  0.00  0.00           C
ATOM   4420  CE2 PHE C 861      70.836  97.415  92.679  0.00  0.00           C
ATOM   4421  CZ  PHE C 861      72.019  97.426  93.400  0.00  0.00           C
ATOM   4422  N   VAL C 862      66.986  92.365  94.641  0.00  0.00           N
ATOM   4423  CA  VAL C 862      65.927  91.421  95.036  0.00  0.00           C
ATOM   4424  C   VAL C 862      66.469  90.107  95.599  0.00  0.00           C
ATOM   4425  O   VAL C 862      65.923  89.620  96.587  0.00  0.00           O
ATOM   4426  CB  VAL C 862      64.920  90.929  93.989  0.00  0.00           C
ATOM   4427  CG1 VAL C 862      63.753  91.903  94.132  0.00  0.00           C
ATOM   4428  CG2 VAL C 862      65.533  91.064  92.594  0.00  0.00           C
ATOM   4429  N   LEU C 863      67.627  89.611  95.164  0.00  0.00           N
ATOM   4430  CA  LEU C 863      68.276  88.530  95.916  0.00  0.00           C
ATOM   4431  C   LEU C 863      69.132  88.892  97.133  0.00  0.00           C
ATOM   4432  O   LEU C 863      69.087  88.147  98.107  0.00  0.00           O
ATOM   4433  CB  LEU C 863      69.040  87.608  94.969  0.00  0.00           C
ATOM   4434  CG  LEU C 863      68.578  86.156  95.033  0.00  0.00           C
ATOM   4435  CD1 LEU C 863      68.909  85.506  96.381  0.00  0.00           C
ATOM   4436  CD2 LEU C 863      67.134  85.935  94.561  0.00  0.00           C
ATOM   4437  N   ILE C 864      69.724  90.086  97.202  0.00  0.00           N
ATOM   4438  CA  ILE C 864      70.259  90.546  98.484  0.00  0.00           C
ATOM   4439  C   ILE C 864      69.198  90.577  99.594  0.00  0.00           C
ATOM   4440  O   ILE C 864      69.362  89.914 100.609  0.00  0.00           O
ATOM   4441  CB  ILE C 864      70.863  91.939  98.302  0.00  0.00           C
ATOM   4442  CG1 ILE C 864      71.933  91.988  97.202  0.00  0.00           C
ATOM   4443  CG2 ILE C 864      71.547  92.430  99.576  0.00  0.00           C
ATOM   4444  CD  ILE C 864      72.359  93.399  96.818  0.00  0.00           C
ATOM   4445  N   TRP C 865      68.027  91.159  99.329  0.00  0.00           N
ATOM   4446  CA  TRP C 865      66.800  91.016 100.118  0.00  0.00           C
ATOM   4447  C   TRP C 865      66.353  89.657 100.661  0.00  0.00           C
ATOM   4448  O   TRP C 865      66.252  89.383 101.862  0.00  0.00           O
ATOM   4449  CB  TRP C 865      65.701  91.866  99.472  0.00  0.00           C
ATOM   4450  CG  TRP C 865      64.259  91.540  99.869  0.00  0.00           C
ATOM   4451  CD1 TRP C 865      63.350  90.881  99.164  0.00  0.00           C
ATOM   4452  CD2 TRP C 865      63.605  91.983 101.011  0.00  0.00           C
ATOM   4453  CE2 TRP C 865      62.339  91.416 100.981  0.00  0.00           C
ATOM   4454  CE3 TRP C 865      63.980  92.841 102.039  0.00  0.00           C
ATOM   4455  NE1 TRP C 865      62.174  90.848  99.793  0.00  0.00           N
ATOM   4456  CZ2 TRP C 865      61.407  91.826 101.930  0.00  0.00           C
ATOM   4457  CZ3 TRP C 865      62.989  93.241 102.927  0.00  0.00           C
ATOM   4458  CH2 TRP C 865      61.702  92.714 102.958  0.00  0.00           C
ATOM   4459  N   CYS C 866      66.227  88.780  99.675  0.00  0.00           N
ATOM   4460  CA  CYS C 866      65.874  87.359  99.850  0.00  0.00           C
ATOM   4461  C   CYS C 866      66.941  86.620 100.645  0.00  0.00           C
ATOM   4462  O   CYS C 866      66.684  85.955 101.656  0.00  0.00           O
ATOM   4463  CB  CYS C 866      65.741  86.710  98.473  0.00  0.00           C
ATOM   4464  SG  CYS C 866      64.467  87.456  97.396  0.00  0.00           S
ATOM   4465  N   LEU C 867      68.221  86.916 100.436  0.00  0.00           N
ATOM   4466  CA  LEU C 867      69.277  86.247 101.200  0.00  0.00           C
ATOM   4467  C   LEU C 867      69.471  86.687 102.660  0.00  0.00           C
ATOM   4468  O   LEU C 867      69.297  85.851 103.543  0.00  0.00           O
ATOM   4469  CB  LEU C 867      70.622  86.611 100.561  0.00  0.00           C
ATOM   4470  CG  LEU C 867      71.726  85.578 100.788  0.00  0.00           C
ATOM   4471  CD1 LEU C 867      71.723  84.611  99.594  0.00  0.00           C
ATOM   4472  CD2 LEU C 867      73.008  86.368 101.076  0.00  0.00           C
ATOM   4473  N   VAL C 868      69.281  87.987 102.870  0.00  0.00           N
ATOM   4474  CA  VAL C 868      69.314  88.565 104.227  0.00  0.00           C
ATOM   4475  C   VAL C 868      68.039  88.212 104.997  0.00  0.00           C
ATOM   4476  O   VAL C 868      68.028  88.040 106.218  0.00  0.00           O
ATOM   4477  CB  VAL C 868      69.515  90.087 104.280  0.00  0.00           C
ATOM   4478  CG1 VAL C 868      70.850  90.340 103.591  0.00  0.00           C
ATOM   4479  CG2 VAL C 868      68.485  91.068 103.724  0.00  0.00           C
ATOM   4480  N   ILE C 869      66.885  88.172 104.335  0.00  0.00           N
ATOM   4481  CA  ILE C 869      65.743  87.499 104.968  0.00  0.00           C
ATOM   4482  C   ILE C 869      65.977  86.053 105.399  0.00  0.00           C
ATOM   4483  O   ILE C 869      65.867  85.779 106.600  0.00  0.00           O
ATOM   4484  CB  ILE C 869      64.551  87.677 104.036  0.00  0.00           C
ATOM   4485  CG1 ILE C 869      64.083  89.134 103.992  0.00  0.00           C
ATOM   4486  CG2 ILE C 869      63.393  86.752 104.430  0.00  0.00           C
ATOM   4487  CD  ILE C 869      62.831  89.221 103.099  0.00  0.00           C
ATOM   4488  N   PHE C 870      66.531  85.241 104.509  0.00  0.00           N
ATOM   4489  CA  PHE C 870      66.667  83.803 104.759  0.00  0.00           C
ATOM   4490  C   PHE C 870      67.739  83.375 105.762  0.00  0.00           C
ATOM   4491  O   PHE C 870      67.458  82.448 106.515  0.00  0.00           O
ATOM   4492  CB  PHE C 870      66.834  83.076 103.425  0.00  0.00           C
ATOM   4493  CG  PHE C 870      66.902  81.547 103.505  0.00  0.00           C
ATOM   4494  CD1 PHE C 870      65.872  80.754 103.999  0.00  0.00           C
ATOM   4495  CD2 PHE C 870      67.606  80.945 102.465  0.00  0.00           C
ATOM   4496  CE1 PHE C 870      65.484  79.538 103.443  0.00  0.00           C
ATOM   4497  CE2 PHE C 870      67.289  79.719 101.899  0.00  0.00           C
ATOM   4498  CZ  PHE C 870      66.178  79.026 102.343  0.00  0.00           C
ATOM   4499  N   LEU C 871      68.754  84.231 105.777  0.00  0.00           N
ATOM   4500  CA  LEU C 871      69.684  84.113 106.907  0.00  0.00           C
ATOM   4501  C   LEU C 871      69.099  84.298 108.310  0.00  0.00           C
ATOM   4502  O   LEU C 871      69.376  83.435 109.138  0.00  0.00           O
ATOM   4503  CB  LEU C 871      70.883  84.978 106.504  0.00  0.00           C
ATOM   4504  CG  LEU C 871      71.727  84.506 105.325  0.00  0.00           C
ATOM   4505  CD1 LEU C 871      73.093  85.184 105.364  0.00  0.00           C
ATOM   4506  CD2 LEU C 871      71.894  82.998 105.515  0.00  0.00           C
ATOM   4507  N   ALA C 872      68.113  85.183 108.426  0.00  0.00           N
ATOM   4508  CA  ALA C 872      67.409  85.337 109.708  0.00  0.00           C
ATOM   4509  C   ALA C 872      66.544  84.114 110.007  0.00  0.00           C
ATOM   4510  O   ALA C 872      66.616  83.601 111.120  0.00  0.00           O
ATOM   4511  CB  ALA C 872      66.691  86.693 109.763  0.00  0.00           C
ATOM   4512  N   GLU C 873      65.826  83.633 108.982  0.00  0.00           N
ATOM   4513  CA  GLU C 873      65.113  82.350 109.043  0.00  0.00           C
ATOM   4514  C   GLU C 873      65.946  81.137 109.448  0.00  0.00           C
ATOM   4515  O   GLU C 873      65.640  80.531 110.479  0.00  0.00           O
ATOM   4516  CB  GLU C 873      64.477  82.218 107.657  0.00  0.00           C
ATOM   4517  CG  GLU C 873      63.203  81.380 107.620  0.00  0.00           C
ATOM   4518  CD  GLU C 873      62.618  81.078 106.246  0.00  0.00           C
ATOM   4519  OE1 GLU C 873      61.488  81.520 105.942  0.00  0.00           O
ATOM   4520  OE2 GLU C 873      63.070  80.107 105.606  0.00  0.00           O
ATOM   4521  N   VAL C 874      67.162  81.080 108.901  0.00  0.00           N
ATOM   4522  CA  VAL C 874      68.095  80.008 109.276  0.00  0.00           C
ATOM   4523  C   VAL C 874      68.419  80.169 110.768  0.00  0.00           C
ATOM   4524  O   VAL C 874      68.228  79.182 111.482  0.00  0.00           O
ATOM   4525  CB  VAL C 874      69.275  79.859 108.318  0.00  0.00           C
ATOM   4526  CG1 VAL C 874      70.494  79.120 108.885  0.00  0.00           C
ATOM   4527  CG2 VAL C 874      68.751  79.179 107.057  0.00  0.00           C
ATOM   4528  N   ALA C 875      69.049  81.285 111.118  0.00  0.00           N
ATOM   4529  CA  ALA C 875      69.464  81.615 112.490  0.00  0.00           C
ATOM   4530  C   ALA C 875      68.424  81.426 113.591  0.00  0.00           C
ATOM   4531  O   ALA C 875      68.697  80.874 114.657  0.00  0.00           O
ATOM   4532  CB  ALA C 875      69.965  83.068 112.536  0.00  0.00           C
ATOM   4533  N   ALA C 876      67.214  81.917 113.336  0.00  0.00           N
ATOM   4534  CA  ALA C 876      66.057  81.686 114.216  0.00  0.00           C
ATOM   4535  C   ALA C 876      65.704  80.205 114.372  0.00  0.00           C
ATOM   4536  O   ALA C 876      65.436  79.680 115.452  0.00  0.00           O
ATOM   4537  CB  ALA C 876      64.876  82.526 113.730  0.00  0.00           C
ATOM   4538  N   SER C 877      65.679  79.498 113.246  0.00  0.00           N
ATOM   4539  CA  SER C 877      65.368  78.065 113.121  0.00  0.00           C
ATOM   4540  C   SER C 877      66.346  77.206 113.916  0.00  0.00           C
ATOM   4541  O   SER C 877      65.954  76.278 114.628  0.00  0.00           O
ATOM   4542  CB  SER C 877      65.475  77.577 111.675  0.00  0.00           C
ATOM   4543  OG  SER C 877      65.585  76.157 111.504  0.00  0.00           O
ATOM   4544  N   LEU C 878      67.623  77.593 113.926  0.00  0.00           N
ATOM   4545  CA  LEU C 878      68.639  76.934 114.760  0.00  0.00           C
ATOM   4546  C   LEU C 878      68.533  77.132 116.278  0.00  0.00           C
ATOM   4547  O   LEU C 878      68.522  76.157 117.024  0.00  0.00           O
ATOM   4548  CB  LEU C 878      70.032  77.269 114.232  0.00  0.00           C
ATOM   4549  CG  LEU C 878      70.310  76.523 112.929  0.00  0.00           C
ATOM   4550  CD1 LEU C 878      71.614  76.956 112.249  0.00  0.00           C
ATOM   4551  CD2 LEU C 878      70.325  75.035 113.278  0.00  0.00           C
ATOM   4552  N   VAL C 879      67.992  78.252 116.756  0.00  0.00           N
ATOM   4553  CA  VAL C 879      67.926  78.530 118.194  0.00  0.00           C
ATOM   4554  C   VAL C 879      66.953  77.670 118.999  0.00  0.00           C
ATOM   4555  O   VAL C 879      67.387  77.048 119.967  0.00  0.00           O
ATOM   4556  CB  VAL C 879      67.715  80.021 118.453  0.00  0.00           C
ATOM   4557  CG1 VAL C 879      67.558  80.409 119.919  0.00  0.00           C
ATOM   4558  CG2 VAL C 879      68.887  80.784 117.810  0.00  0.00           C
ATOM   4559  N   VAL C 880      65.780  77.350 118.460  0.00  0.00           N
ATOM   4560  CA  VAL C 880      64.740  76.447 118.985  0.00  0.00           C
ATOM   4561  C   VAL C 880      65.043  75.072 119.586  0.00  0.00           C
ATOM   4562  O   VAL C 880      64.278  74.492 120.352  0.00  0.00           O
ATOM   4563  CB  VAL C 880      63.549  76.564 118.032  0.00  0.00           C
ATOM   4564  CG1 VAL C 880      63.132  78.021 117.850  0.00  0.00           C
ATOM   4565  CG2 VAL C 880      63.556  75.836 116.687  0.00  0.00           C
ATOM   4566  N   LEU C 881      66.190  74.566 119.130  0.00  0.00           N
ATOM   4567  CA  LEU C 881      66.683  73.272 119.623  0.00  0.00           C
ATOM   4568  C   LEU C 881      67.178  73.323 121.067  0.00  0.00           C
ATOM   4569  O   LEU C 881      66.908  72.336 121.751  0.00  0.00           O
ATOM   4570  CB  LEU C 881      67.765  72.752 118.666  0.00  0.00           C
ATOM   4571  CG  LEU C 881      67.249  72.790 117.221  0.00  0.00           C
ATOM   4572  CD1 LEU C 881      68.332  72.251 116.285  0.00  0.00           C
ATOM   4573  CD2 LEU C 881      65.925  72.052 117.012  0.00  0.00           C
ATOM   4574  N   TRP C 882      67.879  74.389 121.438  0.00  0.00           N
ATOM   4575  CA  TRP C 882      68.253  74.720 122.820  0.00  0.00           C
ATOM   4576  C   TRP C 882      66.994  74.888 123.667  0.00  0.00           C
ATOM   4577  O   TRP C 882      66.885  74.434 124.808  0.00  0.00           O
ATOM   4578  CB  TRP C 882      69.236  75.886 122.893  0.00  0.00           C
ATOM   4579  CG  TRP C 882      69.781  76.048 124.307  0.00  0.00           C
ATOM   4580  CD1 TRP C 882      70.410  75.085 124.969  0.00  0.00           C
ATOM   4581  CD2 TRP C 882      69.846  77.143 125.161  0.00  0.00           C
ATOM   4582  CE2 TRP C 882      70.537  76.784 126.320  0.00  0.00           C
ATOM   4583  CE3 TRP C 882      69.100  78.308 125.097  0.00  0.00           C
ATOM   4584  NE1 TRP C 882      70.886  75.515 126.131  0.00  0.00           N
ATOM   4585  CZ2 TRP C 882      70.541  77.601 127.446  0.00  0.00           C
ATOM   4586  CZ3 TRP C 882      69.124  79.095 126.243  0.00  0.00           C
ATOM   4587  CH2 TRP C 882      69.805  78.776 127.401  0.00  0.00           C
ATOM   4588  N   LEU C 883      66.153  75.800 123.183  0.00  0.00           N
ATOM   4589  CA  LEU C 883      64.894  76.157 123.858  0.00  0.00           C
ATOM   4590  C   LEU C 883      64.080  74.873 124.068  0.00  0.00           C
ATOM   4591  O   LEU C 883      63.102  74.942 124.808  0.00  0.00           O
ATOM   4592  CB  LEU C 883      64.088  77.107 122.975  0.00  0.00           C
ATOM   4593  CG  LEU C 883      64.803  78.419 122.674  0.00  0.00           C
ATOM   4594  CD1 LEU C 883      63.874  79.389 121.939  0.00  0.00           C
ATOM   4595  CD2 LEU C 883      65.146  79.039 124.024  0.00  0.00           C
ATOM   4596  N   LEU C 884      64.154  73.908 123.154  0.00  0.00           N
ATOM   4597  CA  LEU C 884      63.590  72.566 123.347  0.00  0.00           C
ATOM   4598  C   LEU C 884      64.232  71.927 124.587  0.00  0.00           C
ATOM   4599  O   LEU C 884      63.593  71.810 125.622  0.00  0.00           O
ATOM   4600  CB  LEU C 884      63.798  71.720 122.094  0.00  0.00           C
ATOM   4601  CG  LEU C 884      63.317  70.266 122.028  0.00  0.00           C
ATOM   4602  CD1 LEU C 884      61.795  70.398 122.122  0.00  0.00           C
ATOM   4603  CD2 LEU C 884      63.823  69.532 120.787  0.00  0.00           C
ATOM   4604  N   GLY C 885      65.544  71.704 124.521  0.00  0.00           N
ATOM   4605  CA  GLY C 885      66.298  70.995 125.573  0.00  0.00           C
ATOM   4606  C   GLY C 885      66.091  71.512 126.998  0.00  0.00           C
ATOM   4607  O   GLY C 885      65.736  70.796 127.929  0.00  0.00           O
ATOM   4608  N   ASN C 886      66.151  72.824 127.221  0.00  0.00           N
ATOM   4609  CA  ASN C 886      65.855  73.480 128.504  0.00  0.00           C
ATOM   4610  C   ASN C 886      64.581  72.987 129.194  0.00  0.00           C
ATOM   4611  O   ASN C 886      64.399  73.003 130.413  0.00  0.00           O
ATOM   4612  CB  ASN C 886      65.798  74.999 128.334  0.00  0.00           C
ATOM   4613  CG  ASN C 886      67.078  75.693 127.873  0.00  0.00           C
ATOM   4614  ND2 ASN C 886      66.989  76.778 127.116  0.00  0.00           N
ATOM   4615  OD1 ASN C 886      68.175  75.443 128.395  0.00  0.00           O
ATOM   4616  N   THR C 887      63.570  72.766 128.356  0.00  0.00           N
ATOM   4617  CA  THR C 887      62.207  72.471 128.814  0.00  0.00           C
ATOM   4618  C   THR C 887      62.018  71.134 129.540  0.00  0.00           C
ATOM   4619  O   THR C 887      61.606  71.248 130.696  0.00  0.00           O
ATOM   4620  CB  THR C 887      60.952  72.909 128.059  0.00  0.00           C
ATOM   4621  CG2 THR C 887      60.964  74.438 127.950  0.00  0.00           C
ATOM   4622  OG1 THR C 887      60.778  72.370 126.751  0.00  0.00           O
ATOM   4623  N   PRO C 888      62.530  70.034 129.002  0.00  0.00           N
ATOM   4624  CA  PRO C 888      62.569  68.788 129.780  0.00  0.00           C
ATOM   4625  C   PRO C 888      63.568  68.801 130.949  0.00  0.00           C
ATOM   4626  O   PRO C 888      63.313  68.065 131.901  0.00  0.00           O
ATOM   4627  CB  PRO C 888      63.025  67.685 128.821  0.00  0.00           C
ATOM   4628  CG  PRO C 888      62.545  68.214 127.463  0.00  0.00           C
ATOM   4629  CD  PRO C 888      62.855  69.707 127.607  0.00  0.00           C
ATOM   4630  N   LEU C 889      64.553  69.687 130.914  0.00  0.00           N
ATOM   4631  CA  LEU C 889      65.370  69.949 132.110  0.00  0.00           C
ATOM   4632  C   LEU C 889      64.575  70.581 133.249  0.00  0.00           C
ATOM   4633  O   LEU C 889      64.588  69.997 134.333  0.00  0.00           O
ATOM   4634  CB  LEU C 889      66.588  70.824 131.807  0.00  0.00           C
ATOM   4635  CG  LEU C 889      67.719  70.106 131.072  0.00  0.00           C
ATOM   4636  CD1 LEU C 889      68.866  71.091 130.828  0.00  0.00           C
ATOM   4637  CD2 LEU C 889      68.299  68.924 131.845  0.00  0.00           C
ATOM   4638  N   GLN C 890      63.822  71.635 132.955  0.00  0.00           N
ATOM   4639  CA  GLN C 890      62.879  72.364 133.812  0.00  0.00           C
ATOM   4640  C   GLN C 890      61.868  71.433 134.487  0.00  0.00           C
ATOM   4641  O   GLN C 890      62.037  71.241 135.690  0.00  0.00           O
ATOM   4642  CB  GLN C 890      62.199  73.546 133.128  0.00  0.00           C
ATOM   4643  CG  GLN C 890      63.123  74.761 132.980  0.00  0.00           C
ATOM   4644  CD  GLN C 890      62.375  75.832 132.196  0.00  0.00           C
ATOM   4645  NE2 GLN C 890      61.150  75.742 131.675  0.00  0.00           N
ATOM   4646  OE1 GLN C 890      62.909  76.934 132.085  0.00  0.00           O
ATOM   4647  N   ASP C 891      61.160  70.614 133.715  0.00  0.00           N
ATOM   4648  CA  ASP C 891      60.191  69.621 134.202  0.00  0.00           C
ATOM   4649  C   ASP C 891      60.427  68.549 135.270  0.00  0.00           C
ATOM   4650  O   ASP C 891      59.547  67.796 135.686  0.00  0.00           O
ATOM   4651  CB  ASP C 891      59.527  69.040 132.949  0.00  0.00           C
ATOM   4652  CG  ASP C 891      58.557  70.051 132.343  0.00  0.00           C
ATOM   4653  OD1 ASP C 891      57.382  70.116 132.781  0.00  0.00           O
ATOM   4654  OD2 ASP C 891      58.883  70.727 131.342  0.00  0.00           O
ATOM   4655  N   LYS C 892      61.591  68.599 135.902  0.00  0.00           N
ATOM   4656  CA  LYS C 892      61.936  67.658 136.971  0.00  0.00           C
ATOM   4657  C   LYS C 892      61.261  67.802 138.333  0.00  0.00           C
ATOM   4658  O   LYS C 892      61.656  67.140 139.301  0.00  0.00           O
ATOM   4659  CB  LYS C 892      63.456  67.507 137.036  0.00  0.00           C
ATOM   4660  CG  LYS C 892      63.912  66.533 135.947  0.00  0.00           C
ATOM   4661  CD  LYS C 892      65.354  66.032 136.104  0.00  0.00           C
ATOM   4662  CE  LYS C 892      65.700  65.008 135.023  0.00  0.00           C
ATOM   4663  NZ  LYS C 892      65.064  63.736 135.404  0.00  0.00           N
ATOM   4664  N   GLY C 893      60.504  68.888 138.419  0.00  0.00           N
ATOM   4665  CA  GLY C 893      59.483  69.128 139.448  0.00  0.00           C
ATOM   4666  C   GLY C 893      58.169  68.369 139.220  0.00  0.00           C
ATOM   4667  O   GLY C 893      57.240  69.011 138.717  0.00  0.00           O
ATOM   4668  N   ASN C 894      58.244  67.082 139.538  0.00  0.00           N
ATOM   4669  CA  ASN C 894      57.212  66.054 139.324  0.00  0.00           C
ATOM   4670  C   ASN C 894      55.982  66.362 140.170  0.00  0.00           C
ATOM   4671  O   ASN C 894      56.118  66.780 141.319  0.00  0.00           O
ATOM   4672  CB  ASN C 894      57.895  64.751 139.748  0.00  0.00           C
ATOM   4673  CG  ASN C 894      58.611  64.138 138.549  0.00  0.00           C
ATOM   4674  ND2 ASN C 894      58.002  63.091 137.999  0.00  0.00           N
ATOM   4675  OD1 ASN C 894      59.493  64.759 137.964  0.00  0.00           O
ATOM   4676  N   SER C 895      54.839  65.863 139.712  0.00  0.00           N
ATOM   4677  CA  SER C 895      53.502  65.929 140.338  0.00  0.00           C
ATOM   4678  C   SER C 895      52.922  67.327 140.564  0.00  0.00           C
ATOM   4679  O   SER C 895      52.083  67.428 141.456  0.00  0.00           O
ATOM   4680  CB  SER C 895      53.374  65.116 141.632  0.00  0.00           C
ATOM   4681  OG  SER C 895      53.924  63.818 141.405  0.00  0.00           O
ATOM   4682  N   THR C 896      53.443  68.326 139.864  0.00  0.00           N
ATOM   4683  CA  THR C 896      53.033  69.725 140.061  0.00  0.00           C
ATOM   4684  C   THR C 896      51.829  70.113 139.187  0.00  0.00           C
ATOM   4685  O   THR C 896      51.683  69.665 138.048  0.00  0.00           O
ATOM   4686  CB  THR C 896      54.119  70.780 139.836  0.00  0.00           C
ATOM   4687  CG2 THR C 896      55.038  70.632 141.056  0.00  0.00           C
ATOM   4688  OG1 THR C 896      54.971  70.578 138.705  0.00  0.00           O
ATOM   4689  N   HIS C 897      51.169  71.221 139.504  0.00  0.00           N
ATOM   4690  CA  HIS C 897      49.983  71.780 138.849  0.00  0.00           C
ATOM   4691  C   HIS C 897      50.073  73.311 138.911  0.00  0.00           C
ATOM   4692  O   HIS C 897      50.741  73.930 139.744  0.00  0.00           O
ATOM   4693  CB  HIS C 897      48.710  71.186 139.450  0.00  0.00           C
ATOM   4694  CG  HIS C 897      47.372  71.705 138.924  0.00  0.00           C
ATOM   4695  CD2 HIS C 897      46.294  71.854 139.692  0.00  0.00           C
ATOM   4696  ND1 HIS C 897      47.013  71.916 137.659  0.00  0.00           N
ATOM   4697  CE1 HIS C 897      45.692  72.068 137.635  0.00  0.00           C
ATOM   4698  NE2 HIS C 897      45.241  71.993 138.881  0.00  0.00           N
ATOM   4699  N   SER C 898      49.308  73.951 138.039  0.00  0.00           N
ATOM   4700  CA  SER C 898      49.312  75.400 137.791  0.00  0.00           C
ATOM   4701  C   SER C 898      48.845  76.205 139.012  0.00  0.00           C
ATOM   4702  O   SER C 898      47.721  76.081 139.481  0.00  0.00           O
ATOM   4703  CB  SER C 898      48.522  75.688 136.521  0.00  0.00           C
ATOM   4704  OG  SER C 898      48.707  77.077 136.215  0.00  0.00           O
ATOM   4705  N   ARG C 899      49.627  77.251 139.263  0.00  0.00           N
ATOM   4706  CA  ARG C 899      49.380  78.216 140.345  0.00  0.00           C
ATOM   4707  C   ARG C 899      49.137  79.652 139.864  0.00  0.00           C
ATOM   4708  O   ARG C 899      49.176  80.015 138.692  0.00  0.00           O
ATOM   4709  CB  ARG C 899      50.551  78.138 141.337  0.00  0.00           C
ATOM   4710  CG  ARG C 899      50.367  77.064 142.402  0.00  0.00           C
ATOM   4711  CD  ARG C 899      51.651  76.796 143.186  0.00  0.00           C
ATOM   4712  NE  ARG C 899      52.513  75.777 142.560  0.00  0.00           N
ATOM   4713  CZ  ARG C 899      53.776  75.922 142.132  0.00  0.00           C
ATOM   4714  NH1 ARG C 899      54.399  77.106 142.221  0.00  0.00           N
ATOM   4715  NH2 ARG C 899      54.407  74.803 141.755  0.00  0.00           N
ATOM   4716  N   ASN C 900      48.723  80.515 140.785  0.00  0.00           N
ATOM   4717  CA  ASN C 900      48.568  81.932 140.415  0.00  0.00           C
ATOM   4718  C   ASN C 900      49.886  82.668 140.164  0.00  0.00           C
ATOM   4719  O   ASN C 900      50.963  82.347 140.656  0.00  0.00           O
ATOM   4720  CB  ASN C 900      47.872  82.714 141.524  0.00  0.00           C
ATOM   4721  CG  ASN C 900      47.250  84.018 141.030  0.00  0.00           C
ATOM   4722  ND2 ASN C 900      46.034  84.234 141.517  0.00  0.00           N
ATOM   4723  OD1 ASN C 900      47.841  84.867 140.361  0.00  0.00           O
ATOM   4724  N   ASN C 901      49.779  83.632 139.247  0.00  0.00           N
ATOM   4725  CA  ASN C 901      50.962  84.275 138.655  0.00  0.00           C
ATOM   4726  C   ASN C 901      51.958  84.877 139.651  0.00  0.00           C
ATOM   4727  O   ASN C 901      51.808  86.038 140.023  0.00  0.00           O
ATOM   4728  CB  ASN C 901      50.645  85.347 137.615  0.00  0.00           C
ATOM   4729  CG  ASN C 901      49.880  84.955 136.360  0.00  0.00           C
ATOM   4730  ND2 ASN C 901      50.489  85.292 135.214  0.00  0.00           N
ATOM   4731  OD1 ASN C 901      48.823  84.319 136.433  0.00  0.00           O
ATOM   4732  N   SER C 902      53.091  84.194 139.786  0.00  0.00           N
ATOM   4733  CA  SER C 902      54.130  84.486 140.775  0.00  0.00           C
ATOM   4734  C   SER C 902      55.417  83.692 140.512  0.00  0.00           C
ATOM   4735  O   SER C 902      55.361  82.866 139.606  0.00  0.00           O
ATOM   4736  CB  SER C 902      53.528  84.211 142.160  0.00  0.00           C
ATOM   4737  OG  SER C 902      53.263  82.831 142.426  0.00  0.00           O
ATOM   4738  N   TYR C 903      56.519  84.192 141.070  0.00  0.00           N
ATOM   4739  CA  TYR C 903      57.794  83.458 140.967  0.00  0.00           C
ATOM   4740  C   TYR C 903      57.872  82.244 141.895  0.00  0.00           C
ATOM   4741  O   TYR C 903      57.501  82.239 143.071  0.00  0.00           O
ATOM   4742  CB  TYR C 903      58.934  84.378 141.422  0.00  0.00           C
ATOM   4743  CG  TYR C 903      60.327  83.756 141.500  0.00  0.00           C
ATOM   4744  CD1 TYR C 903      61.031  83.353 140.369  0.00  0.00           C
ATOM   4745  CD2 TYR C 903      60.876  83.537 142.767  0.00  0.00           C
ATOM   4746  CE1 TYR C 903      62.074  82.461 140.595  0.00  0.00           C
ATOM   4747  CE2 TYR C 903      61.969  82.714 142.972  0.00  0.00           C
ATOM   4748  CZ  TYR C 903      62.573  82.151 141.851  0.00  0.00           C
ATOM   4749  OH  TYR C 903      63.757  81.478 141.917  0.00  0.00           O
ATOM   4750  N   ALA C 904      58.284  81.123 141.315  0.00  0.00           N
ATOM   4751  CA  ALA C 904      58.575  79.869 142.026  0.00  0.00           C
ATOM   4752  C   ALA C 904      59.795  79.222 141.361  0.00  0.00           C
ATOM   4753  O   ALA C 904      60.291  79.799 140.403  0.00  0.00           O
ATOM   4754  CB  ALA C 904      57.290  79.041 142.018  0.00  0.00           C
ATOM   4755  N   VAL C 905      60.385  78.209 142.003  0.00  0.00           N
ATOM   4756  CA  VAL C 905      61.466  77.462 141.348  0.00  0.00           C
ATOM   4757  C   VAL C 905      60.891  76.422 140.379  0.00  0.00           C
ATOM   4758  O   VAL C 905      61.493  76.050 139.377  0.00  0.00           O
ATOM   4759  CB  VAL C 905      62.602  76.793 142.113  0.00  0.00           C
ATOM   4760  CG1 VAL C 905      63.480  77.862 142.766  0.00  0.00           C
ATOM   4761  CG2 VAL C 905      62.159  75.726 143.115  0.00  0.00           C
ATOM   4762  N   ILE C 906      59.730  75.918 140.780  0.00  0.00           N
ATOM   4763  CA  ILE C 906      58.963  74.909 140.019  0.00  0.00           C
ATOM   4764  C   ILE C 906      57.624  75.509 139.582  0.00  0.00           C
ATOM   4765  O   ILE C 906      56.823  75.939 140.422  0.00  0.00           O
ATOM   4766  CB  ILE C 906      58.843  73.593 140.795  0.00  0.00           C
ATOM   4767  CG1 ILE C 906      58.000  73.726 142.056  0.00  0.00           C
ATOM   4768  CG2 ILE C 906      60.224  73.023 141.102  0.00  0.00           C
ATOM   4769  CD  ILE C 906      57.642  72.367 142.661  0.00  0.00           C
ATOM   4770  N   ILE C 907      57.466  75.580 138.270  0.00  0.00           N
ATOM   4771  CA  ILE C 907      56.260  76.109 137.615  0.00  0.00           C
ATOM   4772  C   ILE C 907      55.796  75.160 136.506  0.00  0.00           C
ATOM   4773  O   ILE C 907      56.616  74.929 135.625  0.00  0.00           O
ATOM   4774  CB  ILE C 907      56.416  77.547 137.138  0.00  0.00           C
ATOM   4775  CG1 ILE C 907      56.699  78.526 138.285  0.00  0.00           C
ATOM   4776  CG2 ILE C 907      55.169  78.146 136.492  0.00  0.00           C
ATOM   4777  CD  ILE C 907      57.195  79.916 137.902  0.00  0.00           C
ATOM   4778  N   THR C 908      54.558  74.693 136.627  0.00  0.00           N
ATOM   4779  CA  THR C 908      53.963  73.863 135.566  0.00  0.00           C
ATOM   4780  C   THR C 908      53.227  74.773 134.573  0.00  0.00           C
ATOM   4781  O   THR C 908      52.458  75.631 135.000  0.00  0.00           O
ATOM   4782  CB  THR C 908      52.993  72.821 136.102  0.00  0.00           C
ATOM   4783  CG2 THR C 908      52.339  71.921 135.041  0.00  0.00           C
ATOM   4784  OG1 THR C 908      53.653  71.749 136.775  0.00  0.00           O
ATOM   4785  N   SER C 909      53.461  74.467 133.297  0.00  0.00           N
ATOM   4786  CA  SER C 909      53.257  75.359 132.150  0.00  0.00           C
ATOM   4787  C   SER C 909      54.107  76.596 132.431  0.00  0.00           C
ATOM   4788  O   SER C 909      53.517  77.555 132.929  0.00  0.00           O
ATOM   4789  CB  SER C 909      51.807  75.799 131.943  0.00  0.00           C
ATOM   4790  OG  SER C 909      51.572  76.681 130.835  0.00  0.00           O
ATOM   4791  N   THR C 910      55.419  76.373 132.365  0.00  0.00           N
ATOM   4792  CA  THR C 910      56.460  77.302 132.819  0.00  0.00           C
ATOM   4793  C   THR C 910      56.531  78.567 131.943  0.00  0.00           C
ATOM   4794  O   THR C 910      57.201  78.515 130.909  0.00  0.00           O
ATOM   4795  CB  THR C 910      57.784  76.540 132.877  0.00  0.00           C
ATOM   4796  CG2 THR C 910      58.720  77.251 133.852  0.00  0.00           C
ATOM   4797  OG1 THR C 910      57.588  75.171 133.263  0.00  0.00           O
ATOM   4798  N   SER C 911      55.504  79.382 132.148  0.00  0.00           N
ATOM   4799  CA  SER C 911      55.097  80.464 131.237  0.00  0.00           C
ATOM   4800  C   SER C 911      54.543  79.883 129.935  0.00  0.00           C
ATOM   4801  O   SER C 911      54.347  80.667 128.999  0.00  0.00           O
ATOM   4802  CB  SER C 911      56.163  81.519 130.941  0.00  0.00           C
ATOM   4803  OG  SER C 911      56.478  82.427 131.999  0.00  0.00           O
ATOM   4804  N   SER C 912      54.050  78.650 129.878  0.00  0.00           N
ATOM   4805  CA  SER C 912      53.997  77.972 128.571  0.00  0.00           C
ATOM   4806  C   SER C 912      52.802  78.440 127.737  0.00  0.00           C
ATOM   4807  O   SER C 912      52.805  78.383 126.507  0.00  0.00           O
ATOM   4808  CB  SER C 912      53.865  76.442 128.669  0.00  0.00           C
ATOM   4809  OG  SER C 912      55.093  75.932 129.194  0.00  0.00           O
ATOM   4810  N   TYR C 913      51.763  78.928 128.403  0.00  0.00           N
ATOM   4811  CA  TYR C 913      50.695  79.678 127.729  0.00  0.00           C
ATOM   4812  C   TYR C 913      51.215  80.917 126.996  0.00  0.00           C
ATOM   4813  O   TYR C 913      51.136  81.119 125.794  0.00  0.00           O
ATOM   4814  CB  TYR C 913      49.514  79.997 128.645  0.00  0.00           C
ATOM   4815  CG  TYR C 913      48.259  80.415 127.870  0.00  0.00           C
ATOM   4816  CD1 TYR C 913      47.854  79.736 126.740  0.00  0.00           C
ATOM   4817  CD2 TYR C 913      47.448  81.423 128.396  0.00  0.00           C
ATOM   4818  CE1 TYR C 913      46.688  80.175 126.116  0.00  0.00           C
ATOM   4819  CE2 TYR C 913      46.302  81.883 127.752  0.00  0.00           C
ATOM   4820  CZ  TYR C 913      45.917  81.224 126.592  0.00  0.00           C
ATOM   4821  OH  TYR C 913      44.931  81.773 125.839  0.00  0.00           O
ATOM   4822  N   TYR C 914      51.893  81.745 127.788  0.00  0.00           N
ATOM   4823  CA  TYR C 914      52.630  82.937 127.338  0.00  0.00           C
ATOM   4824  C   TYR C 914      53.663  82.616 126.260  0.00  0.00           C
ATOM   4825  O   TYR C 914      53.459  83.259 125.234  0.00  0.00           O
ATOM   4826  CB  TYR C 914      53.305  83.698 128.470  0.00  0.00           C
ATOM   4827  CG  TYR C 914      52.480  84.399 129.558  0.00  0.00           C
ATOM   4828  CD1 TYR C 914      53.257  85.159 130.431  0.00  0.00           C
ATOM   4829  CD2 TYR C 914      51.107  84.433 129.785  0.00  0.00           C
ATOM   4830  CE1 TYR C 914      52.732  85.932 131.452  0.00  0.00           C
ATOM   4831  CE2 TYR C 914      50.573  85.216 130.805  0.00  0.00           C
ATOM   4832  CZ  TYR C 914      51.360  86.015 131.628  0.00  0.00           C
ATOM   4833  OH  TYR C 914      50.767  86.927 132.437  0.00  0.00           O
ATOM   4834  N   VAL C 915      54.348  81.481 126.354  0.00  0.00           N
ATOM   4835  CA  VAL C 915      55.281  81.030 125.305  0.00  0.00           C
ATOM   4836  C   VAL C 915      54.556  80.608 124.031  0.00  0.00           C
ATOM   4837  O   VAL C 915      54.934  81.054 122.942  0.00  0.00           O
ATOM   4838  CB  VAL C 915      56.262  79.979 125.821  0.00  0.00           C
ATOM   4839  CG1 VAL C 915      57.236  79.468 124.754  0.00  0.00           C
ATOM   4840  CG2 VAL C 915      57.118  80.441 126.997  0.00  0.00           C
ATOM   4841  N   PHE C 916      53.489  79.833 124.175  0.00  0.00           N
ATOM   4842  CA  PHE C 916      52.602  79.571 123.028  0.00  0.00           C
ATOM   4843  C   PHE C 916      52.202  80.844 122.286  0.00  0.00           C
ATOM   4844  O   PHE C 916      52.304  80.857 121.057  0.00  0.00           O
ATOM   4845  CB  PHE C 916      51.311  78.896 123.499  0.00  0.00           C
ATOM   4846  CG  PHE C 916      49.977  79.064 122.765  0.00  0.00           C
ATOM   4847  CD1 PHE C 916      49.743  78.475 121.526  0.00  0.00           C
ATOM   4848  CD2 PHE C 916      49.068  80.051 123.120  0.00  0.00           C
ATOM   4849  CE1 PHE C 916      48.779  78.914 120.624  0.00  0.00           C
ATOM   4850  CE2 PHE C 916      48.094  80.540 122.238  0.00  0.00           C
ATOM   4851  CZ  PHE C 916      47.959  79.992 120.969  0.00  0.00           C
ATOM   4852  N   TYR C 917      51.828  81.867 123.056  0.00  0.00           N
ATOM   4853  CA  TYR C 917      51.506  83.171 122.455  0.00  0.00           C
ATOM   4854  C   TYR C 917      52.708  83.884 121.833  0.00  0.00           C
ATOM   4855  O   TYR C 917      52.474  84.547 120.817  0.00  0.00           O
ATOM   4856  CB  TYR C 917      50.971  84.174 123.464  0.00  0.00           C
ATOM   4857  CG  TYR C 917      49.482  83.826 123.552  0.00  0.00           C
ATOM   4858  CD1 TYR C 917      48.599  84.215 122.551  0.00  0.00           C
ATOM   4859  CD2 TYR C 917      49.021  83.501 124.829  0.00  0.00           C
ATOM   4860  CE1 TYR C 917      47.274  84.439 122.906  0.00  0.00           C
ATOM   4861  CE2 TYR C 917      47.677  83.685 125.135  0.00  0.00           C
ATOM   4862  CZ  TYR C 917      46.784  84.144 124.173  0.00  0.00           C
ATOM   4863  OH  TYR C 917      45.445  83.887 124.202  0.00  0.00           O
ATOM   4864  N   ILE C 918      53.862  83.965 122.484  0.00  0.00           N
ATOM   4865  CA  ILE C 918      55.035  84.538 121.792  0.00  0.00           C
ATOM   4866  C   ILE C 918      55.382  83.702 120.570  0.00  0.00           C
ATOM   4867  O   ILE C 918      55.649  84.318 119.539  0.00  0.00           O
ATOM   4868  CB  ILE C 918      56.184  84.850 122.751  0.00  0.00           C
ATOM   4869  CG1 ILE C 918      55.717  85.704 123.932  0.00  0.00           C
ATOM   4870  CG2 ILE C 918      57.347  85.532 122.029  0.00  0.00           C
ATOM   4871  CD  ILE C 918      56.897  85.917 124.872  0.00  0.00           C
ATOM   4872  N   TYR C 919      55.319  82.372 120.657  0.00  0.00           N
ATOM   4873  CA  TYR C 919      55.515  81.497 119.494  0.00  0.00           C
ATOM   4874  C   TYR C 919      54.556  81.674 118.324  0.00  0.00           C
ATOM   4875  O   TYR C 919      54.928  81.479 117.169  0.00  0.00           O
ATOM   4876  CB  TYR C 919      55.510  80.009 119.863  0.00  0.00           C
ATOM   4877  CG  TYR C 919      56.893  79.347 119.961  0.00  0.00           C
ATOM   4878  CD1 TYR C 919      57.666  79.135 118.830  0.00  0.00           C
ATOM   4879  CD2 TYR C 919      57.226  78.716 121.148  0.00  0.00           C
ATOM   4880  CE1 TYR C 919      58.840  78.382 118.846  0.00  0.00           C
ATOM   4881  CE2 TYR C 919      58.410  77.973 121.134  0.00  0.00           C
ATOM   4882  CZ  TYR C 919      59.202  77.731 120.023  0.00  0.00           C
ATOM   4883  OH  TYR C 919      60.346  76.998 120.089  0.00  0.00           O
ATOM   4884  N   VAL C 920      53.292  82.018 118.530  0.00  0.00           N
ATOM   4885  CA  VAL C 920      52.370  82.436 117.468  0.00  0.00           C
ATOM   4886  C   VAL C 920      52.951  83.605 116.667  0.00  0.00           C
ATOM   4887  O   VAL C 920      53.263  83.480 115.480  0.00  0.00           O
ATOM   4888  CB  VAL C 920      50.992  82.752 118.043  0.00  0.00           C
ATOM   4889  CG1 VAL C 920      50.111  83.190 116.871  0.00  0.00           C
ATOM   4890  CG2 VAL C 920      50.313  81.511 118.633  0.00  0.00           C
ATOM   4891  N   GLY C 921      53.318  84.691 117.324  0.00  0.00           N
ATOM   4892  CA  GLY C 921      53.865  85.971 116.852  0.00  0.00           C
ATOM   4893  C   GLY C 921      55.183  85.804 116.095  0.00  0.00           C
ATOM   4894  O   GLY C 921      55.321  86.319 114.994  0.00  0.00           O
ATOM   4895  N   VAL C 922      55.954  84.832 116.579  0.00  0.00           N
ATOM   4896  CA  VAL C 922      57.174  84.345 115.924  0.00  0.00           C
ATOM   4897  C   VAL C 922      56.891  83.546 114.646  0.00  0.00           C
ATOM   4898  O   VAL C 922      57.650  83.674 113.692  0.00  0.00           O
ATOM   4899  CB  VAL C 922      57.999  83.536 116.927  0.00  0.00           C
ATOM   4900  CG1 VAL C 922      59.239  82.949 116.252  0.00  0.00           C
ATOM   4901  CG2 VAL C 922      58.583  84.416 118.037  0.00  0.00           C
ATOM   4902  N   ALA C 923      55.855  82.710 114.710  0.00  0.00           N
ATOM   4903  CA  ALA C 923      55.421  82.030 113.480  0.00  0.00           C
ATOM   4904  C   ALA C 923      54.686  82.930 112.477  0.00  0.00           C
ATOM   4905  O   ALA C 923      54.739  82.573 111.300  0.00  0.00           O
ATOM   4906  CB  ALA C 923      54.655  80.768 113.860  0.00  0.00           C
ATOM   4907  N   ASP C 924      53.996  83.998 112.864  0.00  0.00           N
ATOM   4908  CA  ASP C 924      53.579  85.040 111.924  0.00  0.00           C
ATOM   4909  C   ASP C 924      54.772  85.673 111.202  0.00  0.00           C
ATOM   4910  O   ASP C 924      54.824  85.706 109.972  0.00  0.00           O
ATOM   4911  CB  ASP C 924      52.805  86.150 112.640  0.00  0.00           C
ATOM   4912  CG  ASP C 924      51.481  85.746 113.279  0.00  0.00           C
ATOM   4913  OD1 ASP C 924      51.561  85.504 114.502  0.00  0.00           O
ATOM   4914  OD2 ASP C 924      50.549  85.826 112.450  0.00  0.00           O
ATOM   4915  N   THR C 925      55.792  86.143 111.919  0.00  0.00           N
ATOM   4916  CA  THR C 925      57.125  86.538 111.440  0.00  0.00           C
ATOM   4917  C   THR C 925      57.840  85.566 110.493  0.00  0.00           C
ATOM   4918  O   THR C 925      58.008  85.990 109.352  0.00  0.00           O
ATOM   4919  CB  THR C 925      58.102  87.020 112.507  0.00  0.00           C
ATOM   4920  CG2 THR C 925      59.363  87.714 111.975  0.00  0.00           C
ATOM   4921  OG1 THR C 925      57.557  87.962 113.426  0.00  0.00           O
ATOM   4922  N   LEU C 926      57.824  84.278 110.800  0.00  0.00           N
ATOM   4923  CA  LEU C 926      58.340  83.265 109.851  0.00  0.00           C
ATOM   4924  C   LEU C 926      57.453  83.073 108.623  0.00  0.00           C
ATOM   4925  O   LEU C 926      58.083  82.990 107.570  0.00  0.00           O
ATOM   4926  CB  LEU C 926      58.719  82.002 110.622  0.00  0.00           C
ATOM   4927  CG  LEU C 926      59.940  82.135 111.544  0.00  0.00           C
ATOM   4928  CD1 LEU C 926      60.027  80.971 112.541  0.00  0.00           C
ATOM   4929  CD2 LEU C 926      61.217  82.277 110.705  0.00  0.00           C
ATOM   4930  N   LEU C 927      56.122  83.135 108.680  0.00  0.00           N
ATOM   4931  CA  LEU C 927      55.142  83.213 107.590  0.00  0.00           C
ATOM   4932  C   LEU C 927      55.285  84.378 106.604  0.00  0.00           C
ATOM   4933  O   LEU C 927      55.448  84.172 105.407  0.00  0.00           O
ATOM   4934  CB  LEU C 927      53.795  83.130 108.327  0.00  0.00           C
ATOM   4935  CG  LEU C 927      52.696  83.980 107.691  0.00  0.00           C
ATOM   4936  CD1 LEU C 927      51.770  83.478 106.585  0.00  0.00           C
ATOM   4937  CD2 LEU C 927      51.871  84.612 108.820  0.00  0.00           C
ATOM   4938  N   ALA C 928      55.552  85.524 107.230  0.00  0.00           N
ATOM   4939  CA  ALA C 928      55.760  86.831 106.584  0.00  0.00           C
ATOM   4940  C   ALA C 928      57.097  86.904 105.837  0.00  0.00           C
ATOM   4941  O   ALA C 928      57.169  86.947 104.607  0.00  0.00           O
ATOM   4942  CB  ALA C 928      55.823  87.898 107.689  0.00  0.00           C
ATOM   4943  N   MET C 929      58.173  86.494 106.510  0.00  0.00           N
ATOM   4944  CA  MET C 929      59.480  86.418 105.843  0.00  0.00           C
ATOM   4945  C   MET C 929      59.607  85.293 104.811  0.00  0.00           C
ATOM   4946  O   MET C 929      60.186  85.500 103.746  0.00  0.00           O
ATOM   4947  CB  MET C 929      60.613  86.070 106.807  0.00  0.00           C
ATOM   4948  CG  MET C 929      60.676  87.207 107.831  0.00  0.00           C
ATOM   4949  SD  MET C 929      61.985  87.042 109.104  0.00  0.00           S
ATOM   4950  CE  MET C 929      63.065  88.284 108.418  0.00  0.00           C
ATOM   4951  N   GLY C 930      58.932  84.160 104.991  0.00  0.00           N
ATOM   4952  CA  GLY C 930      58.777  83.003 104.107  0.00  0.00           C
ATOM   4953  C   GLY C 930      58.008  83.321 102.827  0.00  0.00           C
ATOM   4954  O   GLY C 930      58.321  82.578 101.894  0.00  0.00           O
ATOM   4955  N   PHE C 931      57.082  84.286 102.872  0.00  0.00           N
ATOM   4956  CA  PHE C 931      56.552  84.736 101.574  0.00  0.00           C
ATOM   4957  C   PHE C 931      57.373  85.786 100.826  0.00  0.00           C
ATOM   4958  O   PHE C 931      57.866  85.452  99.743  0.00  0.00           O
ATOM   4959  CB  PHE C 931      55.100  85.206 101.457  0.00  0.00           C
ATOM   4960  CG  PHE C 931      54.365  86.218 102.344  0.00  0.00           C
ATOM   4961  CD1 PHE C 931      53.428  85.868 103.307  0.00  0.00           C
ATOM   4962  CD2 PHE C 931      54.420  87.586 102.107  0.00  0.00           C
ATOM   4963  CE1 PHE C 931      52.606  86.698 104.044  0.00  0.00           C
ATOM   4964  CE2 PHE C 931      53.638  88.536 102.763  0.00  0.00           C
ATOM   4965  CZ  PHE C 931      52.741  88.046 103.707  0.00  0.00           C
ATOM   4966  N   PHE C 932      57.910  86.724 101.606  0.00  0.00           N
ATOM   4967  CA  PHE C 932      58.729  87.805 101.027  0.00  0.00           C
ATOM   4968  C   PHE C 932      60.117  87.420 100.503  0.00  0.00           C
ATOM   4969  O   PHE C 932      60.867  88.251 100.006  0.00  0.00           O
ATOM   4970  CB  PHE C 932      58.903  88.922 102.053  0.00  0.00           C
ATOM   4971  CG  PHE C 932      57.664  89.747 102.416  0.00  0.00           C
ATOM   4972  CD1 PHE C 932      57.420  89.964 103.762  0.00  0.00           C
ATOM   4973  CD2 PHE C 932      56.839  90.447 101.543  0.00  0.00           C
ATOM   4974  CE1 PHE C 932      56.361  90.770 104.157  0.00  0.00           C
ATOM   4975  CE2 PHE C 932      55.740  91.213 101.928  0.00  0.00           C
ATOM   4976  CZ  PHE C 932      55.486  91.400 103.284  0.00  0.00           C
ATOM   4977  N   ARG C 933      60.542  86.184 100.735  0.00  0.00           N
ATOM   4978  CA  ARG C 933      61.574  85.525  99.919  0.00  0.00           C
ATOM   4979  C   ARG C 933      61.110  84.735  98.689  0.00  0.00           C
ATOM   4980  O   ARG C 933      61.630  84.981  97.592  0.00  0.00           O
ATOM   4981  CB  ARG C 933      62.520  84.665 100.763  0.00  0.00           C
ATOM   4982  CG  ARG C 933      61.809  83.566 101.563  0.00  0.00           C
ATOM   4983  CD  ARG C 933      62.682  82.373 101.938  0.00  0.00           C
ATOM   4984  NE  ARG C 933      61.979  81.424 102.827  0.00  0.00           N
ATOM   4985  CZ  ARG C 933      61.258  80.328 102.557  0.00  0.00           C
ATOM   4986  NH1 ARG C 933      61.403  79.692 101.392  0.00  0.00           N
ATOM   4987  NH2 ARG C 933      60.572  79.760 103.553  0.00  0.00           N
ATOM   4988  N   GLY C 934      59.983  84.049  98.792  0.00  0.00           N
ATOM   4989  CA  GLY C 934      59.388  83.219  97.741  0.00  0.00           C
ATOM   4990  C   GLY C 934      59.137  83.970  96.434  0.00  0.00           C
ATOM   4991  O   GLY C 934      59.629  83.536  95.391  0.00  0.00           O
ATOM   4992  N   LEU C 935      58.230  84.945  96.519  0.00  0.00           N
ATOM   4993  CA  LEU C 935      58.065  85.887  95.412  0.00  0.00           C
ATOM   4994  C   LEU C 935      59.308  86.531  94.800  0.00  0.00           C
ATOM   4995  O   LEU C 935      59.641  86.006  93.727  0.00  0.00           O
ATOM   4996  CB  LEU C 935      56.927  86.882  95.665  0.00  0.00           C
ATOM   4997  CG  LEU C 935      56.652  87.914  94.576  0.00  0.00           C
ATOM   4998  CD1 LEU C 935      56.108  87.343  93.264  0.00  0.00           C
ATOM   4999  CD2 LEU C 935      55.770  89.082  95.040  0.00  0.00           C
ATOM   5000  N   PRO C 936      60.106  87.300  95.534  0.00  0.00           N
ATOM   5001  CA  PRO C 936      61.300  87.833  94.862  0.00  0.00           C
ATOM   5002  C   PRO C 936      62.350  86.836  94.368  0.00  0.00           C
ATOM   5003  O   PRO C 936      62.870  87.002  93.262  0.00  0.00           O
ATOM   5004  CB  PRO C 936      62.025  88.723  95.874  0.00  0.00           C
ATOM   5005  CG  PRO C 936      60.843  89.231  96.709  0.00  0.00           C
ATOM   5006  CD  PRO C 936      60.059  87.938  96.859  0.00  0.00           C
ATOM   5007  N   LEU C 937      62.481  85.681  95.016  0.00  0.00           N
ATOM   5008  CA  LEU C 937      63.144  84.540  94.370  0.00  0.00           C
ATOM   5009  C   LEU C 937      62.630  84.039  93.017  0.00  0.00           C
ATOM   5010  O   LEU C 937      63.429  83.998  92.086  0.00  0.00           O
ATOM   5011  CB  LEU C 937      63.042  83.315  95.286  0.00  0.00           C
ATOM   5012  CG  LEU C 937      64.134  83.028  96.318  0.00  0.00           C
ATOM   5013  CD1 LEU C 937      63.877  81.599  96.804  0.00  0.00           C
ATOM   5014  CD2 LEU C 937      65.558  83.103  95.782  0.00  0.00           C
ATOM   5015  N   VAL C 938      61.322  83.971  92.835  0.00  0.00           N
ATOM   5016  CA  VAL C 938      60.717  83.550  91.562  0.00  0.00           C
ATOM   5017  C   VAL C 938      60.690  84.724  90.584  0.00  0.00           C
ATOM   5018  O   VAL C 938      61.022  84.459  89.429  0.00  0.00           O
ATOM   5019  CB  VAL C 938      59.278  83.052  91.720  0.00  0.00           C
ATOM   5020  CG1 VAL C 938      58.654  82.621  90.397  0.00  0.00           C
ATOM   5021  CG2 VAL C 938      59.257  81.787  92.578  0.00  0.00           C
ATOM   5022  N   HIS C 939      60.298  85.904  91.053  0.00  0.00           N
ATOM   5023  CA  HIS C 939      60.548  87.161  90.338  0.00  0.00           C
ATOM   5024  C   HIS C 939      61.962  87.306  89.771  0.00  0.00           C
ATOM   5025  O   HIS C 939      62.023  87.539  88.561  0.00  0.00           O
ATOM   5026  CB  HIS C 939      60.002  88.264  91.247  0.00  0.00           C
ATOM   5027  CG  HIS C 939      60.259  89.672  90.711  0.00  0.00           C
ATOM   5028  CD2 HIS C 939      60.938  90.630  91.342  0.00  0.00           C
ATOM   5029  ND1 HIS C 939      59.635  90.333  89.731  0.00  0.00           N
ATOM   5030  CE1 HIS C 939      59.856  91.635  89.835  0.00  0.00           C
ATOM   5031  NE2 HIS C 939      60.776  91.826  90.783  0.00  0.00           N
ATOM   5032  N   THR C 940      63.038  86.916  90.444  0.00  0.00           N
ATOM   5033  CA  THR C 940      64.413  86.911  89.928  0.00  0.00           C
ATOM   5034  C   THR C 940      64.640  85.796  88.907  0.00  0.00           C
ATOM   5035  O   THR C 940      65.169  86.063  87.820  0.00  0.00           O
ATOM   5036  CB  THR C 940      65.494  86.794  91.009  0.00  0.00           C
ATOM   5037  CG2 THR C 940      66.958  86.800  90.593  0.00  0.00           C
ATOM   5038  OG1 THR C 940      65.348  87.879  91.931  0.00  0.00           O
ATOM   5039  N   LEU C 941      64.074  84.625  89.168  0.00  0.00           N
ATOM   5040  CA  LEU C 941      64.220  83.599  88.125  0.00  0.00           C
ATOM   5041  C   LEU C 941      63.441  83.857  86.836  0.00  0.00           C
ATOM   5042  O   LEU C 941      63.805  83.383  85.762  0.00  0.00           O
ATOM   5043  CB  LEU C 941      64.214  82.152  88.634  0.00  0.00           C
ATOM   5044  CG  LEU C 941      63.091  81.430  89.377  0.00  0.00           C
ATOM   5045  CD1 LEU C 941      62.195  80.759  88.332  0.00  0.00           C
ATOM   5046  CD2 LEU C 941      63.605  80.560  90.527  0.00  0.00           C
ATOM   5047  N   ILE C 942      62.307  84.551  86.881  0.00  0.00           N
ATOM   5048  CA  ILE C 942      61.597  84.929  85.652  0.00  0.00           C
ATOM   5049  C   ILE C 942      62.308  86.009  84.832  0.00  0.00           C
ATOM   5050  O   ILE C 942      62.361  85.912  83.603  0.00  0.00           O
ATOM   5051  CB  ILE C 942      60.142  85.293  85.915  0.00  0.00           C
ATOM   5052  CG1 ILE C 942      59.488  84.284  86.865  0.00  0.00           C
ATOM   5053  CG2 ILE C 942      59.415  85.220  84.578  0.00  0.00           C
ATOM   5054  CD  ILE C 942      59.491  82.812  86.434  0.00  0.00           C
ATOM   5055  N   THR C 943      62.897  87.055  85.402  0.00  0.00           N
ATOM   5056  CA  THR C 943      63.480  88.064  84.501  0.00  0.00           C
ATOM   5057  C   THR C 943      64.779  87.617  83.827  0.00  0.00           C
ATOM   5058  O   THR C 943      65.009  87.901  82.647  0.00  0.00           O
ATOM   5059  CB  THR C 943      63.595  89.419  85.215  0.00  0.00           C
ATOM   5060  CG2 THR C 943      63.269  90.440  84.125  0.00  0.00           C
ATOM   5061  OG1 THR C 943      62.753  89.521  86.366  0.00  0.00           O
ATOM   5062  N   VAL C 944      65.508  86.735  84.509  0.00  0.00           N
[truncated: 284,642 more chars]
