# Supplementary material for: Cystic Fibrosis Transmembrane Conductance Regulator (CFTR): CLOSED AND OPEN STATE CHANNEL MODELS
Source: J Biol Chem. 2015 Jul 30;290(38):22891–906. doi: 10.1074/jbc.M115.665125 (PMC4645605; doi:10.1074/jbc.M115.665125)
Supplement: Supplemental Data [file supp_M115.665125_jbc.M115.665125-1.zip › CFTR_on_McjD.pdb]

CRYST1    0.000    0.000    0.000  90.00  90.00  90.00 P 1           1
ATOM      1  N   LYS A  68      48.866  49.865  79.821  0.00  0.00           N
ATOM      2  CA  LYS A  68      47.635  49.587  80.560  0.00  0.00           C
ATOM      3  C   LYS A  68      47.842  49.893  82.039  0.00  0.00           C
ATOM      4  O   LYS A  68      48.931  50.306  82.429  0.00  0.00           O
ATOM      5  CB  LYS A  68      47.037  48.186  80.455  0.00  0.00           C
ATOM      6  CG  LYS A  68      46.179  47.940  79.205  0.00  0.00           C
ATOM      7  CD  LYS A  68      45.360  46.670  79.449  0.00  0.00           C
ATOM      8  CE  LYS A  68      46.241  45.421  79.415  0.00  0.00           C
ATOM      9  NZ  LYS A  68      45.472  44.170  79.519  0.00  0.00           N
ATOM     10  N   LEU A  69      46.841  49.566  82.859  0.00  0.00           N
ATOM     11  CA  LEU A  69      46.849  49.662  84.329  0.00  0.00           C
ATOM     12  C   LEU A  69      47.839  48.746  85.054  0.00  0.00           C
ATOM     13  O   LEU A  69      48.850  48.325  84.517  0.00  0.00           O
ATOM     14  CB  LEU A  69      45.448  49.633  84.927  0.00  0.00           C
ATOM     15  CG  LEU A  69      44.398  50.579  84.351  0.00  0.00           C
ATOM     16  CD1 LEU A  69      43.017  50.370  84.990  0.00  0.00           C
ATOM     17  CD2 LEU A  69      44.726  52.080  84.435  0.00  0.00           C
ATOM     18  N   ILE A  70      47.567  48.361  86.305  0.00  0.00           N
ATOM     19  CA  ILE A  70      48.587  47.605  87.050  0.00  0.00           C
ATOM     20  C   ILE A  70      48.929  46.213  86.496  0.00  0.00           C
ATOM     21  O   ILE A  70      49.949  45.646  86.870  0.00  0.00           O
ATOM     22  CB  ILE A  70      48.315  47.471  88.550  0.00  0.00           C
ATOM     23  CG1 ILE A  70      47.045  46.650  88.742  0.00  0.00           C
ATOM     24  CG2 ILE A  70      48.162  48.873  89.144  0.00  0.00           C
ATOM     25  CD  ILE A  70      46.814  46.086  90.144  0.00  0.00           C
ATOM     26  N   ASN A  71      48.101  45.629  85.627  0.00  0.00           N
ATOM     27  CA  ASN A  71      48.434  44.456  84.813  0.00  0.00           C
ATOM     28  C   ASN A  71      49.685  44.503  83.935  0.00  0.00           C
ATOM     29  O   ASN A  71      50.706  43.845  84.119  0.00  0.00           O
ATOM     30  CB  ASN A  71      47.196  44.021  84.033  0.00  0.00           C
ATOM     31  CG  ASN A  71      46.536  45.026  83.087  0.00  0.00           C
ATOM     32  ND2 ASN A  71      45.226  45.215  83.225  0.00  0.00           N
ATOM     33  OD1 ASN A  71      47.187  45.623  82.226  0.00  0.00           O
ATOM     34  N   ALA A  72      49.676  45.469  83.021  0.00  0.00           N
ATOM     35  CA  ALA A  72      50.806  45.857  82.161  0.00  0.00           C
ATOM     36  C   ALA A  72      52.105  46.371  82.791  0.00  0.00           C
ATOM     37  O   ALA A  72      53.166  46.000  82.284  0.00  0.00           O
ATOM     38  CB  ALA A  72      50.477  46.862  81.066  0.00  0.00           C
ATOM     39  N   LEU A  73      51.902  47.115  83.877  0.00  0.00           N
ATOM     40  CA  LEU A  73      52.940  47.541  84.837  0.00  0.00           C
ATOM     41  C   LEU A  73      53.621  46.364  85.543  0.00  0.00           C
ATOM     42  O   LEU A  73      54.762  46.084  85.166  0.00  0.00           O
ATOM     43  CB  LEU A  73      52.288  48.564  85.762  0.00  0.00           C
ATOM     44  CG  LEU A  73      53.065  49.090  86.961  0.00  0.00           C
ATOM     45  CD1 LEU A  73      54.365  49.840  86.660  0.00  0.00           C
ATOM     46  CD2 LEU A  73      52.113  49.862  87.876  0.00  0.00           C
ATOM     47  N   ARG A  74      52.831  45.425  86.036  0.00  0.00           N
ATOM     48  CA  ARG A  74      53.352  44.148  86.542  0.00  0.00           C
ATOM     49  C   ARG A  74      54.064  43.235  85.547  0.00  0.00           C
ATOM     50  O   ARG A  74      55.134  42.687  85.821  0.00  0.00           O
ATOM     51  CB  ARG A  74      52.212  43.279  87.094  0.00  0.00           C
ATOM     52  CG  ARG A  74      52.582  41.983  87.810  0.00  0.00           C
ATOM     53  CD  ARG A  74      53.670  41.968  88.881  0.00  0.00           C
ATOM     54  NE  ARG A  74      54.001  40.580  89.238  0.00  0.00           N
ATOM     55  CZ  ARG A  74      55.043  40.009  88.622  0.00  0.00           C
ATOM     56  NH1 ARG A  74      55.824  40.606  87.710  0.00  0.00           N
ATOM     57  NH2 ARG A  74      55.393  38.801  89.097  0.00  0.00           N
ATOM     58  N   ARG A  75      53.516  43.199  84.336  0.00  0.00           N
ATOM     59  CA  ARG A  75      54.119  42.585  83.149  0.00  0.00           C
ATOM     60  C   ARG A  75      55.419  43.124  82.559  0.00  0.00           C
ATOM     61  O   ARG A  75      56.021  42.521  81.673  0.00  0.00           O
ATOM     62  CB  ARG A  75      53.090  42.609  82.008  0.00  0.00           C
ATOM     63  CG  ARG A  75      51.931  41.649  82.270  0.00  0.00           C
ATOM     64  CD  ARG A  75      50.923  41.483  81.139  0.00  0.00           C
ATOM     65  NE  ARG A  75      51.105  40.250  80.354  0.00  0.00           N
ATOM     66  CZ  ARG A  75      51.128  40.224  79.015  0.00  0.00           C
ATOM     67  NH1 ARG A  75      50.878  41.230  78.160  0.00  0.00           N
ATOM     68  NH2 ARG A  75      51.120  39.042  78.380  0.00  0.00           N
ATOM     69  N   CYS A  76      55.877  44.296  82.995  0.00  0.00           N
ATOM     70  CA  CYS A  76      57.237  44.827  82.765  0.00  0.00           C
ATOM     71  C   CYS A  76      58.115  44.763  84.017  0.00  0.00           C
ATOM     72  O   CYS A  76      59.264  45.184  83.977  0.00  0.00           O
ATOM     73  CB  CYS A  76      57.266  46.184  82.069  0.00  0.00           C
ATOM     74  SG  CYS A  76      56.174  47.515  82.672  0.00  0.00           S
ATOM     75  N   PHE A  77      57.674  44.087  85.079  0.00  0.00           N
ATOM     76  CA  PHE A  77      58.402  44.073  86.350  0.00  0.00           C
ATOM     77  C   PHE A  77      58.812  42.736  86.986  0.00  0.00           C
ATOM     78  O   PHE A  77      58.444  41.644  86.550  0.00  0.00           O
ATOM     79  CB  PHE A  77      57.729  45.076  87.285  0.00  0.00           C
ATOM     80  CG  PHE A  77      57.868  46.606  87.259  0.00  0.00           C
ATOM     81  CD1 PHE A  77      58.375  47.201  88.407  0.00  0.00           C
ATOM     82  CD2 PHE A  77      57.479  47.381  86.175  0.00  0.00           C
ATOM     83  CE1 PHE A  77      58.614  48.571  88.342  0.00  0.00           C
ATOM     84  CE2 PHE A  77      57.637  48.761  86.139  0.00  0.00           C
ATOM     85  CZ  PHE A  77      58.265  49.336  87.238  0.00  0.00           C
ATOM     86  N   PHE A  78      59.380  42.872  88.177  0.00  0.00           N
ATOM     87  CA  PHE A  78      60.171  41.765  88.742  0.00  0.00           C
ATOM     88  C   PHE A  78      60.198  41.801  90.272  0.00  0.00           C
ATOM     89  O   PHE A  78      60.046  42.923  90.747  0.00  0.00           O
ATOM     90  CB  PHE A  78      61.592  41.744  88.165  0.00  0.00           C
ATOM     91  CG  PHE A  78      61.914  41.378  86.717  0.00  0.00           C
ATOM     92  CD1 PHE A  78      61.236  40.305  86.140  0.00  0.00           C
ATOM     93  CD2 PHE A  78      63.065  41.867  86.096  0.00  0.00           C
ATOM     94  CE1 PHE A  78      61.679  39.800  84.923  0.00  0.00           C
ATOM     95  CE2 PHE A  78      63.567  41.283  84.940  0.00  0.00           C
ATOM     96  CZ  PHE A  78      62.879  40.219  84.373  0.00  0.00           C
ATOM     97  N   TRP A  79      60.868  40.845  90.897  0.00  0.00           N
ATOM     98  CA  TRP A  79      60.816  40.631  92.348  0.00  0.00           C
ATOM     99  C   TRP A  79      61.484  41.735  93.165  0.00  0.00           C
ATOM    100  O   TRP A  79      60.912  42.158  94.172  0.00  0.00           O
ATOM    101  CB  TRP A  79      61.627  39.342  92.545  0.00  0.00           C
ATOM    102  CG  TRP A  79      60.828  38.123  92.999  0.00  0.00           C
ATOM    103  CD1 TRP A  79      60.867  37.628  94.231  0.00  0.00           C
ATOM    104  CD2 TRP A  79      60.180  37.179  92.202  0.00  0.00           C
ATOM    105  CE2 TRP A  79      59.880  36.082  92.996  0.00  0.00           C
ATOM    106  CE3 TRP A  79      59.872  37.223  90.851  0.00  0.00           C
ATOM    107  NE1 TRP A  79      60.388  36.388  94.175  0.00  0.00           N
ATOM    108  CZ2 TRP A  79      59.152  35.039  92.419  0.00  0.00           C
ATOM    109  CZ3 TRP A  79      59.144  36.170  90.304  0.00  0.00           C
ATOM    110  CH2 TRP A  79      58.844  35.053  91.058  0.00  0.00           C
ATOM    111  N   ARG A  80      62.244  42.633  92.542  0.00  0.00           N
ATOM    112  CA  ARG A  80      62.732  43.856  93.188  0.00  0.00           C
ATOM    113  C   ARG A  80      61.670  44.768  93.802  0.00  0.00           C
ATOM    114  O   ARG A  80      61.847  45.103  94.971  0.00  0.00           O
ATOM    115  CB  ARG A  80      63.462  44.743  92.175  0.00  0.00           C
ATOM    116  CG  ARG A  80      64.873  44.164  92.120  0.00  0.00           C
ATOM    117  CD  ARG A  80      65.872  45.243  91.707  0.00  0.00           C
ATOM    118  NE  ARG A  80      67.034  44.532  91.162  0.00  0.00           N
ATOM    119  CZ  ARG A  80      68.243  44.636  91.743  0.00  0.00           C
ATOM    120  NH1 ARG A  80      68.430  45.241  92.921  0.00  0.00           N
ATOM    121  NH2 ARG A  80      69.175  43.765  91.348  0.00  0.00           N
ATOM    122  N   PHE A  81      60.490  44.794  93.200  0.00  0.00           N
ATOM    123  CA  PHE A  81      59.409  45.734  93.525  0.00  0.00           C
ATOM    124  C   PHE A  81      58.777  45.409  94.885  0.00  0.00           C
ATOM    125  O   PHE A  81      58.685  46.263  95.771  0.00  0.00           O
ATOM    126  CB  PHE A  81      58.461  45.858  92.333  0.00  0.00           C
ATOM    127  CG  PHE A  81      57.129  46.568  92.588  0.00  0.00           C
ATOM    128  CD1 PHE A  81      56.907  47.551  93.543  0.00  0.00           C
ATOM    129  CD2 PHE A  81      56.071  46.303  91.727  0.00  0.00           C
ATOM    130  CE1 PHE A  81      55.716  48.270  93.508  0.00  0.00           C
ATOM    131  CE2 PHE A  81      54.860  46.971  91.732  0.00  0.00           C
ATOM    132  CZ  PHE A  81      54.688  48.035  92.608  0.00  0.00           C
ATOM    133  N   MET A  82      58.528  44.119  95.090  0.00  0.00           N
ATOM    134  CA  MET A  82      58.177  43.615  96.432  0.00  0.00           C
ATOM    135  C   MET A  82      59.235  43.710  97.533  0.00  0.00           C
ATOM    136  O   MET A  82      58.913  44.055  98.671  0.00  0.00           O
ATOM    137  CB  MET A  82      57.648  42.184  96.317  0.00  0.00           C
ATOM    138  CG  MET A  82      57.057  41.608  97.598  0.00  0.00           C
ATOM    139  SD  MET A  82      55.416  42.328  98.003  0.00  0.00           S
ATOM    140  CE  MET A  82      55.025  41.173  99.297  0.00  0.00           C
ATOM    141  N   PHE A  83      60.496  43.640  97.115  0.00  0.00           N
ATOM    142  CA  PHE A  83      61.634  43.825  98.016  0.00  0.00           C
ATOM    143  C   PHE A  83      61.691  45.198  98.691  0.00  0.00           C
ATOM    144  O   PHE A  83      61.509  45.293  99.910  0.00  0.00           O
ATOM    145  CB  PHE A  83      62.926  43.563  97.239  0.00  0.00           C
ATOM    146  CG  PHE A  83      64.224  43.438  98.032  0.00  0.00           C
ATOM    147  CD1 PHE A  83      64.173  42.833  99.284  0.00  0.00           C
ATOM    148  CD2 PHE A  83      65.385  43.546  97.283  0.00  0.00           C
ATOM    149  CE1 PHE A  83      65.353  42.357  99.838  0.00  0.00           C
ATOM    150  CE2 PHE A  83      66.525  43.050  97.897  0.00  0.00           C
ATOM    151  CZ  PHE A  83      66.554  42.425  99.140  0.00  0.00           C
ATOM    152  N   TYR A  84      61.622  46.255  97.886  0.00  0.00           N
ATOM    153  CA  TYR A  84      61.679  47.637  98.390  0.00  0.00           C
ATOM    154  C   TYR A  84      60.398  47.959  99.167  0.00  0.00           C
ATOM    155  O   TYR A  84      60.395  48.583 100.224  0.00  0.00           O
ATOM    156  CB  TYR A  84      62.110  48.562  97.247  0.00  0.00           C
ATOM    157  CG  TYR A  84      63.471  48.221  96.631  0.00  0.00           C
ATOM    158  CD1 TYR A  84      64.561  47.806  97.384  0.00  0.00           C
ATOM    159  CD2 TYR A  84      63.444  47.846  95.292  0.00  0.00           C
ATOM    160  CE1 TYR A  84      65.612  47.094  96.829  0.00  0.00           C
ATOM    161  CE2 TYR A  84      64.506  47.164  94.707  0.00  0.00           C
ATOM    162  CZ  TYR A  84      65.565  46.739  95.490  0.00  0.00           C
ATOM    163  OH  TYR A  84      66.546  45.928  94.995  0.00  0.00           O
ATOM    164  N   GLY A  85      59.309  47.306  98.768  0.00  0.00           N
ATOM    165  CA  GLY A  85      58.068  47.328  99.566  0.00  0.00           C
ATOM    166  C   GLY A  85      58.286  46.734 100.959  0.00  0.00           C
ATOM    167  O   GLY A  85      58.184  47.527 101.885  0.00  0.00           O
ATOM    168  N   ILE A  86      58.837  45.525 101.075  0.00  0.00           N
ATOM    169  CA  ILE A  86      59.316  44.901 102.318  0.00  0.00           C
ATOM    170  C   ILE A  86      60.324  45.685 103.146  0.00  0.00           C
ATOM    171  O   ILE A  86      59.982  45.900 104.315  0.00  0.00           O
ATOM    172  CB  ILE A  86      59.838  43.480 102.045  0.00  0.00           C
ATOM    173  CG1 ILE A  86      58.790  42.606 101.347  0.00  0.00           C
ATOM    174  CG2 ILE A  86      60.217  42.716 103.309  0.00  0.00           C
ATOM    175  CD  ILE A  86      59.232  41.224 100.863  0.00  0.00           C
ATOM    176  N   PHE A  87      61.174  46.433 102.455  0.00  0.00           N
ATOM    177  CA  PHE A  87      62.142  47.357 103.082  0.00  0.00           C
ATOM    178  C   PHE A  87      61.520  48.509 103.877  0.00  0.00           C
ATOM    179  O   PHE A  87      61.758  48.825 105.046  0.00  0.00           O
ATOM    180  CB  PHE A  87      63.123  48.034 102.121  0.00  0.00           C
ATOM    181  CG  PHE A  87      64.454  47.285 102.116  0.00  0.00           C
ATOM    182  CD1 PHE A  87      64.686  46.541 100.970  0.00  0.00           C
ATOM    183  CD2 PHE A  87      65.312  47.291 103.218  0.00  0.00           C
ATOM    184  CE1 PHE A  87      65.897  45.891 100.814  0.00  0.00           C
ATOM    185  CE2 PHE A  87      66.503  46.602 103.072  0.00  0.00           C
ATOM    186  CZ  PHE A  87      66.756  45.887 101.906  0.00  0.00           C
ATOM    187  N   LEU A  88      60.630  49.175 103.162  0.00  0.00           N
ATOM    188  CA  LEU A  88      59.808  50.326 103.586  0.00  0.00           C
ATOM    189  C   LEU A  88      58.747  50.040 104.656  0.00  0.00           C
ATOM    190  O   LEU A  88      58.515  50.903 105.502  0.00  0.00           O
ATOM    191  CB  LEU A  88      59.139  51.031 102.412  0.00  0.00           C
ATOM    192  CG  LEU A  88      59.879  52.179 101.719  0.00  0.00           C
ATOM    193  CD1 LEU A  88      60.236  53.293 102.705  0.00  0.00           C
ATOM    194  CD2 LEU A  88      61.111  51.757 100.912  0.00  0.00           C
ATOM    195  N   TYR A  89      58.178  48.839 104.730  0.00  0.00           N
ATOM    196  CA  TYR A  89      57.437  48.313 105.881  0.00  0.00           C
ATOM    197  C   TYR A  89      58.265  48.160 107.163  0.00  0.00           C
ATOM    198  O   TYR A  89      57.893  48.694 108.210  0.00  0.00           O
ATOM    199  CB  TYR A  89      56.639  47.041 105.615  0.00  0.00           C
ATOM    200  CG  TYR A  89      55.721  46.865 104.404  0.00  0.00           C
ATOM    201  CD1 TYR A  89      55.361  47.871 103.520  0.00  0.00           C
ATOM    202  CD2 TYR A  89      55.493  45.514 104.160  0.00  0.00           C
ATOM    203  CE1 TYR A  89      54.683  47.526 102.360  0.00  0.00           C
ATOM    204  CE2 TYR A  89      54.785  45.238 103.000  0.00  0.00           C
ATOM    205  CZ  TYR A  89      54.375  46.194 102.075  0.00  0.00           C
ATOM    206  OH  TYR A  89      53.427  45.899 101.155  0.00  0.00           O
ATOM    207  N   LEU A  90      59.476  47.640 106.977  0.00  0.00           N
ATOM    208  CA  LEU A  90      60.474  47.536 108.049  0.00  0.00           C
ATOM    209  C   LEU A  90      60.912  48.849 108.684  0.00  0.00           C
ATOM    210  O   LEU A  90      61.110  48.994 109.894  0.00  0.00           O
ATOM    211  CB  LEU A  90      61.666  46.655 107.665  0.00  0.00           C
ATOM    212  CG  LEU A  90      61.418  45.145 107.590  0.00  0.00           C
ATOM    213  CD1 LEU A  90      62.370  44.452 106.605  0.00  0.00           C
ATOM    214  CD2 LEU A  90      61.356  44.430 108.933  0.00  0.00           C
ATOM    215  N   GLY A  91      60.992  49.875 107.840  0.00  0.00           N
ATOM    216  CA  GLY A  91      61.200  51.297 108.154  0.00  0.00           C
ATOM    217  C   GLY A  91      60.148  52.019 108.990  0.00  0.00           C
ATOM    218  O   GLY A  91      60.316  52.145 110.200  0.00  0.00           O
ATOM    219  N   GLU A  92      58.929  51.846 108.469  0.00  0.00           N
ATOM    220  CA  GLU A  92      57.767  52.388 109.185  0.00  0.00           C
ATOM    221  C   GLU A  92      57.336  51.702 110.487  0.00  0.00           C
ATOM    222  O   GLU A  92      57.154  52.396 111.484  0.00  0.00           O
ATOM    223  CB  GLU A  92      56.628  52.652 108.202  0.00  0.00           C
ATOM    224  CG  GLU A  92      56.938  53.869 107.327  0.00  0.00           C
ATOM    225  CD  GLU A  92      57.156  55.143 108.162  0.00  0.00           C
ATOM    226  OE1 GLU A  92      56.415  56.111 107.907  0.00  0.00           O
ATOM    227  OE2 GLU A  92      58.275  55.446 108.623  0.00  0.00           O
ATOM    228  N   VAL A  93      57.637  50.413 110.613  0.00  0.00           N
ATOM    229  CA  VAL A  93      57.616  49.699 111.906  0.00  0.00           C
ATOM    230  C   VAL A  93      58.644  50.184 112.935  0.00  0.00           C
ATOM    231  O   VAL A  93      58.352  50.688 114.013  0.00  0.00           O
ATOM    232  CB  VAL A  93      57.708  48.179 111.852  0.00  0.00           C
ATOM    233  CG1 VAL A  93      57.646  47.494 113.225  0.00  0.00           C
ATOM    234  CG2 VAL A  93      56.469  47.584 111.173  0.00  0.00           C
ATOM    235  N   THR A  94      59.904  50.254 112.497  0.00  0.00           N
ATOM    236  CA  THR A  94      61.033  50.728 113.297  0.00  0.00           C
ATOM    237  C   THR A  94      61.031  52.229 113.590  0.00  0.00           C
ATOM    238  O   THR A  94      61.709  52.754 114.479  0.00  0.00           O
ATOM    239  CB  THR A  94      62.374  50.128 112.881  0.00  0.00           C
ATOM    240  CG2 THR A  94      62.475  48.660 113.318  0.00  0.00           C
ATOM    241  OG1 THR A  94      62.696  50.513 111.540  0.00  0.00           O
ATOM    242  N   LYS A  95      60.351  52.985 112.716  0.00  0.00           N
ATOM    243  CA  LYS A  95      60.029  54.396 112.940  0.00  0.00           C
ATOM    244  C   LYS A  95      59.027  54.619 114.077  0.00  0.00           C
ATOM    245  O   LYS A  95      59.415  55.174 115.106  0.00  0.00           O
ATOM    246  CB  LYS A  95      59.590  55.050 111.626  0.00  0.00           C
ATOM    247  CG  LYS A  95      59.578  56.571 111.840  0.00  0.00           C
ATOM    248  CD  LYS A  95      59.530  57.345 110.527  0.00  0.00           C
ATOM    249  CE  LYS A  95      59.288  58.816 110.860  0.00  0.00           C
ATOM    250  NZ  LYS A  95      59.119  59.511 109.577  0.00  0.00           N
ATOM    251  N   ALA A  96      57.978  53.808 113.999  0.00  0.00           N
ATOM    252  CA  ALA A  96      56.927  53.791 115.027  0.00  0.00           C
ATOM    253  C   ALA A  96      57.345  53.327 116.430  0.00  0.00           C
ATOM    254  O   ALA A  96      56.903  53.921 117.407  0.00  0.00           O
ATOM    255  CB  ALA A  96      55.668  53.137 114.458  0.00  0.00           C
ATOM    256  N   VAL A  97      58.336  52.459 116.615  0.00  0.00           N
ATOM    257  CA  VAL A  97      58.984  51.995 117.848  0.00  0.00           C
ATOM    258  C   VAL A  97      59.842  53.099 118.475  0.00  0.00           C
ATOM    259  O   VAL A  97      59.880  53.224 119.694  0.00  0.00           O
ATOM    260  CB  VAL A  97      59.846  50.765 117.565  0.00  0.00           C
ATOM    261  CG1 VAL A  97      60.664  50.351 118.788  0.00  0.00           C
ATOM    262  CG2 VAL A  97      58.978  49.582 117.128  0.00  0.00           C
ATOM    263  N   GLN A  98      60.432  54.016 117.702  0.00  0.00           N
ATOM    264  CA  GLN A  98      61.190  55.179 118.188  0.00  0.00           C
ATOM    265  C   GLN A  98      60.418  56.162 119.073  0.00  0.00           C
ATOM    266  O   GLN A  98      60.996  56.467 120.113  0.00  0.00           O
ATOM    267  CB  GLN A  98      61.921  55.785 116.987  0.00  0.00           C
ATOM    268  CG  GLN A  98      62.799  56.957 117.413  0.00  0.00           C
ATOM    269  CD  GLN A  98      63.480  57.663 116.232  0.00  0.00           C
ATOM    270  NE2 GLN A  98      62.810  58.721 115.806  0.00  0.00           N
ATOM    271  OE1 GLN A  98      64.621  57.483 115.814  0.00  0.00           O
ATOM    272  N   PRO A  99      59.178  56.559 118.819  0.00  0.00           N
ATOM    273  CA  PRO A  99      58.295  57.242 119.775  0.00  0.00           C
ATOM    274  C   PRO A  99      58.104  56.458 121.078  0.00  0.00           C
ATOM    275  O   PRO A  99      58.132  57.022 122.166  0.00  0.00           O
ATOM    276  CB  PRO A  99      56.956  57.308 119.033  0.00  0.00           C
ATOM    277  CG  PRO A  99      57.438  57.652 117.622  0.00  0.00           C
ATOM    278  CD  PRO A  99      58.650  56.733 117.458  0.00  0.00           C
ATOM    279  N   LEU A 100      57.796  55.167 120.933  0.00  0.00           N
ATOM    280  CA  LEU A 100      57.635  54.311 122.116  0.00  0.00           C
ATOM    281  C   LEU A 100      58.904  54.256 122.979  0.00  0.00           C
ATOM    282  O   LEU A 100      58.781  54.541 124.167  0.00  0.00           O
ATOM    283  CB  LEU A 100      57.127  53.018 121.481  0.00  0.00           C
ATOM    284  CG  LEU A 100      56.687  52.032 122.574  0.00  0.00           C
ATOM    285  CD1 LEU A 100      55.725  52.536 123.641  0.00  0.00           C
ATOM    286  CD2 LEU A 100      56.049  50.848 121.848  0.00  0.00           C
ATOM    287  N   LEU A 101      60.055  54.075 122.341  0.00  0.00           N
ATOM    288  CA  LEU A 101      61.354  54.129 123.033  0.00  0.00           C
ATOM    289  C   LEU A 101      61.481  55.492 123.698  0.00  0.00           C
ATOM    290  O   LEU A 101      61.679  55.527 124.918  0.00  0.00           O
ATOM    291  CB  LEU A 101      62.605  53.857 122.196  0.00  0.00           C
ATOM    292  CG  LEU A 101      62.718  52.425 121.672  0.00  0.00           C
ATOM    293  CD1 LEU A 101      64.109  52.194 121.065  0.00  0.00           C
ATOM    294  CD2 LEU A 101      62.587  51.390 122.786  0.00  0.00           C
ATOM    295  N   LEU A 102      61.261  56.539 122.903  0.00  0.00           N
ATOM    296  CA  LEU A 102      61.299  57.881 123.497  0.00  0.00           C
ATOM    297  C   LEU A 102      60.337  58.125 124.665  0.00  0.00           C
ATOM    298  O   LEU A 102      60.855  58.530 125.704  0.00  0.00           O
ATOM    299  CB  LEU A 102      61.229  58.947 122.403  0.00  0.00           C
ATOM    300  CG  LEU A 102      62.580  59.426 121.863  0.00  0.00           C
ATOM    301  CD1 LEU A 102      62.331  60.040 120.490  0.00  0.00           C
ATOM    302  CD2 LEU A 102      63.407  60.241 122.861  0.00  0.00           C
ATOM    303  N   GLY A 103      59.137  57.564 124.655  0.00  0.00           N
ATOM    304  CA  GLY A 103      58.166  57.647 125.763  0.00  0.00           C
ATOM    305  C   GLY A 103      58.674  57.013 127.057  0.00  0.00           C
ATOM    306  O   GLY A 103      58.712  57.608 128.134  0.00  0.00           O
ATOM    307  N   ARG A 104      59.096  55.782 126.793  0.00  0.00           N
ATOM    308  CA  ARG A 104      59.775  54.988 127.827  0.00  0.00           C
ATOM    309  C   ARG A 104      61.094  55.591 128.307  0.00  0.00           C
ATOM    310  O   ARG A 104      61.402  55.306 129.458  0.00  0.00           O
ATOM    311  CB  ARG A 104      59.988  53.635 127.143  0.00  0.00           C
ATOM    312  CG  ARG A 104      60.227  52.580 128.228  0.00  0.00           C
ATOM    313  CD  ARG A 104      60.190  51.187 127.604  0.00  0.00           C
ATOM    314  NE  ARG A 104      60.399  50.131 128.608  0.00  0.00           N
ATOM    315  CZ  ARG A 104      60.141  48.821 128.493  0.00  0.00           C
ATOM    316  NH1 ARG A 104      59.483  48.246 127.475  0.00  0.00           N
ATOM    317  NH2 ARG A 104      60.560  48.055 129.507  0.00  0.00           N
ATOM    318  N   ILE A 105      61.964  56.249 127.545  0.00  0.00           N
ATOM    319  CA  ILE A 105      63.133  56.912 128.134  0.00  0.00           C
ATOM    320  C   ILE A 105      62.740  58.006 129.129  0.00  0.00           C
ATOM    321  O   ILE A 105      63.138  57.901 130.290  0.00  0.00           O
ATOM    322  CB  ILE A 105      63.964  57.519 126.993  0.00  0.00           C
ATOM    323  CG1 ILE A 105      64.586  56.456 126.088  0.00  0.00           C
ATOM    324  CG2 ILE A 105      65.122  58.332 127.561  0.00  0.00           C
ATOM    325  CD  ILE A 105      65.218  57.091 124.847  0.00  0.00           C
ATOM    326  N   ILE A 106      61.880  58.913 128.664  0.00  0.00           N
ATOM    327  CA  ILE A 106      61.337  60.066 129.398  0.00  0.00           C
ATOM    328  C   ILE A 106      60.656  59.600 130.679  0.00  0.00           C
ATOM    329  O   ILE A 106      60.874  60.205 131.727  0.00  0.00           O
ATOM    330  CB  ILE A 106      60.338  60.891 128.583  0.00  0.00           C
ATOM    331  CG1 ILE A 106      60.870  61.126 127.173  0.00  0.00           C
ATOM    332  CG2 ILE A 106      59.925  62.224 129.217  0.00  0.00           C
ATOM    333  CD  ILE A 106      62.279  61.667 126.983  0.00  0.00           C
ATOM    334  N   ALA A 107      59.867  58.529 130.572  0.00  0.00           N
ATOM    335  CA  ALA A 107      59.436  57.814 131.785  0.00  0.00           C
ATOM    336  C   ALA A 107      60.475  57.589 132.877  0.00  0.00           C
ATOM    337  O   ALA A 107      60.292  58.094 133.975  0.00  0.00           O
ATOM    338  CB  ALA A 107      58.848  56.451 131.410  0.00  0.00           C
ATOM    339  N   SER A 108      61.696  57.239 132.461  0.00  0.00           N
ATOM    340  CA  SER A 108      62.865  56.944 133.294  0.00  0.00           C
ATOM    341  C   SER A 108      63.622  58.157 133.820  0.00  0.00           C
ATOM    342  O   SER A 108      64.561  57.991 134.592  0.00  0.00           O
ATOM    343  CB  SER A 108      63.877  56.052 132.569  0.00  0.00           C
ATOM    344  OG  SER A 108      63.498  54.681 132.454  0.00  0.00           O
ATOM    345  N   TYR A 109      63.242  59.324 133.304  0.00  0.00           N
ATOM    346  CA  TYR A 109      63.720  60.577 133.900  0.00  0.00           C
ATOM    347  C   TYR A 109      62.997  61.191 135.106  0.00  0.00           C
ATOM    348  O   TYR A 109      63.315  62.254 135.632  0.00  0.00           O
ATOM    349  CB  TYR A 109      63.660  61.693 132.865  0.00  0.00           C
ATOM    350  CG  TYR A 109      64.872  61.690 131.917  0.00  0.00           C
ATOM    351  CD1 TYR A 109      65.690  62.811 131.874  0.00  0.00           C
ATOM    352  CD2 TYR A 109      65.184  60.687 131.012  0.00  0.00           C
ATOM    353  CE1 TYR A 109      66.742  62.938 130.985  0.00  0.00           C
ATOM    354  CE2 TYR A 109      66.235  60.794 130.113  0.00  0.00           C
ATOM    355  CZ  TYR A 109      67.094  61.885 130.150  0.00  0.00           C
ATOM    356  OH  TYR A 109      68.395  61.546 129.953  0.00  0.00           O
ATOM    357  N   ASP A 110      61.967  60.452 135.518  0.00  0.00           N
ATOM    358  CA  ASP A 110      61.225  60.636 136.766  0.00  0.00           C
ATOM    359  C   ASP A 110      61.794  59.832 137.940  0.00  0.00           C
ATOM    360  O   ASP A 110      61.782  60.337 139.068  0.00  0.00           O
ATOM    361  CB  ASP A 110      59.726  60.484 136.514  0.00  0.00           C
ATOM    362  CG  ASP A 110      58.894  60.478 137.803  0.00  0.00           C
ATOM    363  OD1 ASP A 110      58.392  61.559 138.198  0.00  0.00           O
ATOM    364  OD2 ASP A 110      58.634  59.370 138.307  0.00  0.00           O
ATOM    365  N   PRO A 111      62.066  58.532 137.826  0.00  0.00           N
ATOM    366  CA  PRO A 111      62.895  57.817 138.800  0.00  0.00           C
ATOM    367  C   PRO A 111      64.395  58.118 138.671  0.00  0.00           C
ATOM    368  O   PRO A 111      64.876  58.604 137.660  0.00  0.00           O
ATOM    369  CB  PRO A 111      62.657  56.325 138.566  0.00  0.00           C
ATOM    370  CG  PRO A 111      61.979  56.169 137.206  0.00  0.00           C
ATOM    371  CD  PRO A 111      61.398  57.567 136.949  0.00  0.00           C
ATOM    372  N   ASP A 112      65.104  57.603 139.675  0.00  0.00           N
ATOM    373  CA  ASP A 112      66.564  57.765 139.796  0.00  0.00           C
ATOM    374  C   ASP A 112      67.054  56.549 140.592  0.00  0.00           C
ATOM    375  O   ASP A 112      66.712  56.453 141.772  0.00  0.00           O
ATOM    376  CB  ASP A 112      66.971  59.038 140.542  0.00  0.00           C
ATOM    377  CG  ASP A 112      68.420  59.520 140.642  0.00  0.00           C
ATOM    378  OD1 ASP A 112      68.830  60.488 139.968  0.00  0.00           O
ATOM    379  OD2 ASP A 112      69.120  58.915 141.475  0.00  0.00           O
ATOM    380  N   ASN A 113      68.045  55.977 139.926  0.00  0.00           N
ATOM    381  CA  ASN A 113      68.726  54.810 140.532  0.00  0.00           C
ATOM    382  C   ASN A 113      69.778  54.257 139.566  0.00  0.00           C
ATOM    383  O   ASN A 113      69.769  54.462 138.355  0.00  0.00           O
ATOM    384  CB  ASN A 113      67.816  53.641 140.935  0.00  0.00           C
ATOM    385  CG  ASN A 113      66.969  53.105 139.776  0.00  0.00           C
ATOM    386  ND2 ASN A 113      65.708  53.524 139.753  0.00  0.00           N
ATOM    387  OD1 ASN A 113      67.301  52.073 139.201  0.00  0.00           O
ATOM    388  N   LYS A 114      70.648  53.390 140.071  0.00  0.00           N
ATOM    389  CA  LYS A 114      71.710  52.868 139.195  0.00  0.00           C
ATOM    390  C   LYS A 114      71.293  51.963 138.038  0.00  0.00           C
ATOM    391  O   LYS A 114      71.764  52.129 136.918  0.00  0.00           O
ATOM    392  CB  LYS A 114      72.839  52.263 140.039  0.00  0.00           C
ATOM    393  CG  LYS A 114      73.988  53.254 140.117  0.00  0.00           C
ATOM    394  CD  LYS A 114      73.865  54.369 141.162  0.00  0.00           C
ATOM    395  CE  LYS A 114      74.444  53.955 142.514  0.00  0.00           C
ATOM    396  NZ  LYS A 114      73.493  53.368 143.465  0.00  0.00           N
ATOM    397  N   GLU A 115      70.253  51.173 138.299  0.00  0.00           N
ATOM    398  CA  GLU A 115      69.636  50.377 137.222  0.00  0.00           C
ATOM    399  C   GLU A 115      68.856  51.263 136.257  0.00  0.00           C
ATOM    400  O   GLU A 115      68.858  50.958 135.058  0.00  0.00           O
ATOM    401  CB  GLU A 115      68.596  49.429 137.824  0.00  0.00           C
ATOM    402  CG  GLU A 115      69.135  48.584 138.968  0.00  0.00           C
ATOM    403  CD  GLU A 115      68.912  49.110 140.386  0.00  0.00           C
ATOM    404  OE1 GLU A 115      68.052  48.602 141.137  0.00  0.00           O
ATOM    405  OE2 GLU A 115      69.701  50.012 140.763  0.00  0.00           O
ATOM    406  N   GLU A 116      68.234  52.373 136.641  0.00  0.00           N
ATOM    407  CA  GLU A 116      67.735  53.389 135.706  0.00  0.00           C
ATOM    408  C   GLU A 116      68.836  53.987 134.825  0.00  0.00           C
ATOM    409  O   GLU A 116      68.557  53.941 133.625  0.00  0.00           O
ATOM    410  CB  GLU A 116      67.102  54.522 136.521  0.00  0.00           C
ATOM    411  CG  GLU A 116      66.982  55.939 135.964  0.00  0.00           C
ATOM    412  CD  GLU A 116      68.210  56.831 136.053  0.00  0.00           C
ATOM    413  OE1 GLU A 116      68.628  57.166 137.192  0.00  0.00           O
ATOM    414  OE2 GLU A 116      68.702  57.307 135.001  0.00  0.00           O
ATOM    415  N   ARG A 117      70.065  54.000 135.347  0.00  0.00           N
ATOM    416  CA  ARG A 117      71.135  54.588 134.537  0.00  0.00           C
ATOM    417  C   ARG A 117      71.448  53.713 133.321  0.00  0.00           C
ATOM    418  O   ARG A 117      71.659  54.229 132.219  0.00  0.00           O
ATOM    419  CB  ARG A 117      72.384  54.843 135.387  0.00  0.00           C
ATOM    420  CG  ARG A 117      72.241  56.037 136.322  0.00  0.00           C
ATOM    421  CD  ARG A 117      71.770  57.354 135.716  0.00  0.00           C
ATOM    422  NE  ARG A 117      72.781  57.871 134.785  0.00  0.00           N
ATOM    423  CZ  ARG A 117      72.593  58.025 133.474  0.00  0.00           C
ATOM    424  NH1 ARG A 117      71.475  57.641 132.844  0.00  0.00           N
ATOM    425  NH2 ARG A 117      73.503  58.824 132.893  0.00  0.00           N
ATOM    426  N   SER A 118      71.459  52.414 133.586  0.00  0.00           N
ATOM    427  CA  SER A 118      71.512  51.300 132.621  0.00  0.00           C
ATOM    428  C   SER A 118      70.374  51.185 131.609  0.00  0.00           C
ATOM    429  O   SER A 118      70.596  51.050 130.410  0.00  0.00           O
ATOM    430  CB  SER A 118      71.823  49.913 133.187  0.00  0.00           C
ATOM    431  OG  SER A 118      73.222  49.846 133.490  0.00  0.00           O
ATOM    432  N   ILE A 119      69.133  51.236 132.097  0.00  0.00           N
ATOM    433  CA  ILE A 119      68.004  51.270 131.155  0.00  0.00           C
ATOM    434  C   ILE A 119      67.894  52.517 130.270  0.00  0.00           C
ATOM    435  O   ILE A 119      67.536  52.441 129.100  0.00  0.00           O
ATOM    436  CB  ILE A 119      66.674  50.932 131.835  0.00  0.00           C
ATOM    437  CG1 ILE A 119      66.894  49.585 132.531  0.00  0.00           C
ATOM    438  CG2 ILE A 119      65.405  51.157 131.022  0.00  0.00           C
ATOM    439  CD  ILE A 119      65.743  49.358 133.520  0.00  0.00           C
ATOM    440  N   ALA A 120      68.302  53.689 130.746  0.00  0.00           N
ATOM    441  CA  ALA A 120      68.362  54.926 129.951  0.00  0.00           C
ATOM    442  C   ALA A 120      69.374  54.812 128.813  0.00  0.00           C
ATOM    443  O   ALA A 120      69.096  55.037 127.631  0.00  0.00           O
ATOM    444  CB  ALA A 120      68.949  56.020 130.857  0.00  0.00           C
ATOM    445  N   ILE A 121      70.514  54.215 129.147  0.00  0.00           N
ATOM    446  CA  ILE A 121      71.566  53.872 128.170  0.00  0.00           C
ATOM    447  C   ILE A 121      71.139  52.787 127.184  0.00  0.00           C
ATOM    448  O   ILE A 121      71.260  53.112 126.003  0.00  0.00           O
ATOM    449  CB  ILE A 121      72.945  53.696 128.813  0.00  0.00           C
ATOM    450  CG1 ILE A 121      73.323  54.950 129.618  0.00  0.00           C
ATOM    451  CG2 ILE A 121      73.937  53.412 127.676  0.00  0.00           C
ATOM    452  CD  ILE A 121      74.361  54.645 130.691  0.00  0.00           C
ATOM    453  N   TYR A 122      70.529  51.688 127.628  0.00  0.00           N
ATOM    454  CA  TYR A 122      70.012  50.634 126.731  0.00  0.00           C
ATOM    455  C   TYR A 122      68.973  51.169 125.747  0.00  0.00           C
ATOM    456  O   TYR A 122      68.975  50.844 124.569  0.00  0.00           O
ATOM    457  CB  TYR A 122      69.492  49.397 127.476  0.00  0.00           C
ATOM    458  CG  TYR A 122      69.285  48.222 126.510  0.00  0.00           C
ATOM    459  CD1 TYR A 122      70.376  47.492 126.035  0.00  0.00           C
ATOM    460  CD2 TYR A 122      68.066  48.118 125.849  0.00  0.00           C
ATOM    461  CE1 TYR A 122      70.149  46.557 125.028  0.00  0.00           C
ATOM    462  CE2 TYR A 122      67.899  47.274 124.762  0.00  0.00           C
ATOM    463  CZ  TYR A 122      68.950  46.453 124.347  0.00  0.00           C
ATOM    464  OH  TYR A 122      68.692  45.310 123.651  0.00  0.00           O
ATOM    465  N   LEU A 123      68.061  51.980 126.273  0.00  0.00           N
ATOM    466  CA  LEU A 123      67.042  52.656 125.468  0.00  0.00           C
ATOM    467  C   LEU A 123      67.612  53.672 124.465  0.00  0.00           C
ATOM    468  O   LEU A 123      67.064  53.797 123.373  0.00  0.00           O
ATOM    469  CB  LEU A 123      66.009  53.298 126.394  0.00  0.00           C
ATOM    470  CG  LEU A 123      64.940  52.350 126.966  0.00  0.00           C
ATOM    471  CD1 LEU A 123      64.147  53.093 128.042  0.00  0.00           C
ATOM    472  CD2 LEU A 123      63.942  51.824 125.937  0.00  0.00           C
ATOM    473  N   GLY A 124      68.751  54.285 124.794  0.00  0.00           N
ATOM    474  CA  GLY A 124      69.491  55.172 123.891  0.00  0.00           C
ATOM    475  C   GLY A 124      70.214  54.538 122.705  0.00  0.00           C
ATOM    476  O   GLY A 124      70.135  54.963 121.563  0.00  0.00           O
ATOM    477  N   ILE A 125      70.665  53.329 123.021  0.00  0.00           N
ATOM    478  CA  ILE A 125      71.237  52.406 122.036  0.00  0.00           C
ATOM    479  C   ILE A 125      70.169  51.831 121.106  0.00  0.00           C
ATOM    480  O   ILE A 125      70.261  51.956 119.886  0.00  0.00           O
ATOM    481  CB  ILE A 125      71.937  51.320 122.861  0.00  0.00           C
ATOM    482  CG1 ILE A 125      73.085  51.985 123.630  0.00  0.00           C
ATOM    483  CG2 ILE A 125      72.430  50.207 121.937  0.00  0.00           C
ATOM    484  CD  ILE A 125      74.055  51.049 124.346  0.00  0.00           C
ATOM    485  N   GLY A 126      69.029  51.452 121.676  0.00  0.00           N
ATOM    486  CA  GLY A 126      67.770  51.188 120.955  0.00  0.00           C
ATOM    487  C   GLY A 126      67.380  52.313 120.000  0.00  0.00           C
ATOM    488  O   GLY A 126      67.493  52.008 118.811  0.00  0.00           O
ATOM    489  N   LEU A 127      67.308  53.555 120.485  0.00  0.00           N
ATOM    490  CA  LEU A 127      67.168  54.812 119.739  0.00  0.00           C
ATOM    491  C   LEU A 127      68.070  54.878 118.510  0.00  0.00           C
ATOM    492  O   LEU A 127      67.562  54.703 117.400  0.00  0.00           O
ATOM    493  CB  LEU A 127      67.435  56.046 120.605  0.00  0.00           C
ATOM    494  CG  LEU A 127      66.455  57.184 120.328  0.00  0.00           C
ATOM    495  CD1 LEU A 127      65.094  56.795 120.918  0.00  0.00           C
ATOM    496  CD2 LEU A 127      67.002  58.477 120.934  0.00  0.00           C
ATOM    497  N   CYS A 128      69.360  54.720 118.753  0.00  0.00           N
ATOM    498  CA  CYS A 128      70.401  54.877 117.734  0.00  0.00           C
ATOM    499  C   CYS A 128      70.294  53.832 116.618  0.00  0.00           C
ATOM    500  O   CYS A 128      70.386  54.087 115.427  0.00  0.00           O
ATOM    501  CB  CYS A 128      71.780  54.761 118.397  0.00  0.00           C
ATOM    502  SG  CYS A 128      71.977  56.146 119.581  0.00  0.00           S
ATOM    503  N   LEU A 129      70.135  52.574 117.013  0.00  0.00           N
ATOM    504  CA  LEU A 129      69.868  51.460 116.087  0.00  0.00           C
ATOM    505  C   LEU A 129      68.799  51.684 115.015  0.00  0.00           C
ATOM    506  O   LEU A 129      69.021  51.669 113.805  0.00  0.00           O
ATOM    507  CB  LEU A 129      69.888  50.092 116.773  0.00  0.00           C
ATOM    508  CG  LEU A 129      71.238  49.435 117.058  0.00  0.00           C
ATOM    509  CD1 LEU A 129      71.741  48.940 115.701  0.00  0.00           C
ATOM    510  CD2 LEU A 129      72.196  50.369 117.796  0.00  0.00           C
ATOM    511  N   LEU A 130      67.688  52.195 115.531  0.00  0.00           N
ATOM    512  CA  LEU A 130      66.528  52.610 114.727  0.00  0.00           C
ATOM    513  C   LEU A 130      66.759  53.756 113.733  0.00  0.00           C
ATOM    514  O   LEU A 130      66.551  53.481 112.554  0.00  0.00           O
ATOM    515  CB  LEU A 130      65.257  52.832 115.544  0.00  0.00           C
ATOM    516  CG  LEU A 130      64.887  51.666 116.469  0.00  0.00           C
ATOM    517  CD1 LEU A 130      63.545  51.897 117.166  0.00  0.00           C
ATOM    518  CD2 LEU A 130      64.739  50.352 115.704  0.00  0.00           C
ATOM    519  N   PHE A 131      67.557  54.699 114.210  0.00  0.00           N
ATOM    520  CA  PHE A 131      68.027  55.806 113.366  0.00  0.00           C
ATOM    521  C   PHE A 131      68.999  55.273 112.310  0.00  0.00           C
ATOM    522  O   PHE A 131      68.671  55.478 111.149  0.00  0.00           O
ATOM    523  CB  PHE A 131      68.574  56.960 114.212  0.00  0.00           C
ATOM    524  CG  PHE A 131      68.945  58.107 113.278  0.00  0.00           C
ATOM    525  CD1 PHE A 131      68.014  59.095 112.983  0.00  0.00           C
ATOM    526  CD2 PHE A 131      70.265  58.267 112.870  0.00  0.00           C
ATOM    527  CE1 PHE A 131      68.464  60.182 112.239  0.00  0.00           C
ATOM    528  CE2 PHE A 131      70.665  59.394 112.156  0.00  0.00           C
ATOM    529  CZ  PHE A 131      69.774  60.402 111.820  0.00  0.00           C
ATOM    530  N   ILE A 132      69.950  54.395 112.615  0.00  0.00           N
ATOM    531  CA  ILE A 132      70.672  53.602 111.610  0.00  0.00           C
ATOM    532  C   ILE A 132      69.795  52.827 110.622  0.00  0.00           C
ATOM    533  O   ILE A 132      69.956  53.152 109.450  0.00  0.00           O
ATOM    534  CB  ILE A 132      71.802  52.725 112.145  0.00  0.00           C
ATOM    535  CG1 ILE A 132      72.690  53.630 113.013  0.00  0.00           C
ATOM    536  CG2 ILE A 132      72.695  52.241 111.009  0.00  0.00           C
ATOM    537  CD  ILE A 132      73.810  52.914 113.777  0.00  0.00           C
ATOM    538  N   VAL A 133      68.795  52.087 111.083  0.00  0.00           N
ATOM    539  CA  VAL A 133      67.817  51.313 110.295  0.00  0.00           C
ATOM    540  C   VAL A 133      66.977  52.088 109.280  0.00  0.00           C
ATOM    541  O   VAL A 133      66.820  51.663 108.142  0.00  0.00           O
ATOM    542  CB  VAL A 133      67.027  50.256 111.078  0.00  0.00           C
ATOM    543  CG1 VAL A 133      65.858  49.521 110.419  0.00  0.00           C
ATOM    544  CG2 VAL A 133      67.927  49.169 111.644  0.00  0.00           C
ATOM    545  N   ARG A 134      66.686  53.349 109.604  0.00  0.00           N
ATOM    546  CA  ARG A 134      66.126  54.294 108.620  0.00  0.00           C
ATOM    547  C   ARG A 134      67.038  54.550 107.410  0.00  0.00           C
ATOM    548  O   ARG A 134      66.559  54.605 106.279  0.00  0.00           O
ATOM    549  CB  ARG A 134      65.763  55.587 109.354  0.00  0.00           C
ATOM    550  CG  ARG A 134      64.374  56.064 108.940  0.00  0.00           C
ATOM    551  CD  ARG A 134      63.731  56.858 110.085  0.00  0.00           C
ATOM    552  NE  ARG A 134      63.480  56.073 111.298  0.00  0.00           N
ATOM    553  CZ  ARG A 134      63.758  56.358 112.577  0.00  0.00           C
ATOM    554  NH1 ARG A 134      64.416  57.461 112.954  0.00  0.00           N
ATOM    555  NH2 ARG A 134      63.227  55.612 113.570  0.00  0.00           N
ATOM    556  N   THR A 135      68.337  54.603 107.662  0.00  0.00           N
ATOM    557  CA  THR A 135      69.268  54.949 106.582  0.00  0.00           C
ATOM    558  C   THR A 135      69.691  53.766 105.697  0.00  0.00           C
ATOM    559  O   THR A 135      69.663  53.831 104.467  0.00  0.00           O
ATOM    560  CB  THR A 135      70.327  56.022 106.859  0.00  0.00           C
ATOM    561  CG2 THR A 135      71.206  55.487 107.993  0.00  0.00           C
ATOM    562  OG1 THR A 135      71.198  56.148 105.730  0.00  0.00           O
ATOM    563  N   LEU A 136      69.771  52.649 106.412  0.00  0.00           N
ATOM    564  CA  LEU A 136      69.804  51.287 105.868  0.00  0.00           C
ATOM    565  C   LEU A 136      68.545  50.832 105.138  0.00  0.00           C
ATOM    566  O   LEU A 136      68.627  49.829 104.422  0.00  0.00           O
ATOM    567  CB  LEU A 136      70.123  50.181 106.873  0.00  0.00           C
ATOM    568  CG  LEU A 136      71.542  50.135 107.455  0.00  0.00           C
ATOM    569  CD1 LEU A 136      71.572  49.060 108.540  0.00  0.00           C
ATOM    570  CD2 LEU A 136      72.494  49.931 106.278  0.00  0.00           C
ATOM    571  N   LEU A 137      67.414  51.492 105.373  0.00  0.00           N
ATOM    572  CA  LEU A 137      66.175  51.477 104.581  0.00  0.00           C
ATOM    573  C   LEU A 137      66.357  52.272 103.288  0.00  0.00           C
ATOM    574  O   LEU A 137      66.289  51.638 102.241  0.00  0.00           O
ATOM    575  CB  LEU A 137      65.173  52.120 105.537  0.00  0.00           C
ATOM    576  CG  LEU A 137      63.673  52.318 105.274  0.00  0.00           C
ATOM    577  CD1 LEU A 137      63.221  53.600 105.968  0.00  0.00           C
ATOM    578  CD2 LEU A 137      63.296  52.301 103.794  0.00  0.00           C
ATOM    579  N   LEU A 138      66.445  53.593 103.403  0.00  0.00           N
ATOM    580  CA  LEU A 138      66.606  54.558 102.299  0.00  0.00           C
ATOM    581  C   LEU A 138      67.717  54.335 101.272  0.00  0.00           C
ATOM    582  O   LEU A 138      67.329  54.160 100.122  0.00  0.00           O
ATOM    583  CB  LEU A 138      66.583  55.931 102.974  0.00  0.00           C
ATOM    584  CG  LEU A 138      65.202  56.372 103.460  0.00  0.00           C
ATOM    585  CD1 LEU A 138      65.279  57.794 104.004  0.00  0.00           C
ATOM    586  CD2 LEU A 138      64.133  56.386 102.368  0.00  0.00           C
ATOM    587  N   HIS A 139      68.847  53.788 101.706  0.00  0.00           N
ATOM    588  CA  HIS A 139      69.909  53.505 100.719  0.00  0.00           C
ATOM    589  C   HIS A 139      69.712  52.311  99.783  0.00  0.00           C
ATOM    590  O   HIS A 139      70.054  52.547  98.623  0.00  0.00           O
ATOM    591  CB  HIS A 139      71.308  53.440 101.331  0.00  0.00           C
ATOM    592  CG  HIS A 139      71.917  54.841 101.446  0.00  0.00           C
ATOM    593  CD2 HIS A 139      72.615  55.256 102.506  0.00  0.00           C
ATOM    594  ND1 HIS A 139      72.027  55.697 100.443  0.00  0.00           N
ATOM    595  CE1 HIS A 139      72.835  56.639 100.900  0.00  0.00           C
ATOM    596  NE2 HIS A 139      73.274  56.335 102.112  0.00  0.00           N
ATOM    597  N   PRO A 140      69.403  51.103 100.228  0.00  0.00           N
ATOM    598  CA  PRO A 140      68.995  49.979  99.372  0.00  0.00           C
ATOM    599  C   PRO A 140      67.696  50.334  98.659  0.00  0.00           C
ATOM    600  O   PRO A 140      67.698  50.049  97.460  0.00  0.00           O
ATOM    601  CB  PRO A 140      68.905  48.813 100.357  0.00  0.00           C
ATOM    602  CG  PRO A 140      69.813  49.219 101.517  0.00  0.00           C
ATOM    603  CD  PRO A 140      69.471  50.709 101.640  0.00  0.00           C
ATOM    604  N   ALA A 141      66.804  51.126  99.244  0.00  0.00           N
ATOM    605  CA  ALA A 141      65.565  51.562  98.580  0.00  0.00           C
ATOM    606  C   ALA A 141      65.806  52.427  97.337  0.00  0.00           C
ATOM    607  O   ALA A 141      65.498  51.932  96.258  0.00  0.00           O
ATOM    608  CB  ALA A 141      64.582  52.085  99.626  0.00  0.00           C
ATOM    609  N   ILE A 142      66.724  53.379  97.504  0.00  0.00           N
ATOM    610  CA  ILE A 142      67.215  54.184  96.372  0.00  0.00           C
ATOM    611  C   ILE A 142      68.018  53.461  95.286  0.00  0.00           C
ATOM    612  O   ILE A 142      67.720  53.375  94.096  0.00  0.00           O
ATOM    613  CB  ILE A 142      67.783  55.586  96.597  0.00  0.00           C
ATOM    614  CG1 ILE A 142      69.032  55.511  97.479  0.00  0.00           C
ATOM    615  CG2 ILE A 142      66.721  56.438  97.302  0.00  0.00           C
ATOM    616  CD  ILE A 142      69.560  56.873  97.924  0.00  0.00           C
ATOM    617  N   PHE A 143      68.948  52.644  95.771  0.00  0.00           N
ATOM    618  CA  PHE A 143      69.790  51.801  94.916  0.00  0.00           C
ATOM    619  C   PHE A 143      68.973  50.797  94.099  0.00  0.00           C
ATOM    620  O   PHE A 143      69.134  50.872  92.878  0.00  0.00           O
ATOM    621  CB  PHE A 143      70.750  51.016  95.810  0.00  0.00           C
ATOM    622  CG  PHE A 143      71.332  49.724  95.237  0.00  0.00           C
ATOM    623  CD1 PHE A 143      72.453  49.782  94.418  0.00  0.00           C
ATOM    624  CD2 PHE A 143      71.022  48.466  95.752  0.00  0.00           C
ATOM    625  CE1 PHE A 143      73.235  48.701  94.024  0.00  0.00           C
ATOM    626  CE2 PHE A 143      71.874  47.386  95.587  0.00  0.00           C
ATOM    627  CZ  PHE A 143      72.885  47.503  94.638  0.00  0.00           C
ATOM    628  N   GLY A 144      68.002  50.148  94.730  0.00  0.00           N
ATOM    629  CA  GLY A 144      67.024  49.265  94.082  0.00  0.00           C
ATOM    630  C   GLY A 144      66.015  49.970  93.177  0.00  0.00           C
ATOM    631  O   GLY A 144      65.677  49.365  92.149  0.00  0.00           O
ATOM    632  N   LEU A 145      65.473  51.121  93.542  0.00  0.00           N
ATOM    633  CA  LEU A 145      64.553  51.886  92.697  0.00  0.00           C
ATOM    634  C   LEU A 145      65.205  52.251  91.357  0.00  0.00           C
ATOM    635  O   LEU A 145      64.517  52.246  90.336  0.00  0.00           O
ATOM    636  CB  LEU A 145      64.031  53.178  93.321  0.00  0.00           C
ATOM    637  CG  LEU A 145      62.630  52.999  93.919  0.00  0.00           C
ATOM    638  CD1 LEU A 145      62.619  52.114  95.163  0.00  0.00           C
ATOM    639  CD2 LEU A 145      61.819  54.289  94.013  0.00  0.00           C
ATOM    640  N   HIS A 146      66.455  52.693  91.357  0.00  0.00           N
ATOM    641  CA  HIS A 146      67.246  52.918  90.137  0.00  0.00           C
ATOM    642  C   HIS A 146      67.609  51.646  89.363  0.00  0.00           C
ATOM    643  O   HIS A 146      67.211  51.610  88.192  0.00  0.00           O
ATOM    644  CB  HIS A 146      68.545  53.671  90.416  0.00  0.00           C
ATOM    645  CG  HIS A 146      68.472  54.974  91.210  0.00  0.00           C
ATOM    646  CD2 HIS A 146      69.371  55.369  92.120  0.00  0.00           C
ATOM    647  ND1 HIS A 146      67.562  55.943  91.085  0.00  0.00           N
ATOM    648  CE1 HIS A 146      67.939  56.936  91.871  0.00  0.00           C
ATOM    649  NE2 HIS A 146      69.039  56.590  92.534  0.00  0.00           N
ATOM    650  N   HIS A 147      67.939  50.559  90.058  0.00  0.00           N
ATOM    651  CA  HIS A 147      68.021  49.207  89.504  0.00  0.00           C
ATOM    652  C   HIS A 147      66.823  48.652  88.734  0.00  0.00           C
ATOM    653  O   HIS A 147      66.965  48.447  87.525  0.00  0.00           O
ATOM    654  CB  HIS A 147      68.451  48.151  90.529  0.00  0.00           C
ATOM    655  CG  HIS A 147      69.941  47.813  90.432  0.00  0.00           C
ATOM    656  CD2 HIS A 147      70.770  47.888  91.473  0.00  0.00           C
ATOM    657  ND1 HIS A 147      70.474  47.209  89.376  0.00  0.00           N
ATOM    658  CE1 HIS A 147      71.673  46.852  89.849  0.00  0.00           C
ATOM    659  NE2 HIS A 147      71.861  47.207  91.118  0.00  0.00           N
ATOM    660  N   ILE A 148      65.652  48.743  89.352  0.00  0.00           N
ATOM    661  CA  ILE A 148      64.353  48.370  88.771  0.00  0.00           C
ATOM    662  C   ILE A 148      63.794  49.385  87.776  0.00  0.00           C
ATOM    663  O   ILE A 148      63.156  49.080  86.777  0.00  0.00           O
ATOM    664  CB  ILE A 148      63.312  47.993  89.831  0.00  0.00           C
ATOM    665  CG1 ILE A 148      62.124  47.279  89.192  0.00  0.00           C
ATOM    666  CG2 ILE A 148      62.910  49.196  90.686  0.00  0.00           C
ATOM    667  CD  ILE A 148      62.536  45.907  88.649  0.00  0.00           C
ATOM    668  N   GLY A 149      64.232  50.626  87.982  0.00  0.00           N
ATOM    669  CA  GLY A 149      64.133  51.652  86.927  0.00  0.00           C
ATOM    670  C   GLY A 149      64.805  51.257  85.610  0.00  0.00           C
ATOM    671  O   GLY A 149      64.117  50.992  84.630  0.00  0.00           O
ATOM    672  N   MET A 150      66.095  50.949  85.713  0.00  0.00           N
ATOM    673  CA  MET A 150      66.918  50.425  84.617  0.00  0.00           C
ATOM    674  C   MET A 150      66.390  49.112  84.031  0.00  0.00           C
ATOM    675  O   MET A 150      66.302  48.947  82.812  0.00  0.00           O
ATOM    676  CB  MET A 150      68.417  50.338  84.900  0.00  0.00           C
ATOM    677  CG  MET A 150      69.129  50.913  83.678  0.00  0.00           C
ATOM    678  SD  MET A 150      68.607  52.652  83.430  0.00  0.00           S
ATOM    679  CE  MET A 150      69.169  53.016  81.779  0.00  0.00           C
ATOM    680  N   GLN A 151      65.870  48.225  84.874  0.00  0.00           N
ATOM    681  CA  GLN A 151      65.182  46.992  84.458  0.00  0.00           C
ATOM    682  C   GLN A 151      63.883  47.198  83.676  0.00  0.00           C
ATOM    683  O   GLN A 151      63.785  46.503  82.658  0.00  0.00           O
ATOM    684  CB  GLN A 151      65.061  45.907  85.523  0.00  0.00           C
ATOM    685  CG  GLN A 151      66.501  45.580  85.916  0.00  0.00           C
ATOM    686  CD  GLN A 151      66.591  44.384  86.872  0.00  0.00           C
ATOM    687  NE2 GLN A 151      67.113  43.233  86.457  0.00  0.00           N
ATOM    688  OE1 GLN A 151      66.349  44.539  88.071  0.00  0.00           O
ATOM    689  N   MET A 152      62.971  48.049  84.131  0.00  0.00           N
ATOM    690  CA  MET A 152      61.762  48.194  83.308  0.00  0.00           C
ATOM    691  C   MET A 152      61.953  49.029  82.035  0.00  0.00           C
ATOM    692  O   MET A 152      61.485  48.624  80.966  0.00  0.00           O
ATOM    693  CB  MET A 152      60.690  48.757  84.244  0.00  0.00           C
ATOM    694  CG  MET A 152      60.978  50.090  84.949  0.00  0.00           C
ATOM    695  SD  MET A 152      60.808  51.465  83.753  0.00  0.00           S
ATOM    696  CE  MET A 152      59.306  52.196  84.378  0.00  0.00           C
ATOM    697  N   ARG A 153      62.842  50.020  82.072  0.00  0.00           N
ATOM    698  CA  ARG A 153      63.243  50.805  80.889  0.00  0.00           C
ATOM    699  C   ARG A 153      63.326  50.130  79.522  0.00  0.00           C
ATOM    700  O   ARG A 153      62.307  50.276  78.840  0.00  0.00           O
ATOM    701  CB  ARG A 153      64.462  51.688  81.158  0.00  0.00           C
ATOM    702  CG  ARG A 153      64.149  52.772  82.193  0.00  0.00           C
ATOM    703  CD  ARG A 153      65.287  53.774  82.410  0.00  0.00           C
ATOM    704  NE  ARG A 153      64.865  54.618  83.536  0.00  0.00           N
ATOM    705  CZ  ARG A 153      65.613  54.864  84.616  0.00  0.00           C
ATOM    706  NH1 ARG A 153      66.843  54.376  84.840  0.00  0.00           N
ATOM    707  NH2 ARG A 153      65.181  55.886  85.361  0.00  0.00           N
ATOM    708  N   ILE A 154      64.157  49.100  79.378  0.00  0.00           N
ATOM    709  CA  ILE A 154      64.330  48.295  78.162  0.00  0.00           C
ATOM    710  C   ILE A 154      63.062  47.592  77.683  0.00  0.00           C
ATOM    711  O   ILE A 154      62.783  47.767  76.491  0.00  0.00           O
ATOM    712  CB  ILE A 154      65.411  47.207  78.258  0.00  0.00           C
ATOM    713  CG1 ILE A 154      65.470  46.372  79.541  0.00  0.00           C
ATOM    714  CG2 ILE A 154      66.721  47.826  77.777  0.00  0.00           C
ATOM    715  CD  ILE A 154      65.992  45.031  79.038  0.00  0.00           C
ATOM    716  N   ALA A 155      62.161  47.104  78.523  0.00  0.00           N
ATOM    717  CA  ALA A 155      60.882  46.461  78.174  0.00  0.00           C
ATOM    718  C   ALA A 155      59.902  47.498  77.598  0.00  0.00           C
ATOM    719  O   ALA A 155      59.504  47.323  76.448  0.00  0.00           O
ATOM    720  CB  ALA A 155      60.301  45.676  79.356  0.00  0.00           C
ATOM    721  N   MET A 156      59.639  48.551  78.353  0.00  0.00           N
ATOM    722  CA  MET A 156      58.639  49.578  78.017  0.00  0.00           C
ATOM    723  C   MET A 156      58.770  50.253  76.645  0.00  0.00           C
ATOM    724  O   MET A 156      57.811  50.639  75.982  0.00  0.00           O
ATOM    725  CB  MET A 156      58.436  50.623  79.113  0.00  0.00           C
ATOM    726  CG  MET A 156      57.654  50.257  80.373  0.00  0.00           C
ATOM    727  SD  MET A 156      55.946  49.694  80.053  0.00  0.00           S
ATOM    728  CE  MET A 156      55.456  51.049  79.006  0.00  0.00           C
ATOM    729  N   PHE A 157      60.040  50.493  76.366  0.00  0.00           N
ATOM    730  CA  PHE A 157      60.592  50.968  75.085  0.00  0.00           C
ATOM    731  C   PHE A 157      60.455  49.993  73.908  0.00  0.00           C
ATOM    732  O   PHE A 157      59.896  50.378  72.876  0.00  0.00           O
ATOM    733  CB  PHE A 157      62.051  51.381  75.295  0.00  0.00           C
ATOM    734  CG  PHE A 157      62.319  52.793  75.830  0.00  0.00           C
ATOM    735  CD1 PHE A 157      61.776  53.208  77.037  0.00  0.00           C
ATOM    736  CD2 PHE A 157      63.329  53.562  75.258  0.00  0.00           C
ATOM    737  CE1 PHE A 157      62.334  54.291  77.693  0.00  0.00           C
ATOM    738  CE2 PHE A 157      63.887  54.636  75.934  0.00  0.00           C
ATOM    739  CZ  PHE A 157      63.404  55.020  77.172  0.00  0.00           C
ATOM    740  N   SER A 158      60.866  48.744  74.074  0.00  0.00           N
ATOM    741  CA  SER A 158      60.629  47.770  73.008  0.00  0.00           C
ATOM    742  C   SER A 158      59.139  47.667  72.676  0.00  0.00           C
ATOM    743  O   SER A 158      58.761  47.891  71.534  0.00  0.00           O
ATOM    744  CB  SER A 158      61.190  46.402  73.405  0.00  0.00           C
ATOM    745  OG  SER A 158      61.202  45.507  72.288  0.00  0.00           O
ATOM    746  N   LEU A 159      58.288  47.760  73.704  0.00  0.00           N
ATOM    747  CA  LEU A 159      56.838  47.848  73.492  0.00  0.00           C
ATOM    748  C   LEU A 159      56.318  49.084  72.746  0.00  0.00           C
ATOM    749  O   LEU A 159      55.449  48.929  71.885  0.00  0.00           O
ATOM    750  CB  LEU A 159      56.126  47.882  74.850  0.00  0.00           C
ATOM    751  CG  LEU A 159      56.166  46.616  75.696  0.00  0.00           C
ATOM    752  CD1 LEU A 159      55.214  46.730  76.894  0.00  0.00           C
ATOM    753  CD2 LEU A 159      56.008  45.303  74.911  0.00  0.00           C
ATOM    754  N   ILE A 160      56.926  50.255  72.912  0.00  0.00           N
ATOM    755  CA  ILE A 160      56.426  51.472  72.266  0.00  0.00           C
ATOM    756  C   ILE A 160      56.698  51.336  70.767  0.00  0.00           C
ATOM    757  O   ILE A 160      55.810  51.142  69.946  0.00  0.00           O
ATOM    758  CB  ILE A 160      56.873  52.736  72.991  0.00  0.00           C
ATOM    759  CG1 ILE A 160      56.191  52.661  74.361  0.00  0.00           C
ATOM    760  CG2 ILE A 160      56.513  54.032  72.265  0.00  0.00           C
ATOM    761  CD  ILE A 160      54.681  52.479  74.489  0.00  0.00           C
ATOM    762  N   TYR A 161      57.889  50.806  70.471  0.00  0.00           N
ATOM    763  CA  TYR A 161      58.362  50.501  69.113  0.00  0.00           C
ATOM    764  C   TYR A 161      57.474  49.487  68.386  0.00  0.00           C
ATOM    765  O   TYR A 161      56.775  49.772  67.413  0.00  0.00           O
ATOM    766  CB  TYR A 161      59.862  50.223  69.226  0.00  0.00           C
ATOM    767  CG  TYR A 161      60.455  49.499  68.010  0.00  0.00           C
ATOM    768  CD1 TYR A 161      60.766  50.214  66.868  0.00  0.00           C
ATOM    769  CD2 TYR A 161      60.366  48.119  68.006  0.00  0.00           C
ATOM    770  CE1 TYR A 161      60.918  49.519  65.671  0.00  0.00           C
ATOM    771  CE2 TYR A 161      60.609  47.444  66.819  0.00  0.00           C
ATOM    772  CZ  TYR A 161      60.860  48.129  65.637  0.00  0.00           C
ATOM    773  OH  TYR A 161      60.992  47.454  64.470  0.00  0.00           O
ATOM    774  N   LYS A 162      57.234  48.380  69.090  0.00  0.00           N
ATOM    775  CA  LYS A 162      56.416  47.306  68.513  0.00  0.00           C
ATOM    776  C   LYS A 162      54.956  47.694  68.279  0.00  0.00           C
ATOM    777  O   LYS A 162      54.408  47.409  67.220  0.00  0.00           O
ATOM    778  CB  LYS A 162      56.567  45.970  69.239  0.00  0.00           C
ATOM    779  CG  LYS A 162      58.017  45.502  69.413  0.00  0.00           C
ATOM    780  CD  LYS A 162      58.017  44.195  70.199  0.00  0.00           C
ATOM    781  CE  LYS A 162      59.388  43.517  70.214  0.00  0.00           C
ATOM    782  NZ  LYS A 162      59.447  42.391  71.148  0.00  0.00           N
ATOM    783  N   LYS A 163      54.424  48.477  69.215  0.00  0.00           N
ATOM    784  CA  LYS A 163      53.044  48.965  69.051  0.00  0.00           C
ATOM    785  C   LYS A 163      52.854  50.050  67.986  0.00  0.00           C
ATOM    786  O   LYS A 163      51.815  50.066  67.345  0.00  0.00           O
ATOM    787  CB  LYS A 163      52.321  49.369  70.338  0.00  0.00           C
ATOM    788  CG  LYS A 163      52.151  48.093  71.163  0.00  0.00           C
ATOM    789  CD  LYS A 163      51.489  48.118  72.542  0.00  0.00           C
ATOM    790  CE  LYS A 163      51.939  46.922  73.378  0.00  0.00           C
ATOM    791  NZ  LYS A 163      51.411  45.649  72.862  0.00  0.00           N
ATOM    792  N   THR A 164      53.823  50.910  67.704  0.00  0.00           N
ATOM    793  CA  THR A 164      53.754  51.865  66.590  0.00  0.00           C
ATOM    794  C   THR A 164      54.107  51.220  65.243  0.00  0.00           C
ATOM    795  O   THR A 164      53.498  51.545  64.231  0.00  0.00           O
ATOM    796  CB  THR A 164      54.673  53.067  66.806  0.00  0.00           C
ATOM    797  CG2 THR A 164      53.990  54.051  67.761  0.00  0.00           C
ATOM    798  OG1 THR A 164      55.982  52.711  67.260  0.00  0.00           O
ATOM    799  N   LEU A 165      54.878  50.131  65.319  0.00  0.00           N
ATOM    800  CA  LEU A 165      55.081  49.217  64.193  0.00  0.00           C
ATOM    801  C   LEU A 165      53.822  48.454  63.774  0.00  0.00           C
ATOM    802  O   LEU A 165      53.715  48.069  62.606  0.00  0.00           O
ATOM    803  CB  LEU A 165      56.341  48.440  64.578  0.00  0.00           C
ATOM    804  CG  LEU A 165      57.363  48.346  63.450  0.00  0.00           C
ATOM    805  CD1 LEU A 165      56.756  47.670  62.222  0.00  0.00           C
ATOM    806  CD2 LEU A 165      57.982  49.706  63.116  0.00  0.00           C
ATOM    807  N   LYS A 166      52.891  48.197  64.694  0.00  0.00           N
ATOM    808  CA  LYS A 166      51.582  47.644  64.334  0.00  0.00           C
ATOM    809  C   LYS A 166      50.461  48.682  64.228  0.00  0.00           C
ATOM    810  O   LYS A 166      49.312  48.280  64.038  0.00  0.00           O
ATOM    811  CB  LYS A 166      51.391  46.708  65.538  0.00  0.00           C
ATOM    812  CG  LYS A 166      51.554  45.217  65.264  0.00  0.00           C
ATOM    813  CD  LYS A 166      50.446  44.543  64.455  0.00  0.00           C
ATOM    814  CE  LYS A 166      49.055  44.564  65.093  0.00  0.00           C
ATOM    815  NZ  LYS A 166      49.103  43.930  66.416  0.00  0.00           N
ATOM    816  N   LEU A 167      50.810  49.952  64.083  0.00  0.00           N
ATOM    817  CA  LEU A 167      49.869  51.060  63.847  0.00  0.00           C
ATOM    818  C   LEU A 167      49.601  51.413  62.385  0.00  0.00           C
ATOM    819  O   LEU A 167      50.582  51.611  61.656  0.00  0.00           O
ATOM    820  CB  LEU A 167      50.257  52.323  64.603  0.00  0.00           C
ATOM    821  CG  LEU A 167      49.434  52.768  65.820  0.00  0.00           C
ATOM    822  CD1 LEU A 167      50.252  53.841  66.546  0.00  0.00           C
ATOM    823  CD2 LEU A 167      48.095  53.264  65.275  0.00  0.00           C
ATOM    824  N   SER A 168      48.331  51.691  62.122  0.00  0.00           N
ATOM    825  CA  SER A 168      47.783  52.125  60.830  0.00  0.00           C
ATOM    826  C   SER A 168      48.362  53.423  60.245  0.00  0.00           C
ATOM    827  O   SER A 168      48.310  54.466  60.901  0.00  0.00           O
ATOM    828  CB  SER A 168      46.263  52.204  60.947  0.00  0.00           C
ATOM    829  OG  SER A 168      45.624  50.934  61.091  0.00  0.00           O
ATOM    830  N   SER A 169      48.574  53.418  58.935  0.00  0.00           N
ATOM    831  CA  SER A 169      49.204  54.596  58.331  0.00  0.00           C
ATOM    832  C   SER A 169      48.512  55.936  58.595  0.00  0.00           C
ATOM    833  O   SER A 169      49.121  56.958  58.901  0.00  0.00           O
ATOM    834  CB  SER A 169      49.287  54.410  56.812  0.00  0.00           C
ATOM    835  OG  SER A 169      50.338  53.470  56.568  0.00  0.00           O
ATOM    836  N   ARG A 170      47.192  55.934  58.463  0.00  0.00           N
ATOM    837  CA  ARG A 170      46.341  57.114  58.616  0.00  0.00           C
ATOM    838  C   ARG A 170      46.548  57.850  59.944  0.00  0.00           C
ATOM    839  O   ARG A 170      46.476  59.070  60.069  0.00  0.00           O
ATOM    840  CB  ARG A 170      44.922  56.592  58.406  0.00  0.00           C
ATOM    841  CG  ARG A 170      43.851  57.629  58.080  0.00  0.00           C
ATOM    842  CD  ARG A 170      42.482  56.957  57.981  0.00  0.00           C
ATOM    843  NE  ARG A 170      41.372  57.834  57.586  0.00  0.00           N
ATOM    844  CZ  ARG A 170      40.300  58.266  58.272  0.00  0.00           C
ATOM    845  NH1 ARG A 170      39.999  57.801  59.494  0.00  0.00           N
ATOM    846  NH2 ARG A 170      39.450  59.143  57.717  0.00  0.00           N
ATOM    847  N   VAL A 171      46.597  57.044  61.007  0.00  0.00           N
ATOM    848  CA  VAL A 171      46.955  57.480  62.366  0.00  0.00           C
ATOM    849  C   VAL A 171      48.414  57.932  62.436  0.00  0.00           C
ATOM    850  O   VAL A 171      48.552  59.084  62.832  0.00  0.00           O
ATOM    851  CB  VAL A 171      46.774  56.415  63.460  0.00  0.00           C
ATOM    852  CG1 VAL A 171      47.161  56.891  64.859  0.00  0.00           C
ATOM    853  CG2 VAL A 171      45.284  56.054  63.539  0.00  0.00           C
ATOM    854  N   LEU A 172      49.336  57.171  61.851  0.00  0.00           N
ATOM    855  CA  LEU A 172      50.765  57.553  61.862  0.00  0.00           C
ATOM    856  C   LEU A 172      51.085  58.870  61.177  0.00  0.00           C
ATOM    857  O   LEU A 172      51.793  59.673  61.784  0.00  0.00           O
ATOM    858  CB  LEU A 172      51.608  56.461  61.197  0.00  0.00           C
ATOM    859  CG  LEU A 172      51.688  55.154  61.983  0.00  0.00           C
ATOM    860  CD1 LEU A 172      52.470  54.102  61.189  0.00  0.00           C
ATOM    861  CD2 LEU A 172      52.375  55.280  63.344  0.00  0.00           C
ATOM    862  N   ASP A 173      50.206  59.275  60.264  0.00  0.00           N
ATOM    863  CA  ASP A 173      50.226  60.562  59.568  0.00  0.00           C
ATOM    864  C   ASP A 173      49.863  61.795  60.402  0.00  0.00           C
ATOM    865  O   ASP A 173      50.552  62.816  60.379  0.00  0.00           O
ATOM    866  CB  ASP A 173      49.238  60.436  58.397  0.00  0.00           C
ATOM    867  CG  ASP A 173      49.739  61.182  57.165  0.00  0.00           C
ATOM    868  OD1 ASP A 173      49.298  62.341  56.999  0.00  0.00           O
ATOM    869  OD2 ASP A 173      50.570  60.640  56.398  0.00  0.00           O
ATOM    870  N   LYS A 174      49.002  61.629  61.412  0.00  0.00           N
ATOM    871  CA  LYS A 174      48.639  62.672  62.377  0.00  0.00           C
ATOM    872  C   LYS A 174      49.657  63.078  63.437  0.00  0.00           C
ATOM    873  O   LYS A 174      49.495  64.160  64.002  0.00  0.00           O
ATOM    874  CB  LYS A 174      47.328  62.244  63.057  0.00  0.00           C
ATOM    875  CG  LYS A 174      45.989  62.640  62.423  0.00  0.00           C
ATOM    876  CD  LYS A 174      44.838  62.282  63.363  0.00  0.00           C
ATOM    877  CE  LYS A 174      43.528  62.788  62.748  0.00  0.00           C
ATOM    878  NZ  LYS A 174      42.468  61.889  63.241  0.00  0.00           N
ATOM    879  N   ILE A 175      50.757  62.350  63.542  0.00  0.00           N
ATOM    880  CA  ILE A 175      51.776  62.445  64.603  0.00  0.00           C
ATOM    881  C   ILE A 175      53.246  62.735  64.274  0.00  0.00           C
ATOM    882  O   ILE A 175      53.908  62.073  63.478  0.00  0.00           O
ATOM    883  CB  ILE A 175      51.665  61.269  65.568  0.00  0.00           C
ATOM    884  CG1 ILE A 175      51.248  59.886  65.073  0.00  0.00           C
ATOM    885  CG2 ILE A 175      50.803  61.703  66.754  0.00  0.00           C
ATOM    886  CD  ILE A 175      51.788  58.761  65.958  0.00  0.00           C
ATOM    887  N   SER A 176      53.724  63.669  65.091  0.00  0.00           N
ATOM    888  CA  SER A 176      55.123  64.090  64.931  0.00  0.00           C
ATOM    889  C   SER A 176      56.223  63.355  65.706  0.00  0.00           C
ATOM    890  O   SER A 176      55.932  62.648  66.668  0.00  0.00           O
ATOM    891  CB  SER A 176      55.271  65.552  65.375  0.00  0.00           C
ATOM    892  OG  SER A 176      55.079  65.598  66.785  0.00  0.00           O
ATOM    893  N   ILE A 177      57.444  63.384  65.168  0.00  0.00           N
ATOM    894  CA  ILE A 177      58.513  62.718  65.922  0.00  0.00           C
ATOM    895  C   ILE A 177      58.791  63.174  67.351  0.00  0.00           C
ATOM    896  O   ILE A 177      58.930  62.348  68.244  0.00  0.00           O
ATOM    897  CB  ILE A 177      59.755  62.726  65.024  0.00  0.00           C
ATOM    898  CG1 ILE A 177      60.244  64.074  64.499  0.00  0.00           C
ATOM    899  CG2 ILE A 177      59.738  61.531  64.059  0.00  0.00           C
ATOM    900  CD  ILE A 177      61.615  63.993  63.842  0.00  0.00           C
ATOM    901  N   GLY A 178      58.749  64.505  67.465  0.00  0.00           N
ATOM    902  CA  GLY A 178      58.646  65.270  68.712  0.00  0.00           C
ATOM    903  C   GLY A 178      57.565  64.803  69.692  0.00  0.00           C
ATOM    904  O   GLY A 178      57.833  64.848  70.892  0.00  0.00           O
ATOM    905  N   GLN A 179      56.356  64.609  69.171  0.00  0.00           N
ATOM    906  CA  GLN A 179      55.286  64.021  69.982  0.00  0.00           C
ATOM    907  C   GLN A 179      55.576  62.634  70.568  0.00  0.00           C
ATOM    908  O   GLN A 179      55.415  62.409  71.769  0.00  0.00           O
ATOM    909  CB  GLN A 179      53.927  63.937  69.290  0.00  0.00           C
ATOM    910  CG  GLN A 179      52.745  63.890  70.268  0.00  0.00           C
ATOM    911  CD  GLN A 179      51.386  63.755  69.577  0.00  0.00           C
ATOM    912  NE2 GLN A 179      50.566  62.897  70.179  0.00  0.00           N
ATOM    913  OE1 GLN A 179      50.937  64.471  68.683  0.00  0.00           O
ATOM    914  N   LEU A 180      55.799  61.691  69.662  0.00  0.00           N
ATOM    915  CA  LEU A 180      56.220  60.312  69.909  0.00  0.00           C
ATOM    916  C   LEU A 180      57.348  60.118  70.931  0.00  0.00           C
ATOM    917  O   LEU A 180      57.168  59.321  71.844  0.00  0.00           O
ATOM    918  CB  LEU A 180      56.563  59.567  68.612  0.00  0.00           C
ATOM    919  CG  LEU A 180      55.304  59.023  67.933  0.00  0.00           C
ATOM    920  CD1 LEU A 180      55.607  58.967  66.433  0.00  0.00           C
ATOM    921  CD2 LEU A 180      55.115  57.585  68.438  0.00  0.00           C
ATOM    922  N   VAL A 181      58.438  60.868  70.870  0.00  0.00           N
ATOM    923  CA  VAL A 181      59.456  60.994  71.931  0.00  0.00           C
ATOM    924  C   VAL A 181      58.903  61.539  73.238  0.00  0.00           C
ATOM    925  O   VAL A 181      58.883  60.733  74.161  0.00  0.00           O
ATOM    926  CB  VAL A 181      60.876  61.424  71.541  0.00  0.00           C
ATOM    927  CG1 VAL A 181      60.855  62.902  71.165  0.00  0.00           C
ATOM    928  CG2 VAL A 181      61.894  61.260  72.674  0.00  0.00           C
ATOM    929  N   SER A 182      58.092  62.598  73.222  0.00  0.00           N
ATOM    930  CA  SER A 182      57.350  63.072  74.399  0.00  0.00           C
ATOM    931  C   SER A 182      56.480  62.034  75.122  0.00  0.00           C
ATOM    932  O   SER A 182      56.718  61.739  76.284  0.00  0.00           O
ATOM    933  CB  SER A 182      56.449  64.240  74.023  0.00  0.00           C
ATOM    934  OG  SER A 182      55.917  64.734  75.260  0.00  0.00           O
ATOM    935  N   LEU A 183      55.692  61.320  74.324  0.00  0.00           N
ATOM    936  CA  LEU A 183      54.702  60.321  74.766  0.00  0.00           C
ATOM    937  C   LEU A 183      55.272  59.155  75.562  0.00  0.00           C
ATOM    938  O   LEU A 183      54.961  58.969  76.732  0.00  0.00           O
ATOM    939  CB  LEU A 183      53.925  59.905  73.517  0.00  0.00           C
ATOM    940  CG  LEU A 183      52.715  58.974  73.679  0.00  0.00           C
ATOM    941  CD1 LEU A 183      51.613  59.646  74.504  0.00  0.00           C
ATOM    942  CD2 LEU A 183      52.088  58.458  72.390  0.00  0.00           C
ATOM    943  N   LEU A 184      56.384  58.594  75.086  0.00  0.00           N
ATOM    944  CA  LEU A 184      57.233  57.648  75.821  0.00  0.00           C
ATOM    945  C   LEU A 184      57.861  58.234  77.080  0.00  0.00           C
ATOM    946  O   LEU A 184      57.640  57.628  78.132  0.00  0.00           O
ATOM    947  CB  LEU A 184      58.226  57.075  74.795  0.00  0.00           C
ATOM    948  CG  LEU A 184      59.196  56.088  75.441  0.00  0.00           C
ATOM    949  CD1 LEU A 184      58.486  55.021  76.274  0.00  0.00           C
ATOM    950  CD2 LEU A 184      59.958  55.534  74.225  0.00  0.00           C
ATOM    951  N   SER A 185      58.380  59.464  77.006  0.00  0.00           N
ATOM    952  CA  SER A 185      59.017  60.129  78.144  0.00  0.00           C
ATOM    953  C   SER A 185      58.045  60.423  79.291  0.00  0.00           C
ATOM    954  O   SER A 185      58.344  59.868  80.354  0.00  0.00           O
ATOM    955  CB  SER A 185      59.726  61.419  77.730  0.00  0.00           C
ATOM    956  OG  SER A 185      60.424  61.934  78.859  0.00  0.00           O
ATOM    957  N   ASN A 186      56.815  60.780  78.938  0.00  0.00           N
ATOM    958  CA  ASN A 186      55.634  60.913  79.815  0.00  0.00           C
ATOM    959  C   ASN A 186      55.114  59.585  80.380  0.00  0.00           C
ATOM    960  O   ASN A 186      54.753  59.469  81.550  0.00  0.00           O
ATOM    961  CB  ASN A 186      54.474  61.558  79.061  0.00  0.00           C
ATOM    962  CG  ASN A 186      54.874  62.906  78.446  0.00  0.00           C
ATOM    963  ND2 ASN A 186      53.854  63.543  77.862  0.00  0.00           N
ATOM    964  OD1 ASN A 186      55.953  63.468  78.625  0.00  0.00           O
ATOM    965  N   ASN A 187      55.077  58.591  79.504  0.00  0.00           N
ATOM    966  CA  ASN A 187      54.558  57.272  79.899  0.00  0.00           C
ATOM    967  C   ASN A 187      55.497  56.487  80.824  0.00  0.00           C
ATOM    968  O   ASN A 187      55.006  56.081  81.875  0.00  0.00           O
ATOM    969  CB  ASN A 187      54.140  56.446  78.682  0.00  0.00           C
ATOM    970  CG  ASN A 187      53.371  55.157  78.986  0.00  0.00           C
ATOM    971  ND2 ASN A 187      52.230  55.318  79.653  0.00  0.00           N
ATOM    972  OD1 ASN A 187      53.803  54.056  78.681  0.00  0.00           O
ATOM    973  N   LEU A 188      56.797  56.677  80.625  0.00  0.00           N
ATOM    974  CA  LEU A 188      57.906  56.152  81.429  0.00  0.00           C
ATOM    975  C   LEU A 188      57.993  56.848  82.786  0.00  0.00           C
ATOM    976  O   LEU A 188      57.893  56.112  83.759  0.00  0.00           O
ATOM    977  CB  LEU A 188      59.257  56.240  80.731  0.00  0.00           C
ATOM    978  CG  LEU A 188      60.267  55.314  81.406  0.00  0.00           C
ATOM    979  CD1 LEU A 188      60.000  53.852  81.002  0.00  0.00           C
ATOM    980  CD2 LEU A 188      61.697  55.815  81.216  0.00  0.00           C
ATOM    981  N   ASN A 189      57.842  58.167  82.760  0.00  0.00           N
ATOM    982  CA  ASN A 189      57.809  58.973  83.997  0.00  0.00           C
ATOM    983  C   ASN A 189      56.598  58.685  84.896  0.00  0.00           C
ATOM    984  O   ASN A 189      56.777  58.470  86.097  0.00  0.00           O
ATOM    985  CB  ASN A 189      57.728  60.461  83.671  0.00  0.00           C
ATOM    986  CG  ASN A 189      58.436  61.207  84.809  0.00  0.00           C
ATOM    987  ND2 ASN A 189      57.973  61.471  86.027  0.00  0.00           N
ATOM    988  OD1 ASN A 189      59.606  61.517  84.599  0.00  0.00           O
ATOM    989  N   LYS A 190      55.409  58.621  84.305  0.00  0.00           N
ATOM    990  CA  LYS A 190      54.209  58.073  84.945  0.00  0.00           C
ATOM    991  C   LYS A 190      54.150  56.614  85.391  0.00  0.00           C
ATOM    992  O   LYS A 190      53.608  56.298  86.452  0.00  0.00           O
ATOM    993  CB  LYS A 190      53.150  58.437  83.902  0.00  0.00           C
ATOM    994  CG  LYS A 190      52.488  59.778  84.245  0.00  0.00           C
ATOM    995  CD  LYS A 190      53.316  61.059  84.321  0.00  0.00           C
ATOM    996  CE  LYS A 190      52.354  62.090  84.915  0.00  0.00           C
ATOM    997  NZ  LYS A 190      52.003  61.776  86.316  0.00  0.00           N
ATOM    998  N   PHE A 191      54.912  55.713  84.776  0.00  0.00           N
ATOM    999  CA  PHE A 191      55.252  54.395  85.332  0.00  0.00           C
ATOM   1000  C   PHE A 191      56.290  54.451  86.453  0.00  0.00           C
ATOM   1001  O   PHE A 191      55.959  53.885  87.485  0.00  0.00           O
ATOM   1002  CB  PHE A 191      55.605  53.461  84.166  0.00  0.00           C
ATOM   1003  CG  PHE A 191      54.297  52.937  83.567  0.00  0.00           C
ATOM   1004  CD1 PHE A 191      53.256  52.399  84.307  0.00  0.00           C
ATOM   1005  CD2 PHE A 191      54.079  53.091  82.196  0.00  0.00           C
ATOM   1006  CE1 PHE A 191      51.997  52.165  83.766  0.00  0.00           C
ATOM   1007  CE2 PHE A 191      52.860  52.757  81.615  0.00  0.00           C
ATOM   1008  CZ  PHE A 191      51.809  52.299  82.395  0.00  0.00           C
ATOM   1009  N   ASP A 192      57.370  55.222  86.292  0.00  0.00           N
ATOM   1010  CA  ASP A 192      58.388  55.407  87.333  0.00  0.00           C
ATOM   1011  C   ASP A 192      57.895  56.172  88.569  0.00  0.00           C
ATOM   1012  O   ASP A 192      58.204  55.717  89.661  0.00  0.00           O
ATOM   1013  CB  ASP A 192      59.558  56.045  86.582  0.00  0.00           C
ATOM   1014  CG  ASP A 192      60.737  56.490  87.452  0.00  0.00           C
ATOM   1015  OD1 ASP A 192      61.226  55.614  88.196  0.00  0.00           O
ATOM   1016  OD2 ASP A 192      61.256  57.600  87.238  0.00  0.00           O
ATOM   1017  N   GLU A 193      56.984  57.140  88.463  0.00  0.00           N
ATOM   1018  CA  GLU A 193      56.152  57.604  89.570  0.00  0.00           C
ATOM   1019  C   GLU A 193      55.362  56.486  90.254  0.00  0.00           C
ATOM   1020  O   GLU A 193      55.300  56.341  91.474  0.00  0.00           O
ATOM   1021  CB  GLU A 193      55.111  58.692  89.304  0.00  0.00           C
ATOM   1022  CG  GLU A 193      55.801  59.970  88.810  0.00  0.00           C
ATOM   1023  CD  GLU A 193      54.941  60.986  88.054  0.00  0.00           C
ATOM   1024  OE1 GLU A 193      54.309  61.799  88.770  0.00  0.00           O
ATOM   1025  OE2 GLU A 193      55.063  61.071  86.814  0.00  0.00           O
ATOM   1026  N   GLY A 194      54.764  55.542  89.517  0.00  0.00           N
ATOM   1027  CA  GLY A 194      53.755  54.563  89.949  0.00  0.00           C
ATOM   1028  C   GLY A 194      54.284  53.487  90.904  0.00  0.00           C
ATOM   1029  O   GLY A 194      53.654  53.021  91.855  0.00  0.00           O
ATOM   1030  N   LEU A 195      55.565  53.238  90.627  0.00  0.00           N
ATOM   1031  CA  LEU A 195      56.475  52.482  91.512  0.00  0.00           C
ATOM   1032  C   LEU A 195      56.872  53.138  92.840  0.00  0.00           C
ATOM   1033  O   LEU A 195      56.981  52.463  93.863  0.00  0.00           O
ATOM   1034  CB  LEU A 195      57.696  52.230  90.625  0.00  0.00           C
ATOM   1035  CG  LEU A 195      58.946  51.694  91.329  0.00  0.00           C
ATOM   1036  CD1 LEU A 195      58.606  50.347  91.954  0.00  0.00           C
ATOM   1037  CD2 LEU A 195      60.048  51.371  90.322  0.00  0.00           C
ATOM   1038  N   ALA A 196      57.121  54.438  92.695  0.00  0.00           N
ATOM   1039  CA  ALA A 196      57.398  55.403  93.781  0.00  0.00           C
ATOM   1040  C   ALA A 196      56.206  55.655  94.708  0.00  0.00           C
ATOM   1041  O   ALA A 196      56.295  55.371  95.900  0.00  0.00           O
ATOM   1042  CB  ALA A 196      58.158  56.561  93.148  0.00  0.00           C
ATOM   1043  N   LEU A 197      55.077  56.082  94.145  0.00  0.00           N
ATOM   1044  CA  LEU A 197      53.795  56.283  94.842  0.00  0.00           C
ATOM   1045  C   LEU A 197      53.226  55.066  95.556  0.00  0.00           C
ATOM   1046  O   LEU A 197      52.844  55.110  96.725  0.00  0.00           O
ATOM   1047  CB  LEU A 197      52.736  56.959  93.967  0.00  0.00           C
ATOM   1048  CG  LEU A 197      53.296  58.126  93.163  0.00  0.00           C
ATOM   1049  CD1 LEU A 197      52.408  58.310  91.931  0.00  0.00           C
ATOM   1050  CD2 LEU A 197      53.383  59.489  93.858  0.00  0.00           C
ATOM   1051  N   ALA A 198      53.548  53.894  95.022  0.00  0.00           N
ATOM   1052  CA  ALA A 198      53.378  52.596  95.697  0.00  0.00           C
ATOM   1053  C   ALA A 198      54.126  52.433  97.019  0.00  0.00           C
ATOM   1054  O   ALA A 198      53.495  52.326  98.068  0.00  0.00           O
ATOM   1055  CB  ALA A 198      53.801  51.533  94.672  0.00  0.00           C
ATOM   1056  N   HIS A 199      55.436  52.664  97.030  0.00  0.00           N
ATOM   1057  CA  HIS A 199      56.114  52.500  98.321  0.00  0.00           C
ATOM   1058  C   HIS A 199      55.731  53.624  99.286  0.00  0.00           C
ATOM   1059  O   HIS A 199      55.420  53.328 100.437  0.00  0.00           O
ATOM   1060  CB  HIS A 199      57.594  52.112  98.425  0.00  0.00           C
ATOM   1061  CG  HIS A 199      58.544  53.201  97.922  0.00  0.00           C
ATOM   1062  CD2 HIS A 199      58.896  53.256  96.643  0.00  0.00           C
ATOM   1063  ND1 HIS A 199      58.892  54.334  98.518  0.00  0.00           N
ATOM   1064  CE1 HIS A 199      59.602  55.051  97.646  0.00  0.00           C
ATOM   1065  NE2 HIS A 199      59.565  54.387  96.499  0.00  0.00           N
ATOM   1066  N   PHE A 200      55.441  54.771  98.691  0.00  0.00           N
ATOM   1067  CA  PHE A 200      54.919  55.964  99.375  0.00  0.00           C
ATOM   1068  C   PHE A 200      53.567  55.945 100.093  0.00  0.00           C
ATOM   1069  O   PHE A 200      53.415  56.330 101.251  0.00  0.00           O
ATOM   1070  CB  PHE A 200      54.859  57.180  98.450  0.00  0.00           C
ATOM   1071  CG  PHE A 200      56.139  57.738  97.830  0.00  0.00           C
ATOM   1072  CD1 PHE A 200      55.840  58.624  96.795  0.00  0.00           C
ATOM   1073  CD2 PHE A 200      57.449  57.582  98.272  0.00  0.00           C
ATOM   1074  CE1 PHE A 200      56.880  59.222  96.105  0.00  0.00           C
ATOM   1075  CE2 PHE A 200      58.479  58.280  97.641  0.00  0.00           C
ATOM   1076  CZ  PHE A 200      58.190  59.025  96.507  0.00  0.00           C
ATOM   1077  N   VAL A 201      52.699  55.211  99.395  0.00  0.00           N
ATOM   1078  CA  VAL A 201      51.419  54.812  99.984  0.00  0.00           C
ATOM   1079  C   VAL A 201      51.339  53.596 100.899  0.00  0.00           C
ATOM   1080  O   VAL A 201      50.418  53.558 101.708  0.00  0.00           O
ATOM   1081  CB  VAL A 201      50.341  54.727  98.893  0.00  0.00           C
ATOM   1082  CG1 VAL A 201      50.403  53.443  98.059  0.00  0.00           C
ATOM   1083  CG2 VAL A 201      48.920  55.077  99.329  0.00  0.00           C
ATOM   1084  N   TRP A 202      52.310  52.677 100.835  0.00  0.00           N
ATOM   1085  CA  TRP A 202      52.569  51.762 101.959  0.00  0.00           C
ATOM   1086  C   TRP A 202      53.076  52.448 103.227  0.00  0.00           C
ATOM   1087  O   TRP A 202      52.405  52.291 104.247  0.00  0.00           O
ATOM   1088  CB  TRP A 202      53.421  50.551 101.585  0.00  0.00           C
ATOM   1089  CG  TRP A 202      52.603  49.606 100.698  0.00  0.00           C
ATOM   1090  CD1 TRP A 202      52.746  49.461  99.379  0.00  0.00           C
ATOM   1091  CD2 TRP A 202      51.684  48.637 101.071  0.00  0.00           C
ATOM   1092  CE2 TRP A 202      51.276  47.962  99.933  0.00  0.00           C
ATOM   1093  CE3 TRP A 202      51.162  48.302 102.321  0.00  0.00           C
ATOM   1094  NE1 TRP A 202      51.977  48.488  98.922  0.00  0.00           N
ATOM   1095  CZ2 TRP A 202      50.328  46.951  99.986  0.00  0.00           C
ATOM   1096  CZ3 TRP A 202      50.253  47.261 102.394  0.00  0.00           C
ATOM   1097  CH2 TRP A 202      49.856  46.596 101.236  0.00  0.00           C
ATOM   1098  N   ILE A 203      54.066  53.328 103.105  0.00  0.00           N
ATOM   1099  CA  ILE A 203      54.663  54.053 104.233  0.00  0.00           C
ATOM   1100  C   ILE A 203      53.691  54.806 105.148  0.00  0.00           C
ATOM   1101  O   ILE A 203      53.579  54.441 106.319  0.00  0.00           O
ATOM   1102  CB  ILE A 203      55.633  55.112 103.700  0.00  0.00           C
ATOM   1103  CG1 ILE A 203      56.924  54.541 103.114  0.00  0.00           C
ATOM   1104  CG2 ILE A 203      56.040  56.287 104.606  0.00  0.00           C
ATOM   1105  CD  ILE A 203      57.684  55.649 102.381  0.00  0.00           C
ATOM   1106  N   ALA A 204      52.821  55.713 104.693  0.00  0.00           N
ATOM   1107  CA  ALA A 204      51.918  56.396 105.629  0.00  0.00           C
ATOM   1108  C   ALA A 204      50.858  55.498 106.261  0.00  0.00           C
ATOM   1109  O   ALA A 204      50.786  55.543 107.480  0.00  0.00           O
ATOM   1110  CB  ALA A 204      51.327  57.764 105.262  0.00  0.00           C
ATOM   1111  N   PRO A 205      50.140  54.614 105.553  0.00  0.00           N
ATOM   1112  CA  PRO A 205      49.360  53.586 106.256  0.00  0.00           C
ATOM   1113  C   PRO A 205      49.950  52.671 107.331  0.00  0.00           C
ATOM   1114  O   PRO A 205      49.258  52.495 108.331  0.00  0.00           O
ATOM   1115  CB  PRO A 205      48.643  52.881 105.098  0.00  0.00           C
ATOM   1116  CG  PRO A 205      48.293  54.026 104.143  0.00  0.00           C
ATOM   1117  CD  PRO A 205      49.542  54.898 104.241  0.00  0.00           C
ATOM   1118  N   LEU A 206      51.260  52.453 107.314  0.00  0.00           N
ATOM   1119  CA  LEU A 206      52.059  51.708 108.308  0.00  0.00           C
ATOM   1120  C   LEU A 206      52.206  52.593 109.545  0.00  0.00           C
ATOM   1121  O   LEU A 206      51.875  52.057 110.597  0.00  0.00           O
ATOM   1122  CB  LEU A 206      53.401  51.257 107.722  0.00  0.00           C
ATOM   1123  CG  LEU A 206      53.203  49.983 106.907  0.00  0.00           C
ATOM   1124  CD1 LEU A 206      54.145  50.149 105.708  0.00  0.00           C
ATOM   1125  CD2 LEU A 206      53.574  48.697 107.653  0.00  0.00           C
ATOM   1126  N   GLN A 207      52.705  53.813 109.341  0.00  0.00           N
ATOM   1127  CA  GLN A 207      52.733  54.867 110.356  0.00  0.00           C
ATOM   1128  C   GLN A 207      51.411  55.158 111.063  0.00  0.00           C
ATOM   1129  O   GLN A 207      51.230  54.753 112.215  0.00  0.00           O
ATOM   1130  CB  GLN A 207      53.382  56.105 109.722  0.00  0.00           C
ATOM   1131  CG  GLN A 207      53.830  57.130 110.769  0.00  0.00           C
ATOM   1132  CD  GLN A 207      55.079  56.664 111.523  0.00  0.00           C
ATOM   1133  NE2 GLN A 207      56.041  56.132 110.776  0.00  0.00           N
ATOM   1134  OE1 GLN A 207      55.117  56.319 112.704  0.00  0.00           O
ATOM   1135  N   VAL A 208      50.392  55.354 110.231  0.00  0.00           N
ATOM   1136  CA  VAL A 208      49.021  55.614 110.687  0.00  0.00           C
ATOM   1137  C   VAL A 208      48.501  54.477 111.571  0.00  0.00           C
ATOM   1138  O   VAL A 208      48.479  54.662 112.781  0.00  0.00           O
ATOM   1139  CB  VAL A 208      48.003  55.939 109.594  0.00  0.00           C
ATOM   1140  CG1 VAL A 208      46.621  56.260 110.181  0.00  0.00           C
ATOM   1141  CG2 VAL A 208      48.502  57.196 108.890  0.00  0.00           C
ATOM   1142  N   ALA A 209      48.463  53.245 111.066  0.00  0.00           N
ATOM   1143  CA  ALA A 209      48.124  52.018 111.791  0.00  0.00           C
ATOM   1144  C   ALA A 209      48.722  51.764 113.183  0.00  0.00           C
ATOM   1145  O   ALA A 209      47.930  51.627 114.112  0.00  0.00           O
ATOM   1146  CB  ALA A 209      48.426  50.785 110.927  0.00  0.00           C
ATOM   1147  N   LEU A 210      50.041  51.896 113.215  0.00  0.00           N
ATOM   1148  CA  LEU A 210      50.790  51.732 114.476  0.00  0.00           C
ATOM   1149  C   LEU A 210      50.667  52.846 115.512  0.00  0.00           C
ATOM   1150  O   LEU A 210      50.415  52.571 116.682  0.00  0.00           O
ATOM   1151  CB  LEU A 210      52.260  51.602 114.089  0.00  0.00           C
ATOM   1152  CG  LEU A 210      52.632  50.122 113.996  0.00  0.00           C
ATOM   1153  CD1 LEU A 210      53.954  49.860 113.279  0.00  0.00           C
ATOM   1154  CD2 LEU A 210      52.881  49.538 115.399  0.00  0.00           C
ATOM   1155  N   LEU A 211      50.546  54.084 115.026  0.00  0.00           N
ATOM   1156  CA  LEU A 211      50.064  55.267 115.751  0.00  0.00           C
ATOM   1157  C   LEU A 211      48.713  55.128 116.469  0.00  0.00           C
ATOM   1158  O   LEU A 211      48.811  54.903 117.670  0.00  0.00           O
ATOM   1159  CB  LEU A 211      50.314  56.453 114.826  0.00  0.00           C
ATOM   1160  CG  LEU A 211      51.643  57.146 115.145  0.00  0.00           C
ATOM   1161  CD1 LEU A 211      52.914  56.317 115.001  0.00  0.00           C
ATOM   1162  CD2 LEU A 211      51.753  58.342 114.190  0.00  0.00           C
ATOM   1163  N   MET A 212      47.694  54.714 115.719  0.00  0.00           N
ATOM   1164  CA  MET A 212      46.334  54.494 116.208  0.00  0.00           C
ATOM   1165  C   MET A 212      46.194  53.278 117.123  0.00  0.00           C
ATOM   1166  O   MET A 212      45.662  53.372 118.232  0.00  0.00           O
ATOM   1167  CB  MET A 212      45.236  54.299 115.157  0.00  0.00           C
ATOM   1168  CG  MET A 212      45.226  55.555 114.282  0.00  0.00           C
ATOM   1169  SD  MET A 212      44.823  57.069 115.245  0.00  0.00           S
ATOM   1170  CE  MET A 212      46.062  58.137 114.562  0.00  0.00           C
ATOM   1171  N   GLY A 213      47.055  52.298 116.878  0.00  0.00           N
ATOM   1172  CA  GLY A 213      47.375  51.112 117.684  0.00  0.00           C
ATOM   1173  C   GLY A 213      47.853  51.458 119.093  0.00  0.00           C
ATOM   1174  O   GLY A 213      47.072  51.241 120.023  0.00  0.00           O
ATOM   1175  N   LEU A 214      49.052  52.010 119.183  0.00  0.00           N
ATOM   1176  CA  LEU A 214      49.710  52.496 120.402  0.00  0.00           C
ATOM   1177  C   LEU A 214      48.877  53.418 121.296  0.00  0.00           C
ATOM   1178  O   LEU A 214      48.666  53.113 122.467  0.00  0.00           O
ATOM   1179  CB  LEU A 214      51.070  53.065 120.011  0.00  0.00           C
ATOM   1180  CG  LEU A 214      52.041  51.955 119.598  0.00  0.00           C
ATOM   1181  CD1 LEU A 214      53.182  52.643 118.856  0.00  0.00           C
ATOM   1182  CD2 LEU A 214      52.590  51.321 120.881  0.00  0.00           C
ATOM   1183  N   ILE A 215      48.277  54.415 120.661  0.00  0.00           N
ATOM   1184  CA  ILE A 215      47.485  55.497 121.266  0.00  0.00           C
ATOM   1185  C   ILE A 215      46.125  55.048 121.815  0.00  0.00           C
ATOM   1186  O   ILE A 215      45.712  55.541 122.863  0.00  0.00           O
ATOM   1187  CB  ILE A 215      47.275  56.723 120.380  0.00  0.00           C
ATOM   1188  CG1 ILE A 215      46.683  57.935 121.104  0.00  0.00           C
ATOM   1189  CG2 ILE A 215      46.527  56.547 119.060  0.00  0.00           C
ATOM   1190  CD  ILE A 215      47.640  58.461 122.174  0.00  0.00           C
ATOM   1191  N   TRP A 216      45.517  54.015 121.249  0.00  0.00           N
ATOM   1192  CA  TRP A 216      44.256  53.425 121.739  0.00  0.00           C
ATOM   1193  C   TRP A 216      44.475  52.841 123.132  0.00  0.00           C
ATOM   1194  O   TRP A 216      43.474  52.603 123.811  0.00  0.00           O
ATOM   1195  CB  TRP A 216      43.769  52.281 120.843  0.00  0.00           C
ATOM   1196  CG  TRP A 216      42.309  52.578 120.530  0.00  0.00           C
ATOM   1197  CD1 TRP A 216      41.218  52.360 121.269  0.00  0.00           C
ATOM   1198  CD2 TRP A 216      41.890  53.534 119.615  0.00  0.00           C
ATOM   1199  CE2 TRP A 216      40.569  53.873 119.902  0.00  0.00           C
ATOM   1200  CE3 TRP A 216      42.561  54.210 118.593  0.00  0.00           C
ATOM   1201  NE1 TRP A 216      40.178  53.117 120.924  0.00  0.00           N
ATOM   1202  CZ2 TRP A 216      39.899  54.890 119.226  0.00  0.00           C
ATOM   1203  CZ3 TRP A 216      41.881  55.146 117.828  0.00  0.00           C
ATOM   1204  CH2 TRP A 216      40.600  55.526 118.215  0.00  0.00           C
ATOM   1205  N   GLU A 217      45.625  52.224 123.406  0.00  0.00           N
ATOM   1206  CA  GLU A 217      45.944  51.679 124.729  0.00  0.00           C
ATOM   1207  C   GLU A 217      46.261  52.734 125.785  0.00  0.00           C
ATOM   1208  O   GLU A 217      45.889  52.589 126.955  0.00  0.00           O
ATOM   1209  CB  GLU A 217      47.025  50.610 124.545  0.00  0.00           C
ATOM   1210  CG  GLU A 217      47.425  49.595 125.620  0.00  0.00           C
ATOM   1211  CD  GLU A 217      48.292  50.190 126.739  0.00  0.00           C
ATOM   1212  OE1 GLU A 217      48.031  49.745 127.871  0.00  0.00           O
ATOM   1213  OE2 GLU A 217      49.232  50.970 126.477  0.00  0.00           O
ATOM   1214  N   LEU A 218      46.720  53.893 125.321  0.00  0.00           N
ATOM   1215  CA  LEU A 218      47.128  55.057 126.117  0.00  0.00           C
ATOM   1216  C   LEU A 218      45.946  55.868 126.662  0.00  0.00           C
ATOM   1217  O   LEU A 218      45.505  55.602 127.772  0.00  0.00           O
ATOM   1218  CB  LEU A 218      48.218  55.845 125.395  0.00  0.00           C
ATOM   1219  CG  LEU A 218      48.866  56.899 126.302  0.00  0.00           C
ATOM   1220  CD1 LEU A 218      50.266  57.179 125.763  0.00  0.00           C
ATOM   1221  CD2 LEU A 218      48.124  58.239 126.395  0.00  0.00           C
ATOM   1222  N   LEU A 219      45.197  56.443 125.728  0.00  0.00           N
ATOM   1223  CA  LEU A 219      44.035  57.273 126.103  0.00  0.00           C
ATOM   1224  C   LEU A 219      43.317  57.667 124.810  0.00  0.00           C
ATOM   1225  O   LEU A 219      43.939  57.753 123.751  0.00  0.00           O
ATOM   1226  CB  LEU A 219      44.473  58.646 126.618  0.00  0.00           C
ATOM   1227  CG  LEU A 219      43.661  59.170 127.804  0.00  0.00           C
ATOM   1228  CD1 LEU A 219      44.080  58.305 128.999  0.00  0.00           C
ATOM   1229  CD2 LEU A 219      43.859  60.661 128.068  0.00  0.00           C
ATOM   1230  N   GLN A 220      41.997  57.726 124.958  0.00  0.00           N
ATOM   1231  CA  GLN A 220      41.068  58.121 123.885  0.00  0.00           C
ATOM   1232  C   GLN A 220      41.407  59.499 123.309  0.00  0.00           C
ATOM   1233  O   GLN A 220      41.209  59.623 122.109  0.00  0.00           O
ATOM   1234  CB  GLN A 220      39.597  58.141 124.322  0.00  0.00           C
ATOM   1235  CG  GLN A 220      38.998  56.903 124.987  0.00  0.00           C
ATOM   1236  CD  GLN A 220      37.477  56.992 125.154  0.00  0.00           C
ATOM   1237  NE2 GLN A 220      37.125  57.297 126.402  0.00  0.00           N
ATOM   1238  OE1 GLN A 220      36.729  56.528 124.305  0.00  0.00           O
ATOM   1239  N   ALA A 221      41.685  60.483 124.156  0.00  0.00           N
ATOM   1240  CA  ALA A 221      42.054  61.801 123.621  0.00  0.00           C
ATOM   1241  C   ALA A 221      43.366  61.599 122.864  0.00  0.00           C
ATOM   1242  O   ALA A 221      44.256  60.852 123.278  0.00  0.00           O
ATOM   1243  CB  ALA A 221      42.261  62.766 124.777  0.00  0.00           C
ATOM   1244  N   SER A 222      43.606  62.505 121.930  0.00  0.00           N
ATOM   1245  CA  SER A 222      44.498  62.341 120.772  0.00  0.00           C
ATOM   1246  C   SER A 222      44.261  61.237 119.737  0.00  0.00           C
ATOM   1247  O   SER A 222      44.203  61.542 118.555  0.00  0.00           O
ATOM   1248  CB  SER A 222      46.008  62.434 121.044  0.00  0.00           C
ATOM   1249  OG  SER A 222      46.266  63.766 121.489  0.00  0.00           O
ATOM   1250  N   ALA A 223      43.832  60.058 120.181  0.00  0.00           N
ATOM   1251  CA  ALA A 223      43.364  58.914 119.375  0.00  0.00           C
ATOM   1252  C   ALA A 223      42.325  59.229 118.312  0.00  0.00           C
ATOM   1253  O   ALA A 223      42.707  59.314 117.142  0.00  0.00           O
ATOM   1254  CB  ALA A 223      43.024  57.647 120.170  0.00  0.00           C
ATOM   1255  N   PHE A 224      41.134  59.520 118.839  0.00  0.00           N
ATOM   1256  CA  PHE A 224      40.015  59.955 117.985  0.00  0.00           C
ATOM   1257  C   PHE A 224      40.265  61.272 117.250  0.00  0.00           C
ATOM   1258  O   PHE A 224      40.017  61.287 116.040  0.00  0.00           O
ATOM   1259  CB  PHE A 224      38.694  60.157 118.722  0.00  0.00           C
ATOM   1260  CG  PHE A 224      38.105  58.818 119.197  0.00  0.00           C
ATOM   1261  CD1 PHE A 224      38.413  58.424 120.499  0.00  0.00           C
ATOM   1262  CD2 PHE A 224      37.217  58.084 118.429  0.00  0.00           C
ATOM   1263  CE1 PHE A 224      37.733  57.295 120.953  0.00  0.00           C
ATOM   1264  CE2 PHE A 224      36.547  56.955 118.892  0.00  0.00           C
ATOM   1265  CZ  PHE A 224      36.775  56.621 120.214  0.00  0.00           C
ATOM   1266  N   CYS A 225      41.093  62.126 117.838  0.00  0.00           N
ATOM   1267  CA  CYS A 225      41.573  63.333 117.144  0.00  0.00           C
ATOM   1268  C   CYS A 225      42.365  63.089 115.866  0.00  0.00           C
ATOM   1269  O   CYS A 225      41.966  63.484 114.774  0.00  0.00           O
ATOM   1270  CB  CYS A 225      42.260  64.258 118.151  0.00  0.00           C
ATOM   1271  SG  CYS A 225      41.247  65.052 119.446  0.00  0.00           S
ATOM   1272  N   GLY A 226      43.386  62.271 116.121  0.00  0.00           N
ATOM   1273  CA  GLY A 226      44.348  61.678 115.185  0.00  0.00           C
ATOM   1274  C   GLY A 226      43.740  60.833 114.067  0.00  0.00           C
ATOM   1275  O   GLY A 226      43.902  61.148 112.886  0.00  0.00           O
ATOM   1276  N   LEU A 227      42.741  60.033 114.439  0.00  0.00           N
ATOM   1277  CA  LEU A 227      41.973  59.198 113.502  0.00  0.00           C
ATOM   1278  C   LEU A 227      41.113  60.114 112.626  0.00  0.00           C
ATOM   1279  O   LEU A 227      41.085  59.999 111.407  0.00  0.00           O
ATOM   1280  CB  LEU A 227      41.183  58.241 114.394  0.00  0.00           C
ATOM   1281  CG  LEU A 227      40.285  57.267 113.627  0.00  0.00           C
ATOM   1282  CD1 LEU A 227      40.997  55.937 113.374  0.00  0.00           C
ATOM   1283  CD2 LEU A 227      38.964  57.009 114.356  0.00  0.00           C
ATOM   1284  N   GLY A 228      40.421  61.056 113.261  0.00  0.00           N
ATOM   1285  CA  GLY A 228      39.511  62.032 112.646  0.00  0.00           C
ATOM   1286  C   GLY A 228      40.182  62.979 111.643  0.00  0.00           C
ATOM   1287  O   GLY A 228      39.633  63.104 110.552  0.00  0.00           O
ATOM   1288  N   PHE A 229      41.310  63.472 112.133  0.00  0.00           N
ATOM   1289  CA  PHE A 229      42.261  64.219 111.281  0.00  0.00           C
ATOM   1290  C   PHE A 229      42.604  63.415 110.025  0.00  0.00           C
ATOM   1291  O   PHE A 229      42.195  63.870 108.962  0.00  0.00           O
ATOM   1292  CB  PHE A 229      43.600  64.374 112.002  0.00  0.00           C
ATOM   1293  CG  PHE A 229      44.620  65.162 111.181  0.00  0.00           C
ATOM   1294  CD1 PHE A 229      44.270  66.399 110.645  0.00  0.00           C
ATOM   1295  CD2 PHE A 229      45.712  64.441 110.705  0.00  0.00           C
ATOM   1296  CE1 PHE A 229      45.050  66.996 109.664  0.00  0.00           C
ATOM   1297  CE2 PHE A 229      46.502  65.048 109.724  0.00  0.00           C
ATOM   1298  CZ  PHE A 229      46.192  66.315 109.248  0.00  0.00           C
ATOM   1299  N   LEU A 230      43.075  62.176 110.151  0.00  0.00           N
ATOM   1300  CA  LEU A 230      43.398  61.351 108.975  0.00  0.00           C
ATOM   1301  C   LEU A 230      42.270  60.976 108.014  0.00  0.00           C
ATOM   1302  O   LEU A 230      42.412  60.961 106.785  0.00  0.00           O
ATOM   1303  CB  LEU A 230      44.238  60.144 109.381  0.00  0.00           C
ATOM   1304  CG  LEU A 230      45.687  60.397 109.812  0.00  0.00           C
ATOM   1305  CD1 LEU A 230      45.936  59.623 111.106  0.00  0.00           C
ATOM   1306  CD2 LEU A 230      46.699  60.233 108.675  0.00  0.00           C
ATOM   1307  N   ILE A 231      41.089  60.757 108.574  0.00  0.00           N
ATOM   1308  CA  ILE A 231      39.880  60.552 107.773  0.00  0.00           C
ATOM   1309  C   ILE A 231      39.671  61.738 106.827  0.00  0.00           C
ATOM   1310  O   ILE A 231      39.603  61.513 105.618  0.00  0.00           O
ATOM   1311  CB  ILE A 231      38.630  60.224 108.592  0.00  0.00           C
ATOM   1312  CG1 ILE A 231      38.930  58.797 109.058  0.00  0.00           C
ATOM   1313  CG2 ILE A 231      37.351  60.249 107.760  0.00  0.00           C
ATOM   1314  CD  ILE A 231      38.119  58.251 110.229  0.00  0.00           C
ATOM   1315  N   VAL A 232      39.498  62.920 107.422  0.00  0.00           N
ATOM   1316  CA  VAL A 232      39.228  64.137 106.657  0.00  0.00           C
ATOM   1317  C   VAL A 232      40.269  64.554 105.606  0.00  0.00           C
ATOM   1318  O   VAL A 232      39.881  64.738 104.455  0.00  0.00           O
ATOM   1319  CB  VAL A 232      38.896  65.360 107.511  0.00  0.00           C
ATOM   1320  CG1 VAL A 232      37.624  65.242 108.349  0.00  0.00           C
ATOM   1321  CG2 VAL A 232      40.094  65.885 108.301  0.00  0.00           C
ATOM   1322  N   LEU A 233      41.510  64.116 105.850  0.00  0.00           N
ATOM   1323  CA  LEU A 233      42.661  64.243 104.951  0.00  0.00           C
ATOM   1324  C   LEU A 233      42.414  63.358 103.725  0.00  0.00           C
ATOM   1325  O   LEU A 233      42.285  63.883 102.622  0.00  0.00           O
ATOM   1326  CB  LEU A 233      44.000  63.838 105.585  0.00  0.00           C
ATOM   1327  CG  LEU A 233      45.180  64.576 104.954  0.00  0.00           C
ATOM   1328  CD1 LEU A 233      45.368  65.999 105.488  0.00  0.00           C
ATOM   1329  CD2 LEU A 233      46.481  63.787 104.869  0.00  0.00           C
ATOM   1330  N   ALA A 234      42.165  62.079 103.970  0.00  0.00           N
ATOM   1331  CA  ALA A 234      41.887  61.064 102.933  0.00  0.00           C
ATOM   1332  C   ALA A 234      40.748  61.459 102.000  0.00  0.00           C
ATOM   1333  O   ALA A 234      40.980  61.754 100.819  0.00  0.00           O
ATOM   1334  CB  ALA A 234      41.698  59.626 103.409  0.00  0.00           C
ATOM   1335  N   LEU A 235      39.607  61.671 102.657  0.00  0.00           N
ATOM   1336  CA  LEU A 235      38.388  62.086 101.954  0.00  0.00           C
ATOM   1337  C   LEU A 235      38.508  63.353 101.109  0.00  0.00           C
ATOM   1338  O   LEU A 235      38.160  63.308  99.938  0.00  0.00           O
ATOM   1339  CB  LEU A 235      37.196  62.239 102.901  0.00  0.00           C
ATOM   1340  CG  LEU A 235      36.617  60.941 103.486  0.00  0.00           C
ATOM   1341  CD1 LEU A 235      35.535  61.513 104.402  0.00  0.00           C
ATOM   1342  CD2 LEU A 235      36.089  59.966 102.439  0.00  0.00           C
ATOM   1343  N   PHE A 236      39.076  64.466 101.585  0.00  0.00           N
ATOM   1344  CA  PHE A 236      39.316  65.683 100.800  0.00  0.00           C
ATOM   1345  C   PHE A 236      40.338  65.599  99.672  0.00  0.00           C
ATOM   1346  O   PHE A 236      39.949  65.894  98.540  0.00  0.00           O
ATOM   1347  CB  PHE A 236      39.453  66.946 101.645  0.00  0.00           C
ATOM   1348  CG  PHE A 236      38.082  67.397 102.161  0.00  0.00           C
ATOM   1349  CD1 PHE A 236      37.720  67.192 103.491  0.00  0.00           C
ATOM   1350  CD2 PHE A 236      37.312  68.203 101.347  0.00  0.00           C
ATOM   1351  CE1 PHE A 236      36.668  67.933 104.017  0.00  0.00           C
ATOM   1352  CE2 PHE A 236      36.151  68.773 101.852  0.00  0.00           C
ATOM   1353  CZ  PHE A 236      35.799  68.629 103.192  0.00  0.00           C
ATOM   1354  N   GLN A 237      41.458  64.941  99.927  0.00  0.00           N
ATOM   1355  CA  GLN A 237      42.480  64.758  98.889  0.00  0.00           C
ATOM   1356  C   GLN A 237      41.962  63.923  97.722  0.00  0.00           C
ATOM   1357  O   GLN A 237      41.954  64.368  96.570  0.00  0.00           O
ATOM   1358  CB  GLN A 237      43.639  64.032  99.584  0.00  0.00           C
ATOM   1359  CG  GLN A 237      44.697  64.846 100.332  0.00  0.00           C
ATOM   1360  CD  GLN A 237      45.338  65.913  99.449  0.00  0.00           C
ATOM   1361  NE2 GLN A 237      44.686  67.063  99.613  0.00  0.00           N
ATOM   1362  OE1 GLN A 237      46.329  65.682  98.751  0.00  0.00           O
ATOM   1363  N   ALA A 238      41.083  62.993  98.084  0.00  0.00           N
ATOM   1364  CA  ALA A 238      40.305  62.129  97.197  0.00  0.00           C
ATOM   1365  C   ALA A 238      39.266  62.824  96.302  0.00  0.00           C
ATOM   1366  O   ALA A 238      39.408  62.769  95.082  0.00  0.00           O
ATOM   1367  CB  ALA A 238      39.615  61.051  98.030  0.00  0.00           C
ATOM   1368  N   GLY A 239      38.394  63.625  96.887  0.00  0.00           N
ATOM   1369  CA  GLY A 239      37.554  64.631  96.212  0.00  0.00           C
ATOM   1370  C   GLY A 239      38.195  65.538  95.159  0.00  0.00           C
ATOM   1371  O   GLY A 239      37.816  65.473  93.999  0.00  0.00           O
ATOM   1372  N   LEU A 240      39.213  66.320  95.537  0.00  0.00           N
ATOM   1373  CA  LEU A 240      39.994  67.117  94.585  0.00  0.00           C
ATOM   1374  C   LEU A 240      40.916  66.484  93.539  0.00  0.00           C
ATOM   1375  O   LEU A 240      41.237  67.190  92.587  0.00  0.00           O
ATOM   1376  CB  LEU A 240      40.591  68.341  95.261  0.00  0.00           C
ATOM   1377  CG  LEU A 240      41.520  67.927  96.404  0.00  0.00           C
ATOM   1378  CD1 LEU A 240      42.901  67.786  95.777  0.00  0.00           C
ATOM   1379  CD2 LEU A 240      41.607  68.842  97.621  0.00  0.00           C
ATOM   1380  N   GLY A 241      41.167  65.185  93.685  0.00  0.00           N
ATOM   1381  CA  GLY A 241      41.970  64.432  92.709  0.00  0.00           C
ATOM   1382  C   GLY A 241      41.452  64.465  91.269  0.00  0.00           C
ATOM   1383  O   GLY A 241      42.183  64.632  90.289  0.00  0.00           O
ATOM   1384  N   ARG A 242      40.142  64.303  91.087  0.00  0.00           N
ATOM   1385  CA  ARG A 242      39.524  64.227  89.756  0.00  0.00           C
ATOM   1386  C   ARG A 242      39.694  65.534  88.991  0.00  0.00           C
ATOM   1387  O   ARG A 242      40.126  65.579  87.842  0.00  0.00           O
ATOM   1388  CB  ARG A 242      38.015  63.945  89.805  0.00  0.00           C
ATOM   1389  CG  ARG A 242      37.257  64.099  88.493  0.00  0.00           C
ATOM   1390  CD  ARG A 242      36.689  62.826  87.868  0.00  0.00           C
ATOM   1391  NE  ARG A 242      35.738  62.138  88.749  0.00  0.00           N
ATOM   1392  CZ  ARG A 242      34.810  61.295  88.271  0.00  0.00           C
ATOM   1393  NH1 ARG A 242      34.572  61.040  86.982  0.00  0.00           N
ATOM   1394  NH2 ARG A 242      34.450  60.349  89.155  0.00  0.00           N
ATOM   1395  N   MET A 243      39.352  66.626  89.676  0.00  0.00           N
ATOM   1396  CA  MET A 243      39.631  67.944  89.081  0.00  0.00           C
ATOM   1397  C   MET A 243      41.122  68.165  88.843  0.00  0.00           C
ATOM   1398  O   MET A 243      41.503  68.590  87.741  0.00  0.00           O
ATOM   1399  CB  MET A 243      39.019  69.027  89.966  0.00  0.00           C
ATOM   1400  CG  MET A 243      37.538  68.907  90.334  0.00  0.00           C
ATOM   1401  SD  MET A 243      37.099  67.380  91.250  0.00  0.00           S
ATOM   1402  CE  MET A 243      35.329  67.428  91.087  0.00  0.00           C
ATOM   1403  N   MET A 244      42.050  67.929  89.755  0.00  0.00           N
ATOM   1404  CA  MET A 244      43.491  68.050  89.477  0.00  0.00           C
ATOM   1405  C   MET A 244      44.023  67.255  88.281  0.00  0.00           C
ATOM   1406  O   MET A 244      44.834  67.803  87.540  0.00  0.00           O
ATOM   1407  CB  MET A 244      44.219  67.776  90.799  0.00  0.00           C
ATOM   1408  CG  MET A 244      45.538  68.537  90.658  0.00  0.00           C
ATOM   1409  SD  MET A 244      46.586  68.374  92.140  0.00  0.00           S
ATOM   1410  CE  MET A 244      45.504  69.118  93.335  0.00  0.00           C
ATOM   1411  N   MET A 245      43.775  65.955  88.286  0.00  0.00           N
ATOM   1412  CA  MET A 245      44.158  65.151  87.120  0.00  0.00           C
ATOM   1413  C   MET A 245      43.679  65.785  85.806  0.00  0.00           C
ATOM   1414  O   MET A 245      44.530  65.872  84.927  0.00  0.00           O
ATOM   1415  CB  MET A 245      43.449  63.821  87.354  0.00  0.00           C
ATOM   1416  CG  MET A 245      43.891  62.558  86.610  0.00  0.00           C
ATOM   1417  SD  MET A 245      43.244  62.460  84.900  0.00  0.00           S
ATOM   1418  CE  MET A 245      41.544  61.969  85.109  0.00  0.00           C
ATOM   1419  N   LYS A 246      42.449  66.263  85.723  0.00  0.00           N
ATOM   1420  CA  LYS A 246      41.990  66.867  84.459  0.00  0.00           C
ATOM   1421  C   LYS A 246      42.719  68.116  83.955  0.00  0.00           C
ATOM   1422  O   LYS A 246      43.141  68.192  82.806  0.00  0.00           O
ATOM   1423  CB  LYS A 246      40.499  67.226  84.525  0.00  0.00           C
ATOM   1424  CG  LYS A 246      39.581  66.005  84.469  0.00  0.00           C
ATOM   1425  CD  LYS A 246      38.131  66.312  84.116  0.00  0.00           C
ATOM   1426  CE  LYS A 246      37.339  66.896  85.292  0.00  0.00           C
ATOM   1427  NZ  LYS A 246      35.909  67.013  84.979  0.00  0.00           N
ATOM   1428  N   TYR A 247      43.117  68.950  84.912  0.00  0.00           N
ATOM   1429  CA  TYR A 247      43.966  70.090  84.549  0.00  0.00           C
ATOM   1430  C   TYR A 247      45.377  69.630  84.173  0.00  0.00           C
ATOM   1431  O   TYR A 247      46.028  70.217  83.312  0.00  0.00           O
ATOM   1432  CB  TYR A 247      44.103  71.085  85.705  0.00  0.00           C
ATOM   1433  CG  TYR A 247      42.812  71.884  85.920  0.00  0.00           C
ATOM   1434  CD1 TYR A 247      41.961  71.608  86.979  0.00  0.00           C
ATOM   1435  CD2 TYR A 247      42.503  72.800  84.915  0.00  0.00           C
ATOM   1436  CE1 TYR A 247      40.740  72.257  87.025  0.00  0.00           C
ATOM   1437  CE2 TYR A 247      41.302  73.499  85.001  0.00  0.00           C
ATOM   1438  CZ  TYR A 247      40.430  73.192  86.040  0.00  0.00           C
ATOM   1439  OH  TYR A 247      39.140  73.621  85.967  0.00  0.00           O
ATOM   1440  N   ARG A 248      45.887  68.674  84.938  0.00  0.00           N
ATOM   1441  CA  ARG A 248      47.138  67.934  84.703  0.00  0.00           C
ATOM   1442  C   ARG A 248      47.261  67.199  83.376  0.00  0.00           C
ATOM   1443  O   ARG A 248      48.122  67.486  82.536  0.00  0.00           O
ATOM   1444  CB  ARG A 248      47.537  67.059  85.897  0.00  0.00           C
ATOM   1445  CG  ARG A 248      47.865  67.995  87.064  0.00  0.00           C
ATOM   1446  CD  ARG A 248      48.394  67.180  88.248  0.00  0.00           C
ATOM   1447  NE  ARG A 248      49.051  68.125  89.155  0.00  0.00           N
ATOM   1448  CZ  ARG A 248      49.380  67.770  90.407  0.00  0.00           C
ATOM   1449  NH1 ARG A 248      49.310  66.502  90.822  0.00  0.00           N
ATOM   1450  NH2 ARG A 248      49.927  68.714  91.184  0.00  0.00           N
ATOM   1451  N   ASP A 249      46.193  66.496  83.007  0.00  0.00           N
ATOM   1452  CA  ASP A 249      46.065  65.910  81.670  0.00  0.00           C
ATOM   1453  C   ASP A 249      46.006  66.855  80.476  0.00  0.00           C
ATOM   1454  O   ASP A 249      46.638  66.611  79.448  0.00  0.00           O
ATOM   1455  CB  ASP A 249      44.906  64.909  81.642  0.00  0.00           C
ATOM   1456  CG  ASP A 249      44.929  64.183  80.295  0.00  0.00           C
ATOM   1457  OD1 ASP A 249      44.100  64.438  79.403  0.00  0.00           O
ATOM   1458  OD2 ASP A 249      45.421  63.034  80.271  0.00  0.00           O
ATOM   1459  N   GLN A 250      45.255  67.935  80.680  0.00  0.00           N
ATOM   1460  CA  GLN A 250      45.255  69.031  79.715  0.00  0.00           C
ATOM   1461  C   GLN A 250      46.595  69.721  79.435  0.00  0.00           C
ATOM   1462  O   GLN A 250      47.076  69.897  78.315  0.00  0.00           O
ATOM   1463  CB  GLN A 250      44.173  70.061  80.039  0.00  0.00           C
ATOM   1464  CG  GLN A 250      42.664  69.839  79.928  0.00  0.00           C
ATOM   1465  CD  GLN A 250      41.832  71.000  80.462  0.00  0.00           C
ATOM   1466  NE2 GLN A 250      40.581  70.721  80.831  0.00  0.00           N
ATOM   1467  OE1 GLN A 250      42.160  72.180  80.317  0.00  0.00           O
ATOM   1468  N   ARG A 251      47.272  70.117  80.504  0.00  0.00           N
ATOM   1469  CA  ARG A 251      48.712  70.388  80.575  0.00  0.00           C
ATOM   1470  C   ARG A 251      49.524  69.406  79.730  0.00  0.00           C
ATOM   1471  O   ARG A 251      50.145  69.842  78.760  0.00  0.00           O
ATOM   1472  CB  ARG A 251      49.070  70.445  82.065  0.00  0.00           C
ATOM   1473  CG  ARG A 251      50.509  70.868  82.376  0.00  0.00           C
ATOM   1474  CD  ARG A 251      50.857  70.674  83.847  0.00  0.00           C
ATOM   1475  NE  ARG A 251      52.246  71.146  83.967  0.00  0.00           N
ATOM   1476  CZ  ARG A 251      53.347  70.388  84.012  0.00  0.00           C
ATOM   1477  NH1 ARG A 251      53.358  69.048  84.038  0.00  0.00           N
ATOM   1478  NH2 ARG A 251      54.526  71.020  84.112  0.00  0.00           N
ATOM   1479  N   ALA A 252      49.505  68.117  80.066  0.00  0.00           N
ATOM   1480  CA  ALA A 252      50.347  67.095  79.421  0.00  0.00           C
ATOM   1481  C   ALA A 252      50.010  67.029  77.931  0.00  0.00           C
ATOM   1482  O   ALA A 252      51.011  67.197  77.242  0.00  0.00           O
ATOM   1483  CB  ALA A 252      49.908  65.798  80.106  0.00  0.00           C
ATOM   1484  N   GLY A 253      48.780  67.245  77.458  0.00  0.00           N
ATOM   1485  CA  GLY A 253      48.492  67.489  76.037  0.00  0.00           C
ATOM   1486  C   GLY A 253      49.122  68.697  75.333  0.00  0.00           C
ATOM   1487  O   GLY A 253      49.854  68.604  74.354  0.00  0.00           O
ATOM   1488  N   LYS A 254      49.020  69.830  76.008  0.00  0.00           N
ATOM   1489  CA  LYS A 254      49.649  71.089  75.584  0.00  0.00           C
ATOM   1490  C   LYS A 254      51.179  71.041  75.666  0.00  0.00           C
ATOM   1491  O   LYS A 254      51.850  71.568  74.775  0.00  0.00           O
ATOM   1492  CB  LYS A 254      49.106  72.162  76.528  0.00  0.00           C
ATOM   1493  CG  LYS A 254      47.606  72.410  76.375  0.00  0.00           C
ATOM   1494  CD  LYS A 254      47.388  73.194  75.081  0.00  0.00           C
ATOM   1495  CE  LYS A 254      45.958  73.461  74.618  0.00  0.00           C
ATOM   1496  NZ  LYS A 254      45.761  73.085  73.209  0.00  0.00           N
ATOM   1497  N   ILE A 255      51.758  70.245  76.550  0.00  0.00           N
ATOM   1498  CA  ILE A 255      53.219  70.067  76.543  0.00  0.00           C
ATOM   1499  C   ILE A 255      53.761  69.262  75.358  0.00  0.00           C
ATOM   1500  O   ILE A 255      54.732  69.570  74.668  0.00  0.00           O
ATOM   1501  CB  ILE A 255      53.777  69.553  77.876  0.00  0.00           C
ATOM   1502  CG1 ILE A 255      53.484  70.507  79.032  0.00  0.00           C
ATOM   1503  CG2 ILE A 255      55.248  69.154  77.790  0.00  0.00           C
ATOM   1504  CD  ILE A 255      53.783  69.953  80.435  0.00  0.00           C
ATOM   1505  N   SER A 256      52.963  68.270  74.980  0.00  0.00           N
ATOM   1506  CA  SER A 256      53.346  67.465  73.804  0.00  0.00           C
ATOM   1507  C   SER A 256      53.017  68.230  72.521  0.00  0.00           C
ATOM   1508  O   SER A 256      53.749  67.976  71.563  0.00  0.00           O
ATOM   1509  CB  SER A 256      52.727  66.065  73.879  0.00  0.00           C
ATOM   1510  OG  SER A 256      53.296  65.360  74.983  0.00  0.00           O
ATOM   1511  N   GLU A 257      52.106  69.188  72.495  0.00  0.00           N
ATOM   1512  CA  GLU A 257      51.877  70.124  71.391  0.00  0.00           C
ATOM   1513  C   GLU A 257      53.036  71.114  71.199  0.00  0.00           C
ATOM   1514  O   GLU A 257      53.637  71.170  70.129  0.00  0.00           O
ATOM   1515  CB  GLU A 257      50.616  70.973  71.525  0.00  0.00           C
ATOM   1516  CG  GLU A 257      50.137  71.767  70.301  0.00  0.00           C
ATOM   1517  CD  GLU A 257      48.726  72.356  70.317  0.00  0.00           C
ATOM   1518  OE1 GLU A 257      47.965  71.959  71.227  0.00  0.00           O
ATOM   1519  OE2 GLU A 257      48.396  73.302  69.562  0.00  0.00           O
ATOM   1520  N   ARG A 258      53.624  71.629  72.267  0.00  0.00           N
ATOM   1521  CA  ARG A 258      54.883  72.390  72.246  0.00  0.00           C
ATOM   1522  C   ARG A 258      56.085  71.669  71.631  0.00  0.00           C
ATOM   1523  O   ARG A 258      57.025  72.268  71.110  0.00  0.00           O
ATOM   1524  CB  ARG A 258      55.090  72.727  73.725  0.00  0.00           C
ATOM   1525  CG  ARG A 258      56.329  73.569  74.014  0.00  0.00           C
ATOM   1526  CD  ARG A 258      56.596  73.746  75.503  0.00  0.00           C
ATOM   1527  NE  ARG A 258      57.955  74.139  75.904  0.00  0.00           N
ATOM   1528  CZ  ARG A 258      58.263  74.614  77.112  0.00  0.00           C
ATOM   1529  NH1 ARG A 258      57.321  74.827  78.050  0.00  0.00           N
ATOM   1530  NH2 ARG A 258      59.522  74.897  77.453  0.00  0.00           N
ATOM   1531  N   LEU A 259      56.196  70.380  71.917  0.00  0.00           N
ATOM   1532  CA  LEU A 259      57.197  69.390  71.492  0.00  0.00           C
ATOM   1533  C   LEU A 259      57.020  68.794  70.095  0.00  0.00           C
ATOM   1534  O   LEU A 259      57.991  69.002  69.375  0.00  0.00           O
ATOM   1535  CB  LEU A 259      57.377  68.304  72.567  0.00  0.00           C
ATOM   1536  CG  LEU A 259      57.774  68.911  73.915  0.00  0.00           C
ATOM   1537  CD1 LEU A 259      57.663  67.855  75.020  0.00  0.00           C
ATOM   1538  CD2 LEU A 259      59.284  69.112  73.877  0.00  0.00           C
ATOM   1539  N   VAL A 260      55.761  68.821  69.652  0.00  0.00           N
ATOM   1540  CA  VAL A 260      55.403  68.864  68.222  0.00  0.00           C
ATOM   1541  C   VAL A 260      56.003  70.112  67.567  0.00  0.00           C
ATOM   1542  O   VAL A 260      56.894  70.020  66.709  0.00  0.00           O
ATOM   1543  CB  VAL A 260      53.914  68.701  67.900  0.00  0.00           C
ATOM   1544  CG1 VAL A 260      53.666  68.705  66.390  0.00  0.00           C
ATOM   1545  CG2 VAL A 260      53.304  67.433  68.514  0.00  0.00           C
ATOM   1546  N   ILE A 261      55.541  71.283  67.982  0.00  0.00           N
ATOM   1547  CA  ILE A 261      56.020  72.562  67.427  0.00  0.00           C
ATOM   1548  C   ILE A 261      57.520  72.813  67.339  0.00  0.00           C
ATOM   1549  O   ILE A 261      58.002  72.799  66.209  0.00  0.00           O
ATOM   1550  CB  ILE A 261      55.148  73.752  67.821  0.00  0.00           C
ATOM   1551  CG1 ILE A 261      53.840  73.608  67.040  0.00  0.00           C
ATOM   1552  CG2 ILE A 261      55.688  75.101  67.336  0.00  0.00           C
ATOM   1553  CD  ILE A 261      52.528  73.999  67.726  0.00  0.00           C
ATOM   1554  N   THR A 262      58.199  72.498  68.441  0.00  0.00           N
ATOM   1555  CA  THR A 262      59.668  72.570  68.493  0.00  0.00           C
ATOM   1556  C   THR A 262      60.251  71.616  67.448  0.00  0.00           C
ATOM   1557  O   THR A 262      61.242  71.965  66.808  0.00  0.00           O
ATOM   1558  CB  THR A 262      60.147  72.276  69.915  0.00  0.00           C
ATOM   1559  CG2 THR A 262      61.677  72.418  69.847  0.00  0.00           C
ATOM   1560  OG1 THR A 262      59.664  73.280  70.810  0.00  0.00           O
ATOM   1561  N   SER A 263      59.783  70.376  67.452  0.00  0.00           N
ATOM   1562  CA  SER A 263      60.245  69.432  66.417  0.00  0.00           C
ATOM   1563  C   SER A 263      60.157  69.926  64.975  0.00  0.00           C
ATOM   1564  O   SER A 263      61.158  70.114  64.285  0.00  0.00           O
ATOM   1565  CB  SER A 263      59.707  68.011  66.422  0.00  0.00           C
ATOM   1566  OG  SER A 263      60.239  67.088  65.477  0.00  0.00           O
ATOM   1567  N   GLU A 264      58.967  70.393  64.591  0.00  0.00           N
ATOM   1568  CA  GLU A 264      58.669  70.847  63.219  0.00  0.00           C
ATOM   1569  C   GLU A 264      59.488  72.076  62.835  0.00  0.00           C
ATOM   1570  O   GLU A 264      59.919  72.222  61.695  0.00  0.00           O
ATOM   1571  CB  GLU A 264      57.169  70.884  62.956  0.00  0.00           C
ATOM   1572  CG  GLU A 264      56.327  71.837  63.821  0.00  0.00           C
ATOM   1573  CD  GLU A 264      56.196  73.154  63.045  0.00  0.00           C
ATOM   1574  OE1 GLU A 264      55.948  72.948  61.836  0.00  0.00           O
ATOM   1575  OE2 GLU A 264      56.184  74.226  63.671  0.00  0.00           O
ATOM   1576  N   MET A 265      59.805  72.970  63.771  0.00  0.00           N
ATOM   1577  CA  MET A 265      60.645  74.150  63.518  0.00  0.00           C
ATOM   1578  C   MET A 265      62.125  73.772  63.422  0.00  0.00           C
ATOM   1579  O   MET A 265      62.756  74.278  62.501  0.00  0.00           O
ATOM   1580  CB  MET A 265      60.382  75.165  64.623  0.00  0.00           C
ATOM   1581  CG  MET A 265      58.911  75.593  64.609  0.00  0.00           C
ATOM   1582  SD  MET A 265      58.858  76.789  66.004  0.00  0.00           S
ATOM   1583  CE  MET A 265      57.397  77.746  65.658  0.00  0.00           C
ATOM   1584  N   ILE A 266      62.685  72.835  64.177  0.00  0.00           N
ATOM   1585  CA  ILE A 266      63.986  72.245  63.821  0.00  0.00           C
ATOM   1586  C   ILE A 266      63.969  71.390  62.555  0.00  0.00           C
ATOM   1587  O   ILE A 266      64.880  71.447  61.726  0.00  0.00           O
ATOM   1588  CB  ILE A 266      64.425  71.481  65.065  0.00  0.00           C
ATOM   1589  CG1 ILE A 266      64.652  72.605  66.081  0.00  0.00           C
ATOM   1590  CG2 ILE A 266      65.596  70.521  64.841  0.00  0.00           C
ATOM   1591  CD  ILE A 266      64.791  72.071  67.503  0.00  0.00           C
ATOM   1592  N   GLU A 267      62.870  70.698  62.276  0.00  0.00           N
ATOM   1593  CA  GLU A 267      62.653  70.082  60.958  0.00  0.00           C
ATOM   1594  C   GLU A 267      62.604  70.947  59.704  0.00  0.00           C
ATOM   1595  O   GLU A 267      63.226  70.603  58.697  0.00  0.00           O
ATOM   1596  CB  GLU A 267      61.454  69.131  61.030  0.00  0.00           C
ATOM   1597  CG  GLU A 267      61.924  67.955  61.876  0.00  0.00           C
ATOM   1598  CD  GLU A 267      61.096  66.801  61.289  0.00  0.00           C
ATOM   1599  OE1 GLU A 267      59.926  66.522  61.619  0.00  0.00           O
ATOM   1600  OE2 GLU A 267      61.598  66.178  60.323  0.00  0.00           O
ATOM   1601  N   ASN A 268      62.192  72.206  59.788  0.00  0.00           N
ATOM   1602  CA  ASN A 268      62.103  73.162  58.674  0.00  0.00           C
ATOM   1603  C   ASN A 268      62.931  74.394  59.030  0.00  0.00           C
ATOM   1604  O   ASN A 268      62.711  75.451  58.436  0.00  0.00           O
ATOM   1605  CB  ASN A 268      60.643  73.559  58.450  0.00  0.00           C
ATOM   1606  CG  ASN A 268      59.775  72.377  58.044  0.00  0.00           C
ATOM   1607  ND2 ASN A 268      58.624  72.248  58.703  0.00  0.00           N
ATOM   1608  OD1 ASN A 268      59.977  71.673  57.047  0.00  0.00           O
ATOM   1609  N   ILE A 269      64.000  74.289  59.822  0.00  0.00           N
ATOM   1610  CA  ILE A 269      64.959  75.371  60.079  0.00  0.00           C
ATOM   1611  C   ILE A 269      65.780  76.017  58.958  0.00  0.00           C
ATOM   1612  O   ILE A 269      65.808  77.247  58.923  0.00  0.00           O
ATOM   1613  CB  ILE A 269      65.807  74.967  61.282  0.00  0.00           C
ATOM   1614  CG1 ILE A 269      66.565  76.130  61.919  0.00  0.00           C
ATOM   1615  CG2 ILE A 269      66.829  73.906  60.869  0.00  0.00           C
ATOM   1616  CD  ILE A 269      65.803  77.332  62.493  0.00  0.00           C
ATOM   1617  N   GLN A 270      65.952  75.273  57.871  0.00  0.00           N
ATOM   1618  CA  GLN A 270      66.544  75.748  56.610  0.00  0.00           C
ATOM   1619  C   GLN A 270      65.634  76.714  55.865  0.00  0.00           C
ATOM   1620  O   GLN A 270      66.003  77.863  55.671  0.00  0.00           O
ATOM   1621  CB  GLN A 270      66.986  74.575  55.726  0.00  0.00           C
ATOM   1622  CG  GLN A 270      68.147  74.992  54.826  0.00  0.00           C
ATOM   1623  CD  GLN A 270      68.670  73.770  54.082  0.00  0.00           C
ATOM   1624  NE2 GLN A 270      68.362  73.744  52.782  0.00  0.00           N
ATOM   1625  OE1 GLN A 270      69.400  72.933  54.627  0.00  0.00           O
ATOM   1626  N   SER A 271      64.324  76.503  55.994  0.00  0.00           N
ATOM   1627  CA  SER A 271      63.264  77.289  55.349  0.00  0.00           C
ATOM   1628  C   SER A 271      63.001  78.592  56.103  0.00  0.00           C
ATOM   1629  O   SER A 271      63.201  79.660  55.519  0.00  0.00           O
ATOM   1630  CB  SER A 271      62.015  76.456  55.030  0.00  0.00           C
ATOM   1631  OG  SER A 271      60.915  77.223  54.535  0.00  0.00           O
ATOM   1632  N   VAL A 272      63.039  78.428  57.424  0.00  0.00           N
ATOM   1633  CA  VAL A 272      62.787  79.561  58.329  0.00  0.00           C
ATOM   1634  C   VAL A 272      63.976  80.523  58.356  0.00  0.00           C
ATOM   1635  O   VAL A 272      63.844  81.704  58.681  0.00  0.00           O
ATOM   1636  CB  VAL A 272      62.215  79.186  59.699  0.00  0.00           C
ATOM   1637  CG1 VAL A 272      60.886  78.493  59.370  0.00  0.00           C
ATOM   1638  CG2 VAL A 272      63.104  78.361  60.624  0.00  0.00           C
ATOM   1639  N   LYS A 273      65.156  79.933  58.191  0.00  0.00           N
ATOM   1640  CA  LYS A 273      66.356  80.743  57.949  0.00  0.00           C
ATOM   1641  C   LYS A 273      66.377  81.528  56.636  0.00  0.00           C
ATOM   1642  O   LYS A 273      66.476  82.758  56.641  0.00  0.00           O
ATOM   1643  CB  LYS A 273      67.637  79.915  58.055  0.00  0.00           C
ATOM   1644  CG  LYS A 273      67.895  79.562  59.517  0.00  0.00           C
ATOM   1645  CD  LYS A 273      69.106  78.623  59.522  0.00  0.00           C
ATOM   1646  CE  LYS A 273      70.435  79.364  59.311  0.00  0.00           C
ATOM   1647  NZ  LYS A 273      70.903  80.019  60.539  0.00  0.00           N
ATOM   1648  N   ALA A 274      66.270  80.783  55.549  0.00  0.00           N
ATOM   1649  CA  ALA A 274      66.471  81.298  54.187  0.00  0.00           C
ATOM   1650  C   ALA A 274      65.381  82.265  53.741  0.00  0.00           C
ATOM   1651  O   ALA A 274      65.292  82.790  52.629  0.00  0.00           O
ATOM   1652  CB  ALA A 274      66.504  80.054  53.292  0.00  0.00           C
ATOM   1653  N   TYR A 275      64.320  82.367  54.539  0.00  0.00           N
ATOM   1654  CA  TYR A 275      63.299  83.425  54.433  0.00  0.00           C
ATOM   1655  C   TYR A 275      63.216  84.331  55.669  0.00  0.00           C
ATOM   1656  O   TYR A 275      62.185  84.990  55.705  0.00  0.00           O
ATOM   1657  CB  TYR A 275      61.899  82.843  54.213  0.00  0.00           C
ATOM   1658  CG  TYR A 275      61.662  82.427  52.755  0.00  0.00           C
ATOM   1659  CD1 TYR A 275      62.124  81.175  52.361  0.00  0.00           C
ATOM   1660  CD2 TYR A 275      61.133  83.342  51.860  0.00  0.00           C
ATOM   1661  CE1 TYR A 275      62.007  80.850  51.012  0.00  0.00           C
ATOM   1662  CE2 TYR A 275      61.075  82.977  50.522  0.00  0.00           C
ATOM   1663  CZ  TYR A 275      61.527  81.745  50.067  0.00  0.00           C
ATOM   1664  OH  TYR A 275      61.220  81.360  48.809  0.00  0.00           O
ATOM   1665  N   CYS A 276      64.204  84.435  56.550  0.00  0.00           N
ATOM   1666  CA  CYS A 276      64.251  85.440  57.636  0.00  0.00           C
ATOM   1667  C   CYS A 276      63.050  85.402  58.585  0.00  0.00           C
ATOM   1668  O   CYS A 276      62.818  86.415  59.230  0.00  0.00           O
ATOM   1669  CB  CYS A 276      64.430  86.888  57.171  0.00  0.00           C
ATOM   1670  SG  CYS A 276      65.868  87.842  57.779  0.00  0.00           S
ATOM   1671  N   TRP A 277      62.341  84.292  58.738  0.00  0.00           N
ATOM   1672  CA  TRP A 277      61.120  84.124  59.537  0.00  0.00           C
ATOM   1673  C   TRP A 277      61.397  84.211  61.037  0.00  0.00           C
ATOM   1674  O   TRP A 277      60.697  83.553  61.809  0.00  0.00           O
ATOM   1675  CB  TRP A 277      60.562  82.792  59.022  0.00  0.00           C
ATOM   1676  CG  TRP A 277      59.272  82.303  59.692  0.00  0.00           C
ATOM   1677  CD1 TRP A 277      59.142  81.166  60.376  0.00  0.00           C
ATOM   1678  CD2 TRP A 277      58.022  82.599  59.168  0.00  0.00           C
ATOM   1679  CE2 TRP A 277      57.213  81.530  59.542  0.00  0.00           C
ATOM   1680  CE3 TRP A 277      57.421  83.787  58.763  0.00  0.00           C
ATOM   1681  NE1 TRP A 277      57.912  80.674  60.286  0.00  0.00           N
ATOM   1682  CZ2 TRP A 277      55.843  81.508  59.330  0.00  0.00           C
ATOM   1683  CZ3 TRP A 277      56.041  83.836  58.850  0.00  0.00           C
ATOM   1684  CH2 TRP A 277      55.232  82.726  59.064  0.00  0.00           C
ATOM   1685  N   GLU A 278      62.316  85.064  61.495  0.00  0.00           N
ATOM   1686  CA  GLU A 278      62.763  85.120  62.885  0.00  0.00           C
ATOM   1687  C   GLU A 278      61.682  85.393  63.933  0.00  0.00           C
ATOM   1688  O   GLU A 278      61.441  84.587  64.836  0.00  0.00           O
ATOM   1689  CB  GLU A 278      63.952  86.072  63.043  0.00  0.00           C
ATOM   1690  CG  GLU A 278      65.034  85.420  62.168  0.00  0.00           C
ATOM   1691  CD  GLU A 278      66.045  86.288  61.406  0.00  0.00           C
ATOM   1692  OE1 GLU A 278      65.596  86.793  60.353  0.00  0.00           O
ATOM   1693  OE2 GLU A 278      67.254  86.080  61.598  0.00  0.00           O
ATOM   1694  N   GLU A 279      61.041  86.542  63.757  0.00  0.00           N
ATOM   1695  CA  GLU A 279      59.869  86.934  64.553  0.00  0.00           C
ATOM   1696  C   GLU A 279      58.660  86.003  64.575  0.00  0.00           C
ATOM   1697  O   GLU A 279      58.129  85.596  65.606  0.00  0.00           O
ATOM   1698  CB  GLU A 279      59.358  88.301  64.067  0.00  0.00           C
ATOM   1699  CG  GLU A 279      60.186  89.385  64.754  0.00  0.00           C
ATOM   1700  CD  GLU A 279      60.045  90.793  64.188  0.00  0.00           C
ATOM   1701  OE1 GLU A 279      59.244  91.683  64.563  0.00  0.00           O
ATOM   1702  OE2 GLU A 279      60.677  90.909  63.108  0.00  0.00           O
ATOM   1703  N   ALA A 280      58.122  85.777  63.375  0.00  0.00           N
ATOM   1704  CA  ALA A 280      57.023  84.815  63.168  0.00  0.00           C
ATOM   1705  C   ALA A 280      57.304  83.418  63.714  0.00  0.00           C
ATOM   1706  O   ALA A 280      56.473  82.940  64.485  0.00  0.00           O
ATOM   1707  CB  ALA A 280      56.776  84.778  61.657  0.00  0.00           C
ATOM   1708  N   MET A 281      58.515  82.908  63.518  0.00  0.00           N
ATOM   1709  CA  MET A 281      58.795  81.621  64.174  0.00  0.00           C
ATOM   1710  C   MET A 281      58.763  81.647  65.704  0.00  0.00           C
ATOM   1711  O   MET A 281      57.953  80.989  66.365  0.00  0.00           O
ATOM   1712  CB  MET A 281      60.157  81.180  63.658  0.00  0.00           C
ATOM   1713  CG  MET A 281      60.657  79.864  64.264  0.00  0.00           C
ATOM   1714  SD  MET A 281      61.905  80.000  65.595  0.00  0.00           S
ATOM   1715  CE  MET A 281      62.627  78.381  65.593  0.00  0.00           C
ATOM   1716  N   GLU A 282      59.231  82.770  66.240  0.00  0.00           N
ATOM   1717  CA  GLU A 282      59.238  83.096  67.668  0.00  0.00           C
ATOM   1718  C   GLU A 282      57.847  83.297  68.275  0.00  0.00           C
ATOM   1719  O   GLU A 282      57.476  82.641  69.258  0.00  0.00           O
ATOM   1720  CB  GLU A 282      60.247  84.228  67.875  0.00  0.00           C
ATOM   1721  CG  GLU A 282      60.154  84.824  69.283  0.00  0.00           C
ATOM   1722  CD  GLU A 282      61.092  85.986  69.629  0.00  0.00           C
ATOM   1723  OE1 GLU A 282      62.312  85.967  69.341  0.00  0.00           O
ATOM   1724  OE2 GLU A 282      60.630  86.889  70.355  0.00  0.00           O
ATOM   1725  N   LYS A 283      57.077  84.103  67.541  0.00  0.00           N
ATOM   1726  CA  LYS A 283      55.657  84.353  67.788  0.00  0.00           C
ATOM   1727  C   LYS A 283      54.748  83.122  67.761  0.00  0.00           C
ATOM   1728  O   LYS A 283      53.717  83.003  68.430  0.00  0.00           O
ATOM   1729  CB  LYS A 283      55.107  85.258  66.683  0.00  0.00           C
ATOM   1730  CG  LYS A 283      55.586  86.708  66.628  0.00  0.00           C
ATOM   1731  CD  LYS A 283      54.917  87.472  65.483  0.00  0.00           C
ATOM   1732  CE  LYS A 283      55.365  88.943  65.438  0.00  0.00           C
ATOM   1733  NZ  LYS A 283      54.676  89.848  64.503  0.00  0.00           N
ATOM   1734  N   MET A 284      55.020  82.158  66.886  0.00  0.00           N
ATOM   1735  CA  MET A 284      54.262  80.897  66.810  0.00  0.00           C
ATOM   1736  C   MET A 284      54.531  80.002  68.014  0.00  0.00           C
ATOM   1737  O   MET A 284      53.521  79.524  68.544  0.00  0.00           O
ATOM   1738  CB  MET A 284      54.405  80.082  65.523  0.00  0.00           C
ATOM   1739  CG  MET A 284      53.546  80.797  64.469  0.00  0.00           C
ATOM   1740  SD  MET A 284      54.208  81.251  62.828  0.00  0.00           S
ATOM   1741  CE  MET A 284      54.590  79.569  62.376  0.00  0.00           C
ATOM   1742  N   ILE A 285      55.791  79.815  68.407  0.00  0.00           N
ATOM   1743  CA  ILE A 285      56.110  79.101  69.660  0.00  0.00           C
ATOM   1744  C   ILE A 285      55.927  79.816  70.997  0.00  0.00           C
ATOM   1745  O   ILE A 285      55.366  79.270  71.938  0.00  0.00           O
ATOM   1746  CB  ILE A 285      57.510  78.522  69.475  0.00  0.00           C
ATOM   1747  CG1 ILE A 285      57.830  77.487  70.550  0.00  0.00           C
ATOM   1748  CG2 ILE A 285      58.600  79.582  69.262  0.00  0.00           C
ATOM   1749  CD  ILE A 285      57.192  76.125  70.264  0.00  0.00           C
ATOM   1750  N   GLU A 286      56.045  81.147  71.082  0.00  0.00           N
ATOM   1751  CA  GLU A 286      55.702  81.981  72.238  0.00  0.00           C
ATOM   1752  C   GLU A 286      54.202  81.921  72.505  0.00  0.00           C
ATOM   1753  O   GLU A 286      53.820  82.135  73.654  0.00  0.00           O
ATOM   1754  CB  GLU A 286      56.191  83.411  71.952  0.00  0.00           C
ATOM   1755  CG  GLU A 286      56.338  84.226  73.239  0.00  0.00           C
ATOM   1756  CD  GLU A 286      57.568  83.771  74.023  0.00  0.00           C
ATOM   1757  OE1 GLU A 286      57.377  82.894  74.896  0.00  0.00           O
ATOM   1758  OE2 GLU A 286      58.687  84.281  73.803  0.00  0.00           O
ATOM   1759  N   ASN A 287      53.364  81.806  71.475  0.00  0.00           N
ATOM   1760  CA  ASN A 287      51.914  81.585  71.653  0.00  0.00           C
ATOM   1761  C   ASN A 287      51.604  80.217  72.279  0.00  0.00           C
ATOM   1762  O   ASN A 287      51.172  80.241  73.428  0.00  0.00           O
ATOM   1763  CB  ASN A 287      51.056  81.659  70.392  0.00  0.00           C
ATOM   1764  CG  ASN A 287      49.555  81.448  70.610  0.00  0.00           C
ATOM   1765  ND2 ASN A 287      48.988  80.933  69.521  0.00  0.00           N
ATOM   1766  OD1 ASN A 287      48.903  82.081  71.437  0.00  0.00           O
ATOM   1767  N   LEU A 288      52.246  79.156  71.814  0.00  0.00           N
ATOM   1768  CA  LEU A 288      52.057  77.818  72.379  0.00  0.00           C
ATOM   1769  C   LEU A 288      52.645  77.685  73.791  0.00  0.00           C
ATOM   1770  O   LEU A 288      51.974  77.067  74.612  0.00  0.00           O
ATOM   1771  CB  LEU A 288      52.649  76.785  71.414  0.00  0.00           C
ATOM   1772  CG  LEU A 288      51.611  75.702  71.117  0.00  0.00           C
ATOM   1773  CD1 LEU A 288      50.790  75.206  72.298  0.00  0.00           C
ATOM   1774  CD2 LEU A 288      50.642  75.996  69.965  0.00  0.00           C
ATOM   1775  N   ARG A 289      53.834  78.267  73.970  0.00  0.00           N
ATOM   1776  CA  ARG A 289      54.351  78.393  75.340  0.00  0.00           C
ATOM   1777  C   ARG A 289      53.439  79.156  76.296  0.00  0.00           C
ATOM   1778  O   ARG A 289      53.118  78.540  77.318  0.00  0.00           O
ATOM   1779  CB  ARG A 289      55.701  79.124  75.329  0.00  0.00           C
ATOM   1780  CG  ARG A 289      56.843  78.343  74.685  0.00  0.00           C
ATOM   1781  CD  ARG A 289      58.161  79.056  74.984  0.00  0.00           C
ATOM   1782  NE  ARG A 289      58.431  80.202  74.109  0.00  0.00           N
ATOM   1783  CZ  ARG A 289      59.233  80.149  73.031  0.00  0.00           C
ATOM   1784  NH1 ARG A 289      59.795  79.017  72.606  0.00  0.00           N
ATOM   1785  NH2 ARG A 289      59.313  81.286  72.326  0.00  0.00           N
ATOM   1786  N   GLN A 290      52.918  80.314  75.920  0.00  0.00           N
ATOM   1787  CA  GLN A 290      51.906  81.016  76.736  0.00  0.00           C
ATOM   1788  C   GLN A 290      50.637  80.226  77.047  0.00  0.00           C
ATOM   1789  O   GLN A 290      50.145  80.300  78.176  0.00  0.00           O
ATOM   1790  CB  GLN A 290      51.386  82.343  76.189  0.00  0.00           C
ATOM   1791  CG  GLN A 290      52.264  83.546  76.546  0.00  0.00           C
ATOM   1792  CD  GLN A 290      51.741  84.061  77.883  0.00  0.00           C
ATOM   1793  NE2 GLN A 290      50.690  84.880  77.888  0.00  0.00           N
ATOM   1794  OE1 GLN A 290      52.210  83.666  78.955  0.00  0.00           O
ATOM   1795  N   THR A 291      50.129  79.491  76.059  0.00  0.00           N
ATOM   1796  CA  THR A 291      48.960  78.610  76.181  0.00  0.00           C
ATOM   1797  C   THR A 291      49.169  77.505  77.216  0.00  0.00           C
ATOM   1798  O   THR A 291      48.468  77.528  78.225  0.00  0.00           O
ATOM   1799  CB  THR A 291      48.443  77.994  74.883  0.00  0.00           C
ATOM   1800  CG2 THR A 291      47.113  77.233  74.994  0.00  0.00           C
ATOM   1801  OG1 THR A 291      48.193  78.970  73.868  0.00  0.00           O
ATOM   1802  N   GLU A 292      50.360  76.916  77.220  0.00  0.00           N
ATOM   1803  CA  GLU A 292      50.710  75.921  78.235  0.00  0.00           C
ATOM   1804  C   GLU A 292      50.927  76.387  79.673  0.00  0.00           C
ATOM   1805  O   GLU A 292      50.326  75.911  80.635  0.00  0.00           O
ATOM   1806  CB  GLU A 292      51.901  75.150  77.680  0.00  0.00           C
ATOM   1807  CG  GLU A 292      52.362  73.883  78.406  0.00  0.00           C
ATOM   1808  CD  GLU A 292      53.430  74.129  79.477  0.00  0.00           C
ATOM   1809  OE1 GLU A 292      53.088  74.124  80.676  0.00  0.00           O
ATOM   1810  OE2 GLU A 292      54.600  73.939  79.089  0.00  0.00           O
ATOM   1811  N   LEU A 293      51.556  77.568  79.690  0.00  0.00           N
ATOM   1812  CA  LEU A 293      51.593  78.453  80.856  0.00  0.00           C
ATOM   1813  C   LEU A 293      50.281  78.854  81.552  0.00  0.00           C
ATOM   1814  O   LEU A 293      50.119  78.779  82.762  0.00  0.00           O
ATOM   1815  CB  LEU A 293      52.342  79.773  80.632  0.00  0.00           C
ATOM   1816  CG  LEU A 293      53.530  80.028  81.562  0.00  0.00           C
ATOM   1817  CD1 LEU A 293      54.721  79.118  81.278  0.00  0.00           C
ATOM   1818  CD2 LEU A 293      53.878  81.509  81.617  0.00  0.00           C
ATOM   1819  N   LYS A 294      49.242  78.980  80.730  0.00  0.00           N
ATOM   1820  CA  LYS A 294      47.861  79.260  81.127  0.00  0.00           C
ATOM   1821  C   LYS A 294      47.122  78.051  81.691  0.00  0.00           C
ATOM   1822  O   LYS A 294      46.480  78.115  82.739  0.00  0.00           O
ATOM   1823  CB  LYS A 294      47.082  80.005  80.042  0.00  0.00           C
ATOM   1824  CG  LYS A 294      47.390  81.496  80.217  0.00  0.00           C
ATOM   1825  CD  LYS A 294      46.671  82.340  79.162  0.00  0.00           C
ATOM   1826  CE  LYS A 294      47.253  82.235  77.753  0.00  0.00           C
ATOM   1827  NZ  LYS A 294      46.405  82.670  76.630  0.00  0.00           N
ATOM   1828  N   LEU A 295      47.594  76.949  81.096  0.00  0.00           N
ATOM   1829  CA  LEU A 295      47.225  75.621  81.581  0.00  0.00           C
ATOM   1830  C   LEU A 295      47.913  75.117  82.854  0.00  0.00           C
ATOM   1831  O   LEU A 295      47.212  74.760  83.795  0.00  0.00           O
ATOM   1832  CB  LEU A 295      47.248  74.626  80.415  0.00  0.00           C
ATOM   1833  CG  LEU A 295      45.789  74.353  80.024  0.00  0.00           C
ATOM   1834  CD1 LEU A 295      45.128  73.416  81.037  0.00  0.00           C
ATOM   1835  CD2 LEU A 295      44.927  75.612  79.957  0.00  0.00           C
ATOM   1836  N   THR A 296      49.173  75.489  83.065  0.00  0.00           N
ATOM   1837  CA  THR A 296      49.951  75.065  84.238  0.00  0.00           C
ATOM   1838  C   THR A 296      49.588  75.940  85.443  0.00  0.00           C
ATOM   1839  O   THR A 296      49.457  75.554  86.605  0.00  0.00           O
ATOM   1840  CB  THR A 296      51.442  74.756  84.121  0.00  0.00           C
ATOM   1841  CG2 THR A 296      52.161  75.944  83.467  0.00  0.00           C
ATOM   1842  OG1 THR A 296      52.060  74.422  85.364  0.00  0.00           O
ATOM   1843  N   ARG A 297      49.338  77.188  85.068  0.00  0.00           N
ATOM   1844  CA  ARG A 297      48.815  78.141  86.053  0.00  0.00           C
ATOM   1845  C   ARG A 297      47.534  77.753  86.793  0.00  0.00           C
ATOM   1846  O   ARG A 297      47.512  77.678  88.023  0.00  0.00           O
ATOM   1847  CB  ARG A 297      48.754  79.620  85.657  0.00  0.00           C
ATOM   1848  CG  ARG A 297      50.113  80.243  85.966  0.00  0.00           C
ATOM   1849  CD  ARG A 297      50.282  81.590  85.271  0.00  0.00           C
ATOM   1850  NE  ARG A 297      51.641  82.072  85.541  0.00  0.00           N
ATOM   1851  CZ  ARG A 297      52.382  82.870  84.759  0.00  0.00           C
ATOM   1852  NH1 ARG A 297      52.023  83.425  83.596  0.00  0.00           N
ATOM   1853  NH2 ARG A 297      53.691  82.953  85.070  0.00  0.00           N
ATOM   1854  N   LYS A 298      46.636  77.299  85.923  0.00  0.00           N
ATOM   1855  CA  LYS A 298      45.376  76.709  86.414  0.00  0.00           C
ATOM   1856  C   LYS A 298      45.516  75.564  87.419  0.00  0.00           C
ATOM   1857  O   LYS A 298      45.164  75.758  88.577  0.00  0.00           O
ATOM   1858  CB  LYS A 298      44.458  76.313  85.254  0.00  0.00           C
ATOM   1859  CG  LYS A 298      43.728  77.510  84.638  0.00  0.00           C
ATOM   1860  CD  LYS A 298      43.060  77.094  83.328  0.00  0.00           C
ATOM   1861  CE  LYS A 298      43.000  78.380  82.503  0.00  0.00           C
ATOM   1862  NZ  LYS A 298      41.670  78.998  82.378  0.00  0.00           N
ATOM   1863  N   ALA A 299      46.387  74.633  87.044  0.00  0.00           N
ATOM   1864  CA  ALA A 299      46.807  73.567  87.979  0.00  0.00           C
ATOM   1865  C   ALA A 299      47.454  74.033  89.288  0.00  0.00           C
ATOM   1866  O   ALA A 299      47.103  73.578  90.369  0.00  0.00           O
ATOM   1867  CB  ALA A 299      47.599  72.515  87.205  0.00  0.00           C
ATOM   1868  N   ALA A 300      48.304  75.044  89.165  0.00  0.00           N
ATOM   1869  CA  ALA A 300      49.081  75.619  90.274  0.00  0.00           C
ATOM   1870  C   ALA A 300      48.209  76.293  91.330  0.00  0.00           C
ATOM   1871  O   ALA A 300      48.457  76.138  92.521  0.00  0.00           O
ATOM   1872  CB  ALA A 300      50.041  76.688  89.751  0.00  0.00           C
ATOM   1873  N   TYR A 301      47.099  76.910  90.935  0.00  0.00           N
ATOM   1874  CA  TYR A 301      46.147  77.513  91.871  0.00  0.00           C
ATOM   1875  C   TYR A 301      45.147  76.565  92.544  0.00  0.00           C
ATOM   1876  O   TYR A 301      44.995  76.589  93.764  0.00  0.00           O
ATOM   1877  CB  TYR A 301      45.436  78.699  91.215  0.00  0.00           C
ATOM   1878  CG  TYR A 301      46.346  79.667  90.443  0.00  0.00           C
ATOM   1879  CD1 TYR A 301      46.028  80.011  89.141  0.00  0.00           C
ATOM   1880  CD2 TYR A 301      47.325  80.421  91.081  0.00  0.00           C
ATOM   1881  CE1 TYR A 301      46.718  81.029  88.508  0.00  0.00           C
ATOM   1882  CE2 TYR A 301      47.954  81.509  90.478  0.00  0.00           C
ATOM   1883  CZ  TYR A 301      47.636  81.833  89.166  0.00  0.00           C
ATOM   1884  OH  TYR A 301      48.126  82.992  88.662  0.00  0.00           O
ATOM   1885  N   VAL A 302      44.649  75.571  91.827  0.00  0.00           N
ATOM   1886  CA  VAL A 302      43.979  74.403  92.431  0.00  0.00           C
ATOM   1887  C   VAL A 302      44.898  73.728  93.445  0.00  0.00           C
ATOM   1888  O   VAL A 302      44.507  73.462  94.576  0.00  0.00           O
ATOM   1889  CB  VAL A 302      43.322  73.478  91.404  0.00  0.00           C
ATOM   1890  CG1 VAL A 302      42.442  72.379  92.007  0.00  0.00           C
ATOM   1891  CG2 VAL A 302      42.673  74.232  90.250  0.00  0.00           C
ATOM   1892  N   ARG A 303      46.169  73.498  93.098  0.00  0.00           N
ATOM   1893  CA  ARG A 303      47.188  72.893  93.972  0.00  0.00           C
ATOM   1894  C   ARG A 303      47.516  73.658  95.260  0.00  0.00           C
ATOM   1895  O   ARG A 303      47.234  73.233  96.371  0.00  0.00           O
ATOM   1896  CB  ARG A 303      48.470  72.801  93.135  0.00  0.00           C
ATOM   1897  CG  ARG A 303      49.779  72.305  93.749  0.00  0.00           C
ATOM   1898  CD  ARG A 303      50.891  72.191  92.701  0.00  0.00           C
ATOM   1899  NE  ARG A 303      52.111  71.575  93.246  0.00  0.00           N
ATOM   1900  CZ  ARG A 303      53.183  71.123  92.589  0.00  0.00           C
ATOM   1901  NH1 ARG A 303      53.275  71.088  91.249  0.00  0.00           N
ATOM   1902  NH2 ARG A 303      54.142  70.598  93.363  0.00  0.00           N
ATOM   1903  N   TYR A 304      47.684  74.958  95.035  0.00  0.00           N
ATOM   1904  CA  TYR A 304      47.962  75.992  96.041  0.00  0.00           C
ATOM   1905  C   TYR A 304      46.970  75.966  97.199  0.00  0.00           C
ATOM   1906  O   TYR A 304      47.289  75.681  98.351  0.00  0.00           O
ATOM   1907  CB  TYR A 304      47.981  77.430  95.525  0.00  0.00           C
ATOM   1908  CG  TYR A 304      48.338  78.395  96.661  0.00  0.00           C
ATOM   1909  CD1 TYR A 304      49.397  78.190  97.524  0.00  0.00           C
ATOM   1910  CD2 TYR A 304      47.406  79.336  97.076  0.00  0.00           C
ATOM   1911  CE1 TYR A 304      49.514  78.865  98.741  0.00  0.00           C
ATOM   1912  CE2 TYR A 304      47.474  80.011  98.293  0.00  0.00           C
ATOM   1913  CZ  TYR A 304      48.543  79.766  99.146  0.00  0.00           C
ATOM   1914  OH  TYR A 304      48.530  80.221 100.434  0.00  0.00           O
ATOM   1915  N   PHE A 305      45.720  76.243  96.836  0.00  0.00           N
ATOM   1916  CA  PHE A 305      44.619  76.306  97.814  0.00  0.00           C
ATOM   1917  C   PHE A 305      44.249  75.019  98.559  0.00  0.00           C
ATOM   1918  O   PHE A 305      44.367  75.054  99.789  0.00  0.00           O
ATOM   1919  CB  PHE A 305      43.349  76.872  97.170  0.00  0.00           C
ATOM   1920  CG  PHE A 305      43.318  78.330  96.724  0.00  0.00           C
ATOM   1921  CD1 PHE A 305      43.276  79.294  97.730  0.00  0.00           C
ATOM   1922  CD2 PHE A 305      43.810  78.685  95.473  0.00  0.00           C
ATOM   1923  CE1 PHE A 305      43.864  80.534  97.525  0.00  0.00           C
ATOM   1924  CE2 PHE A 305      44.369  79.935  95.259  0.00  0.00           C
ATOM   1925  CZ  PHE A 305      44.406  80.869  96.285  0.00  0.00           C
ATOM   1926  N   ASN A 306      44.441  73.916  97.844  0.00  0.00           N
ATOM   1927  CA  ASN A 306      44.362  72.518  98.310  0.00  0.00           C
ATOM   1928  C   ASN A 306      45.411  72.263  99.392  0.00  0.00           C
ATOM   1929  O   ASN A 306      45.039  72.068 100.543  0.00  0.00           O
ATOM   1930  CB  ASN A 306      44.435  71.493  97.174  0.00  0.00           C
ATOM   1931  CG  ASN A 306      45.276  70.214  97.261  0.00  0.00           C
ATOM   1932  ND2 ASN A 306      46.417  70.403  96.622  0.00  0.00           N
ATOM   1933  OD1 ASN A 306      45.026  69.156  97.835  0.00  0.00           O
ATOM   1934  N   SER A 307      46.651  72.643  99.063  0.00  0.00           N
ATOM   1935  CA  SER A 307      47.789  72.528  99.985  0.00  0.00           C
ATOM   1936  C   SER A 307      47.627  73.324 101.291  0.00  0.00           C
ATOM   1937  O   SER A 307      47.945  72.909 102.404  0.00  0.00           O
ATOM   1938  CB  SER A 307      49.020  73.167  99.344  0.00  0.00           C
ATOM   1939  OG  SER A 307      49.252  72.283  98.238  0.00  0.00           O
ATOM   1940  N   SER A 308      47.086  74.522 101.085  0.00  0.00           N
ATOM   1941  CA  SER A 308      46.883  75.507 102.151  0.00  0.00           C
ATOM   1942  C   SER A 308      45.832  75.070 103.181  0.00  0.00           C
ATOM   1943  O   SER A 308      46.040  74.905 104.382  0.00  0.00           O
ATOM   1944  CB  SER A 308      46.762  76.954 101.675  0.00  0.00           C
ATOM   1945  OG  SER A 308      48.013  77.193 101.016  0.00  0.00           O
ATOM   1946  N   ALA A 309      44.713  74.586 102.662  0.00  0.00           N
ATOM   1947  CA  ALA A 309      43.632  74.029 103.492  0.00  0.00           C
ATOM   1948  C   ALA A 309      43.932  72.823 104.388  0.00  0.00           C
ATOM   1949  O   ALA A 309      43.461  72.717 105.517  0.00  0.00           O
ATOM   1950  CB  ALA A 309      42.524  73.563 102.552  0.00  0.00           C
ATOM   1951  N   PHE A 310      44.844  71.991 103.883  0.00  0.00           N
ATOM   1952  CA  PHE A 310      45.404  70.926 104.738  0.00  0.00           C
ATOM   1953  C   PHE A 310      46.452  71.291 105.788  0.00  0.00           C
ATOM   1954  O   PHE A 310      46.431  70.666 106.841  0.00  0.00           O
ATOM   1955  CB  PHE A 310      45.846  69.693 103.944  0.00  0.00           C
ATOM   1956  CG  PHE A 310      44.788  69.058 103.045  0.00  0.00           C
ATOM   1957  CD1 PHE A 310      43.598  68.559 103.555  0.00  0.00           C
ATOM   1958  CD2 PHE A 310      44.690  69.462 101.723  0.00  0.00           C
ATOM   1959  CE1 PHE A 310      42.460  68.434 102.764  0.00  0.00           C
ATOM   1960  CE2 PHE A 310      43.571  69.458 100.891  0.00  0.00           C
ATOM   1961  CZ  PHE A 310      42.421  68.919 101.462  0.00  0.00           C
ATOM   1962  N   PHE A 311      47.341  72.231 105.505  0.00  0.00           N
ATOM   1963  CA  PHE A 311      48.199  72.896 106.504  0.00  0.00           C
ATOM   1964  C   PHE A 311      47.416  73.520 107.660  0.00  0.00           C
ATOM   1965  O   PHE A 311      47.765  73.285 108.822  0.00  0.00           O
ATOM   1966  CB  PHE A 311      49.028  74.055 105.941  0.00  0.00           C
ATOM   1967  CG  PHE A 311      50.287  74.469 106.711  0.00  0.00           C
ATOM   1968  CD1 PHE A 311      51.528  74.019 106.285  0.00  0.00           C
ATOM   1969  CD2 PHE A 311      50.224  74.915 108.029  0.00  0.00           C
ATOM   1970  CE1 PHE A 311      52.627  74.004 107.136  0.00  0.00           C
ATOM   1971  CE2 PHE A 311      51.293  74.910 108.921  0.00  0.00           C
ATOM   1972  CZ  PHE A 311      52.514  74.409 108.465  0.00  0.00           C
ATOM   1973  N   PHE A 312      46.306  74.157 107.316  0.00  0.00           N
ATOM   1974  CA  PHE A 312      45.484  74.881 108.292  0.00  0.00           C
ATOM   1975  C   PHE A 312      44.654  73.963 109.184  0.00  0.00           C
ATOM   1976  O   PHE A 312      44.681  74.089 110.414  0.00  0.00           O
ATOM   1977  CB  PHE A 312      44.564  75.806 107.486  0.00  0.00           C
ATOM   1978  CG  PHE A 312      44.251  77.049 108.331  0.00  0.00           C
ATOM   1979  CD1 PHE A 312      45.011  78.199 108.097  0.00  0.00           C
ATOM   1980  CD2 PHE A 312      43.120  76.952 109.129  0.00  0.00           C
ATOM   1981  CE1 PHE A 312      44.528  79.341 108.741  0.00  0.00           C
ATOM   1982  CE2 PHE A 312      42.628  78.133 109.654  0.00  0.00           C
ATOM   1983  CZ  PHE A 312      43.367  79.303 109.500  0.00  0.00           C
ATOM   1984  N   SER A 313      44.136  72.861 108.658  0.00  0.00           N
ATOM   1985  CA  SER A 313      43.495  71.833 109.481  0.00  0.00           C
ATOM   1986  C   SER A 313      44.525  71.028 110.276  0.00  0.00           C
ATOM   1987  O   SER A 313      44.294  70.752 111.447  0.00  0.00           O
ATOM   1988  CB  SER A 313      42.758  70.849 108.574  0.00  0.00           C
ATOM   1989  OG  SER A 313      43.540  70.445 107.447  0.00  0.00           O
ATOM   1990  N   GLY A 314      45.686  70.787 109.679  0.00  0.00           N
ATOM   1991  CA  GLY A 314      46.776  70.030 110.314  0.00  0.00           C
ATOM   1992  C   GLY A 314      47.343  70.656 111.592  0.00  0.00           C
ATOM   1993  O   GLY A 314      47.242  70.031 112.645  0.00  0.00           O
ATOM   1994  N   PHE A 315      47.492  71.976 111.517  0.00  0.00           N
ATOM   1995  CA  PHE A 315      47.849  72.801 112.684  0.00  0.00           C
ATOM   1996  C   PHE A 315      46.818  72.725 113.813  0.00  0.00           C
ATOM   1997  O   PHE A 315      47.026  72.610 115.013  0.00  0.00           O
ATOM   1998  CB  PHE A 315      48.059  74.240 112.208  0.00  0.00           C
ATOM   1999  CG  PHE A 315      49.006  75.025 113.106  0.00  0.00           C
ATOM   2000  CD1 PHE A 315      48.464  75.987 113.952  0.00  0.00           C
ATOM   2001  CD2 PHE A 315      50.357  75.085 112.768  0.00  0.00           C
ATOM   2002  CE1 PHE A 315      49.142  77.041 114.538  0.00  0.00           C
ATOM   2003  CE2 PHE A 315      51.055  76.128 113.375  0.00  0.00           C
ATOM   2004  CZ  PHE A 315      50.482  77.091 114.190  0.00  0.00           C
ATOM   2005  N   PHE A 316      45.588  72.932 113.370  0.00  0.00           N
ATOM   2006  CA  PHE A 316      44.447  72.905 114.298  0.00  0.00           C
ATOM   2007  C   PHE A 316      44.137  71.678 115.163  0.00  0.00           C
ATOM   2008  O   PHE A 316      44.235  71.813 116.382  0.00  0.00           O
ATOM   2009  CB  PHE A 316      43.187  73.511 113.674  0.00  0.00           C
ATOM   2010  CG  PHE A 316      42.765  74.902 114.157  0.00  0.00           C
ATOM   2011  CD1 PHE A 316      42.362  75.077 115.476  0.00  0.00           C
ATOM   2012  CD2 PHE A 316      42.755  75.958 113.253  0.00  0.00           C
ATOM   2013  CE1 PHE A 316      41.951  76.378 115.770  0.00  0.00           C
ATOM   2014  CE2 PHE A 316      42.483  77.269 113.587  0.00  0.00           C
ATOM   2015  CZ  PHE A 316      42.061  77.454 114.896  0.00  0.00           C
ATOM   2016  N   VAL A 317      44.339  70.525 114.528  0.00  0.00           N
ATOM   2017  CA  VAL A 317      44.089  69.218 115.163  0.00  0.00           C
ATOM   2018  C   VAL A 317      45.268  68.963 116.096  0.00  0.00           C
ATOM   2019  O   VAL A 317      45.157  68.467 117.208  0.00  0.00           O
ATOM   2020  CB  VAL A 317      43.742  68.073 114.207  0.00  0.00           C
ATOM   2021  CG1 VAL A 317      43.192  66.886 115.001  0.00  0.00           C
ATOM   2022  CG2 VAL A 317      42.733  68.518 113.144  0.00  0.00           C
ATOM   2023  N   VAL A 318      46.489  69.292 115.676  0.00  0.00           N
ATOM   2024  CA  VAL A 318      47.677  69.177 116.539  0.00  0.00           C
ATOM   2025  C   VAL A 318      47.594  70.142 117.725  0.00  0.00           C
ATOM   2026  O   VAL A 318      47.743  69.687 118.857  0.00  0.00           O
ATOM   2027  CB  VAL A 318      48.999  69.096 115.771  0.00  0.00           C
ATOM   2028  CG1 VAL A 318      50.257  69.201 116.623  0.00  0.00           C
ATOM   2029  CG2 VAL A 318      48.961  67.782 114.987  0.00  0.00           C
ATOM   2030  N   PHE A 319      47.243  71.401 117.449  0.00  0.00           N
ATOM   2031  CA  PHE A 319      47.181  72.425 118.505  0.00  0.00           C
ATOM   2032  C   PHE A 319      46.139  72.038 119.555  0.00  0.00           C
ATOM   2033  O   PHE A 319      46.598  71.753 120.656  0.00  0.00           O
ATOM   2034  CB  PHE A 319      46.890  73.843 118.038  0.00  0.00           C
ATOM   2035  CG  PHE A 319      47.968  74.776 118.586  0.00  0.00           C
ATOM   2036  CD1 PHE A 319      47.725  75.261 119.864  0.00  0.00           C
ATOM   2037  CD2 PHE A 319      49.179  75.025 117.957  0.00  0.00           C
ATOM   2038  CE1 PHE A 319      48.724  75.935 120.562  0.00  0.00           C
ATOM   2039  CE2 PHE A 319      50.177  75.749 118.605  0.00  0.00           C
ATOM   2040  CZ  PHE A 319      49.934  76.134 119.913  0.00  0.00           C
ATOM   2041  N   LEU A 320      44.951  71.595 119.145  0.00  0.00           N
ATOM   2042  CA  LEU A 320      43.980  71.148 120.145  0.00  0.00           C
ATOM   2043  C   LEU A 320      43.991  69.670 120.541  0.00  0.00           C
ATOM   2044  O   LEU A 320      42.951  69.050 120.772  0.00  0.00           O
ATOM   2045  CB  LEU A 320      42.610  71.615 119.661  0.00  0.00           C
ATOM   2046  CG  LEU A 320      42.468  73.134 119.564  0.00  0.00           C
ATOM   2047  CD1 LEU A 320      41.329  73.659 118.690  0.00  0.00           C
ATOM   2048  CD2 LEU A 320      42.305  73.650 120.992  0.00  0.00           C
ATOM   2049  N   SER A 321      45.162  69.070 120.335  0.00  0.00           N
ATOM   2050  CA  SER A 321      45.502  67.783 120.961  0.00  0.00           C
ATOM   2051  C   SER A 321      46.660  67.899 121.953  0.00  0.00           C
ATOM   2052  O   SER A 321      46.419  67.543 123.114  0.00  0.00           O
ATOM   2053  CB  SER A 321      45.805  66.739 119.886  0.00  0.00           C
ATOM   2054  OG  SER A 321      44.606  66.295 119.246  0.00  0.00           O
ATOM   2055  N   VAL A 322      47.630  68.759 121.671  0.00  0.00           N
ATOM   2056  CA  VAL A 322      48.688  69.284 122.550  0.00  0.00           C
ATOM   2057  C   VAL A 322      48.155  70.078 123.736  0.00  0.00           C
ATOM   2058  O   VAL A 322      48.354  69.663 124.878  0.00  0.00           O
ATOM   2059  CB  VAL A 322      49.638  70.121 121.698  0.00  0.00           C
ATOM   2060  CG1 VAL A 322      50.756  70.825 122.467  0.00  0.00           C
ATOM   2061  CG2 VAL A 322      50.341  69.098 120.803  0.00  0.00           C
ATOM   2062  N   LEU A 323      47.075  70.826 123.501  0.00  0.00           N
ATOM   2063  CA  LEU A 323      46.332  71.479 124.587  0.00  0.00           C
ATOM   2064  C   LEU A 323      45.652  70.623 125.660  0.00  0.00           C
ATOM   2065  O   LEU A 323      45.649  71.068 126.808  0.00  0.00           O
ATOM   2066  CB  LEU A 323      45.521  72.717 124.191  0.00  0.00           C
ATOM   2067  CG  LEU A 323      46.351  73.906 123.707  0.00  0.00           C
ATOM   2068  CD1 LEU A 323      45.461  74.992 123.111  0.00  0.00           C
ATOM   2069  CD2 LEU A 323      46.958  74.492 124.996  0.00  0.00           C
ATOM   2070  N   PRO A 324      44.893  69.611 125.243  0.00  0.00           N
ATOM   2071  CA  PRO A 324      44.393  68.453 126.007  0.00  0.00           C
ATOM   2072  C   PRO A 324      45.533  67.728 126.732  0.00  0.00           C
ATOM   2073  O   PRO A 324      45.501  67.773 127.961  0.00  0.00           O
ATOM   2074  CB  PRO A 324      43.716  67.538 124.990  0.00  0.00           C
ATOM   2075  CG  PRO A 324      43.056  68.564 124.054  0.00  0.00           C
ATOM   2076  CD  PRO A 324      44.195  69.584 123.952  0.00  0.00           C
ATOM   2077  N   TYR A 325      46.525  67.186 126.035  0.00  0.00           N
ATOM   2078  CA  TYR A 325      47.684  66.570 126.700  0.00  0.00           C
ATOM   2079  C   TYR A 325      48.552  67.435 127.618  0.00  0.00           C
ATOM   2080  O   TYR A 325      49.201  66.999 128.560  0.00  0.00           O
ATOM   2081  CB  TYR A 325      48.647  65.907 125.714  0.00  0.00           C
ATOM   2082  CG  TYR A 325      48.289  64.504 125.219  0.00  0.00           C
ATOM   2083  CD1 TYR A 325      47.200  64.270 124.379  0.00  0.00           C
ATOM   2084  CD2 TYR A 325      48.889  63.448 125.895  0.00  0.00           C
ATOM   2085  CE1 TYR A 325      46.732  62.978 124.223  0.00  0.00           C
ATOM   2086  CE2 TYR A 325      48.291  62.197 125.819  0.00  0.00           C
ATOM   2087  CZ  TYR A 325      47.232  61.912 124.969  0.00  0.00           C
ATOM   2088  OH  TYR A 325      46.664  60.691 124.813  0.00  0.00           O
ATOM   2089  N   ALA A 326      48.531  68.754 127.422  0.00  0.00           N
ATOM   2090  CA  ALA A 326      49.048  69.738 128.389  0.00  0.00           C
ATOM   2091  C   ALA A 326      48.176  69.753 129.637  0.00  0.00           C
ATOM   2092  O   ALA A 326      48.634  69.768 130.778  0.00  0.00           O
ATOM   2093  CB  ALA A 326      49.168  71.106 127.713  0.00  0.00           C
ATOM   2094  N   LEU A 327      46.856  69.861 129.495  0.00  0.00           N
ATOM   2095  CA  LEU A 327      45.934  70.124 130.622  0.00  0.00           C
ATOM   2096  C   LEU A 327      45.555  68.857 131.387  0.00  0.00           C
ATOM   2097  O   LEU A 327      45.262  69.062 132.566  0.00  0.00           O
ATOM   2098  CB  LEU A 327      44.734  70.961 130.207  0.00  0.00           C
ATOM   2099  CG  LEU A 327      45.183  72.401 129.942  0.00  0.00           C
ATOM   2100  CD1 LEU A 327      44.003  73.288 129.546  0.00  0.00           C
ATOM   2101  CD2 LEU A 327      45.690  72.887 131.300  0.00  0.00           C
ATOM   2102  N   ILE A 328      45.307  67.744 130.691  0.00  0.00           N
ATOM   2103  CA  ILE A 328      44.927  66.536 131.436  0.00  0.00           C
ATOM   2104  C   ILE A 328      45.825  66.313 132.658  0.00  0.00           C
ATOM   2105  O   ILE A 328      47.046  66.174 132.641  0.00  0.00           O
ATOM   2106  CB  ILE A 328      44.880  65.352 130.471  0.00  0.00           C
ATOM   2107  CG1 ILE A 328      43.781  65.507 129.418  0.00  0.00           C
ATOM   2108  CG2 ILE A 328      44.370  64.145 131.255  0.00  0.00           C
ATOM   2109  CD  ILE A 328      43.884  64.482 128.283  0.00  0.00           C
ATOM   2110  N   LYS A 329      45.234  66.197 133.848  0.00  0.00           N
ATOM   2111  CA  LYS A 329      45.772  65.552 135.051  0.00  0.00           C
ATOM   2112  C   LYS A 329      45.944  64.033 135.028  0.00  0.00           C
ATOM   2113  O   LYS A 329      45.436  63.348 134.130  0.00  0.00           O
ATOM   2114  CB  LYS A 329      44.840  66.046 136.168  0.00  0.00           C
ATOM   2115  CG  LYS A 329      45.108  67.537 136.362  0.00  0.00           C
ATOM   2116  CD  LYS A 329      44.086  68.240 137.267  0.00  0.00           C
ATOM   2117  CE  LYS A 329      44.673  69.344 138.144  0.00  0.00           C
ATOM   2118  NZ  LYS A 329      43.621  69.966 138.959  0.00  0.00           N
ATOM   2119  N   GLY A 330      46.793  63.537 135.921  0.00  0.00           N
ATOM   2120  CA  GLY A 330      47.135  62.108 135.938  0.00  0.00           C
ATOM   2121  C   GLY A 330      48.077  61.474 134.912  0.00  0.00           C
ATOM   2122  O   GLY A 330      48.947  60.737 135.366  0.00  0.00           O
ATOM   2123  N   ILE A 331      47.858  61.969 133.689  0.00  0.00           N
ATOM   2124  CA  ILE A 331      48.840  61.676 132.642  0.00  0.00           C
ATOM   2125  C   ILE A 331      50.229  62.229 132.962  0.00  0.00           C
ATOM   2126  O   ILE A 331      50.478  63.419 133.087  0.00  0.00           O
ATOM   2127  CB  ILE A 331      48.442  61.899 131.181  0.00  0.00           C
ATOM   2128  CG1 ILE A 331      47.941  63.328 130.914  0.00  0.00           C
ATOM   2129  CG2 ILE A 331      47.274  60.976 130.833  0.00  0.00           C
ATOM   2130  CD  ILE A 331      48.223  63.552 129.423  0.00  0.00           C
ATOM   2131  N   ILE A 332      51.260  61.390 133.057  0.00  0.00           N
ATOM   2132  CA  ILE A 332      52.689  61.653 133.268  0.00  0.00           C
ATOM   2133  C   ILE A 332      53.391  62.258 132.047  0.00  0.00           C
ATOM   2134  O   ILE A 332      52.873  62.053 130.947  0.00  0.00           O
ATOM   2135  CB  ILE A 332      53.350  60.365 133.755  0.00  0.00           C
ATOM   2136  CG1 ILE A 332      53.053  59.191 132.819  0.00  0.00           C
ATOM   2137  CG2 ILE A 332      52.958  60.071 135.195  0.00  0.00           C
ATOM   2138  CD  ILE A 332      53.694  57.853 133.226  0.00  0.00           C
ATOM   2139  N   LEU A 333      54.480  62.980 132.265  0.00  0.00           N
ATOM   2140  CA  LEU A 333      55.191  63.606 131.144  0.00  0.00           C
ATOM   2141  C   LEU A 333      55.623  62.672 130.009  0.00  0.00           C
ATOM   2142  O   LEU A 333      55.535  63.107 128.867  0.00  0.00           O
ATOM   2143  CB  LEU A 333      56.329  64.440 131.722  0.00  0.00           C
ATOM   2144  CG  LEU A 333      56.969  65.417 130.719  0.00  0.00           C
ATOM   2145  CD1 LEU A 333      56.138  66.685 130.543  0.00  0.00           C
ATOM   2146  CD2 LEU A 333      58.489  65.559 130.811  0.00  0.00           C
ATOM   2147  N   ARG A 334      55.904  61.414 130.334  0.00  0.00           N
ATOM   2148  CA  ARG A 334      56.117  60.350 129.339  0.00  0.00           C
ATOM   2149  C   ARG A 334      55.069  60.414 128.227  0.00  0.00           C
ATOM   2150  O   ARG A 334      55.321  60.189 127.038  0.00  0.00           O
ATOM   2151  CB  ARG A 334      55.847  59.073 130.124  0.00  0.00           C
ATOM   2152  CG  ARG A 334      55.930  57.869 129.179  0.00  0.00           C
ATOM   2153  CD  ARG A 334      55.790  56.532 129.894  0.00  0.00           C
ATOM   2154  NE  ARG A 334      55.493  55.497 128.898  0.00  0.00           N
ATOM   2155  CZ  ARG A 334      55.734  54.188 129.084  0.00  0.00           C
ATOM   2156  NH1 ARG A 334      56.403  53.764 130.167  0.00  0.00           N
ATOM   2157  NH2 ARG A 334      55.257  53.404 128.117  0.00  0.00           N
ATOM   2158  N   LYS A 335      53.828  60.515 128.695  0.00  0.00           N
ATOM   2159  CA  LYS A 335      52.659  60.450 127.803  0.00  0.00           C
ATOM   2160  C   LYS A 335      52.539  61.666 126.878  0.00  0.00           C
ATOM   2161  O   LYS A 335      52.372  61.481 125.678  0.00  0.00           O
ATOM   2162  CB  LYS A 335      51.398  60.222 128.642  0.00  0.00           C
ATOM   2163  CG  LYS A 335      51.150  58.722 128.788  0.00  0.00           C
ATOM   2164  CD  LYS A 335      50.428  58.337 130.088  0.00  0.00           C
ATOM   2165  CE  LYS A 335      50.270  56.827 130.205  0.00  0.00           C
ATOM   2166  NZ  LYS A 335      49.379  56.300 131.245  0.00  0.00           N
ATOM   2167  N   ILE A 336      52.937  62.838 127.364  0.00  0.00           N
ATOM   2168  CA  ILE A 336      52.877  64.065 126.548  0.00  0.00           C
ATOM   2169  C   ILE A 336      54.039  64.132 125.560  0.00  0.00           C
ATOM   2170  O   ILE A 336      53.850  64.777 124.527  0.00  0.00           O
ATOM   2171  CB  ILE A 336      52.925  65.378 127.333  0.00  0.00           C
ATOM   2172  CG1 ILE A 336      51.803  65.381 128.371  0.00  0.00           C
ATOM   2173  CG2 ILE A 336      52.595  66.584 126.447  0.00  0.00           C
ATOM   2174  CD  ILE A 336      52.311  65.598 129.801  0.00  0.00           C
ATOM   2175  N   PHE A 337      55.209  63.655 125.974  0.00  0.00           N
ATOM   2176  CA  PHE A 337      56.320  63.442 125.026  0.00  0.00           C
ATOM   2177  C   PHE A 337      56.083  62.348 123.981  0.00  0.00           C
ATOM   2178  O   PHE A 337      56.115  62.542 122.770  0.00  0.00           O
ATOM   2179  CB  PHE A 337      57.620  63.036 125.720  0.00  0.00           C
ATOM   2180  CG  PHE A 337      58.871  63.214 124.861  0.00  0.00           C
ATOM   2181  CD1 PHE A 337      59.759  64.246 125.148  0.00  0.00           C
ATOM   2182  CD2 PHE A 337      59.223  62.350 123.835  0.00  0.00           C
ATOM   2183  CE1 PHE A 337      60.930  64.495 124.439  0.00  0.00           C
ATOM   2184  CE2 PHE A 337      60.454  62.509 123.197  0.00  0.00           C
ATOM   2185  CZ  PHE A 337      61.313  63.571 123.484  0.00  0.00           C
ATOM   2186  N   THR A 338      55.314  61.328 124.364  0.00  0.00           N
ATOM   2187  CA  THR A 338      54.906  60.264 123.437  0.00  0.00           C
ATOM   2188  C   THR A 338      53.977  60.868 122.373  0.00  0.00           C
ATOM   2189  O   THR A 338      54.259  60.754 121.184  0.00  0.00           O
ATOM   2190  CB  THR A 338      54.287  58.996 124.022  0.00  0.00           C
ATOM   2191  CG2 THR A 338      53.960  57.951 122.956  0.00  0.00           C
ATOM   2192  OG1 THR A 338      55.186  58.501 125.015  0.00  0.00           O
ATOM   2193  N   THR A 339      53.006  61.709 122.698  0.00  0.00           N
ATOM   2194  CA  THR A 339      52.067  62.274 121.725  0.00  0.00           C
ATOM   2195  C   THR A 339      52.667  63.381 120.841  0.00  0.00           C
ATOM   2196  O   THR A 339      52.479  63.255 119.631  0.00  0.00           O
ATOM   2197  CB  THR A 339      50.686  62.684 122.251  0.00  0.00           C
ATOM   2198  CG2 THR A 339      49.816  61.546 122.794  0.00  0.00           C
ATOM   2199  OG1 THR A 339      50.903  63.679 123.247  0.00  0.00           O
ATOM   2200  N   ILE A 340      53.615  64.134 121.389  0.00  0.00           N
ATOM   2201  CA  ILE A 340      54.336  65.111 120.556  0.00  0.00           C
ATOM   2202  C   ILE A 340      55.278  64.418 119.571  0.00  0.00           C
ATOM   2203  O   ILE A 340      55.449  64.924 118.459  0.00  0.00           O
ATOM   2204  CB  ILE A 340      54.923  66.255 121.392  0.00  0.00           C
ATOM   2205  CG1 ILE A 340      53.731  66.877 122.118  0.00  0.00           C
ATOM   2206  CG2 ILE A 340      55.843  67.264 120.690  0.00  0.00           C
ATOM   2207  CD  ILE A 340      54.048  67.902 123.204  0.00  0.00           C
ATOM   2208  N   SER A 341      55.879  63.270 119.876  0.00  0.00           N
ATOM   2209  CA  SER A 341      56.651  62.477 118.911  0.00  0.00           C
ATOM   2210  C   SER A 341      55.743  61.822 117.872  0.00  0.00           C
ATOM   2211  O   SER A 341      55.995  62.017 116.682  0.00  0.00           O
ATOM   2212  CB  SER A 341      57.421  61.401 119.677  0.00  0.00           C
ATOM   2213  OG  SER A 341      58.553  60.899 118.960  0.00  0.00           O
ATOM   2214  N   PHE A 342      54.613  61.343 118.382  0.00  0.00           N
ATOM   2215  CA  PHE A 342      53.525  60.878 117.513  0.00  0.00           C
ATOM   2216  C   PHE A 342      53.135  61.933 116.488  0.00  0.00           C
ATOM   2217  O   PHE A 342      52.757  61.558 115.379  0.00  0.00           O
ATOM   2218  CB  PHE A 342      52.334  60.340 118.303  0.00  0.00           C
ATOM   2219  CG  PHE A 342      52.475  58.973 118.959  0.00  0.00           C
ATOM   2220  CD1 PHE A 342      53.446  58.062 118.554  0.00  0.00           C
ATOM   2221  CD2 PHE A 342      51.573  58.666 119.979  0.00  0.00           C
ATOM   2222  CE1 PHE A 342      53.507  56.845 119.219  0.00  0.00           C
ATOM   2223  CE2 PHE A 342      51.604  57.418 120.594  0.00  0.00           C
ATOM   2224  CZ  PHE A 342      52.605  56.528 120.229  0.00  0.00           C
ATOM   2225  N   CYS A 343      52.823  63.125 117.002  0.00  0.00           N
ATOM   2226  CA  CYS A 343      52.423  64.301 116.217  0.00  0.00           C
ATOM   2227  C   CYS A 343      53.414  64.698 115.116  0.00  0.00           C
ATOM   2228  O   CYS A 343      53.066  64.892 113.955  0.00  0.00           O
ATOM   2229  CB  CYS A 343      52.171  65.584 117.001  0.00  0.00           C
ATOM   2230  SG  CYS A 343      50.669  65.707 118.038  0.00  0.00           S
ATOM   2231  N   ILE A 344      54.704  64.620 115.419  0.00  0.00           N
ATOM   2232  CA  ILE A 344      55.825  64.888 114.499  0.00  0.00           C
ATOM   2233  C   ILE A 344      56.058  63.734 113.525  0.00  0.00           C
ATOM   2234  O   ILE A 344      56.229  64.099 112.363  0.00  0.00           O
ATOM   2235  CB  ILE A 344      57.084  65.352 115.249  0.00  0.00           C
ATOM   2236  CG1 ILE A 344      56.721  66.645 115.994  0.00  0.00           C
ATOM   2237  CG2 ILE A 344      58.234  65.790 114.349  0.00  0.00           C
ATOM   2238  CD  ILE A 344      57.709  66.921 117.134  0.00  0.00           C
ATOM   2239  N   VAL A 345      55.949  62.465 113.910  0.00  0.00           N
ATOM   2240  CA  VAL A 345      56.041  61.332 112.985  0.00  0.00           C
ATOM   2241  C   VAL A 345      54.843  61.336 112.033  0.00  0.00           C
ATOM   2242  O   VAL A 345      55.005  60.962 110.865  0.00  0.00           O
ATOM   2243  CB  VAL A 345      56.262  59.995 113.701  0.00  0.00           C
ATOM   2244  CG1 VAL A 345      57.480  60.100 114.622  0.00  0.00           C
ATOM   2245  CG2 VAL A 345      55.111  59.377 114.501  0.00  0.00           C
ATOM   2246  N   LEU A 346      53.622  61.527 112.530  0.00  0.00           N
ATOM   2247  CA  LEU A 346      52.403  61.843 111.767  0.00  0.00           C
ATOM   2248  C   LEU A 346      52.603  63.009 110.792  0.00  0.00           C
ATOM   2249  O   LEU A 346      52.525  62.784 109.583  0.00  0.00           O
ATOM   2250  CB  LEU A 346      51.261  62.055 112.754  0.00  0.00           C
ATOM   2251  CG  LEU A 346      49.983  61.811 111.953  0.00  0.00           C
ATOM   2252  CD1 LEU A 346      49.554  60.351 112.109  0.00  0.00           C
ATOM   2253  CD2 LEU A 346      48.841  62.721 112.408  0.00  0.00           C
ATOM   2254  N   ARG A 347      53.041  64.171 111.248  0.00  0.00           N
ATOM   2255  CA  ARG A 347      53.121  65.337 110.343  0.00  0.00           C
ATOM   2256  C   ARG A 347      54.113  65.094 109.206  0.00  0.00           C
ATOM   2257  O   ARG A 347      53.714  65.609 108.163  0.00  0.00           O
ATOM   2258  CB  ARG A 347      53.349  66.641 111.118  0.00  0.00           C
ATOM   2259  CG  ARG A 347      51.977  67.201 111.504  0.00  0.00           C
ATOM   2260  CD  ARG A 347      51.508  68.136 110.379  0.00  0.00           C
ATOM   2261  NE  ARG A 347      51.536  69.567 110.723  0.00  0.00           N
ATOM   2262  CZ  ARG A 347      51.056  70.584 109.998  0.00  0.00           C
ATOM   2263  NH1 ARG A 347      50.388  70.498 108.837  0.00  0.00           N
ATOM   2264  NH2 ARG A 347      51.184  71.826 110.493  0.00  0.00           N
ATOM   2265  N   MET A 348      55.224  64.416 109.480  0.00  0.00           N
ATOM   2266  CA  MET A 348      56.216  63.853 108.554  0.00  0.00           C
ATOM   2267  C   MET A 348      55.638  63.038 107.397  0.00  0.00           C
ATOM   2268  O   MET A 348      55.660  63.433 106.225  0.00  0.00           O
ATOM   2269  CB  MET A 348      57.255  63.018 109.299  0.00  0.00           C
ATOM   2270  CG  MET A 348      58.464  63.602 110.039  0.00  0.00           C
ATOM   2271  SD  MET A 348      59.243  62.388 111.175  0.00  0.00           S
ATOM   2272  CE  MET A 348      59.840  63.583 112.341  0.00  0.00           C
ATOM   2273  N   ALA A 349      54.839  62.028 107.740  0.00  0.00           N
ATOM   2274  CA  ALA A 349      54.111  61.204 106.762  0.00  0.00           C
ATOM   2275  C   ALA A 349      53.112  61.889 105.828  0.00  0.00           C
ATOM   2276  O   ALA A 349      52.964  61.653 104.628  0.00  0.00           O
ATOM   2277  CB  ALA A 349      53.352  59.995 107.306  0.00  0.00           C
ATOM   2278  N   VAL A 350      52.400  62.800 106.483  0.00  0.00           N
ATOM   2279  CA  VAL A 350      51.340  63.567 105.808  0.00  0.00           C
ATOM   2280  C   VAL A 350      51.860  64.875 105.213  0.00  0.00           C
ATOM   2281  O   VAL A 350      51.030  65.551 104.609  0.00  0.00           O
ATOM   2282  CB  VAL A 350      50.238  63.730 106.865  0.00  0.00           C
ATOM   2283  CG1 VAL A 350      49.849  62.472 107.630  0.00  0.00           C
ATOM   2284  CG2 VAL A 350      50.496  64.884 107.831  0.00  0.00           C
ATOM   2285  N   THR A 351      53.180  64.915 105.045  0.00  0.00           N
ATOM   2286  CA  THR A 351      53.740  66.053 104.321  0.00  0.00           C
ATOM   2287  C   THR A 351      54.352  65.728 102.954  0.00  0.00           C
ATOM   2288  O   THR A 351      53.764  65.983 101.902  0.00  0.00           O
ATOM   2289  CB  THR A 351      54.547  67.027 105.188  0.00  0.00           C
ATOM   2290  CG2 THR A 351      54.987  68.255 104.384  0.00  0.00           C
ATOM   2291  OG1 THR A 351      53.695  67.391 106.286  0.00  0.00           O
ATOM   2292  N   ARG A 352      55.573  65.200 103.018  0.00  0.00           N
ATOM   2293  CA  ARG A 352      56.355  64.805 101.840  0.00  0.00           C
ATOM   2294  C   ARG A 352      55.718  63.671 101.034  0.00  0.00           C
ATOM   2295  O   ARG A 352      55.639  63.756  99.814  0.00  0.00           O
ATOM   2296  CB  ARG A 352      57.765  64.469 102.344  0.00  0.00           C
ATOM   2297  CG  ARG A 352      58.727  63.946 101.278  0.00  0.00           C
ATOM   2298  CD  ARG A 352      59.087  65.142 100.393  0.00  0.00           C
ATOM   2299  NE  ARG A 352      59.399  64.897  98.985  0.00  0.00           N
ATOM   2300  CZ  ARG A 352      58.650  65.382  97.982  0.00  0.00           C
ATOM   2301  NH1 ARG A 352      57.479  66.011  98.157  0.00  0.00           N
ATOM   2302  NH2 ARG A 352      59.282  65.578  96.812  0.00  0.00           N
ATOM   2303  N   GLN A 353      55.258  62.614 101.698  0.00  0.00           N
ATOM   2304  CA  GLN A 353      54.750  61.430 100.982  0.00  0.00           C
ATOM   2305  C   GLN A 353      53.271  61.467 100.600  0.00  0.00           C
ATOM   2306  O   GLN A 353      52.882  61.462  99.429  0.00  0.00           O
ATOM   2307  CB  GLN A 353      55.040  60.144 101.748  0.00  0.00           C
ATOM   2308  CG  GLN A 353      56.500  59.857 102.121  0.00  0.00           C
ATOM   2309  CD  GLN A 353      57.047  60.583 103.359  0.00  0.00           C
ATOM   2310  NE2 GLN A 353      58.147  59.996 103.813  0.00  0.00           N
ATOM   2311  OE1 GLN A 353      56.696  61.704 103.714  0.00  0.00           O
ATOM   2312  N   PHE A 354      52.409  61.540 101.608  0.00  0.00           N
ATOM   2313  CA  PHE A 354      50.969  61.328 101.457  0.00  0.00           C
ATOM   2314  C   PHE A 354      50.090  62.223 100.571  0.00  0.00           C
ATOM   2315  O   PHE A 354      49.332  61.669  99.773  0.00  0.00           O
ATOM   2316  CB  PHE A 354      50.248  60.882 102.727  0.00  0.00           C
ATOM   2317  CG  PHE A 354      48.879  60.240 102.488  0.00  0.00           C
ATOM   2318  CD1 PHE A 354      48.871  58.958 101.943  0.00  0.00           C
ATOM   2319  CD2 PHE A 354      47.738  60.781 103.074  0.00  0.00           C
ATOM   2320  CE1 PHE A 354      47.682  58.247 102.024  0.00  0.00           C
ATOM   2321  CE2 PHE A 354      46.528  60.100 103.105  0.00  0.00           C
ATOM   2322  CZ  PHE A 354      46.530  58.818 102.560  0.00  0.00           C
ATOM   2323  N   PRO A 355      50.258  63.544 100.596  0.00  0.00           N
ATOM   2324  CA  PRO A 355      49.699  64.459  99.592  0.00  0.00           C
ATOM   2325  C   PRO A 355      50.091  64.183  98.133  0.00  0.00           C
ATOM   2326  O   PRO A 355      49.203  63.659  97.464  0.00  0.00           O
ATOM   2327  CB  PRO A 355      50.087  65.841 100.126  0.00  0.00           C
ATOM   2328  CG  PRO A 355      50.114  65.728 101.657  0.00  0.00           C
ATOM   2329  CD  PRO A 355      50.676  64.309 101.774  0.00  0.00           C
ATOM   2330  N   TRP A 356      51.372  63.933  97.856  0.00  0.00           N
ATOM   2331  CA  TRP A 356      51.945  63.509  96.569  0.00  0.00           C
ATOM   2332  C   TRP A 356      51.397  62.127  96.214  0.00  0.00           C
ATOM   2333  O   TRP A 356      50.869  62.041  95.113  0.00  0.00           O
ATOM   2334  CB  TRP A 356      53.444  63.492  96.861  0.00  0.00           C
ATOM   2335  CG  TRP A 356      54.326  63.197  95.654  0.00  0.00           C
ATOM   2336  CD1 TRP A 356      54.168  63.432  94.353  0.00  0.00           C
ATOM   2337  CD2 TRP A 356      55.657  62.820  95.808  0.00  0.00           C
ATOM   2338  CE2 TRP A 356      56.169  62.755  94.529  0.00  0.00           C
ATOM   2339  CE3 TRP A 356      56.375  62.715  96.999  0.00  0.00           C
ATOM   2340  NE1 TRP A 356      55.240  63.090  93.646  0.00  0.00           N
ATOM   2341  CZ2 TRP A 356      57.559  62.676  94.471  0.00  0.00           C
ATOM   2342  CZ3 TRP A 356      57.755  62.576  96.902  0.00  0.00           C
ATOM   2343  CH2 TRP A 356      58.317  62.642  95.633  0.00  0.00           C
ATOM   2344  N   ALA A 357      51.396  61.150  97.128  0.00  0.00           N
ATOM   2345  CA  ALA A 357      50.748  59.849  96.932  0.00  0.00           C
ATOM   2346  C   ALA A 357      49.299  59.925  96.460  0.00  0.00           C
ATOM   2347  O   ALA A 357      49.081  59.540  95.311  0.00  0.00           O
ATOM   2348  CB  ALA A 357      50.867  59.095  98.266  0.00  0.00           C
ATOM   2349  N   VAL A 358      48.427  60.498  97.276  0.00  0.00           N
ATOM   2350  CA  VAL A 358      47.007  60.605  96.913  0.00  0.00           C
ATOM   2351  C   VAL A 358      46.729  61.259  95.560  0.00  0.00           C
ATOM   2352  O   VAL A 358      46.111  60.595  94.732  0.00  0.00           O
ATOM   2353  CB  VAL A 358      46.045  61.238  97.919  0.00  0.00           C
ATOM   2354  CG1 VAL A 358      44.586  61.084  97.468  0.00  0.00           C
ATOM   2355  CG2 VAL A 358      46.153  60.944  99.421  0.00  0.00           C
ATOM   2356  N   GLN A 359      47.398  62.378  95.257  0.00  0.00           N
ATOM   2357  CA  GLN A 359      47.119  63.153  94.043  0.00  0.00           C
ATOM   2358  C   GLN A 359      47.642  62.528  92.746  0.00  0.00           C
ATOM   2359  O   GLN A 359      46.963  62.343  91.736  0.00  0.00           O
ATOM   2360  CB  GLN A 359      47.607  64.604  94.088  0.00  0.00           C
ATOM   2361  CG  GLN A 359      47.075  65.338  95.324  0.00  0.00           C
ATOM   2362  CD  GLN A 359      47.823  66.650  95.539  0.00  0.00           C
ATOM   2363  NE2 GLN A 359      47.950  67.005  96.818  0.00  0.00           N
ATOM   2364  OE1 GLN A 359      48.434  67.267  94.658  0.00  0.00           O
ATOM   2365  N   THR A 360      48.912  62.140  92.850  0.00  0.00           N
ATOM   2366  CA  THR A 360      49.774  61.686  91.753  0.00  0.00           C
ATOM   2367  C   THR A 360      49.496  60.224  91.399  0.00  0.00           C
ATOM   2368  O   THR A 360      49.469  59.909  90.210  0.00  0.00           O
ATOM   2369  CB  THR A 360      51.204  62.217  91.603  0.00  0.00           C
ATOM   2370  CG2 THR A 360      52.056  61.514  90.547  0.00  0.00           C
ATOM   2371  OG1 THR A 360      51.093  63.636  91.437  0.00  0.00           O
ATOM   2372  N   TRP A 361      49.036  59.378  92.312  0.00  0.00           N
ATOM   2373  CA  TRP A 361      48.468  58.075  91.916  0.00  0.00           C
ATOM   2374  C   TRP A 361      47.279  58.070  90.944  0.00  0.00           C
ATOM   2375  O   TRP A 361      47.432  57.536  89.847  0.00  0.00           O
ATOM   2376  CB  TRP A 361      48.277  57.331  93.229  0.00  0.00           C
ATOM   2377  CG  TRP A 361      48.258  55.801  93.305  0.00  0.00           C
ATOM   2378  CD1 TRP A 361      48.760  54.858  92.510  0.00  0.00           C
ATOM   2379  CD2 TRP A 361      47.807  55.055  94.388  0.00  0.00           C
ATOM   2380  CE2 TRP A 361      47.999  53.704  94.124  0.00  0.00           C
ATOM   2381  CE3 TRP A 361      47.165  55.429  95.565  0.00  0.00           C
ATOM   2382  NE1 TRP A 361      48.591  53.610  92.935  0.00  0.00           N
ATOM   2383  CZ2 TRP A 361      47.509  52.747  95.007  0.00  0.00           C
ATOM   2384  CZ3 TRP A 361      46.715  54.482  96.468  0.00  0.00           C
ATOM   2385  CH2 TRP A 361      46.887  53.131  96.194  0.00  0.00           C
ATOM   2386  N   TYR A 362      46.308  58.910  91.269  0.00  0.00           N
ATOM   2387  CA  TYR A 362      45.229  59.345  90.366  0.00  0.00           C
ATOM   2388  C   TYR A 362      45.830  60.051  89.154  0.00  0.00           C
ATOM   2389  O   TYR A 362      45.422  59.686  88.045  0.00  0.00           O
ATOM   2390  CB  TYR A 362      44.227  60.207  91.121  0.00  0.00           C
ATOM   2391  CG  TYR A 362      42.778  60.144  90.649  0.00  0.00           C
ATOM   2392  CD1 TYR A 362      42.390  60.088  89.318  0.00  0.00           C
ATOM   2393  CD2 TYR A 362      41.746  60.367  91.556  0.00  0.00           C
ATOM   2394  CE1 TYR A 362      41.050  60.115  88.976  0.00  0.00           C
ATOM   2395  CE2 TYR A 362      40.386  60.444  91.264  0.00  0.00           C
ATOM   2396  CZ  TYR A 362      40.039  60.298  89.924  0.00  0.00           C
ATOM   2397  OH  TYR A 362      38.729  60.075  89.643  0.00  0.00           O
ATOM   2398  N   ASP A 363      46.639  61.102  89.271  0.00  0.00           N
ATOM   2399  CA  ASP A 363      47.210  61.828  88.128  0.00  0.00           C
ATOM   2400  C   ASP A 363      47.982  60.985  87.113  0.00  0.00           C
ATOM   2401  O   ASP A 363      47.944  61.180  85.902  0.00  0.00           O
ATOM   2402  CB  ASP A 363      47.977  63.022  88.705  0.00  0.00           C
ATOM   2403  CG  ASP A 363      49.308  63.490  88.115  0.00  0.00           C
ATOM   2404  OD1 ASP A 363      49.370  63.435  86.865  0.00  0.00           O
ATOM   2405  OD2 ASP A 363      50.186  63.985  88.844  0.00  0.00           O
ATOM   2406  N   SER A 364      48.802  60.088  87.658  0.00  0.00           N
ATOM   2407  CA  SER A 364      49.505  59.016  86.934  0.00  0.00           C
ATOM   2408  C   SER A 364      48.577  57.992  86.277  0.00  0.00           C
ATOM   2409  O   SER A 364      48.799  57.697  85.098  0.00  0.00           O
ATOM   2410  CB  SER A 364      50.644  58.370  87.728  0.00  0.00           C
ATOM   2411  OG  SER A 364      51.673  59.362  87.826  0.00  0.00           O
ATOM   2412  N   LEU A 365      47.626  57.484  87.047  0.00  0.00           N
ATOM   2413  CA  LEU A 365      46.648  56.580  86.399  0.00  0.00           C
ATOM   2414  C   LEU A 365      45.619  57.105  85.396  0.00  0.00           C
ATOM   2415  O   LEU A 365      45.091  56.411  84.538  0.00  0.00           O
ATOM   2416  CB  LEU A 365      45.948  55.614  87.342  0.00  0.00           C
ATOM   2417  CG  LEU A 365      46.967  54.748  88.098  0.00  0.00           C
ATOM   2418  CD1 LEU A 365      46.287  53.811  89.100  0.00  0.00           C
ATOM   2419  CD2 LEU A 365      47.890  53.935  87.192  0.00  0.00           C
ATOM   2420  N   GLY A 366      45.387  58.406  85.570  0.00  0.00           N
ATOM   2421  CA  GLY A 366      44.758  59.311  84.595  0.00  0.00           C
ATOM   2422  C   GLY A 366      45.549  59.666  83.335  0.00  0.00           C
ATOM   2423  O   GLY A 366      45.071  59.781  82.204  0.00  0.00           O
ATOM   2424  N   ALA A 367      46.849  59.918  83.446  0.00  0.00           N
ATOM   2425  CA  ALA A 367      47.780  60.195  82.336  0.00  0.00           C
ATOM   2426  C   ALA A 367      48.183  58.922  81.582  0.00  0.00           C
ATOM   2427  O   ALA A 367      48.215  58.877  80.352  0.00  0.00           O
ATOM   2428  CB  ALA A 367      48.999  60.849  82.975  0.00  0.00           C
ATOM   2429  N   ILE A 368      48.313  57.825  82.327  0.00  0.00           N
ATOM   2430  CA  ILE A 368      48.175  56.453  81.812  0.00  0.00           C
ATOM   2431  C   ILE A 368      46.706  56.200  81.481  0.00  0.00           C
ATOM   2432  O   ILE A 368      45.885  57.021  81.916  0.00  0.00           O
ATOM   2433  CB  ILE A 368      48.935  55.488  82.728  0.00  0.00           C
ATOM   2434  CG1 ILE A 368      50.445  55.719  82.639  0.00  0.00           C
ATOM   2435  CG2 ILE A 368      48.517  54.026  82.583  0.00  0.00           C
ATOM   2436  CD  ILE A 368      51.113  55.395  83.981  0.00  0.00           C
ATOM   2437  N   ASN A 369      46.359  55.256  80.624  0.00  0.00           N
ATOM   2438  CA  ASN A 369      45.020  55.072  80.033  0.00  0.00           C
ATOM   2439  C   ASN A 369      44.560  56.137  79.038  0.00  0.00           C
ATOM   2440  O   ASN A 369      43.802  55.713  78.169  0.00  0.00           O
ATOM   2441  CB  ASN A 369      44.108  54.846  81.243  0.00  0.00           C
ATOM   2442  CG  ASN A 369      42.987  55.846  81.507  0.00  0.00           C
ATOM   2443  ND2 ASN A 369      43.254  56.870  82.313  0.00  0.00           N
ATOM   2444  OD1 ASN A 369      41.837  55.593  81.136  0.00  0.00           O
ATOM   2445  N   LYS A 370      45.129  57.338  79.044  0.00  0.00           N
ATOM   2446  CA  LYS A 370      45.080  58.253  77.900  0.00  0.00           C
ATOM   2447  C   LYS A 370      46.022  57.800  76.773  0.00  0.00           C
ATOM   2448  O   LYS A 370      45.624  57.674  75.613  0.00  0.00           O
ATOM   2449  CB  LYS A 370      45.237  59.735  78.244  0.00  0.00           C
ATOM   2450  CG  LYS A 370      43.996  60.545  78.629  0.00  0.00           C
ATOM   2451  CD  LYS A 370      43.075  59.928  79.680  0.00  0.00           C
ATOM   2452  CE  LYS A 370      42.213  61.060  80.234  0.00  0.00           C
ATOM   2453  NZ  LYS A 370      42.910  61.745  81.332  0.00  0.00           N
ATOM   2454  N   ILE A 371      47.251  57.523  77.196  0.00  0.00           N
ATOM   2455  CA  ILE A 371      48.323  56.871  76.441  0.00  0.00           C
ATOM   2456  C   ILE A 371      47.876  55.577  75.765  0.00  0.00           C
ATOM   2457  O   ILE A 371      47.718  55.492  74.556  0.00  0.00           O
ATOM   2458  CB  ILE A 371      49.572  56.726  77.323  0.00  0.00           C
ATOM   2459  CG1 ILE A 371      50.000  58.148  77.708  0.00  0.00           C
ATOM   2460  CG2 ILE A 371      50.724  56.124  76.518  0.00  0.00           C
ATOM   2461  CD  ILE A 371      50.888  58.274  78.939  0.00  0.00           C
ATOM   2462  N   GLN A 372      47.445  54.661  76.639  0.00  0.00           N
ATOM   2463  CA  GLN A 372      46.707  53.458  76.222  0.00  0.00           C
ATOM   2464  C   GLN A 372      45.749  53.552  75.041  0.00  0.00           C
ATOM   2465  O   GLN A 372      45.851  52.778  74.084  0.00  0.00           O
ATOM   2466  CB  GLN A 372      46.046  52.702  77.385  0.00  0.00           C
ATOM   2467  CG  GLN A 372      45.288  51.400  77.109  0.00  0.00           C
ATOM   2468  CD  GLN A 372      44.297  51.104  78.229  0.00  0.00           C
ATOM   2469  NE2 GLN A 372      42.987  51.141  77.966  0.00  0.00           N
ATOM   2470  OE1 GLN A 372      44.645  50.869  79.380  0.00  0.00           O
ATOM   2471  N   ASP A 373      44.828  54.501  75.145  0.00  0.00           N
ATOM   2472  CA  ASP A 373      43.689  54.606  74.223  0.00  0.00           C
ATOM   2473  C   ASP A 373      44.181  54.941  72.812  0.00  0.00           C
ATOM   2474  O   ASP A 373      44.133  54.028  71.996  0.00  0.00           O
ATOM   2475  CB  ASP A 373      42.727  55.618  74.837  0.00  0.00           C
ATOM   2476  CG  ASP A 373      41.388  55.673  74.095  0.00  0.00           C
ATOM   2477  OD1 ASP A 373      41.419  56.209  72.973  0.00  0.00           O
ATOM   2478  OD2 ASP A 373      40.378  55.225  74.675  0.00  0.00           O
ATOM   2479  N   PHE A 374      45.160  55.832  72.770  0.00  0.00           N
ATOM   2480  CA  PHE A 374      45.882  56.248  71.560  0.00  0.00           C
ATOM   2481  C   PHE A 374      46.624  55.096  70.895  0.00  0.00           C
ATOM   2482  O   PHE A 374      46.346  54.830  69.726  0.00  0.00           O
ATOM   2483  CB  PHE A 374      46.850  57.370  71.936  0.00  0.00           C
ATOM   2484  CG  PHE A 374      47.461  58.136  70.764  0.00  0.00           C
ATOM   2485  CD1 PHE A 374      46.860  59.293  70.278  0.00  0.00           C
ATOM   2486  CD2 PHE A 374      48.423  57.484  69.998  0.00  0.00           C
ATOM   2487  CE1 PHE A 374      47.282  59.829  69.077  0.00  0.00           C
ATOM   2488  CE2 PHE A 374      48.764  58.029  68.767  0.00  0.00           C
ATOM   2489  CZ  PHE A 374      48.263  59.237  68.291  0.00  0.00           C
ATOM   2490  N   LEU A 375      47.604  54.500  71.569  0.00  0.00           N
ATOM   2491  CA  LEU A 375      48.366  53.348  71.065  0.00  0.00           C
ATOM   2492  C   LEU A 375      47.647  52.017  70.850  0.00  0.00           C
ATOM   2493  O   LEU A 375      47.970  51.233  69.954  0.00  0.00           O
ATOM   2494  CB  LEU A 375      49.585  53.053  71.939  0.00  0.00           C
ATOM   2495  CG  LEU A 375      50.603  54.194  71.945  0.00  0.00           C
ATOM   2496  CD1 LEU A 375      51.692  54.030  73.018  0.00  0.00           C
ATOM   2497  CD2 LEU A 375      51.215  54.539  70.585  0.00  0.00           C
ATOM   2498  N   GLN A 376      46.696  51.629  71.700  0.00  0.00           N
ATOM   2499  CA  GLN A 376      45.928  50.378  71.634  0.00  0.00           C
ATOM   2500  C   GLN A 376      44.890  50.342  70.513  0.00  0.00           C
ATOM   2501  O   GLN A 376      44.532  49.250  70.077  0.00  0.00           O
ATOM   2502  CB  GLN A 376      45.446  49.823  72.976  0.00  0.00           C
ATOM   2503  CG  GLN A 376      46.447  48.786  73.492  0.00  0.00           C
ATOM   2504  CD  GLN A 376      46.105  48.422  74.933  0.00  0.00           C
ATOM   2505  NE2 GLN A 376      45.156  47.491  75.065  0.00  0.00           N
ATOM   2506  OE1 GLN A 376      46.853  48.557  75.893  0.00  0.00           O
ATOM   2507  N   LYS A 377      44.359  51.531  70.267  0.00  0.00           N
ATOM   2508  CA  LYS A 377      43.530  51.765  69.084  0.00  0.00           C
ATOM   2509  C   LYS A 377      44.193  51.570  67.716  0.00  0.00           C
ATOM   2510  O   LYS A 377      44.793  52.488  67.173  0.00  0.00           O
ATOM   2511  CB  LYS A 377      42.809  53.114  69.008  0.00  0.00           C
ATOM   2512  CG  LYS A 377      41.687  53.207  70.046  0.00  0.00           C
ATOM   2513  CD  LYS A 377      40.767  54.374  69.659  0.00  0.00           C
ATOM   2514  CE  LYS A 377      39.386  54.155  70.288  0.00  0.00           C
ATOM   2515  NZ  LYS A 377      39.414  54.211  71.758  0.00  0.00           N
ATOM   2516  N   GLN A 378      43.975  50.427  67.051  0.00  0.00           N
ATOM   2517  CA  GLN A 378      44.577  50.142  65.743  0.00  0.00           C
ATOM   2518  C   GLN A 378      43.920  48.938  65.067  0.00  0.00           C
ATOM   2519  O   GLN A 378      43.360  48.081  65.740  0.00  0.00           O
ATOM   2520  CB  GLN A 378      46.087  49.974  65.956  0.00  0.00           C
ATOM   2521  CG  GLN A 378      46.447  48.899  66.981  0.00  0.00           C
ATOM   2522  CD  GLN A 378      47.937  48.531  66.995  0.00  0.00           C
ATOM   2523  NE2 GLN A 378      48.825  49.314  67.603  0.00  0.00           N
ATOM   2524  OE1 GLN A 378      48.289  47.390  66.690  0.00  0.00           O
ATOM   2525  N   GLU A 379      43.892  48.923  63.737  0.00  0.00           N
ATOM   2526  CA  GLU A 379      43.444  47.739  62.971  0.00  0.00           C
ATOM   2527  C   GLU A 379      44.486  47.226  61.965  0.00  0.00           C
ATOM   2528  O   GLU A 379      45.327  47.904  61.373  0.00  0.00           O
ATOM   2529  CB  GLU A 379      42.195  47.984  62.118  0.00  0.00           C
ATOM   2530  CG  GLU A 379      40.934  47.806  62.967  0.00  0.00           C
ATOM   2531  CD  GLU A 379      40.445  46.407  63.342  0.00  0.00           C
ATOM   2532  OE1 GLU A 379      41.175  45.661  64.036  0.00  0.00           O
ATOM   2533  OE2 GLU A 379      39.527  45.854  62.703  0.00  0.00           O
ATOM   2534  N   TYR A 380      44.478  45.905  61.840  0.00  0.00           N
ATOM   2535  CA  TYR A 380      45.450  45.203  60.995  0.00  0.00           C
ATOM   2536  C   TYR A 380      44.783  44.039  60.249  0.00  0.00           C
ATOM   2537  O   TYR A 380      43.783  43.500  60.709  0.00  0.00           O
ATOM   2538  CB  TYR A 380      46.599  44.768  61.918  0.00  0.00           C
ATOM   2539  CG  TYR A 380      47.751  43.897  61.414  0.00  0.00           C
ATOM   2540  CD1 TYR A 380      48.861  44.446  60.803  0.00  0.00           C
ATOM   2541  CD2 TYR A 380      47.822  42.528  61.670  0.00  0.00           C
ATOM   2542  CE1 TYR A 380      49.913  43.625  60.388  0.00  0.00           C
ATOM   2543  CE2 TYR A 380      48.884  41.708  61.325  0.00  0.00           C
ATOM   2544  CZ  TYR A 380      49.974  42.267  60.664  0.00  0.00           C
ATOM   2545  OH  TYR A 380      51.085  41.527  60.409  0.00  0.00           O
ATOM   2546  N   LYS A 381      45.405  43.685  59.131  0.00  0.00           N
ATOM   2547  CA  LYS A 381      45.187  42.392  58.456  0.00  0.00           C
ATOM   2548  C   LYS A 381      46.458  41.543  58.422  0.00  0.00           C
ATOM   2549  O   LYS A 381      47.538  42.144  58.391  0.00  0.00           O
ATOM   2550  CB  LYS A 381      44.589  42.636  57.074  0.00  0.00           C
ATOM   2551  CG  LYS A 381      43.119  43.084  57.060  0.00  0.00           C
ATOM   2552  CD  LYS A 381      42.219  42.126  57.823  0.00  0.00           C
ATOM   2553  CE  LYS A 381      40.808  42.705  57.948  0.00  0.00           C
ATOM   2554  NZ  LYS A 381      40.815  43.889  58.813  0.00  0.00           N
ATOM   2555  N   THR A 382      46.290  40.242  58.217  0.00  0.00           N
ATOM   2556  CA  THR A 382      47.411  39.303  58.042  0.00  0.00           C
ATOM   2557  C   THR A 382      47.894  39.027  56.624  0.00  0.00           C
ATOM   2558  O   THR A 382      47.155  39.343  55.692  0.00  0.00           O
ATOM   2559  CB  THR A 382      47.232  37.935  58.718  0.00  0.00           C
ATOM   2560  CG2 THR A 382      46.859  38.101  60.197  0.00  0.00           C
ATOM   2561  OG1 THR A 382      46.264  37.102  58.080  0.00  0.00           O
ATOM   2562  N   LEU A 383      49.184  38.748  56.457  0.00  0.00           N
ATOM   2563  CA  LEU A 383      49.756  38.743  55.108  0.00  0.00           C
ATOM   2564  C   LEU A 383      49.929  37.281  54.665  0.00  0.00           C
ATOM   2565  O   LEU A 383      50.128  36.395  55.499  0.00  0.00           O
ATOM   2566  CB  LEU A 383      51.065  39.505  55.297  0.00  0.00           C
ATOM   2567  CG  LEU A 383      51.807  39.711  53.978  0.00  0.00           C
ATOM   2568  CD1 LEU A 383      51.008  40.295  52.814  0.00  0.00           C
ATOM   2569  CD2 LEU A 383      53.036  40.583  54.246  0.00  0.00           C
ATOM   2570  N   GLU A 384      49.451  36.996  53.465  0.00  0.00           N
ATOM   2571  CA  GLU A 384      49.613  35.654  52.891  0.00  0.00           C
ATOM   2572  C   GLU A 384      50.245  35.659  51.502  0.00  0.00           C
ATOM   2573  O   GLU A 384      49.976  36.575  50.728  0.00  0.00           O
ATOM   2574  CB  GLU A 384      48.344  34.812  52.863  0.00  0.00           C
ATOM   2575  CG  GLU A 384      47.753  34.397  54.213  0.00  0.00           C
ATOM   2576  CD  GLU A 384      46.674  33.306  54.246  0.00  0.00           C
ATOM   2577  OE1 GLU A 384      45.564  33.723  53.853  0.00  0.00           O
ATOM   2578  OE2 GLU A 384      47.024  32.188  54.671  0.00  0.00           O
ATOM   2579  N   TYR A 385      51.107  34.678  51.217  0.00  0.00           N
ATOM   2580  CA  TYR A 385      51.879  34.634  49.969  0.00  0.00           C
ATOM   2581  C   TYR A 385      51.362  33.520  49.063  0.00  0.00           C
ATOM   2582  O   TYR A 385      51.332  32.361  49.467  0.00  0.00           O
ATOM   2583  CB  TYR A 385      53.389  34.476  50.142  0.00  0.00           C
ATOM   2584  CG  TYR A 385      54.046  35.551  50.998  0.00  0.00           C
ATOM   2585  CD1 TYR A 385      54.526  36.729  50.424  0.00  0.00           C
ATOM   2586  CD2 TYR A 385      54.305  35.276  52.340  0.00  0.00           C
ATOM   2587  CE1 TYR A 385      55.364  37.513  51.212  0.00  0.00           C
ATOM   2588  CE2 TYR A 385      55.163  36.061  53.108  0.00  0.00           C
ATOM   2589  CZ  TYR A 385      55.682  37.209  52.524  0.00  0.00           C
ATOM   2590  OH  TYR A 385      56.440  38.043  53.292  0.00  0.00           O
ATOM   2591  N   ASN A 386      51.403  33.744  47.752  0.00  0.00           N
ATOM   2592  CA  ASN A 386      50.756  32.810  46.825  0.00  0.00           C
ATOM   2593  C   ASN A 386      51.688  32.486  45.657  0.00  0.00           C
ATOM   2594  O   ASN A 386      52.898  32.717  45.758  0.00  0.00           O
ATOM   2595  CB  ASN A 386      49.496  33.416  46.210  0.00  0.00           C
ATOM   2596  CG  ASN A 386      48.558  32.263  45.863  0.00  0.00           C
ATOM   2597  ND2 ASN A 386      47.847  31.676  46.825  0.00  0.00           N
ATOM   2598  OD1 ASN A 386      48.310  31.918  44.705  0.00  0.00           O
ATOM   2599  N   LEU A 387      51.230  32.030  44.489  0.00  0.00           N
ATOM   2600  CA  LEU A 387      51.963  31.766  43.241  0.00  0.00           C
ATOM   2601  C   LEU A 387      52.842  32.945  42.837  0.00  0.00           C
ATOM   2602  O   LEU A 387      52.381  34.074  42.662  0.00  0.00           O
ATOM   2603  CB  LEU A 387      50.835  31.441  42.250  0.00  0.00           C
ATOM   2604  CG  LEU A 387      50.146  30.080  42.335  0.00  0.00           C
ATOM   2605  CD1 LEU A 387      49.108  29.924  41.224  0.00  0.00           C
ATOM   2606  CD2 LEU A 387      51.137  28.921  42.221  0.00  0.00           C
ATOM   2607  N   THR A 388      53.943  32.574  42.191  0.00  0.00           N
ATOM   2608  CA  THR A 388      55.003  33.503  41.788  0.00  0.00           C
ATOM   2609  C   THR A 388      54.663  34.699  40.893  0.00  0.00           C
ATOM   2610  O   THR A 388      55.442  35.631  41.090  0.00  0.00           O
ATOM   2611  CB  THR A 388      56.314  32.803  41.413  0.00  0.00           C
ATOM   2612  CG2 THR A 388      56.923  31.998  42.558  0.00  0.00           C
ATOM   2613  OG1 THR A 388      56.127  32.088  40.186  0.00  0.00           O
ATOM   2614  N   THR A 389      53.574  34.725  40.131  0.00  0.00           N
ATOM   2615  CA  THR A 389      53.254  35.861  39.256  0.00  0.00           C
ATOM   2616  C   THR A 389      51.735  35.928  39.113  0.00  0.00           C
ATOM   2617  O   THR A 389      51.085  34.898  39.276  0.00  0.00           O
ATOM   2618  CB  THR A 389      53.907  35.786  37.867  0.00  0.00           C
ATOM   2619  CG2 THR A 389      53.459  34.542  37.092  0.00  0.00           C
ATOM   2620  OG1 THR A 389      53.626  37.012  37.181  0.00  0.00           O
ATOM   2621  N   THR A 390      51.233  37.158  39.227  0.00  0.00           N
ATOM   2622  CA  THR A 390      49.802  37.438  39.454  0.00  0.00           C
ATOM   2623  C   THR A 390      49.252  38.775  38.967  0.00  0.00           C
ATOM   2624  O   THR A 390      49.890  39.807  39.174  0.00  0.00           O
ATOM   2625  CB  THR A 390      49.640  37.364  40.974  0.00  0.00           C
ATOM   2626  CG2 THR A 390      50.718  37.819  41.964  0.00  0.00           C
ATOM   2627  OG1 THR A 390      48.329  37.784  41.360  0.00  0.00           O
ATOM   2628  N   GLU A 391      48.042  38.762  38.425  0.00  0.00           N
ATOM   2629  CA  GLU A 391      47.262  39.858  37.830  0.00  0.00           C
ATOM   2630  C   GLU A 391      46.550  40.702  38.885  0.00  0.00           C
ATOM   2631  O   GLU A 391      45.749  40.094  39.586  0.00  0.00           O
ATOM   2632  CB  GLU A 391      46.365  39.273  36.731  0.00  0.00           C
ATOM   2633  CG  GLU A 391      45.265  38.232  36.953  0.00  0.00           C
ATOM   2634  CD  GLU A 391      45.626  36.835  37.450  0.00  0.00           C
ATOM   2635  OE1 GLU A 391      46.647  36.274  36.994  0.00  0.00           O
ATOM   2636  OE2 GLU A 391      44.955  36.338  38.371  0.00  0.00           O
ATOM   2637  N   VAL A 392      46.379  42.001  38.659  0.00  0.00           N
ATOM   2638  CA  VAL A 392      45.586  42.804  39.595  0.00  0.00           C
ATOM   2639  C   VAL A 392      44.297  43.360  38.990  0.00  0.00           C
ATOM   2640  O   VAL A 392      44.288  43.855  37.868  0.00  0.00           O
ATOM   2641  CB  VAL A 392      46.474  43.848  40.302  0.00  0.00           C
ATOM   2642  CG1 VAL A 392      46.954  44.995  39.418  0.00  0.00           C
ATOM   2643  CG2 VAL A 392      45.901  44.293  41.639  0.00  0.00           C
ATOM   2644  N   VAL A 393      43.206  43.222  39.739  0.00  0.00           N
ATOM   2645  CA  VAL A 393      41.916  43.688  39.225  0.00  0.00           C
ATOM   2646  C   VAL A 393      41.243  44.582  40.271  0.00  0.00           C
ATOM   2647  O   VAL A 393      40.942  44.246  41.422  0.00  0.00           O
ATOM   2648  CB  VAL A 393      40.928  42.576  38.868  0.00  0.00           C
ATOM   2649  CG1 VAL A 393      39.768  43.241  38.134  0.00  0.00           C
ATOM   2650  CG2 VAL A 393      41.570  41.433  38.084  0.00  0.00           C
ATOM   2651  N   MET A 394      41.262  45.850  39.895  0.00  0.00           N
ATOM   2652  CA  MET A 394      40.400  46.802  40.610  0.00  0.00           C
ATOM   2653  C   MET A 394      39.031  47.038  39.967  0.00  0.00           C
ATOM   2654  O   MET A 394      38.852  47.363  38.795  0.00  0.00           O
ATOM   2655  CB  MET A 394      41.079  48.173  40.585  0.00  0.00           C
ATOM   2656  CG  MET A 394      42.397  48.308  41.347  0.00  0.00           C
ATOM   2657  SD  MET A 394      43.799  47.307  40.723  0.00  0.00           S
ATOM   2658  CE  MET A 394      44.411  48.161  39.291  0.00  0.00           C
ATOM   2659  N   GLU A 395      38.010  46.861  40.796  0.00  0.00           N
ATOM   2660  CA  GLU A 395      36.600  47.018  40.423  0.00  0.00           C
ATOM   2661  C   GLU A 395      35.918  48.160  41.167  0.00  0.00           C
ATOM   2662  O   GLU A 395      35.716  48.115  42.387  0.00  0.00           O
ATOM   2663  CB  GLU A 395      35.821  45.718  40.647  0.00  0.00           C
ATOM   2664  CG  GLU A 395      36.344  44.525  39.853  0.00  0.00           C
ATOM   2665  CD  GLU A 395      35.216  43.681  39.245  0.00  0.00           C
ATOM   2666  OE1 GLU A 395      35.538  43.037  38.228  0.00  0.00           O
ATOM   2667  OE2 GLU A 395      34.085  43.592  39.774  0.00  0.00           O
ATOM   2668  N   ASN A 396      35.358  49.086  40.393  0.00  0.00           N
ATOM   2669  CA  ASN A 396      34.556  50.187  40.917  0.00  0.00           C
ATOM   2670  C   ASN A 396      34.923  50.983  42.174  0.00  0.00           C
ATOM   2671  O   ASN A 396      34.071  51.485  42.911  0.00  0.00           O
ATOM   2672  CB  ASN A 396      33.076  49.816  41.046  0.00  0.00           C
ATOM   2673  CG  ASN A 396      32.017  50.271  40.032  0.00  0.00           C
ATOM   2674  ND2 ASN A 396      30.826  50.522  40.570  0.00  0.00           N
ATOM   2675  OD1 ASN A 396      32.299  50.436  38.852  0.00  0.00           O
ATOM   2676  N   VAL A 397      36.233  51.125  42.335  0.00  0.00           N
ATOM   2677  CA  VAL A 397      36.940  51.671  43.494  0.00  0.00           C
ATOM   2678  C   VAL A 397      36.538  53.141  43.658  0.00  0.00           C
ATOM   2679  O   VAL A 397      36.669  53.957  42.754  0.00  0.00           O
ATOM   2680  CB  VAL A 397      38.461  51.602  43.297  0.00  0.00           C
ATOM   2681  CG1 VAL A 397      39.098  51.958  44.647  0.00  0.00           C
ATOM   2682  CG2 VAL A 397      38.823  50.210  42.773  0.00  0.00           C
ATOM   2683  N   THR A 398      36.096  53.396  44.886  0.00  0.00           N
ATOM   2684  CA  THR A 398      35.744  54.747  45.350  0.00  0.00           C
ATOM   2685  C   THR A 398      36.302  55.024  46.749  0.00  0.00           C
ATOM   2686  O   THR A 398      36.311  54.137  47.603  0.00  0.00           O
ATOM   2687  CB  THR A 398      34.294  55.175  45.176  0.00  0.00           C
ATOM   2688  CG2 THR A 398      33.413  54.318  46.078  0.00  0.00           C
ATOM   2689  OG1 THR A 398      34.222  56.566  45.500  0.00  0.00           O
ATOM   2690  N   ALA A 399      36.920  56.205  46.795  0.00  0.00           N
ATOM   2691  CA  ALA A 399      37.648  56.590  48.015  0.00  0.00           C
ATOM   2692  C   ALA A 399      37.986  58.062  48.269  0.00  0.00           C
ATOM   2693  O   ALA A 399      38.267  58.768  47.307  0.00  0.00           O
ATOM   2694  CB  ALA A 399      38.979  55.842  48.020  0.00  0.00           C
ATOM   2695  N   PHE A 400      37.954  58.407  49.558  0.00  0.00           N
ATOM   2696  CA  PHE A 400      38.491  59.720  49.973  0.00  0.00           C
ATOM   2697  C   PHE A 400      38.899  59.876  51.433  0.00  0.00           C
ATOM   2698  O   PHE A 400      38.108  59.449  52.264  0.00  0.00           O
ATOM   2699  CB  PHE A 400      37.431  60.777  49.647  0.00  0.00           C
ATOM   2700  CG  PHE A 400      37.839  62.209  50.002  0.00  0.00           C
ATOM   2701  CD1 PHE A 400      39.099  62.699  49.672  0.00  0.00           C
ATOM   2702  CD2 PHE A 400      37.056  62.952  50.868  0.00  0.00           C
ATOM   2703  CE1 PHE A 400      39.547  63.921  50.157  0.00  0.00           C
ATOM   2704  CE2 PHE A 400      37.554  64.085  51.494  0.00  0.00           C
ATOM   2705  CZ  PHE A 400      38.814  64.555  51.154  0.00  0.00           C
ATOM   2706  N   TRP A 401      40.068  60.468  51.663  0.00  0.00           N
ATOM   2707  CA  TRP A 401      40.676  60.694  52.983  0.00  0.00           C
ATOM   2708  C   TRP A 401      39.893  61.388  54.109  0.00  0.00           C
ATOM   2709  O   TRP A 401      39.902  60.813  55.201  0.00  0.00           O
ATOM   2710  CB  TRP A 401      41.895  61.554  52.641  0.00  0.00           C
ATOM   2711  CG  TRP A 401      43.024  61.310  53.634  0.00  0.00           C
ATOM   2712  CD1 TRP A 401      43.292  62.025  54.721  0.00  0.00           C
ATOM   2713  CD2 TRP A 401      43.845  60.191  53.680  0.00  0.00           C
ATOM   2714  CE2 TRP A 401      44.653  60.416  54.780  0.00  0.00           C
ATOM   2715  CE3 TRP A 401      44.028  59.078  52.865  0.00  0.00           C
ATOM   2716  NE1 TRP A 401      44.301  61.519  55.425  0.00  0.00           N
ATOM   2717  CZ2 TRP A 401      45.744  59.589  55.055  0.00  0.00           C
ATOM   2718  CZ3 TRP A 401      45.158  58.310  53.110  0.00  0.00           C
ATOM   2719  CH2 TRP A 401      46.006  58.535  54.190  0.00  0.00           C
ATOM   2720  N   GLU A 402      39.042  62.376  53.883  0.00  0.00           N
ATOM   2721  CA  GLU A 402      38.370  62.931  55.070  0.00  0.00           C
ATOM   2722  C   GLU A 402      37.060  62.251  55.451  0.00  0.00           C
ATOM   2723  O   GLU A 402      36.758  62.186  56.650  0.00  0.00           O
ATOM   2724  CB  GLU A 402      38.189  64.440  54.873  0.00  0.00           C
ATOM   2725  CG  GLU A 402      39.507  65.113  55.252  0.00  0.00           C
ATOM   2726  CD  GLU A 402      39.625  65.469  56.741  0.00  0.00           C
ATOM   2727  OE1 GLU A 402      38.793  66.280  57.186  0.00  0.00           O
ATOM   2728  OE2 GLU A 402      40.604  65.033  57.394  0.00  0.00           O
ATOM   2729  N   GLU A 403      36.512  61.367  54.633  0.00  0.00           N
ATOM   2730  CA  GLU A 403      35.333  60.506  54.805  0.00  0.00           C
ATOM   2731  C   GLU A 403      34.111  61.148  55.461  0.00  0.00           C
ATOM   2732  CB  GLU A 403      35.733  59.230  55.551  0.00  0.00           C
ATOM   2733  CG  GLU A 403      36.116  58.186  54.506  0.00  0.00           C
ATOM   2734  CD  GLU A 403      36.396  56.909  55.302  0.00  0.00           C
ATOM   2735  OE1 GLU A 403      35.377  56.219  55.503  0.00  0.00           O
ATOM   2736  OE2 GLU A 403      37.496  56.693  55.864  0.00  0.00           O
ATOM   2737  O1  GLU A 403      34.019  62.359  55.795  0.00  0.00           O
ATOM   2738  O2  GLU A 403      33.082  60.436  55.402  0.00  0.00           O
ATOM   2739  N   LEU B 436      31.653  62.586  53.371  0.00  0.00           N
ATOM   2740  CA  LEU B 436      32.775  62.514  52.423  0.00  0.00           C
ATOM   2741  C   LEU B 436      33.603  63.794  52.269  0.00  0.00           C
ATOM   2742  O   LEU B 436      34.743  63.747  52.741  0.00  0.00           O
ATOM   2743  CB  LEU B 436      32.167  62.047  51.104  0.00  0.00           C
ATOM   2744  CG  LEU B 436      32.920  60.985  50.289  0.00  0.00           C
ATOM   2745  CD1 LEU B 436      33.410  59.779  51.085  0.00  0.00           C
ATOM   2746  CD2 LEU B 436      32.002  60.429  49.200  0.00  0.00           C
ATOM   2747  N   GLY B 437      33.013  64.851  51.713  0.00  0.00           N
ATOM   2748  CA  GLY B 437      33.742  66.080  51.389  0.00  0.00           C
ATOM   2749  C   GLY B 437      34.015  65.974  49.890  0.00  0.00           C
ATOM   2750  O   GLY B 437      32.996  65.780  49.229  0.00  0.00           O
ATOM   2751  N   THR B 438      35.255  66.014  49.392  0.00  0.00           N
ATOM   2752  CA  THR B 438      35.578  66.048  47.962  0.00  0.00           C
ATOM   2753  C   THR B 438      36.210  64.737  47.499  0.00  0.00           C
ATOM   2754  O   THR B 438      37.430  64.628  47.461  0.00  0.00           O
ATOM   2755  CB  THR B 438      36.496  67.269  47.859  0.00  0.00           C
ATOM   2756  CG2 THR B 438      35.585  68.487  47.652  0.00  0.00           C
ATOM   2757  OG1 THR B 438      37.435  67.474  48.919  0.00  0.00           O
ATOM   2758  N   PRO B 439      35.412  63.804  46.971  0.00  0.00           N
ATOM   2759  CA  PRO B 439      35.954  62.483  46.648  0.00  0.00           C
ATOM   2760  C   PRO B 439      37.035  62.390  45.580  0.00  0.00           C
ATOM   2761  O   PRO B 439      36.867  62.725  44.408  0.00  0.00           O
ATOM   2762  CB  PRO B 439      34.765  61.600  46.240  0.00  0.00           C
ATOM   2763  CG  PRO B 439      33.705  62.627  45.854  0.00  0.00           C
ATOM   2764  CD  PRO B 439      33.962  63.881  46.699  0.00  0.00           C
ATOM   2765  N   VAL B 440      38.155  61.903  46.114  0.00  0.00           N
ATOM   2766  CA  VAL B 440      39.347  61.731  45.256  0.00  0.00           C
ATOM   2767  C   VAL B 440      39.219  60.736  44.100  0.00  0.00           C
ATOM   2768  O   VAL B 440      38.931  61.211  43.008  0.00  0.00           O
ATOM   2769  CB  VAL B 440      40.636  61.526  46.059  0.00  0.00           C
ATOM   2770  CG1 VAL B 440      41.797  61.113  45.153  0.00  0.00           C
ATOM   2771  CG2 VAL B 440      41.183  62.749  46.795  0.00  0.00           C
ATOM   2772  N   LEU B 441      39.020  59.487  44.515  0.00  0.00           N
ATOM   2773  CA  LEU B 441      38.843  58.413  43.519  0.00  0.00           C
ATOM   2774  C   LEU B 441      37.354  58.200  43.288  0.00  0.00           C
ATOM   2775  O   LEU B 441      36.542  58.003  44.187  0.00  0.00           O
ATOM   2776  CB  LEU B 441      39.523  57.176  44.095  0.00  0.00           C
ATOM   2777  CG  LEU B 441      41.023  57.329  44.377  0.00  0.00           C
ATOM   2778  CD1 LEU B 441      41.512  56.344  45.432  0.00  0.00           C
ATOM   2779  CD2 LEU B 441      41.994  57.465  43.198  0.00  0.00           C
ATOM   2780  N   LYS B 442      36.875  58.655  42.125  0.00  0.00           N
ATOM   2781  CA  LYS B 442      35.466  58.492  41.744  0.00  0.00           C
ATOM   2782  C   LYS B 442      34.888  57.120  41.368  0.00  0.00           C
ATOM   2783  O   LYS B 442      33.817  56.831  41.898  0.00  0.00           O
ATOM   2784  CB  LYS B 442      34.896  59.577  40.828  0.00  0.00           C
ATOM   2785  CG  LYS B 442      34.823  60.841  41.683  0.00  0.00           C
ATOM   2786  CD  LYS B 442      34.983  62.198  40.997  0.00  0.00           C
ATOM   2787  CE  LYS B 442      35.180  63.492  41.802  0.00  0.00           C
ATOM   2788  NZ  LYS B 442      36.440  64.152  41.461  0.00  0.00           N
ATOM   2789  N   ASP B 443      35.320  56.575  40.231  0.00  0.00           N
ATOM   2790  CA  ASP B 443      34.762  55.332  39.676  0.00  0.00           C
ATOM   2791  C   ASP B 443      35.764  54.440  38.941  0.00  0.00           C
ATOM   2792  O   ASP B 443      35.447  53.826  37.923  0.00  0.00           O
ATOM   2793  CB  ASP B 443      33.503  55.698  38.892  0.00  0.00           C
ATOM   2794  CG  ASP B 443      33.734  56.553  37.649  0.00  0.00           C
ATOM   2795  OD1 ASP B 443      32.805  56.618  36.817  0.00  0.00           O
ATOM   2796  OD2 ASP B 443      34.854  57.033  37.369  0.00  0.00           O
ATOM   2797  N   ILE B 444      36.974  54.424  39.493  0.00  0.00           N
ATOM   2798  CA  ILE B 444      38.165  53.723  39.008  0.00  0.00           C
ATOM   2799  C   ILE B 444      38.057  52.202  38.814  0.00  0.00           C
ATOM   2800  O   ILE B 444      38.166  51.457  39.777  0.00  0.00           O
ATOM   2801  CB  ILE B 444      39.363  54.018  39.908  0.00  0.00           C
ATOM   2802  CG1 ILE B 444      39.491  55.510  40.212  0.00  0.00           C
ATOM   2803  CG2 ILE B 444      40.595  53.397  39.253  0.00  0.00           C
ATOM   2804  CD  ILE B 444      40.092  56.215  38.990  0.00  0.00           C
ATOM   2805  N   ASN B 445      37.949  51.787  37.555  0.00  0.00           N
ATOM   2806  CA  ASN B 445      37.902  50.356  37.231  0.00  0.00           C
ATOM   2807  C   ASN B 445      39.113  50.103  36.334  0.00  0.00           C
ATOM   2808  O   ASN B 445      39.374  50.920  35.461  0.00  0.00           O
ATOM   2809  CB  ASN B 445      36.713  50.071  36.321  0.00  0.00           C
ATOM   2810  CG  ASN B 445      35.382  50.002  37.079  0.00  0.00           C
ATOM   2811  ND2 ASN B 445      34.481  50.971  36.973  0.00  0.00           N
ATOM   2812  OD1 ASN B 445      35.162  48.934  37.653  0.00  0.00           O
ATOM   2813  N   PHE B 446      39.774  48.955  36.530  0.00  0.00           N
ATOM   2814  CA  PHE B 446      40.926  48.513  35.744  0.00  0.00           C
ATOM   2815  C   PHE B 446      41.417  47.094  36.040  0.00  0.00           C
ATOM   2816  O   PHE B 446      41.326  46.679  37.202  0.00  0.00           O
ATOM   2817  CB  PHE B 446      42.054  49.505  36.031  0.00  0.00           C
ATOM   2818  CG  PHE B 446      42.936  49.541  34.773  0.00  0.00           C
ATOM   2819  CD1 PHE B 446      42.488  49.795  33.481  0.00  0.00           C
ATOM   2820  CD2 PHE B 446      44.256  49.163  34.966  0.00  0.00           C
ATOM   2821  CE1 PHE B 446      43.350  49.552  32.423  0.00  0.00           C
ATOM   2822  CE2 PHE B 446      45.158  49.060  33.908  0.00  0.00           C
ATOM   2823  CZ  PHE B 446      44.710  49.344  32.626  0.00  0.00           C
ATOM   2824  N   LYS B 447      42.219  46.502  35.164  0.00  0.00           N
ATOM   2825  CA  LYS B 447      42.641  45.092  35.181  0.00  0.00           C
ATOM   2826  C   LYS B 447      43.952  45.050  34.393  0.00  0.00           C
ATOM   2827  O   LYS B 447      44.003  45.546  33.261  0.00  0.00           O
ATOM   2828  CB  LYS B 447      41.613  44.288  34.392  0.00  0.00           C
ATOM   2829  CG  LYS B 447      41.314  42.849  34.828  0.00  0.00           C
ATOM   2830  CD  LYS B 447      40.145  42.295  33.998  0.00  0.00           C
ATOM   2831  CE  LYS B 447      39.786  40.846  34.354  0.00  0.00           C
ATOM   2832  NZ  LYS B 447      38.949  40.290  33.285  0.00  0.00           N
ATOM   2833  N   ILE B 448      45.021  44.574  35.026  0.00  0.00           N
ATOM   2834  CA  ILE B 448      46.362  44.683  34.438  0.00  0.00           C
ATOM   2835  C   ILE B 448      47.103  43.385  34.795  0.00  0.00           C
ATOM   2836  O   ILE B 448      46.872  42.980  35.926  0.00  0.00           O
ATOM   2837  CB  ILE B 448      47.100  45.976  34.804  0.00  0.00           C
ATOM   2838  CG1 ILE B 448      48.621  45.857  34.667  0.00  0.00           C
ATOM   2839  CG2 ILE B 448      46.847  46.481  36.221  0.00  0.00           C
ATOM   2840  CD  ILE B 448      48.932  46.171  33.206  0.00  0.00           C
ATOM   2841  N   GLU B 449      47.535  42.731  33.718  0.00  0.00           N
ATOM   2842  CA  GLU B 449      48.177  41.412  33.725  0.00  0.00           C
ATOM   2843  C   GLU B 449      49.636  41.356  34.167  0.00  0.00           C
ATOM   2844  O   GLU B 449      50.496  42.236  34.005  0.00  0.00           O
ATOM   2845  CB  GLU B 449      47.920  40.696  32.397  0.00  0.00           C
ATOM   2846  CG  GLU B 449      46.410  40.474  32.306  0.00  0.00           C
ATOM   2847  CD  GLU B 449      46.013  40.018  30.897  0.00  0.00           C
ATOM   2848  OE1 GLU B 449      45.935  38.816  30.562  0.00  0.00           O
ATOM   2849  OE2 GLU B 449      45.713  40.874  30.033  0.00  0.00           O
ATOM   2850  N   ARG B 450      50.028  40.086  34.223  0.00  0.00           N
ATOM   2851  CA  ARG B 450      51.387  39.639  34.577  0.00  0.00           C
ATOM   2852  C   ARG B 450      52.419  40.026  33.517  0.00  0.00           C
ATOM   2853  O   ARG B 450      52.181  39.841  32.317  0.00  0.00           O
ATOM   2854  CB  ARG B 450      51.369  38.109  34.593  0.00  0.00           C
ATOM   2855  CG  ARG B 450      50.339  37.392  35.465  0.00  0.00           C
ATOM   2856  CD  ARG B 450      50.311  35.900  35.161  0.00  0.00           C
ATOM   2857  NE  ARG B 450      49.560  35.214  36.213  0.00  0.00           N
ATOM   2858  CZ  ARG B 450      49.591  33.874  36.328  0.00  0.00           C
ATOM   2859  NH1 ARG B 450      50.453  33.162  35.593  0.00  0.00           N
ATOM   2860  NH2 ARG B 450      48.870  33.248  37.270  0.00  0.00           N
ATOM   2861  N   GLY B 451      53.658  40.229  33.928  0.00  0.00           N
ATOM   2862  CA  GLY B 451      54.789  40.617  33.078  0.00  0.00           C
ATOM   2863  C   GLY B 451      54.628  41.974  32.392  0.00  0.00           C
ATOM   2864  O   GLY B 451      55.668  42.453  31.962  0.00  0.00           O
ATOM   2865  N   GLN B 452      53.468  42.622  32.308  0.00  0.00           N
ATOM   2866  CA  GLN B 452      53.277  43.919  31.632  0.00  0.00           C
ATOM   2867  C   GLN B 452      53.695  45.183  32.387  0.00  0.00           C
ATOM   2868  O   GLN B 452      53.773  45.178  33.608  0.00  0.00           O
ATOM   2869  CB  GLN B 452      51.828  44.186  31.249  0.00  0.00           C
ATOM   2870  CG  GLN B 452      51.120  43.072  30.462  0.00  0.00           C
ATOM   2871  CD  GLN B 452      50.171  43.757  29.488  0.00  0.00           C
ATOM   2872  NE2 GLN B 452      50.632  44.192  28.317  0.00  0.00           N
ATOM   2873  OE1 GLN B 452      48.951  43.606  29.567  0.00  0.00           O
ATOM   2874  N   LEU B 453      53.965  46.199  31.564  0.00  0.00           N
ATOM   2875  CA  LEU B 453      54.223  47.572  32.018  0.00  0.00           C
ATOM   2876  C   LEU B 453      52.972  48.419  31.793  0.00  0.00           C
ATOM   2877  O   LEU B 453      52.663  48.834  30.681  0.00  0.00           O
ATOM   2878  CB  LEU B 453      55.513  48.040  31.348  0.00  0.00           C
ATOM   2879  CG  LEU B 453      56.843  47.444  31.813  0.00  0.00           C
ATOM   2880  CD1 LEU B 453      57.286  46.181  31.059  0.00  0.00           C
ATOM   2881  CD2 LEU B 453      57.972  48.475  31.820  0.00  0.00           C
ATOM   2882  N   LEU B 454      52.660  49.104  32.880  0.00  0.00           N
ATOM   2883  CA  LEU B 454      51.559  50.073  32.974  0.00  0.00           C
ATOM   2884  C   LEU B 454      52.186  51.386  33.459  0.00  0.00           C
ATOM   2885  O   LEU B 454      53.035  51.390  34.341  0.00  0.00           O
ATOM   2886  CB  LEU B 454      50.378  49.595  33.834  0.00  0.00           C
ATOM   2887  CG  LEU B 454      49.356  50.715  34.058  0.00  0.00           C
ATOM   2888  CD1 LEU B 454      48.428  50.899  32.855  0.00  0.00           C
ATOM   2889  CD2 LEU B 454      48.535  50.339  35.298  0.00  0.00           C
ATOM   2890  N   ALA B 455      51.766  52.472  32.824  0.00  0.00           N
ATOM   2891  CA  ALA B 455      52.094  53.835  33.269  0.00  0.00           C
ATOM   2892  C   ALA B 455      50.833  54.674  33.483  0.00  0.00           C
ATOM   2893  O   ALA B 455      50.104  55.019  32.551  0.00  0.00           O
ATOM   2894  CB  ALA B 455      53.094  54.592  32.397  0.00  0.00           C
ATOM   2895  N   VAL B 456      50.650  55.099  34.731  0.00  0.00           N
ATOM   2896  CA  VAL B 456      49.778  56.190  35.185  0.00  0.00           C
ATOM   2897  C   VAL B 456      50.267  57.599  34.850  0.00  0.00           C
ATOM   2898  O   VAL B 456      51.366  57.922  35.321  0.00  0.00           O
ATOM   2899  CB  VAL B 456      49.256  56.026  36.615  0.00  0.00           C
ATOM   2900  CG1 VAL B 456      48.494  57.257  37.099  0.00  0.00           C
ATOM   2901  CG2 VAL B 456      48.578  54.665  36.790  0.00  0.00           C
ATOM   2902  N   ALA B 457      49.407  58.396  34.226  0.00  0.00           N
ATOM   2903  CA  ALA B 457      49.576  59.845  34.060  0.00  0.00           C
ATOM   2904  C   ALA B 457      48.355  60.636  34.535  0.00  0.00           C
ATOM   2905  O   ALA B 457      47.275  60.126  34.845  0.00  0.00           O
ATOM   2906  CB  ALA B 457      49.898  60.120  32.599  0.00  0.00           C
ATOM   2907  N   GLY B 458      48.573  61.946  34.590  0.00  0.00           N
ATOM   2908  CA  GLY B 458      47.511  62.917  34.914  0.00  0.00           C
ATOM   2909  C   GLY B 458      47.999  64.220  35.549  0.00  0.00           C
ATOM   2910  O   GLY B 458      49.188  64.392  35.810  0.00  0.00           O
ATOM   2911  N   SER B 459      47.028  65.050  35.924  0.00  0.00           N
ATOM   2912  CA  SER B 459      47.255  66.393  36.479  0.00  0.00           C
ATOM   2913  C   SER B 459      47.723  66.279  37.940  0.00  0.00           C
ATOM   2914  O   SER B 459      47.523  65.181  38.444  0.00  0.00           O
ATOM   2915  CB  SER B 459      46.054  67.321  36.363  0.00  0.00           C
ATOM   2916  OG  SER B 459      46.162  68.564  37.068  0.00  0.00           O
ATOM   2917  N   THR B 460      48.561  67.163  38.488  0.00  0.00           N
ATOM   2918  CA  THR B 460      49.089  67.259  39.848  0.00  0.00           C
ATOM   2919  C   THR B 460      47.937  67.212  40.867  0.00  0.00           C
ATOM   2920  O   THR B 460      47.106  68.111  40.962  0.00  0.00           O
ATOM   2921  CB  THR B 460      50.037  68.421  40.105  0.00  0.00           C
ATOM   2922  CG2 THR B 460      51.359  68.100  39.408  0.00  0.00           C
ATOM   2923  OG1 THR B 460      49.547  69.689  39.649  0.00  0.00           O
ATOM   2924  N   GLY B 461      47.638  66.003  41.321  0.00  0.00           N
ATOM   2925  CA  GLY B 461      46.537  65.826  42.270  0.00  0.00           C
ATOM   2926  C   GLY B 461      45.379  65.012  41.672  0.00  0.00           C
ATOM   2927  O   GLY B 461      44.318  64.904  42.291  0.00  0.00           O
ATOM   2928  N   ALA B 462      45.541  64.518  40.454  0.00  0.00           N
ATOM   2929  CA  ALA B 462      44.613  63.584  39.797  0.00  0.00           C
ATOM   2930  C   ALA B 462      44.133  62.336  40.541  0.00  0.00           C
ATOM   2931  O   ALA B 462      42.954  61.995  40.541  0.00  0.00           O
ATOM   2932  CB  ALA B 462      45.096  63.228  38.379  0.00  0.00           C
ATOM   2933  N   GLY B 463      45.062  61.901  41.384  0.00  0.00           N
ATOM   2934  CA  GLY B 463      44.832  60.774  42.299  0.00  0.00           C
ATOM   2935  C   GLY B 463      45.694  59.515  42.195  0.00  0.00           C
ATOM   2936  O   GLY B 463      45.494  58.548  42.929  0.00  0.00           O
ATOM   2937  N   LYS B 464      46.854  59.754  41.586  0.00  0.00           N
ATOM   2938  CA  LYS B 464      47.886  58.783  41.222  0.00  0.00           C
ATOM   2939  C   LYS B 464      48.455  57.999  42.406  0.00  0.00           C
ATOM   2940  O   LYS B 464      48.276  56.789  42.451  0.00  0.00           O
ATOM   2941  CB  LYS B 464      49.077  59.401  40.471  0.00  0.00           C
ATOM   2942  CG  LYS B 464      48.578  60.096  39.197  0.00  0.00           C
ATOM   2943  CD  LYS B 464      49.738  60.814  38.496  0.00  0.00           C
ATOM   2944  CE  LYS B 464      49.576  62.334  38.550  0.00  0.00           C
ATOM   2945  NZ  LYS B 464      50.726  63.083  38.028  0.00  0.00           N
ATOM   2946  N   THR B 465      49.033  58.733  43.354  0.00  0.00           N
ATOM   2947  CA  THR B 465      49.642  58.109  44.537  0.00  0.00           C
ATOM   2948  C   THR B 465      48.531  57.572  45.448  0.00  0.00           C
ATOM   2949  O   THR B 465      48.621  56.484  46.023  0.00  0.00           O
ATOM   2950  CB  THR B 465      50.479  59.173  45.254  0.00  0.00           C
ATOM   2951  CG2 THR B 465      51.318  58.779  46.477  0.00  0.00           C
ATOM   2952  OG1 THR B 465      51.390  59.870  44.403  0.00  0.00           O
ATOM   2953  N   SER B 466      47.380  58.231  45.533  0.00  0.00           N
ATOM   2954  CA  SER B 466      46.190  57.642  46.174  0.00  0.00           C
ATOM   2955  C   SER B 466      45.682  56.280  45.699  0.00  0.00           C
ATOM   2956  O   SER B 466      45.362  55.362  46.452  0.00  0.00           O
ATOM   2957  CB  SER B 466      45.019  58.590  45.918  0.00  0.00           C
ATOM   2958  OG  SER B 466      45.327  59.892  46.423  0.00  0.00           O
ATOM   2959  N   LEU B 467      45.814  56.064  44.390  0.00  0.00           N
ATOM   2960  CA  LEU B 467      45.557  54.761  43.775  0.00  0.00           C
ATOM   2961  C   LEU B 467      46.507  53.624  44.161  0.00  0.00           C
ATOM   2962  O   LEU B 467      46.207  52.606  44.775  0.00  0.00           O
ATOM   2963  CB  LEU B 467      45.269  54.945  42.284  0.00  0.00           C
ATOM   2964  CG  LEU B 467      44.781  53.691  41.538  0.00  0.00           C
ATOM   2965  CD1 LEU B 467      43.471  53.162  42.118  0.00  0.00           C
ATOM   2966  CD2 LEU B 467      44.633  53.985  40.047  0.00  0.00           C
ATOM   2967  N   LEU B 468      47.797  53.905  43.952  0.00  0.00           N
ATOM   2968  CA  LEU B 468      48.907  53.058  44.407  0.00  0.00           C
ATOM   2969  C   LEU B 468      48.915  52.764  45.909  0.00  0.00           C
ATOM   2970  O   LEU B 468      48.776  51.575  46.203  0.00  0.00           O
ATOM   2971  CB  LEU B 468      50.248  53.577  43.887  0.00  0.00           C
ATOM   2972  CG  LEU B 468      50.330  53.441  42.368  0.00  0.00           C
ATOM   2973  CD1 LEU B 468      51.820  53.661  42.069  0.00  0.00           C
ATOM   2974  CD2 LEU B 468      49.962  52.028  41.903  0.00  0.00           C
ATOM   2975  N   MET B 469      48.473  53.747  46.684  0.00  0.00           N
ATOM   2976  CA  MET B 469      48.321  53.563  48.134  0.00  0.00           C
ATOM   2977  C   MET B 469      47.241  52.583  48.587  0.00  0.00           C
ATOM   2978  O   MET B 469      47.340  52.088  49.709  0.00  0.00           O
ATOM   2979  CB  MET B 469      47.939  54.865  48.838  0.00  0.00           C
ATOM   2980  CG  MET B 469      49.227  55.687  48.997  0.00  0.00           C
ATOM   2981  SD  MET B 469      48.785  57.349  49.629  0.00  0.00           S
ATOM   2982  CE  MET B 469      48.372  57.046  51.340  0.00  0.00           C
ATOM   2983  N   VAL B 470      46.103  52.579  47.905  0.00  0.00           N
ATOM   2984  CA  VAL B 470      45.033  51.569  48.057  0.00  0.00           C
ATOM   2985  C   VAL B 470      45.386  50.167  47.564  0.00  0.00           C
ATOM   2986  O   VAL B 470      45.026  49.189  48.227  0.00  0.00           O
ATOM   2987  CB  VAL B 470      43.764  52.155  47.443  0.00  0.00           C
ATOM   2988  CG1 VAL B 470      42.554  51.254  47.685  0.00  0.00           C
ATOM   2989  CG2 VAL B 470      43.441  53.497  48.107  0.00  0.00           C
ATOM   2990  N   ILE B 471      46.128  50.043  46.476  0.00  0.00           N
ATOM   2991  CA  ILE B 471      46.710  48.742  46.102  0.00  0.00           C
ATOM   2992  C   ILE B 471      47.759  48.177  47.056  0.00  0.00           C
ATOM   2993  O   ILE B 471      47.900  46.968  47.231  0.00  0.00           O
ATOM   2994  CB  ILE B 471      47.232  48.777  44.663  0.00  0.00           C
ATOM   2995  CG1 ILE B 471      46.163  49.201  43.639  0.00  0.00           C
ATOM   2996  CG2 ILE B 471      47.854  47.456  44.199  0.00  0.00           C
ATOM   2997  CD  ILE B 471      46.734  49.857  42.387  0.00  0.00           C
ATOM   2998  N   MET B 472      48.457  49.061  47.763  0.00  0.00           N
ATOM   2999  CA  MET B 472      49.475  48.957  48.815  0.00  0.00           C
ATOM   3000  C   MET B 472      49.043  48.552  50.226  0.00  0.00           C
ATOM   3001  O   MET B 472      49.863  47.946  50.920  0.00  0.00           O
ATOM   3002  CB  MET B 472      50.384  50.188  48.812  0.00  0.00           C
ATOM   3003  CG  MET B 472      51.845  49.818  48.535  0.00  0.00           C
ATOM   3004  SD  MET B 472      52.913  49.064  49.810  0.00  0.00           S
ATOM   3005  CE  MET B 472      53.190  50.190  51.156  0.00  0.00           C
ATOM   3006  N   GLY B 473      47.753  48.642  50.554  0.00  0.00           N
ATOM   3007  CA  GLY B 473      47.251  48.427  51.914  0.00  0.00           C
ATOM   3008  C   GLY B 473      47.468  49.591  52.880  0.00  0.00           C
ATOM   3009  O   GLY B 473      47.106  49.456  54.050  0.00  0.00           O
ATOM   3010  N   GLU B 474      47.827  50.790  52.425  0.00  0.00           N
ATOM   3011  CA  GLU B 474      47.985  51.984  53.260  0.00  0.00           C
ATOM   3012  C   GLU B 474      46.673  52.485  53.876  0.00  0.00           C
ATOM   3013  O   GLU B 474      46.641  52.610  55.096  0.00  0.00           O
ATOM   3014  CB  GLU B 474      48.565  53.181  52.496  0.00  0.00           C
ATOM   3015  CG  GLU B 474      50.065  53.002  52.319  0.00  0.00           C
ATOM   3016  CD  GLU B 474      50.853  53.068  53.630  0.00  0.00           C
ATOM   3017  OE1 GLU B 474      51.053  52.001  54.245  0.00  0.00           O
ATOM   3018  OE2 GLU B 474      51.231  54.161  54.106  0.00  0.00           O
ATOM   3019  N   LEU B 475      45.595  52.300  53.125  0.00  0.00           N
ATOM   3020  CA  LEU B 475      44.264  52.761  53.541  0.00  0.00           C
ATOM   3021  C   LEU B 475      43.145  51.788  53.154  0.00  0.00           C
ATOM   3022  O   LEU B 475      43.208  51.253  52.046  0.00  0.00           O
ATOM   3023  CB  LEU B 475      43.972  54.229  53.215  0.00  0.00           C
ATOM   3024  CG  LEU B 475      43.754  54.683  51.773  0.00  0.00           C
ATOM   3025  CD1 LEU B 475      42.623  55.702  51.806  0.00  0.00           C
ATOM   3026  CD2 LEU B 475      45.044  55.322  51.252  0.00  0.00           C
ATOM   3027  N   GLU B 476      42.524  51.262  54.205  0.00  0.00           N
ATOM   3028  CA  GLU B 476      41.375  50.359  54.017  0.00  0.00           C
ATOM   3029  C   GLU B 476      39.995  50.937  53.692  0.00  0.00           C
ATOM   3030  O   GLU B 476      39.387  50.213  52.904  0.00  0.00           O
ATOM   3031  CB  GLU B 476      41.205  49.223  55.031  0.00  0.00           C
ATOM   3032  CG  GLU B 476      41.322  49.520  56.520  0.00  0.00           C
ATOM   3033  CD  GLU B 476      42.601  50.283  56.859  0.00  0.00           C
ATOM   3034  OE1 GLU B 476      43.712  49.713  56.733  0.00  0.00           O
ATOM   3035  OE2 GLU B 476      42.579  51.514  57.074  0.00  0.00           O
ATOM   3036  N   PRO B 477      39.523  52.098  54.147  0.00  0.00           N
ATOM   3037  CA  PRO B 477      38.143  52.546  53.923  0.00  0.00           C
ATOM   3038  C   PRO B 477      37.635  52.959  52.540  0.00  0.00           C
ATOM   3039  O   PRO B 477      36.784  53.828  52.395  0.00  0.00           O
ATOM   3040  CB  PRO B 477      37.890  53.560  55.048  0.00  0.00           C
ATOM   3041  CG  PRO B 477      39.289  54.172  55.218  0.00  0.00           C
ATOM   3042  CD  PRO B 477      40.221  52.973  55.094  0.00  0.00           C
ATOM   3043  N   SER B 478      38.267  52.426  51.493  0.00  0.00           N
ATOM   3044  CA  SER B 478      37.759  52.499  50.122  0.00  0.00           C
ATOM   3045  C   SER B 478      36.590  51.527  49.964  0.00  0.00           C
ATOM   3046  O   SER B 478      36.871  50.379  50.280  0.00  0.00           O
ATOM   3047  CB  SER B 478      38.921  52.147  49.186  0.00  0.00           C
ATOM   3048  OG  SER B 478      39.692  50.989  49.522  0.00  0.00           O
ATOM   3049  N   GLU B 479      35.481  52.004  49.391  0.00  0.00           N
ATOM   3050  CA  GLU B 479      34.573  51.050  48.733  0.00  0.00           C
ATOM   3051  C   GLU B 479      34.946  50.674  47.305  0.00  0.00           C
ATOM   3052  O   GLU B 479      35.466  51.542  46.603  0.00  0.00           O
ATOM   3053  CB  GLU B 479      33.202  51.708  48.558  0.00  0.00           C
ATOM   3054  CG  GLU B 479      32.510  52.172  49.835  0.00  0.00           C
ATOM   3055  CD  GLU B 479      31.010  52.460  49.692  0.00  0.00           C
ATOM   3056  OE1 GLU B 479      30.579  53.639  49.646  0.00  0.00           O
ATOM   3057  OE2 GLU B 479      30.221  51.518  49.495  0.00  0.00           O
ATOM   3058  N   GLY B 480      34.507  49.433  47.070  0.00  0.00           N
ATOM   3059  CA  GLY B 480      34.880  48.658  45.884  0.00  0.00           C
ATOM   3060  C   GLY B 480      35.811  47.471  46.140  0.00  0.00           C
ATOM   3061  O   GLY B 480      36.299  47.346  47.261  0.00  0.00           O
ATOM   3062  N   LYS B 481      36.173  46.816  45.043  0.00  0.00           N
ATOM   3063  CA  LYS B 481      36.974  45.588  45.190  0.00  0.00           C
ATOM   3064  C   LYS B 481      38.345  45.717  44.531  0.00  0.00           C
ATOM   3065  O   LYS B 481      38.567  46.142  43.400  0.00  0.00           O
ATOM   3066  CB  LYS B 481      36.447  44.404  44.384  0.00  0.00           C
ATOM   3067  CG  LYS B 481      35.207  43.685  44.905  0.00  0.00           C
ATOM   3068  CD  LYS B 481      34.769  42.302  44.400  0.00  0.00           C
ATOM   3069  CE  LYS B 481      33.839  41.545  45.342  0.00  0.00           C
ATOM   3070  NZ  LYS B 481      33.341  40.262  44.806  0.00  0.00           N
ATOM   3071  N   ILE B 482      39.355  45.271  45.285  0.00  0.00           N
ATOM   3072  CA  ILE B 482      40.676  45.050  44.688  0.00  0.00           C
ATOM   3073  C   ILE B 482      40.997  43.561  44.815  0.00  0.00           C
ATOM   3074  O   ILE B 482      40.796  42.945  45.867  0.00  0.00           O
ATOM   3075  CB  ILE B 482      41.764  45.924  45.326  0.00  0.00           C
ATOM   3076  CG1 ILE B 482      41.362  47.393  45.249  0.00  0.00           C
ATOM   3077  CG2 ILE B 482      43.025  45.781  44.468  0.00  0.00           C
ATOM   3078  CD  ILE B 482      42.451  48.465  45.376  0.00  0.00           C
ATOM   3079  N   LYS B 483      41.090  42.906  43.657  0.00  0.00           N
ATOM   3080  CA  LYS B 483      41.441  41.486  43.564  0.00  0.00           C
ATOM   3081  C   LYS B 483      42.853  41.305  42.997  0.00  0.00           C
ATOM   3082  O   LYS B 483      43.054  41.751  41.865  0.00  0.00           O
ATOM   3083  CB  LYS B 483      40.464  40.701  42.696  0.00  0.00           C
ATOM   3084  CG  LYS B 483      39.023  41.190  42.841  0.00  0.00           C
ATOM   3085  CD  LYS B 483      38.175  40.794  41.632  0.00  0.00           C
ATOM   3086  CE  LYS B 483      37.847  39.304  41.647  0.00  0.00           C
ATOM   3087  NZ  LYS B 483      37.079  38.918  40.458  0.00  0.00           N
ATOM   3088  N   HIS B 484      43.643  40.428  43.622  0.00  0.00           N
ATOM   3089  CA  HIS B 484      45.043  40.159  43.305  0.00  0.00           C
ATOM   3090  C   HIS B 484      45.403  38.923  44.131  0.00  0.00           C
ATOM   3091  O   HIS B 484      45.182  38.837  45.341  0.00  0.00           O
ATOM   3092  CB  HIS B 484      45.941  41.312  43.762  0.00  0.00           C
ATOM   3093  CG  HIS B 484      47.372  41.321  43.214  0.00  0.00           C
ATOM   3094  CD2 HIS B 484      48.260  42.124  43.782  0.00  0.00           C
ATOM   3095  ND1 HIS B 484      47.904  40.557  42.268  0.00  0.00           N
ATOM   3096  CE1 HIS B 484      49.174  40.968  42.178  0.00  0.00           C
ATOM   3097  NE2 HIS B 484      49.412  41.803  43.185  0.00  0.00           N
ATOM   3098  N   SER B 485      45.626  37.840  43.396  0.00  0.00           N
ATOM   3099  CA  SER B 485      46.196  36.592  43.912  0.00  0.00           C
ATOM   3100  C   SER B 485      47.425  36.728  44.813  0.00  0.00           C
ATOM   3101  O   SER B 485      47.634  36.032  45.806  0.00  0.00           O
ATOM   3102  CB  SER B 485      46.489  35.648  42.746  0.00  0.00           C
ATOM   3103  OG  SER B 485      45.200  35.115  42.416  0.00  0.00           O
ATOM   3104  N   GLY B 486      48.304  37.647  44.421  0.00  0.00           N
ATOM   3105  CA  GLY B 486      49.533  38.021  45.141  0.00  0.00           C
ATOM   3106  C   GLY B 486      49.580  39.444  45.695  0.00  0.00           C
ATOM   3107  O   GLY B 486      48.539  40.034  45.961  0.00  0.00           O
ATOM   3108  N   ARG B 487      50.810  39.906  45.895  0.00  0.00           N
ATOM   3109  CA  ARG B 487      51.037  41.099  46.720  0.00  0.00           C
ATOM   3110  C   ARG B 487      51.817  42.177  45.947  0.00  0.00           C
ATOM   3111  O   ARG B 487      51.769  42.232  44.717  0.00  0.00           O
ATOM   3112  CB  ARG B 487      51.746  40.585  47.964  0.00  0.00           C
ATOM   3113  CG  ARG B 487      51.096  39.408  48.698  0.00  0.00           C
ATOM   3114  CD  ARG B 487      49.675  39.878  49.023  0.00  0.00           C
ATOM   3115  NE  ARG B 487      48.836  38.687  49.197  0.00  0.00           N
ATOM   3116  CZ  ARG B 487      47.657  38.364  48.657  0.00  0.00           C
ATOM   3117  NH1 ARG B 487      46.877  39.291  48.072  0.00  0.00           N
ATOM   3118  NH2 ARG B 487      46.978  37.234  48.910  0.00  0.00           N
ATOM   3119  N   ILE B 488      52.275  43.151  46.724  0.00  0.00           N
ATOM   3120  CA  ILE B 488      52.834  44.420  46.249  0.00  0.00           C
ATOM   3121  C   ILE B 488      54.253  44.743  46.710  0.00  0.00           C
ATOM   3122  O   ILE B 488      54.752  44.047  47.594  0.00  0.00           O
ATOM   3123  CB  ILE B 488      51.902  45.590  46.603  0.00  0.00           C
ATOM   3124  CG1 ILE B 488      51.390  45.575  48.052  0.00  0.00           C
ATOM   3125  CG2 ILE B 488      50.824  45.684  45.521  0.00  0.00           C
ATOM   3126  CD  ILE B 488      52.448  45.851  49.123  0.00  0.00           C
ATOM   3127  N   SER B 489      54.893  45.721  46.077  0.00  0.00           N
ATOM   3128  CA  SER B 489      56.051  46.464  46.596  0.00  0.00           C
ATOM   3129  C   SER B 489      56.211  47.842  45.950  0.00  0.00           C
ATOM   3130  O   SER B 489      55.992  48.057  44.759  0.00  0.00           O
ATOM   3131  CB  SER B 489      57.432  45.806  46.491  0.00  0.00           C
ATOM   3132  OG  SER B 489      58.410  46.619  47.139  0.00  0.00           O
ATOM   3133  N   PHE B 490      56.168  48.796  46.866  0.00  0.00           N
ATOM   3134  CA  PHE B 490      56.007  50.235  46.610  0.00  0.00           C
ATOM   3135  C   PHE B 490      57.256  51.087  46.859  0.00  0.00           C
ATOM   3136  O   PHE B 490      58.035  50.892  47.791  0.00  0.00           O
ATOM   3137  CB  PHE B 490      54.875  50.657  47.547  0.00  0.00           C
ATOM   3138  CG  PHE B 490      54.573  52.157  47.640  0.00  0.00           C
ATOM   3139  CD1 PHE B 490      53.984  52.812  46.566  0.00  0.00           C
ATOM   3140  CD2 PHE B 490      54.501  52.762  48.887  0.00  0.00           C
ATOM   3141  CE1 PHE B 490      53.313  54.022  46.670  0.00  0.00           C
ATOM   3142  CE2 PHE B 490      53.919  54.022  49.031  0.00  0.00           C
ATOM   3143  CZ  PHE B 490      53.290  54.597  47.938  0.00  0.00           C
ATOM   3144  N   CYS B 491      57.536  51.993  45.925  0.00  0.00           N
ATOM   3145  CA  CYS B 491      58.625  52.965  46.063  0.00  0.00           C
ATOM   3146  C   CYS B 491      57.934  54.324  45.896  0.00  0.00           C
ATOM   3147  O   CYS B 491      57.415  54.659  44.824  0.00  0.00           O
ATOM   3148  CB  CYS B 491      59.637  52.871  44.925  0.00  0.00           C
ATOM   3149  SG  CYS B 491      61.305  53.236  45.586  0.00  0.00           S
ATOM   3150  N   SER B 492      57.811  55.038  47.003  0.00  0.00           N
ATOM   3151  CA  SER B 492      57.080  56.318  47.106  0.00  0.00           C
ATOM   3152  C   SER B 492      57.759  57.566  46.552  0.00  0.00           C
ATOM   3153  O   SER B 492      58.989  57.588  46.534  0.00  0.00           O
ATOM   3154  CB  SER B 492      56.767  56.694  48.564  0.00  0.00           C
ATOM   3155  OG  SER B 492      57.946  56.578  49.367  0.00  0.00           O
ATOM   3156  N   GLN B 493      56.889  58.524  46.247  0.00  0.00           N
ATOM   3157  CA  GLN B 493      57.237  59.923  45.992  0.00  0.00           C
ATOM   3158  C   GLN B 493      58.496  60.458  46.691  0.00  0.00           C
ATOM   3159  O   GLN B 493      59.306  61.176  46.110  0.00  0.00           O
ATOM   3160  CB  GLN B 493      56.086  60.873  46.316  0.00  0.00           C
ATOM   3161  CG  GLN B 493      54.937  60.898  45.304  0.00  0.00           C
ATOM   3162  CD  GLN B 493      53.696  61.679  45.749  0.00  0.00           C
ATOM   3163  NE2 GLN B 493      53.324  61.373  46.990  0.00  0.00           N
ATOM   3164  OE1 GLN B 493      52.976  62.365  45.035  0.00  0.00           O
ATOM   3165  N   PHE B 494      58.324  60.483  48.011  0.00  0.00           N
ATOM   3166  CA  PHE B 494      59.452  60.848  48.871  0.00  0.00           C
ATOM   3167  C   PHE B 494      60.202  59.651  49.457  0.00  0.00           C
ATOM   3168  O   PHE B 494      59.603  58.622  49.751  0.00  0.00           O
ATOM   3169  CB  PHE B 494      58.929  61.802  49.957  0.00  0.00           C
ATOM   3170  CG  PHE B 494      60.057  62.187  50.907  0.00  0.00           C
ATOM   3171  CD1 PHE B 494      60.726  63.407  50.843  0.00  0.00           C
ATOM   3172  CD2 PHE B 494      60.216  61.382  52.030  0.00  0.00           C
ATOM   3173  CE1 PHE B 494      61.614  63.793  51.852  0.00  0.00           C
ATOM   3174  CE2 PHE B 494      61.175  61.727  52.980  0.00  0.00           C
ATOM   3175  CZ  PHE B 494      61.913  62.907  52.877  0.00  0.00           C
ATOM   3176  N   SER B 495      61.532  59.743  49.549  0.00  0.00           N
ATOM   3177  CA  SER B 495      62.323  58.596  50.025  0.00  0.00           C
ATOM   3178  C   SER B 495      62.760  58.712  51.485  0.00  0.00           C
ATOM   3179  O   SER B 495      63.579  59.525  51.913  0.00  0.00           O
ATOM   3180  CB  SER B 495      63.634  58.344  49.268  0.00  0.00           C
ATOM   3181  OG  SER B 495      63.287  57.489  48.171  0.00  0.00           O
ATOM   3182  N   TRP B 496      62.411  57.574  52.070  0.00  0.00           N
ATOM   3183  CA  TRP B 496      62.679  57.301  53.491  0.00  0.00           C
ATOM   3184  C   TRP B 496      64.059  56.652  53.556  0.00  0.00           C
ATOM   3185  O   TRP B 496      64.281  55.443  53.591  0.00  0.00           O
ATOM   3186  CB  TRP B 496      61.549  56.442  54.073  0.00  0.00           C
ATOM   3187  CG  TRP B 496      60.318  57.341  54.117  0.00  0.00           C
ATOM   3188  CD1 TRP B 496      59.259  57.106  53.347  0.00  0.00           C
ATOM   3189  CD2 TRP B 496      60.035  58.444  54.912  0.00  0.00           C
ATOM   3190  CE2 TRP B 496      58.795  58.880  54.449  0.00  0.00           C
ATOM   3191  CE3 TRP B 496      60.713  59.099  55.931  0.00  0.00           C
ATOM   3192  NE1 TRP B 496      58.338  58.056  53.511  0.00  0.00           N
ATOM   3193  CZ2 TRP B 496      58.263  60.052  54.973  0.00  0.00           C
ATOM   3194  CZ3 TRP B 496      60.131  60.250  56.445  0.00  0.00           C
ATOM   3195  CH2 TRP B 496      58.951  60.777  55.931  0.00  0.00           C
ATOM   3196  N   ILE B 497      65.098  57.425  53.874  0.00  0.00           N
ATOM   3197  CA  ILE B 497      66.498  57.027  54.088  0.00  0.00           C
ATOM   3198  C   ILE B 497      66.805  57.214  55.578  0.00  0.00           C
ATOM   3199  O   ILE B 497      66.853  58.306  56.124  0.00  0.00           O
ATOM   3200  CB  ILE B 497      67.479  57.825  53.217  0.00  0.00           C
ATOM   3201  CG1 ILE B 497      67.030  58.238  51.814  0.00  0.00           C
ATOM   3202  CG2 ILE B 497      68.879  57.227  53.361  0.00  0.00           C
ATOM   3203  CD  ILE B 497      66.933  57.154  50.748  0.00  0.00           C
ATOM   3204  N   MET B 498      67.096  56.087  56.233  0.00  0.00           N
ATOM   3205  CA  MET B 498      67.393  56.083  57.674  0.00  0.00           C
ATOM   3206  C   MET B 498      68.843  56.426  58.025  0.00  0.00           C
ATOM   3207  O   MET B 498      69.774  56.094  57.297  0.00  0.00           O
ATOM   3208  CB  MET B 498      67.014  54.705  58.209  0.00  0.00           C
ATOM   3209  CG  MET B 498      65.613  54.826  58.816  0.00  0.00           C
ATOM   3210  SD  MET B 498      64.854  53.186  59.142  0.00  0.00           S
ATOM   3211  CE  MET B 498      63.532  53.989  60.026  0.00  0.00           C
ATOM   3212  N   PRO B 499      69.100  57.221  59.062  0.00  0.00           N
ATOM   3213  CA  PRO B 499      70.469  57.504  59.513  0.00  0.00           C
ATOM   3214  C   PRO B 499      71.099  56.257  60.129  0.00  0.00           C
ATOM   3215  O   PRO B 499      70.788  55.752  61.210  0.00  0.00           O
ATOM   3216  CB  PRO B 499      70.356  58.608  60.568  0.00  0.00           C
ATOM   3217  CG  PRO B 499      69.056  59.346  60.203  0.00  0.00           C
ATOM   3218  CD  PRO B 499      68.208  58.341  59.426  0.00  0.00           C
ATOM   3219  N   GLY B 500      72.111  55.835  59.372  0.00  0.00           N
ATOM   3220  CA  GLY B 500      72.942  54.668  59.708  0.00  0.00           C
ATOM   3221  C   GLY B 500      73.714  54.313  58.441  0.00  0.00           C
ATOM   3222  O   GLY B 500      73.965  55.120  57.538  0.00  0.00           O
ATOM   3223  N   THR B 501      74.306  53.124  58.437  0.00  0.00           N
ATOM   3224  CA  THR B 501      75.048  52.470  57.361  0.00  0.00           C
ATOM   3225  C   THR B 501      74.190  52.184  56.131  0.00  0.00           C
ATOM   3226  O   THR B 501      72.980  51.963  56.270  0.00  0.00           O
ATOM   3227  CB  THR B 501      75.869  51.233  57.737  0.00  0.00           C
ATOM   3228  CG2 THR B 501      76.917  51.578  58.797  0.00  0.00           C
ATOM   3229  OG1 THR B 501      74.930  50.182  57.950  0.00  0.00           O
ATOM   3230  N   ILE B 502      74.812  52.120  54.952  0.00  0.00           N
ATOM   3231  CA  ILE B 502      74.195  51.674  53.703  0.00  0.00           C
ATOM   3232  C   ILE B 502      73.786  50.204  53.888  0.00  0.00           C
ATOM   3233  O   ILE B 502      72.647  49.822  53.598  0.00  0.00           O
ATOM   3234  CB  ILE B 502      74.996  51.960  52.443  0.00  0.00           C
ATOM   3235  CG1 ILE B 502      75.455  53.410  52.327  0.00  0.00           C
ATOM   3236  CG2 ILE B 502      74.118  51.693  51.212  0.00  0.00           C
ATOM   3237  CD  ILE B 502      76.366  53.636  51.118  0.00  0.00           C
ATOM   3238  N   LYS B 503      74.586  49.388  54.553  0.00  0.00           N
ATOM   3239  CA  LYS B 503      74.257  47.999  54.898  0.00  0.00           C
ATOM   3240  C   LYS B 503      72.936  47.831  55.657  0.00  0.00           C
ATOM   3241  O   LYS B 503      71.927  47.477  55.047  0.00  0.00           O
ATOM   3242  CB  LYS B 503      75.426  47.363  55.653  0.00  0.00           C
ATOM   3243  CG  LYS B 503      75.158  45.864  55.828  0.00  0.00           C
ATOM   3244  CD  LYS B 503      76.107  45.299  56.892  0.00  0.00           C
ATOM   3245  CE  LYS B 503      77.199  44.517  56.167  0.00  0.00           C
ATOM   3246  NZ  LYS B 503      78.107  44.123  57.250  0.00  0.00           N
ATOM   3247  N   GLU B 504      72.793  48.705  56.653  0.00  0.00           N
ATOM   3248  CA  GLU B 504      71.542  48.866  57.400  0.00  0.00           C
ATOM   3249  C   GLU B 504      70.363  49.282  56.517  0.00  0.00           C
ATOM   3250  O   GLU B 504      69.324  48.630  56.368  0.00  0.00           O
ATOM   3251  CB  GLU B 504      71.799  49.911  58.486  0.00  0.00           C
ATOM   3252  CG  GLU B 504      72.618  49.437  59.690  0.00  0.00           C
ATOM   3253  CD  GLU B 504      73.095  50.631  60.525  0.00  0.00           C
ATOM   3254  OE1 GLU B 504      72.223  51.243  61.181  0.00  0.00           O
ATOM   3255  OE2 GLU B 504      74.295  50.953  60.546  0.00  0.00           O
ATOM   3256  N   ASN B 505      70.653  50.248  55.653  0.00  0.00           N
ATOM   3257  CA  ASN B 505      69.624  50.803  54.769  0.00  0.00           C
ATOM   3258  C   ASN B 505      69.047  49.928  53.652  0.00  0.00           C
ATOM   3259  O   ASN B 505      68.067  50.224  52.969  0.00  0.00           O
ATOM   3260  CB  ASN B 505      70.013  52.141  54.134  0.00  0.00           C
ATOM   3261  CG  ASN B 505      69.791  53.335  55.059  0.00  0.00           C
ATOM   3262  ND2 ASN B 505      70.719  53.600  55.969  0.00  0.00           N
ATOM   3263  OD1 ASN B 505      68.750  53.994  55.114  0.00  0.00           O
ATOM   3264  N   ILE B 506      69.748  48.828  53.408  0.00  0.00           N
ATOM   3265  CA  ILE B 506      69.501  47.684  52.512  0.00  0.00           C
ATOM   3266  C   ILE B 506      69.171  46.296  53.067  0.00  0.00           C
ATOM   3267  O   ILE B 506      68.343  45.662  52.419  0.00  0.00           O
ATOM   3268  CB  ILE B 506      70.473  47.630  51.334  0.00  0.00           C
ATOM   3269  CG1 ILE B 506      71.962  47.643  51.666  0.00  0.00           C
ATOM   3270  CG2 ILE B 506      70.313  48.836  50.408  0.00  0.00           C
ATOM   3271  CD  ILE B 506      72.914  47.369  50.499  0.00  0.00           C
ATOM   3272  N   ILE B 507      69.560  46.121  54.319  0.00  0.00           N
ATOM   3273  CA  ILE B 507      69.040  44.994  55.112  0.00  0.00           C
ATOM   3274  C   ILE B 507      67.539  45.193  55.329  0.00  0.00           C
ATOM   3275  O   ILE B 507      66.770  44.294  55.662  0.00  0.00           O
ATOM   3276  CB  ILE B 507      69.778  44.780  56.435  0.00  0.00           C
ATOM   3277  CG1 ILE B 507      71.278  44.611  56.188  0.00  0.00           C
ATOM   3278  CG2 ILE B 507      69.178  43.593  57.199  0.00  0.00           C
ATOM   3279  CD  ILE B 507      71.996  44.698  57.538  0.00  0.00           C
ATOM   3280  N   PHE B 508      67.088  46.432  55.143  0.00  0.00           N
ATOM   3281  CA  PHE B 508      65.678  46.870  55.089  0.00  0.00           C
ATOM   3282  C   PHE B 508      64.900  46.035  54.072  0.00  0.00           C
ATOM   3283  O   PHE B 508      63.830  45.535  54.392  0.00  0.00           O
ATOM   3284  CB  PHE B 508      65.667  48.258  54.464  0.00  0.00           C
ATOM   3285  CG  PHE B 508      65.125  49.461  55.248  0.00  0.00           C
ATOM   3286  CD1 PHE B 508      66.023  50.413  55.715  0.00  0.00           C
ATOM   3287  CD2 PHE B 508      63.774  49.748  55.114  0.00  0.00           C
ATOM   3288  CE1 PHE B 508      65.581  51.694  56.009  0.00  0.00           C
ATOM   3289  CE2 PHE B 508      63.352  50.970  55.619  0.00  0.00           C
ATOM   3290  CZ  PHE B 508      64.221  52.002  55.946  0.00  0.00           C
ATOM   3291  N   GLY B 509      65.492  45.701  52.924  0.00  0.00           N
ATOM   3292  CA  GLY B 509      64.895  44.757  51.977  0.00  0.00           C
ATOM   3293  C   GLY B 509      64.615  43.369  52.552  0.00  0.00           C
ATOM   3294  O   GLY B 509      63.435  43.088  52.792  0.00  0.00           O
ATOM   3295  N   VAL B 510      65.676  42.672  52.967  0.00  0.00           N
ATOM   3296  CA  VAL B 510      65.756  41.314  53.523  0.00  0.00           C
ATOM   3297  C   VAL B 510      67.186  40.967  53.936  0.00  0.00           C
ATOM   3298  O   VAL B 510      68.156  41.576  53.475  0.00  0.00           O
ATOM   3299  CB  VAL B 510      65.289  40.170  52.617  0.00  0.00           C
ATOM   3300  CG1 VAL B 510      63.769  40.028  52.695  0.00  0.00           C
ATOM   3301  CG2 VAL B 510      65.611  40.264  51.127  0.00  0.00           C
ATOM   3302  N   SER B 511      67.275  40.081  54.920  0.00  0.00           N
ATOM   3303  CA  SER B 511      68.575  39.585  55.404  0.00  0.00           C
ATOM   3304  C   SER B 511      69.148  38.671  54.319  0.00  0.00           C
ATOM   3305  O   SER B 511      68.659  37.579  54.043  0.00  0.00           O
ATOM   3306  CB  SER B 511      68.464  38.800  56.717  0.00  0.00           C
ATOM   3307  OG  SER B 511      69.743  38.684  57.340  0.00  0.00           O
ATOM   3308  N   TYR B 512      70.328  39.110  53.889  0.00  0.00           N
ATOM   3309  CA  TYR B 512      71.240  38.328  53.044  0.00  0.00           C
ATOM   3310  C   TYR B 512      72.699  38.681  53.325  0.00  0.00           C
ATOM   3311  O   TYR B 512      73.037  39.076  54.443  0.00  0.00           O
ATOM   3312  CB  TYR B 512      70.902  38.802  51.631  0.00  0.00           C
ATOM   3313  CG  TYR B 512      69.854  37.918  50.953  0.00  0.00           C
ATOM   3314  CD1 TYR B 512      68.494  38.206  50.940  0.00  0.00           C
ATOM   3315  CD2 TYR B 512      70.266  36.805  50.218  0.00  0.00           C
ATOM   3316  CE1 TYR B 512      67.616  37.522  50.111  0.00  0.00           C
ATOM   3317  CE2 TYR B 512      69.378  36.051  49.470  0.00  0.00           C
ATOM   3318  CZ  TYR B 512      68.048  36.439  49.347  0.00  0.00           C
ATOM   3319  OH  TYR B 512      67.160  35.924  48.457  0.00  0.00           O
ATOM   3320  N   ASP B 513      73.581  38.078  52.538  0.00  0.00           N
ATOM   3321  CA  ASP B 513      75.041  38.240  52.490  0.00  0.00           C
ATOM   3322  C   ASP B 513      75.551  39.568  51.945  0.00  0.00           C
ATOM   3323  O   ASP B 513      74.801  40.284  51.281  0.00  0.00           O
ATOM   3324  CB  ASP B 513      75.754  37.117  51.726  0.00  0.00           C
ATOM   3325  CG  ASP B 513      75.106  36.621  50.437  0.00  0.00           C
ATOM   3326  OD1 ASP B 513      73.967  36.100  50.527  0.00  0.00           O
ATOM   3327  OD2 ASP B 513      75.687  36.977  49.386  0.00  0.00           O
ATOM   3328  N   GLU B 514      76.820  39.831  52.276  0.00  0.00           N
ATOM   3329  CA  GLU B 514      77.409  41.059  51.732  0.00  0.00           C
ATOM   3330  C   GLU B 514      77.512  41.103  50.202  0.00  0.00           C
ATOM   3331  O   GLU B 514      77.271  42.150  49.617  0.00  0.00           O
ATOM   3332  CB  GLU B 514      78.798  41.313  52.313  0.00  0.00           C
ATOM   3333  CG  GLU B 514      78.636  41.429  53.822  0.00  0.00           C
ATOM   3334  CD  GLU B 514      79.814  41.744  54.753  0.00  0.00           C
ATOM   3335  OE1 GLU B 514      79.992  42.965  54.938  0.00  0.00           O
ATOM   3336  OE2 GLU B 514      80.444  40.787  55.248  0.00  0.00           O
ATOM   3337  N   TYR B 515      77.854  39.991  49.557  0.00  0.00           N
ATOM   3338  CA  TYR B 515      78.006  39.885  48.098  0.00  0.00           C
ATOM   3339  C   TYR B 515      76.637  40.201  47.484  0.00  0.00           C
ATOM   3340  O   TYR B 515      76.687  41.107  46.661  0.00  0.00           O
ATOM   3341  CB  TYR B 515      78.338  38.453  47.674  0.00  0.00           C
ATOM   3342  CG  TYR B 515      78.761  38.388  46.205  0.00  0.00           C
ATOM   3343  CD1 TYR B 515      77.803  38.202  45.214  0.00  0.00           C
ATOM   3344  CD2 TYR B 515      80.091  38.397  45.807  0.00  0.00           C
ATOM   3345  CE1 TYR B 515      78.105  38.127  43.855  0.00  0.00           C
ATOM   3346  CE2 TYR B 515      80.384  38.332  44.448  0.00  0.00           C
ATOM   3347  CZ  TYR B 515      79.425  38.207  43.447  0.00  0.00           C
ATOM   3348  OH  TYR B 515      79.758  37.702  42.220  0.00  0.00           O
ATOM   3349  N   ARG B 516      75.536  39.722  48.055  0.00  0.00           N
ATOM   3350  CA  ARG B 516      74.207  40.078  47.541  0.00  0.00           C
ATOM   3351  C   ARG B 516      73.825  41.539  47.764  0.00  0.00           C
ATOM   3352  O   ARG B 516      73.506  42.234  46.801  0.00  0.00           O
ATOM   3353  CB  ARG B 516      73.237  39.039  48.114  0.00  0.00           C
ATOM   3354  CG  ARG B 516      71.827  39.507  47.770  0.00  0.00           C
ATOM   3355  CD  ARG B 516      71.490  39.400  46.280  0.00  0.00           C
ATOM   3356  NE  ARG B 516      71.702  38.048  45.736  0.00  0.00           N
ATOM   3357  CZ  ARG B 516      70.883  36.997  45.799  0.00  0.00           C
ATOM   3358  NH1 ARG B 516      69.722  37.119  46.456  0.00  0.00           N
ATOM   3359  NH2 ARG B 516      71.265  35.825  45.274  0.00  0.00           N
ATOM   3360  N   TYR B 517      74.253  42.094  48.903  0.00  0.00           N
ATOM   3361  CA  TYR B 517      74.261  43.545  49.087  0.00  0.00           C
ATOM   3362  C   TYR B 517      75.001  44.381  48.044  0.00  0.00           C
ATOM   3363  O   TYR B 517      74.242  44.997  47.291  0.00  0.00           O
ATOM   3364  CB  TYR B 517      74.748  43.991  50.466  0.00  0.00           C
ATOM   3365  CG  TYR B 517      73.707  43.594  51.506  0.00  0.00           C
ATOM   3366  CD1 TYR B 517      72.367  43.922  51.312  0.00  0.00           C
ATOM   3367  CD2 TYR B 517      74.006  42.739  52.560  0.00  0.00           C
ATOM   3368  CE1 TYR B 517      71.396  43.374  52.143  0.00  0.00           C
ATOM   3369  CE2 TYR B 517      73.046  42.131  53.371  0.00  0.00           C
ATOM   3370  CZ  TYR B 517      71.725  42.479  53.157  0.00  0.00           C
ATOM   3371  OH  TYR B 517      70.725  41.861  53.838  0.00  0.00           O
ATOM   3372  N   ARG B 518      76.312  44.202  47.907  0.00  0.00           N
ATOM   3373  CA  ARG B 518      77.183  44.769  46.866  0.00  0.00           C
ATOM   3374  C   ARG B 518      76.625  44.652  45.446  0.00  0.00           C
ATOM   3375  O   ARG B 518      76.525  45.629  44.701  0.00  0.00           O
ATOM   3376  CB  ARG B 518      78.603  44.211  46.991  0.00  0.00           C
ATOM   3377  CG  ARG B 518      79.221  44.577  48.340  0.00  0.00           C
ATOM   3378  CD  ARG B 518      80.021  43.410  48.906  0.00  0.00           C
ATOM   3379  NE  ARG B 518      81.189  44.154  49.425  0.00  0.00           N
ATOM   3380  CZ  ARG B 518      82.320  44.502  48.805  0.00  0.00           C
ATOM   3381  NH1 ARG B 518      82.682  43.978  47.628  0.00  0.00           N
ATOM   3382  NH2 ARG B 518      83.158  45.376  49.393  0.00  0.00           N
ATOM   3383  N   SER B 519      76.237  43.420  45.130  0.00  0.00           N
ATOM   3384  CA  SER B 519      75.779  43.144  43.771  0.00  0.00           C
ATOM   3385  C   SER B 519      74.529  43.951  43.385  0.00  0.00           C
ATOM   3386  O   SER B 519      74.430  44.456  42.263  0.00  0.00           O
ATOM   3387  CB  SER B 519      75.661  41.643  43.507  0.00  0.00           C
ATOM   3388  OG  SER B 519      74.591  41.075  44.277  0.00  0.00           O
ATOM   3389  N   VAL B 520      73.587  44.064  44.313  0.00  0.00           N
ATOM   3390  CA  VAL B 520      72.407  44.902  44.078  0.00  0.00           C
ATOM   3391  C   VAL B 520      72.625  46.422  44.062  0.00  0.00           C
ATOM   3392  O   VAL B 520      72.066  47.058  43.168  0.00  0.00           O
ATOM   3393  CB  VAL B 520      71.196  44.404  44.868  0.00  0.00           C
ATOM   3394  CG1 VAL B 520      69.965  45.312  44.882  0.00  0.00           C
ATOM   3395  CG2 VAL B 520      70.798  42.992  44.443  0.00  0.00           C
ATOM   3396  N   ILE B 521      73.624  46.856  44.832  0.00  0.00           N
ATOM   3397  CA  ILE B 521      74.042  48.256  44.677  0.00  0.00           C
ATOM   3398  C   ILE B 521      74.844  48.672  43.446  0.00  0.00           C
ATOM   3399  O   ILE B 521      75.073  49.841  43.122  0.00  0.00           O
ATOM   3400  CB  ILE B 521      74.460  48.942  45.974  0.00  0.00           C
ATOM   3401  CG1 ILE B 521      74.939  48.128  47.189  0.00  0.00           C
ATOM   3402  CG2 ILE B 521      73.208  49.732  46.339  0.00  0.00           C
ATOM   3403  CD  ILE B 521      75.456  49.043  48.296  0.00  0.00           C
ATOM   3404  N   LYS B 522      75.246  47.609  42.761  0.00  0.00           N
ATOM   3405  CA  LYS B 522      75.788  47.664  41.402  0.00  0.00           C
ATOM   3406  C   LYS B 522      74.639  47.919  40.409  0.00  0.00           C
ATOM   3407  O   LYS B 522      74.659  48.997  39.824  0.00  0.00           O
ATOM   3408  CB  LYS B 522      76.660  46.474  41.008  0.00  0.00           C
ATOM   3409  CG  LYS B 522      78.039  46.568  41.660  0.00  0.00           C
ATOM   3410  CD  LYS B 522      78.750  45.208  41.617  0.00  0.00           C
ATOM   3411  CE  LYS B 522      80.220  45.212  42.059  0.00  0.00           C
ATOM   3412  NZ  LYS B 522      80.297  45.408  43.508  0.00  0.00           N
ATOM   3413  N   ALA B 523      73.590  47.108  40.431  0.00  0.00           N
ATOM   3414  CA  ALA B 523      72.341  47.263  39.668  0.00  0.00           C
ATOM   3415  C   ALA B 523      71.639  48.594  39.941  0.00  0.00           C
ATOM   3416  O   ALA B 523      70.930  49.149  39.108  0.00  0.00           O
ATOM   3417  CB  ALA B 523      71.412  46.073  39.932  0.00  0.00           C
ATOM   3418  N   CYS B 524      72.027  49.269  41.019  0.00  0.00           N
ATOM   3419  CA  CYS B 524      71.525  50.629  41.243  0.00  0.00           C
ATOM   3420  C   CYS B 524      72.594  51.720  41.280  0.00  0.00           C
ATOM   3421  O   CYS B 524      72.382  52.832  41.765  0.00  0.00           O
ATOM   3422  CB  CYS B 524      70.563  50.603  42.431  0.00  0.00           C
ATOM   3423  SG  CYS B 524      69.105  49.521  42.234  0.00  0.00           S
ATOM   3424  N   GLN B 525      73.705  51.479  40.593  0.00  0.00           N
ATOM   3425  CA  GLN B 525      74.854  52.390  40.501  0.00  0.00           C
ATOM   3426  C   GLN B 525      75.512  53.015  41.729  0.00  0.00           C
ATOM   3427  O   GLN B 525      76.722  53.246  41.640  0.00  0.00           O
ATOM   3428  CB  GLN B 525      74.605  53.485  39.466  0.00  0.00           C
ATOM   3429  CG  GLN B 525      74.798  52.959  38.038  0.00  0.00           C
ATOM   3430  CD  GLN B 525      74.408  54.045  37.033  0.00  0.00           C
ATOM   3431  NE2 GLN B 525      73.990  53.589  35.854  0.00  0.00           N
ATOM   3432  OE1 GLN B 525      74.656  55.226  37.248  0.00  0.00           O
ATOM   3433  N   LEU B 526      74.830  53.009  42.868  0.00  0.00           N
ATOM   3434  CA  LEU B 526      75.307  53.585  44.136  0.00  0.00           C
ATOM   3435  C   LEU B 526      76.697  53.149  44.590  0.00  0.00           C
ATOM   3436  O   LEU B 526      77.596  53.989  44.498  0.00  0.00           O
ATOM   3437  CB  LEU B 526      74.286  53.269  45.236  0.00  0.00           C
ATOM   3438  CG  LEU B 526      74.413  54.174  46.473  0.00  0.00           C
ATOM   3439  CD1 LEU B 526      73.422  55.322  46.296  0.00  0.00           C
ATOM   3440  CD2 LEU B 526      74.032  53.409  47.735  0.00  0.00           C
ATOM   3441  N   GLU B 527      76.848  51.840  44.776  0.00  0.00           N
ATOM   3442  CA  GLU B 527      78.138  51.363  45.290  0.00  0.00           C
ATOM   3443  C   GLU B 527      79.300  51.260  44.302  0.00  0.00           C
ATOM   3444  O   GLU B 527      80.409  51.294  44.834  0.00  0.00           O
ATOM   3445  CB  GLU B 527      78.038  50.046  46.065  0.00  0.00           C
ATOM   3446  CG  GLU B 527      78.171  48.723  45.311  0.00  0.00           C
ATOM   3447  CD  GLU B 527      79.471  47.946  45.526  0.00  0.00           C
ATOM   3448  OE1 GLU B 527      80.103  48.072  44.457  0.00  0.00           O
ATOM   3449  OE2 GLU B 527      79.720  47.280  46.550  0.00  0.00           O
ATOM   3450  N   GLU B 528      78.892  51.195  43.032  0.00  0.00           N
ATOM   3451  CA  GLU B 528      79.874  51.021  41.954  0.00  0.00           C
ATOM   3452  C   GLU B 528      80.972  52.082  41.911  0.00  0.00           C
ATOM   3453  O   GLU B 528      82.123  51.653  41.885  0.00  0.00           O
ATOM   3454  CB  GLU B 528      79.056  51.015  40.653  0.00  0.00           C
ATOM   3455  CG  GLU B 528      79.838  50.541  39.426  0.00  0.00           C
ATOM   3456  CD  GLU B 528      79.120  50.544  38.075  0.00  0.00           C
ATOM   3457  OE1 GLU B 528      78.310  51.452  37.800  0.00  0.00           O
ATOM   3458  OE2 GLU B 528      79.542  49.791  37.169  0.00  0.00           O
ATOM   3459  N   ASP B 529      80.581  53.352  41.996  0.00  0.00           N
ATOM   3460  CA  ASP B 529      81.320  54.633  41.991  0.00  0.00           C
ATOM   3461  C   ASP B 529      80.547  55.854  42.505  0.00  0.00           C
ATOM   3462  O   ASP B 529      79.458  56.141  42.022  0.00  0.00           O
ATOM   3463  CB  ASP B 529      81.571  54.967  40.520  0.00  0.00           C
ATOM   3464  CG  ASP B 529      82.651  56.017  40.228  0.00  0.00           C
ATOM   3465  OD1 ASP B 529      83.612  55.675  39.511  0.00  0.00           O
ATOM   3466  OD2 ASP B 529      82.319  57.217  40.282  0.00  0.00           O
ATOM   3467  N   ILE B 530      81.235  56.459  43.464  0.00  0.00           N
ATOM   3468  CA  ILE B 530      80.903  57.870  43.737  0.00  0.00           C
ATOM   3469  C   ILE B 530      82.233  58.621  43.656  0.00  0.00           C
ATOM   3470  O   ILE B 530      83.202  58.235  44.309  0.00  0.00           O
ATOM   3471  CB  ILE B 530      80.111  58.174  45.015  0.00  0.00           C
ATOM   3472  CG1 ILE B 530      78.912  57.234  45.157  0.00  0.00           C
ATOM   3473  CG2 ILE B 530      79.759  59.663  44.888  0.00  0.00           C
ATOM   3474  CD  ILE B 530      77.920  57.477  46.294  0.00  0.00           C
ATOM   3475  N   SER B 531      82.333  59.547  42.712  0.00  0.00           N
ATOM   3476  CA  SER B 531      83.463  60.447  42.400  0.00  0.00           C
ATOM   3477  C   SER B 531      84.744  59.637  42.176  0.00  0.00           C
ATOM   3478  O   SER B 531      85.733  59.662  42.907  0.00  0.00           O
ATOM   3479  CB  SER B 531      83.790  61.502  43.457  0.00  0.00           C
ATOM   3480  OG  SER B 531      82.648  62.103  44.052  0.00  0.00           O
ATOM   3481  N   LYS B 532      84.766  58.813  41.139  0.00  0.00           N
ATOM   3482  CA  LYS B 532      85.888  57.903  40.825  0.00  0.00           C
ATOM   3483  C   LYS B 532      86.287  56.788  41.790  0.00  0.00           C
ATOM   3484  O   LYS B 532      87.229  56.087  41.435  0.00  0.00           O
ATOM   3485  CB  LYS B 532      87.128  58.673  40.374  0.00  0.00           C
ATOM   3486  CG  LYS B 532      86.968  59.668  39.219  0.00  0.00           C
ATOM   3487  CD  LYS B 532      88.100  59.714  38.181  0.00  0.00           C
ATOM   3488  CE  LYS B 532      87.950  60.790  37.096  0.00  0.00           C
ATOM   3489  NZ  LYS B 532      88.218  62.103  37.701  0.00  0.00           N
ATOM   3490  N   PHE B 533      85.676  56.712  42.969  0.00  0.00           N
ATOM   3491  CA  PHE B 533      86.015  55.616  43.895  0.00  0.00           C
ATOM   3492  C   PHE B 533      84.716  54.916  44.316  0.00  0.00           C
ATOM   3493  O   PHE B 533      83.655  55.506  44.491  0.00  0.00           O
ATOM   3494  CB  PHE B 533      86.793  56.062  45.134  0.00  0.00           C
ATOM   3495  CG  PHE B 533      88.223  56.512  44.864  0.00  0.00           C
ATOM   3496  CD1 PHE B 533      89.085  55.740  44.099  0.00  0.00           C
ATOM   3497  CD2 PHE B 533      88.541  57.805  45.289  0.00  0.00           C
ATOM   3498  CE1 PHE B 533      90.265  56.310  43.638  0.00  0.00           C
ATOM   3499  CE2 PHE B 533      89.821  58.265  44.990  0.00  0.00           C
ATOM   3500  CZ  PHE B 533      90.643  57.562  44.114  0.00  0.00           C
ATOM   3501  N   ALA B 534      84.847  53.587  44.351  0.00  0.00           N
ATOM   3502  CA  ALA B 534      83.777  52.687  44.803  0.00  0.00           C
ATOM   3503  C   ALA B 534      83.405  52.823  46.282  0.00  0.00           C
ATOM   3504  O   ALA B 534      84.194  52.508  47.175  0.00  0.00           O
ATOM   3505  CB  ALA B 534      84.149  51.256  44.410  0.00  0.00           C
ATOM   3506  N   GLU B 535      82.104  53.022  46.469  0.00  0.00           N
ATOM   3507  CA  GLU B 535      81.592  53.477  47.777  0.00  0.00           C
ATOM   3508  C   GLU B 535      81.162  52.341  48.701  0.00  0.00           C
ATOM   3509  O   GLU B 535      80.323  51.489  48.423  0.00  0.00           O
ATOM   3510  CB  GLU B 535      80.481  54.495  47.491  0.00  0.00           C
ATOM   3511  CG  GLU B 535      80.078  55.350  48.696  0.00  0.00           C
ATOM   3512  CD  GLU B 535      81.087  56.482  48.913  0.00  0.00           C
ATOM   3513  OE1 GLU B 535      80.826  57.609  48.438  0.00  0.00           O
ATOM   3514  OE2 GLU B 535      82.096  56.286  49.626  0.00  0.00           O
ATOM   3515  N   LYS B 536      81.640  52.456  49.941  0.00  0.00           N
ATOM   3516  CA  LYS B 536      81.489  51.320  50.866  0.00  0.00           C
ATOM   3517  C   LYS B 536      80.158  51.192  51.604  0.00  0.00           C
ATOM   3518  O   LYS B 536      79.377  52.112  51.819  0.00  0.00           O
ATOM   3519  CB  LYS B 536      82.588  51.356  51.927  0.00  0.00           C
ATOM   3520  CG  LYS B 536      83.999  51.255  51.340  0.00  0.00           C
ATOM   3521  CD  LYS B 536      84.886  52.040  52.308  0.00  0.00           C
ATOM   3522  CE  LYS B 536      86.407  51.901  52.231  0.00  0.00           C
ATOM   3523  NZ  LYS B 536      87.004  52.786  53.238  0.00  0.00           N
ATOM   3524  N   ASP B 537      79.839  49.953  51.959  0.00  0.00           N
ATOM   3525  CA  ASP B 537      78.678  49.505  52.739  0.00  0.00           C
ATOM   3526  C   ASP B 537      78.446  50.160  54.106  0.00  0.00           C
ATOM   3527  O   ASP B 537      77.405  50.182  54.754  0.00  0.00           O
ATOM   3528  CB  ASP B 537      78.660  47.986  52.955  0.00  0.00           C
ATOM   3529  CG  ASP B 537      79.909  47.410  53.619  0.00  0.00           C
ATOM   3530  OD1 ASP B 537      80.751  46.848  52.883  0.00  0.00           O
ATOM   3531  OD2 ASP B 537      80.087  47.745  54.808  0.00  0.00           O
ATOM   3532  N   ASN B 538      79.594  50.663  54.545  0.00  0.00           N
ATOM   3533  CA  ASN B 538      79.792  51.279  55.863  0.00  0.00           C
ATOM   3534  C   ASN B 538      79.910  52.799  55.757  0.00  0.00           C
ATOM   3535  O   ASN B 538      80.108  53.423  56.795  0.00  0.00           O
ATOM   3536  CB  ASN B 538      80.991  50.694  56.627  0.00  0.00           C
ATOM   3537  CG  ASN B 538      82.312  50.582  55.870  0.00  0.00           C
ATOM   3538  ND2 ASN B 538      82.545  49.489  55.155  0.00  0.00           N
ATOM   3539  OD1 ASN B 538      83.151  51.463  55.988  0.00  0.00           O
ATOM   3540  N   ILE B 539      79.451  53.394  54.654  0.00  0.00           N
ATOM   3541  CA  ILE B 539      79.390  54.863  54.607  0.00  0.00           C
ATOM   3542  C   ILE B 539      78.208  55.296  55.474  0.00  0.00           C
ATOM   3543  O   ILE B 539      77.049  54.973  55.183  0.00  0.00           O
ATOM   3544  CB  ILE B 539      79.441  55.327  53.146  0.00  0.00           C
ATOM   3545  CG1 ILE B 539      80.693  55.075  52.299  0.00  0.00           C
ATOM   3546  CG2 ILE B 539      79.120  56.816  52.989  0.00  0.00           C
ATOM   3547  CD  ILE B 539      82.082  55.319  52.880  0.00  0.00           C
ATOM   3548  N   VAL B 540      78.395  56.230  56.400  0.00  0.00           N
ATOM   3549  CA  VAL B 540      77.313  56.563  57.337  0.00  0.00           C
ATOM   3550  C   VAL B 540      76.423  57.710  56.851  0.00  0.00           C
ATOM   3551  O   VAL B 540      76.772  58.889  56.717  0.00  0.00           O
ATOM   3552  CB  VAL B 540      77.791  56.799  58.767  0.00  0.00           C
ATOM   3553  CG1 VAL B 540      76.569  57.081  59.634  0.00  0.00           C
ATOM   3554  CG2 VAL B 540      78.452  55.502  59.253  0.00  0.00           C
ATOM   3555  N   LEU B 541      75.144  57.447  56.630  0.00  0.00           N
ATOM   3556  CA  LEU B 541      74.093  58.415  56.284  0.00  0.00           C
ATOM   3557  C   LEU B 541      73.750  59.269  57.500  0.00  0.00           C
ATOM   3558  O   LEU B 541      73.599  58.804  58.632  0.00  0.00           O
ATOM   3559  CB  LEU B 541      72.815  57.672  55.866  0.00  0.00           C
ATOM   3560  CG  LEU B 541      72.727  57.485  54.356  0.00  0.00           C
ATOM   3561  CD1 LEU B 541      72.607  58.822  53.620  0.00  0.00           C
ATOM   3562  CD2 LEU B 541      73.839  56.584  53.812  0.00  0.00           C
ATOM   3563  N   GLY B 542      73.660  60.528  57.075  0.00  0.00           N
ATOM   3564  CA  GLY B 542      73.077  61.570  57.930  0.00  0.00           C
ATOM   3565  C   GLY B 542      71.547  61.579  57.977  0.00  0.00           C
ATOM   3566  O   GLY B 542      70.829  60.816  57.329  0.00  0.00           O
ATOM   3567  N   GLU B 543      71.085  62.651  58.612  0.00  0.00           N
ATOM   3568  CA  GLU B 543      69.634  62.880  58.699  0.00  0.00           C
ATOM   3569  C   GLU B 543      68.906  63.084  57.367  0.00  0.00           C
ATOM   3570  O   GLU B 543      69.227  63.961  56.574  0.00  0.00           O
ATOM   3571  CB  GLU B 543      69.272  63.914  59.774  0.00  0.00           C
ATOM   3572  CG  GLU B 543      69.900  65.284  59.519  0.00  0.00           C
ATOM   3573  CD  GLU B 543      68.880  66.351  59.103  0.00  0.00           C
ATOM   3574  OE1 GLU B 543      69.259  67.500  58.799  0.00  0.00           O
ATOM   3575  OE2 GLU B 543      67.670  66.060  59.183  0.00  0.00           O
ATOM   3576  N   GLY B 544      67.847  62.302  57.198  0.00  0.00           N
ATOM   3577  CA  GLY B 544      67.070  62.116  55.968  0.00  0.00           C
ATOM   3578  C   GLY B 544      68.012  61.962  54.770  0.00  0.00           C
ATOM   3579  O   GLY B 544      67.553  62.257  53.668  0.00  0.00           O
ATOM   3580  N   GLY B 545      69.242  61.494  54.964  0.00  0.00           N
ATOM   3581  CA  GLY B 545      70.244  61.311  53.896  0.00  0.00           C
ATOM   3582  C   GLY B 545      70.843  62.639  53.422  0.00  0.00           C
ATOM   3583  O   GLY B 545      70.884  62.904  52.221  0.00  0.00           O
ATOM   3584  N   ILE B 546      71.090  63.603  54.298  0.00  0.00           N
ATOM   3585  CA  ILE B 546      71.710  64.892  53.954  0.00  0.00           C
ATOM   3586  C   ILE B 546      73.081  64.781  53.286  0.00  0.00           C
ATOM   3587  O   ILE B 546      73.422  65.427  52.304  0.00  0.00           O
ATOM   3588  CB  ILE B 546      71.747  65.828  55.170  0.00  0.00           C
ATOM   3589  CG1 ILE B 546      72.036  67.286  54.814  0.00  0.00           C
ATOM   3590  CG2 ILE B 546      72.655  65.413  56.323  0.00  0.00           C
ATOM   3591  CD  ILE B 546      70.796  68.053  54.359  0.00  0.00           C
ATOM   3592  N   THR B 547      73.751  63.714  53.702  0.00  0.00           N
ATOM   3593  CA  THR B 547      75.092  63.353  53.205  0.00  0.00           C
ATOM   3594  C   THR B 547      75.145  62.977  51.727  0.00  0.00           C
ATOM   3595  O   THR B 547      76.166  63.115  51.058  0.00  0.00           O
ATOM   3596  CB  THR B 547      75.832  62.337  54.081  0.00  0.00           C
ATOM   3597  CG2 THR B 547      76.129  63.033  55.408  0.00  0.00           C
ATOM   3598  OG1 THR B 547      74.993  61.208  54.324  0.00  0.00           O
ATOM   3599  N   LEU B 548      74.097  62.334  51.218  0.00  0.00           N
ATOM   3600  CA  LEU B 548      74.119  61.958  49.790  0.00  0.00           C
ATOM   3601  C   LEU B 548      73.319  63.034  49.054  0.00  0.00           C
ATOM   3602  O   LEU B 548      72.647  63.885  49.629  0.00  0.00           O
ATOM   3603  CB  LEU B 548      73.431  60.616  49.564  0.00  0.00           C
ATOM   3604  CG  LEU B 548      74.231  59.459  50.170  0.00  0.00           C
ATOM   3605  CD1 LEU B 548      73.644  58.097  49.825  0.00  0.00           C
ATOM   3606  CD2 LEU B 548      75.702  59.439  49.733  0.00  0.00           C
ATOM   3607  N   SER B 549      73.521  62.988  47.744  0.00  0.00           N
ATOM   3608  CA  SER B 549      72.862  63.874  46.770  0.00  0.00           C
ATOM   3609  C   SER B 549      71.362  63.661  46.588  0.00  0.00           C
ATOM   3610  O   SER B 549      70.833  62.622  47.002  0.00  0.00           O
ATOM   3611  CB  SER B 549      73.594  63.939  45.421  0.00  0.00           C
ATOM   3612  OG  SER B 549      72.946  63.284  44.332  0.00  0.00           O
ATOM   3613  N   GLY B 550      70.683  64.437  45.744  0.00  0.00           N
ATOM   3614  CA  GLY B 550      69.264  64.214  45.423  0.00  0.00           C
ATOM   3615  C   GLY B 550      69.146  62.881  44.688  0.00  0.00           C
ATOM   3616  O   GLY B 550      68.427  61.972  45.121  0.00  0.00           O
ATOM   3617  N   GLY B 551      69.928  62.757  43.630  0.00  0.00           N
ATOM   3618  CA  GLY B 551      70.201  61.475  42.945  0.00  0.00           C
ATOM   3619  C   GLY B 551      70.521  60.198  43.721  0.00  0.00           C
ATOM   3620  O   GLY B 551      69.882  59.187  43.444  0.00  0.00           O
ATOM   3621  N   GLN B 552      71.449  60.243  44.673  0.00  0.00           N
ATOM   3622  CA  GLN B 552      71.869  59.087  45.468  0.00  0.00           C
ATOM   3623  C   GLN B 552      70.828  58.580  46.469  0.00  0.00           C
ATOM   3624  O   GLN B 552      70.649  57.370  46.543  0.00  0.00           O
ATOM   3625  CB  GLN B 552      73.198  59.431  46.149  0.00  0.00           C
ATOM   3626  CG  GLN B 552      74.439  59.479  45.250  0.00  0.00           C
ATOM   3627  CD  GLN B 552      75.617  60.283  45.809  0.00  0.00           C
ATOM   3628  NE2 GLN B 552      76.648  60.510  45.000  0.00  0.00           N
ATOM   3629  OE1 GLN B 552      75.545  60.947  46.836  0.00  0.00           O
ATOM   3630  N   ARG B 553      70.006  59.472  47.004  0.00  0.00           N
ATOM   3631  CA  ARG B 553      68.935  59.044  47.924  0.00  0.00           C
ATOM   3632  C   ARG B 553      67.997  57.971  47.377  0.00  0.00           C
ATOM   3633  O   ARG B 553      68.158  56.833  47.812  0.00  0.00           O
ATOM   3634  CB  ARG B 553      68.223  60.295  48.417  0.00  0.00           C
ATOM   3635  CG  ARG B 553      69.151  61.270  49.145  0.00  0.00           C
ATOM   3636  CD  ARG B 553      68.389  62.530  49.548  0.00  0.00           C
ATOM   3637  NE  ARG B 553      69.387  63.464  50.086  0.00  0.00           N
ATOM   3638  CZ  ARG B 553      69.396  64.762  49.751  0.00  0.00           C
ATOM   3639  NH1 ARG B 553      68.447  65.228  48.927  0.00  0.00           N
ATOM   3640  NH2 ARG B 553      70.365  65.595  50.149  0.00  0.00           N
ATOM   3641  N   ALA B 554      67.299  58.205  46.265  0.00  0.00           N
ATOM   3642  CA  ALA B 554      66.401  57.123  45.838  0.00  0.00           C
ATOM   3643  C   ALA B 554      67.053  55.980  45.063  0.00  0.00           C
ATOM   3644  O   ALA B 554      66.325  55.009  44.886  0.00  0.00           O
ATOM   3645  CB  ALA B 554      65.011  57.549  45.334  0.00  0.00           C
ATOM   3646  N   ARG B 555      68.274  56.059  44.545  0.00  0.00           N
ATOM   3647  CA  ARG B 555      69.046  54.829  44.301  0.00  0.00           C
ATOM   3648  C   ARG B 555      69.185  53.834  45.456  0.00  0.00           C
ATOM   3649  O   ARG B 555      69.217  52.633  45.171  0.00  0.00           O
ATOM   3650  CB  ARG B 555      70.386  55.248  43.702  0.00  0.00           C
ATOM   3651  CG  ARG B 555      70.257  56.103  42.448  0.00  0.00           C
ATOM   3652  CD  ARG B 555      71.677  56.493  42.029  0.00  0.00           C
ATOM   3653  NE  ARG B 555      71.649  57.087  40.686  0.00  0.00           N
ATOM   3654  CZ  ARG B 555      72.760  57.435  40.026  0.00  0.00           C
ATOM   3655  NH1 ARG B 555      73.999  57.419  40.548  0.00  0.00           N
ATOM   3656  NH2 ARG B 555      72.520  58.171  38.933  0.00  0.00           N
ATOM   3657  N   ILE B 556      69.173  54.289  46.704  0.00  0.00           N
ATOM   3658  CA  ILE B 556      69.142  53.444  47.907  0.00  0.00           C
ATOM   3659  C   ILE B 556      67.772  52.753  47.978  0.00  0.00           C
ATOM   3660  O   ILE B 556      67.643  51.645  48.492  0.00  0.00           O
ATOM   3661  CB  ILE B 556      69.399  54.200  49.215  0.00  0.00           C
ATOM   3662  CG1 ILE B 556      70.808  54.782  49.194  0.00  0.00           C
ATOM   3663  CG2 ILE B 556      69.308  53.175  50.349  0.00  0.00           C
ATOM   3664  CD  ILE B 556      70.975  55.856  50.280  0.00  0.00           C
ATOM   3665  N   SER B 557      66.672  53.491  47.853  0.00  0.00           N
ATOM   3666  CA  SER B 557      65.282  53.010  47.813  0.00  0.00           C
ATOM   3667  C   SER B 557      65.145  51.985  46.687  0.00  0.00           C
ATOM   3668  O   SER B 557      64.656  50.885  46.961  0.00  0.00           O
ATOM   3669  CB  SER B 557      64.201  54.078  47.697  0.00  0.00           C
ATOM   3670  OG  SER B 557      64.329  55.132  48.663  0.00  0.00           O
ATOM   3671  N   LEU B 558      65.807  52.251  45.567  0.00  0.00           N
ATOM   3672  CA  LEU B 558      65.789  51.356  44.401  0.00  0.00           C
ATOM   3673  C   LEU B 558      66.500  50.028  44.687  0.00  0.00           C
ATOM   3674  O   LEU B 558      65.892  48.967  44.591  0.00  0.00           O
ATOM   3675  CB  LEU B 558      66.520  52.082  43.279  0.00  0.00           C
ATOM   3676  CG  LEU B 558      65.482  52.396  42.196  0.00  0.00           C
ATOM   3677  CD1 LEU B 558      64.320  53.218  42.771  0.00  0.00           C
ATOM   3678  CD2 LEU B 558      66.103  53.072  40.974  0.00  0.00           C
ATOM   3679  N   ALA B 559      67.649  50.112  45.339  0.00  0.00           N
ATOM   3680  CA  ALA B 559      68.310  48.915  45.885  0.00  0.00           C
ATOM   3681  C   ALA B 559      67.510  47.887  46.678  0.00  0.00           C
ATOM   3682  O   ALA B 559      67.491  46.686  46.373  0.00  0.00           O
ATOM   3683  CB  ALA B 559      69.478  49.240  46.815  0.00  0.00           C
ATOM   3684  N   ARG B 560      66.698  48.530  47.514  0.00  0.00           N
ATOM   3685  CA  ARG B 560      65.837  47.683  48.356  0.00  0.00           C
ATOM   3686  C   ARG B 560      64.879  46.778  47.578  0.00  0.00           C
ATOM   3687  O   ARG B 560      64.871  45.549  47.684  0.00  0.00           O
ATOM   3688  CB  ARG B 560      65.045  48.556  49.331  0.00  0.00           C
ATOM   3689  CG  ARG B 560      65.932  49.301  50.320  0.00  0.00           C
ATOM   3690  CD  ARG B 560      64.940  50.223  51.034  0.00  0.00           C
ATOM   3691  NE  ARG B 560      65.618  51.177  51.921  0.00  0.00           N
ATOM   3692  CZ  ARG B 560      65.326  52.487  51.935  0.00  0.00           C
ATOM   3693  NH1 ARG B 560      64.267  52.943  51.242  0.00  0.00           N
ATOM   3694  NH2 ARG B 560      66.124  53.301  52.633  0.00  0.00           N
ATOM   3695  N   ALA B 561      64.311  47.303  46.505  0.00  0.00           N
ATOM   3696  CA  ALA B 561      63.453  46.688  45.477  0.00  0.00           C
ATOM   3697  C   ALA B 561      63.925  45.485  44.652  0.00  0.00           C
ATOM   3698  O   ALA B 561      63.137  44.742  44.064  0.00  0.00           O
ATOM   3699  CB  ALA B 561      62.993  47.713  44.432  0.00  0.00           C
ATOM   3700  N   VAL B 562      65.216  45.187  44.776  0.00  0.00           N
ATOM   3701  CA  VAL B 562      65.858  44.075  44.071  0.00  0.00           C
ATOM   3702  C   VAL B 562      66.597  43.119  45.006  0.00  0.00           C
ATOM   3703  O   VAL B 562      67.319  42.208  44.571  0.00  0.00           O
ATOM   3704  CB  VAL B 562      66.739  44.601  42.930  0.00  0.00           C
ATOM   3705  CG1 VAL B 562      66.222  44.224  41.541  0.00  0.00           C
ATOM   3706  CG2 VAL B 562      67.057  46.091  42.995  0.00  0.00           C
ATOM   3707  N   TYR B 563      66.445  43.305  46.305  0.00  0.00           N
ATOM   3708  CA  TYR B 563      66.545  42.259  47.340  0.00  0.00           C
ATOM   3709  C   TYR B 563      65.255  41.509  47.681  0.00  0.00           C
ATOM   3710  O   TYR B 563      65.166  40.300  47.896  0.00  0.00           O
ATOM   3711  CB  TYR B 563      66.942  42.915  48.658  0.00  0.00           C
ATOM   3712  CG  TYR B 563      68.291  43.637  48.727  0.00  0.00           C
ATOM   3713  CD1 TYR B 563      68.339  45.008  48.921  0.00  0.00           C
ATOM   3714  CD2 TYR B 563      69.462  43.026  48.301  0.00  0.00           C
ATOM   3715  CE1 TYR B 563      69.449  45.787  48.580  0.00  0.00           C
ATOM   3716  CE2 TYR B 563      70.672  43.717  48.180  0.00  0.00           C
ATOM   3717  CZ  TYR B 563      70.630  45.088  48.355  0.00  0.00           C
ATOM   3718  OH  TYR B 563      71.760  45.838  48.183  0.00  0.00           O
ATOM   3719  N   LYS B 564      64.194  42.318  47.706  0.00  0.00           N
ATOM   3720  CA  LYS B 564      62.794  41.867  47.816  0.00  0.00           C
ATOM   3721  C   LYS B 564      62.077  41.301  46.597  0.00  0.00           C
ATOM   3722  O   LYS B 564      61.918  41.957  45.564  0.00  0.00           O
ATOM   3723  CB  LYS B 564      62.082  43.118  48.319  0.00  0.00           C
ATOM   3724  CG  LYS B 564      60.831  42.840  49.159  0.00  0.00           C
ATOM   3725  CD  LYS B 564      61.339  42.627  50.590  0.00  0.00           C
ATOM   3726  CE  LYS B 564      60.298  42.530  51.699  0.00  0.00           C
ATOM   3727  NZ  LYS B 564      59.499  41.309  51.633  0.00  0.00           N
ATOM   3728  N   ASP B 565      61.628  40.051  46.701  0.00  0.00           N
ATOM   3729  CA  ASP B 565      60.790  39.296  45.753  0.00  0.00           C
ATOM   3730  C   ASP B 565      59.310  39.615  45.920  0.00  0.00           C
ATOM   3731  O   ASP B 565      58.838  39.899  47.018  0.00  0.00           O
ATOM   3732  CB  ASP B 565      61.212  37.817  45.780  0.00  0.00           C
ATOM   3733  CG  ASP B 565      62.563  37.475  45.144  0.00  0.00           C
ATOM   3734  OD1 ASP B 565      62.755  37.461  43.914  0.00  0.00           O
ATOM   3735  OD2 ASP B 565      63.432  37.140  45.976  0.00  0.00           O
ATOM   3736  N   ALA B 566      58.681  39.840  44.768  0.00  0.00           N
ATOM   3737  CA  ALA B 566      57.291  40.288  44.644  0.00  0.00           C
ATOM   3738  C   ALA B 566      56.843  40.301  43.173  0.00  0.00           C
ATOM   3739  O   ALA B 566      57.655  40.318  42.254  0.00  0.00           O
ATOM   3740  CB  ALA B 566      57.199  41.730  45.147  0.00  0.00           C
ATOM   3741  N   ASP B 567      55.554  40.059  42.972  0.00  0.00           N
ATOM   3742  CA  ASP B 567      55.076  40.333  41.600  0.00  0.00           C
ATOM   3743  C   ASP B 567      55.065  41.831  41.344  0.00  0.00           C
ATOM   3744  O   ASP B 567      56.074  42.522  41.162  0.00  0.00           O
ATOM   3745  CB  ASP B 567      53.697  39.700  41.390  0.00  0.00           C
ATOM   3746  CG  ASP B 567      53.329  39.644  39.900  0.00  0.00           C
ATOM   3747  OD1 ASP B 567      52.559  40.531  39.495  0.00  0.00           O
ATOM   3748  OD2 ASP B 567      54.071  38.901  39.214  0.00  0.00           O
ATOM   3749  N   LEU B 568      53.923  42.362  41.790  0.00  0.00           N
ATOM   3750  CA  LEU B 568      53.682  43.791  41.553  0.00  0.00           C
ATOM   3751  C   LEU B 568      54.640  44.834  42.131  0.00  0.00           C
ATOM   3752  O   LEU B 568      54.658  45.059  43.340  0.00  0.00           O
ATOM   3753  CB  LEU B 568      52.261  44.091  42.030  0.00  0.00           C
ATOM   3754  CG  LEU B 568      51.282  44.536  40.946  0.00  0.00           C
ATOM   3755  CD1 LEU B 568      49.921  44.827  41.603  0.00  0.00           C
ATOM   3756  CD2 LEU B 568      51.822  45.834  40.342  0.00  0.00           C
ATOM   3757  N   TYR B 569      55.361  45.491  41.219  0.00  0.00           N
ATOM   3758  CA  TYR B 569      56.179  46.634  41.665  0.00  0.00           C
ATOM   3759  C   TYR B 569      55.488  47.942  41.289  0.00  0.00           C
ATOM   3760  O   TYR B 569      54.869  48.057  40.227  0.00  0.00           O
ATOM   3761  CB  TYR B 569      57.580  46.623  41.058  0.00  0.00           C
ATOM   3762  CG  TYR B 569      58.528  47.089  42.157  0.00  0.00           C
ATOM   3763  CD1 TYR B 569      59.097  46.223  43.092  0.00  0.00           C
ATOM   3764  CD2 TYR B 569      58.666  48.469  42.272  0.00  0.00           C
ATOM   3765  CE1 TYR B 569      59.735  46.749  44.201  0.00  0.00           C
ATOM   3766  CE2 TYR B 569      59.203  48.985  43.450  0.00  0.00           C
ATOM   3767  CZ  TYR B 569      59.663  48.119  44.435  0.00  0.00           C
ATOM   3768  OH  TYR B 569      59.620  48.455  45.753  0.00  0.00           O
ATOM   3769  N   LEU B 570      55.515  48.826  42.275  0.00  0.00           N
ATOM   3770  CA  LEU B 570      54.844  50.135  42.169  0.00  0.00           C
ATOM   3771  C   LEU B 570      55.913  51.226  42.286  0.00  0.00           C
ATOM   3772  O   LEU B 570      56.501  51.471  43.336  0.00  0.00           O
ATOM   3773  CB  LEU B 570      53.842  50.378  43.306  0.00  0.00           C
ATOM   3774  CG  LEU B 570      52.793  49.278  43.469  0.00  0.00           C
ATOM   3775  CD1 LEU B 570      52.031  49.423  44.797  0.00  0.00           C
ATOM   3776  CD2 LEU B 570      51.845  49.092  42.288  0.00  0.00           C
ATOM   3777  N   LEU B 571      56.034  51.902  41.143  0.00  0.00           N
ATOM   3778  CA  LEU B 571      56.953  53.032  40.940  0.00  0.00           C
ATOM   3779  C   LEU B 571      56.331  54.422  41.043  0.00  0.00           C
ATOM   3780  O   LEU B 571      55.792  54.967  40.080  0.00  0.00           O
ATOM   3781  CB  LEU B 571      57.705  52.787  39.632  0.00  0.00           C
ATOM   3782  CG  LEU B 571      58.826  51.748  39.588  0.00  0.00           C
ATOM   3783  CD1 LEU B 571      59.604  51.655  40.900  0.00  0.00           C
ATOM   3784  CD2 LEU B 571      58.279  50.386  39.173  0.00  0.00           C
ATOM   3785  N   ASP B 572      56.209  54.957  42.251  0.00  0.00           N
ATOM   3786  CA  ASP B 572      55.547  56.247  42.444  0.00  0.00           C
ATOM   3787  C   ASP B 572      56.616  57.348  42.461  0.00  0.00           C
ATOM   3788  O   ASP B 572      57.344  57.772  43.351  0.00  0.00           O
ATOM   3789  CB  ASP B 572      54.745  56.151  43.743  0.00  0.00           C
ATOM   3790  CG  ASP B 572      53.943  57.293  44.357  0.00  0.00           C
ATOM   3791  OD1 ASP B 572      53.103  57.899  43.654  0.00  0.00           O
ATOM   3792  OD2 ASP B 572      54.291  57.658  45.507  0.00  0.00           O
ATOM   3793  N   SER B 573      56.737  57.913  41.259  0.00  0.00           N
ATOM   3794  CA  SER B 573      57.727  58.872  40.747  0.00  0.00           C
ATOM   3795  C   SER B 573      59.156  58.776  41.289  0.00  0.00           C
ATOM   3796  O   SER B 573      59.905  59.736  41.207  0.00  0.00           O
ATOM   3797  CB  SER B 573      57.175  60.273  41.030  0.00  0.00           C
ATOM   3798  OG  SER B 573      56.116  60.718  40.197  0.00  0.00           O
ATOM   3799  N   PRO B 574      59.687  57.598  41.595  0.00  0.00           N
ATOM   3800  CA  PRO B 574      61.016  57.402  42.188  0.00  0.00           C
ATOM   3801  C   PRO B 574      62.228  57.379  41.250  0.00  0.00           C
ATOM   3802  O   PRO B 574      63.238  56.721  41.494  0.00  0.00           O
ATOM   3803  CB  PRO B 574      60.816  56.074  42.923  0.00  0.00           C
ATOM   3804  CG  PRO B 574      60.079  55.299  41.835  0.00  0.00           C
ATOM   3805  CD  PRO B 574      59.349  56.315  40.950  0.00  0.00           C
ATOM   3806  N   PHE B 575      62.139  58.104  40.137  0.00  0.00           N
ATOM   3807  CA  PHE B 575      63.190  58.321  39.148  0.00  0.00           C
ATOM   3808  C   PHE B 575      63.509  59.780  38.812  0.00  0.00           C
ATOM   3809  O   PHE B 575      64.549  60.099  38.232  0.00  0.00           O
ATOM   3810  CB  PHE B 575      62.873  57.585  37.840  0.00  0.00           C
ATOM   3811  CG  PHE B 575      62.964  56.066  37.947  0.00  0.00           C
ATOM   3812  CD1 PHE B 575      61.964  55.237  38.459  0.00  0.00           C
ATOM   3813  CD2 PHE B 575      63.946  55.534  37.120  0.00  0.00           C
ATOM   3814  CE1 PHE B 575      61.896  53.905  38.074  0.00  0.00           C
ATOM   3815  CE2 PHE B 575      63.798  54.241  36.636  0.00  0.00           C
ATOM   3816  CZ  PHE B 575      62.778  53.422  37.107  0.00  0.00           C
ATOM   3817  N   GLY B 576      62.637  60.691  39.257  0.00  0.00           N
ATOM   3818  CA  GLY B 576      62.697  62.039  38.671  0.00  0.00           C
ATOM   3819  C   GLY B 576      64.086  62.681  38.791  0.00  0.00           C
ATOM   3820  O   GLY B 576      64.556  63.468  37.968  0.00  0.00           O
ATOM   3821  N   TYR B 577      64.644  62.476  39.973  0.00  0.00           N
ATOM   3822  CA  TYR B 577      66.003  62.959  40.263  0.00  0.00           C
ATOM   3823  C   TYR B 577      67.155  62.497  39.366  0.00  0.00           C
ATOM   3824  O   TYR B 577      68.334  62.838  39.487  0.00  0.00           O
ATOM   3825  CB  TYR B 577      66.291  62.615  41.725  0.00  0.00           C
ATOM   3826  CG  TYR B 577      66.202  61.137  42.121  0.00  0.00           C
ATOM   3827  CD1 TYR B 577      65.002  60.638  42.601  0.00  0.00           C
ATOM   3828  CD2 TYR B 577      67.274  60.337  41.736  0.00  0.00           C
ATOM   3829  CE1 TYR B 577      64.843  59.258  42.646  0.00  0.00           C
ATOM   3830  CE2 TYR B 577      67.105  58.957  41.851  0.00  0.00           C
ATOM   3831  CZ  TYR B 577      65.865  58.427  42.201  0.00  0.00           C
ATOM   3832  OH  TYR B 577      65.727  57.077  42.157  0.00  0.00           O
ATOM   3833  N   LEU B 578      66.877  61.473  38.570  0.00  0.00           N
ATOM   3834  CA  LEU B 578      67.869  60.910  37.634  0.00  0.00           C
ATOM   3835  C   LEU B 578      67.901  61.534  36.232  0.00  0.00           C
ATOM   3836  O   LEU B 578      66.881  62.112  35.858  0.00  0.00           O
ATOM   3837  CB  LEU B 578      67.681  59.400  37.590  0.00  0.00           C
ATOM   3838  CG  LEU B 578      68.150  58.495  38.745  0.00  0.00           C
ATOM   3839  CD1 LEU B 578      68.123  57.063  38.211  0.00  0.00           C
ATOM   3840  CD2 LEU B 578      69.519  58.988  39.205  0.00  0.00           C
ATOM   3841  N   ASP B 579      69.022  61.383  35.524  0.00  0.00           N
ATOM   3842  CA  ASP B 579      69.104  61.607  34.073  0.00  0.00           C
ATOM   3843  C   ASP B 579      68.497  60.482  33.247  0.00  0.00           C
ATOM   3844  O   ASP B 579      68.527  59.334  33.692  0.00  0.00           O
ATOM   3845  CB  ASP B 579      70.575  61.807  33.675  0.00  0.00           C
ATOM   3846  CG  ASP B 579      71.535  60.710  34.141  0.00  0.00           C
ATOM   3847  OD1 ASP B 579      71.983  60.695  35.311  0.00  0.00           O
ATOM   3848  OD2 ASP B 579      71.847  59.787  33.355  0.00  0.00           O
ATOM   3849  N   VAL B 580      68.218  60.877  32.005  0.00  0.00           N
ATOM   3850  CA  VAL B 580      67.671  59.833  31.118  0.00  0.00           C
ATOM   3851  C   VAL B 580      68.533  58.592  30.845  0.00  0.00           C
ATOM   3852  O   VAL B 580      67.974  57.501  30.748  0.00  0.00           O
ATOM   3853  CB  VAL B 580      67.092  60.277  29.785  0.00  0.00           C
ATOM   3854  CG1 VAL B 580      65.891  61.176  30.090  0.00  0.00           C
ATOM   3855  CG2 VAL B 580      68.033  60.933  28.764  0.00  0.00           C
ATOM   3856  N   LEU B 581      69.852  58.635  31.037  0.00  0.00           N
ATOM   3857  CA  LEU B 581      70.664  57.425  30.903  0.00  0.00           C
ATOM   3858  C   LEU B 581      70.643  56.470  32.107  0.00  0.00           C
ATOM   3859  O   LEU B 581      70.384  55.279  32.001  0.00  0.00           O
ATOM   3860  CB  LEU B 581      72.104  57.675  30.454  0.00  0.00           C
ATOM   3861  CG  LEU B 581      72.837  56.513  29.770  0.00  0.00           C
ATOM   3862  CD1 LEU B 581      72.239  56.406  28.370  0.00  0.00           C
ATOM   3863  CD2 LEU B 581      74.306  56.944  29.721  0.00  0.00           C
ATOM   3864  N   THR B 582      70.870  57.065  33.275  0.00  0.00           N
ATOM   3865  CA  THR B 582      70.739  56.380  34.577  0.00  0.00           C
ATOM   3866  C   THR B 582      69.360  55.740  34.738  0.00  0.00           C
ATOM   3867  O   THR B 582      69.191  54.540  34.963  0.00  0.00           O
ATOM   3868  CB  THR B 582      71.106  57.196  35.815  0.00  0.00           C
ATOM   3869  CG2 THR B 582      72.626  57.398  35.806  0.00  0.00           C
ATOM   3870  OG1 THR B 582      70.355  58.415  35.828  0.00  0.00           O
ATOM   3871  N   GLU B 583      68.319  56.528  34.503  0.00  0.00           N
ATOM   3872  CA  GLU B 583      66.909  56.126  34.573  0.00  0.00           C
ATOM   3873  C   GLU B 583      66.652  54.813  33.838  0.00  0.00           C
ATOM   3874  O   GLU B 583      66.342  53.825  34.501  0.00  0.00           O
ATOM   3875  CB  GLU B 583      66.119  57.222  33.847  0.00  0.00           C
ATOM   3876  CG  GLU B 583      64.599  57.051  33.885  0.00  0.00           C
ATOM   3877  CD  GLU B 583      63.759  58.147  33.239  0.00  0.00           C
ATOM   3878  OE1 GLU B 583      63.771  58.252  31.989  0.00  0.00           O
ATOM   3879  OE2 GLU B 583      62.818  58.609  33.916  0.00  0.00           O
ATOM   3880  N   LYS B 584      67.194  54.828  32.618  0.00  0.00           N
ATOM   3881  CA  LYS B 584      67.117  53.674  31.703  0.00  0.00           C
ATOM   3882  C   LYS B 584      67.877  52.417  32.119  0.00  0.00           C
ATOM   3883  O   LYS B 584      67.198  51.478  32.512  0.00  0.00           O
ATOM   3884  CB  LYS B 584      67.538  54.099  30.292  0.00  0.00           C
ATOM   3885  CG  LYS B 584      67.221  53.004  29.276  0.00  0.00           C
ATOM   3886  CD  LYS B 584      68.073  53.060  28.007  0.00  0.00           C
ATOM   3887  CE  LYS B 584      69.583  52.953  28.240  0.00  0.00           C
ATOM   3888  NZ  LYS B 584      70.415  52.759  27.042  0.00  0.00           N
ATOM   3889  N   GLU B 585      69.187  52.549  32.311  0.00  0.00           N
ATOM   3890  CA  GLU B 585      70.107  51.512  32.807  0.00  0.00           C
ATOM   3891  C   GLU B 585      69.926  50.928  34.209  0.00  0.00           C
ATOM   3892  O   GLU B 585      70.486  49.941  34.674  0.00  0.00           O
ATOM   3893  CB  GLU B 585      71.547  52.013  32.637  0.00  0.00           C
ATOM   3894  CG  GLU B 585      72.099  51.968  31.208  0.00  0.00           C
ATOM   3895  CD  GLU B 585      72.062  50.575  30.584  0.00  0.00           C
ATOM   3896  OE1 GLU B 585      71.894  50.640  29.353  0.00  0.00           O
ATOM   3897  OE2 GLU B 585      72.352  49.558  31.258  0.00  0.00           O
ATOM   3898  N   ILE B 586      69.493  51.831  35.084  0.00  0.00           N
ATOM   3899  CA  ILE B 586      69.112  51.466  36.455  0.00  0.00           C
ATOM   3900  C   ILE B 586      67.802  50.686  36.627  0.00  0.00           C
ATOM   3901  O   ILE B 586      67.694  49.593  36.051  0.00  0.00           O
ATOM   3902  CB  ILE B 586      69.279  52.631  37.431  0.00  0.00           C
ATOM   3903  CG1 ILE B 586      70.768  52.973  37.472  0.00  0.00           C
ATOM   3904  CG2 ILE B 586      68.867  52.446  38.891  0.00  0.00           C
ATOM   3905  CD  ILE B 586      71.246  54.147  38.318  0.00  0.00           C
ATOM   3906  N   PHE B 587      66.761  51.227  37.233  0.00  0.00           N
ATOM   3907  CA  PHE B 587      65.611  50.367  37.575  0.00  0.00           C
ATOM   3908  C   PHE B 587      64.773  49.822  36.415  0.00  0.00           C
ATOM   3909  O   PHE B 587      64.615  48.602  36.460  0.00  0.00           O
ATOM   3910  CB  PHE B 587      64.659  51.001  38.590  0.00  0.00           C
ATOM   3911  CG  PHE B 587      63.949  49.933  39.424  0.00  0.00           C
ATOM   3912  CD1 PHE B 587      64.668  49.198  40.348  0.00  0.00           C
ATOM   3913  CD2 PHE B 587      62.569  49.762  39.442  0.00  0.00           C
ATOM   3914  CE1 PHE B 587      64.038  48.271  41.181  0.00  0.00           C
ATOM   3915  CE2 PHE B 587      61.908  48.895  40.305  0.00  0.00           C
ATOM   3916  CZ  PHE B 587      62.658  48.119  41.179  0.00  0.00           C
ATOM   3917  N   GLU B 588      64.734  50.597  35.332  0.00  0.00           N
ATOM   3918  CA  GLU B 588      63.936  50.371  34.122  0.00  0.00           C
ATOM   3919  C   GLU B 588      64.359  49.079  33.408  0.00  0.00           C
ATOM   3920  O   GLU B 588      63.700  48.059  33.571  0.00  0.00           O
ATOM   3921  CB  GLU B 588      64.116  51.638  33.287  0.00  0.00           C
ATOM   3922  CG  GLU B 588      63.178  51.892  32.114  0.00  0.00           C
ATOM   3923  CD  GLU B 588      63.191  50.867  30.979  0.00  0.00           C
ATOM   3924  OE1 GLU B 588      63.832  51.344  30.008  0.00  0.00           O
ATOM   3925  OE2 GLU B 588      62.512  49.827  31.022  0.00  0.00           O
ATOM   3926  N   SER B 589      65.640  49.028  33.060  0.00  0.00           N
ATOM   3927  CA  SER B 589      66.362  47.857  32.536  0.00  0.00           C
ATOM   3928  C   SER B 589      66.671  46.782  33.571  0.00  0.00           C
ATOM   3929  O   SER B 589      66.563  45.590  33.276  0.00  0.00           O
ATOM   3930  CB  SER B 589      67.732  48.296  31.986  0.00  0.00           C
ATOM   3931  OG  SER B 589      67.865  47.681  30.709  0.00  0.00           O
ATOM   3932  N   CYS B 590      67.249  47.157  34.710  0.00  0.00           N
ATOM   3933  CA  CYS B 590      67.709  46.152  35.685  0.00  0.00           C
ATOM   3934  C   CYS B 590      66.639  45.223  36.258  0.00  0.00           C
ATOM   3935  O   CYS B 590      66.790  44.013  36.203  0.00  0.00           O
ATOM   3936  CB  CYS B 590      68.496  46.688  36.874  0.00  0.00           C
ATOM   3937  SG  CYS B 590      70.196  47.328  36.654  0.00  0.00           S
ATOM   3938  N   VAL B 591      65.537  45.824  36.703  0.00  0.00           N
ATOM   3939  CA  VAL B 591      64.418  45.004  37.185  0.00  0.00           C
ATOM   3940  C   VAL B 591      63.710  44.149  36.137  0.00  0.00           C
ATOM   3941  O   VAL B 591      63.451  42.990  36.472  0.00  0.00           O
ATOM   3942  CB  VAL B 591      63.465  45.737  38.130  0.00  0.00           C
ATOM   3943  CG1 VAL B 591      62.356  46.463  37.366  0.00  0.00           C
ATOM   3944  CG2 VAL B 591      62.924  44.871  39.273  0.00  0.00           C
ATOM   3945  N   CYS B 592      63.541  44.654  34.925  0.00  0.00           N
ATOM   3946  CA  CYS B 592      63.054  43.859  33.788  0.00  0.00           C
ATOM   3947  C   CYS B 592      63.876  42.598  33.504  0.00  0.00           C
ATOM   3948  O   CYS B 592      63.388  41.576  33.038  0.00  0.00           O
ATOM   3949  CB  CYS B 592      63.115  44.734  32.534  0.00  0.00           C
ATOM   3950  SG  CYS B 592      62.008  44.336  31.134  0.00  0.00           S
ATOM   3951  N   LYS B 593      65.196  42.730  33.596  0.00  0.00           N
ATOM   3952  CA  LYS B 593      66.097  41.561  33.672  0.00  0.00           C
ATOM   3953  C   LYS B 593      66.086  40.546  34.816  0.00  0.00           C
ATOM   3954  O   LYS B 593      65.968  39.345  34.571  0.00  0.00           O
ATOM   3955  CB  LYS B 593      67.526  42.103  33.542  0.00  0.00           C
ATOM   3956  CG  LYS B 593      67.827  42.928  32.289  0.00  0.00           C
ATOM   3957  CD  LYS B 593      69.247  43.500  32.399  0.00  0.00           C
ATOM   3958  CE  LYS B 593      69.807  44.456  31.346  0.00  0.00           C
ATOM   3959  NZ  LYS B 593      71.136  44.989  31.706  0.00  0.00           N
ATOM   3960  N   LEU B 594      66.084  41.111  36.014  0.00  0.00           N
ATOM   3961  CA  LEU B 594      65.962  40.537  37.366  0.00  0.00           C
ATOM   3962  C   LEU B 594      64.633  39.816  37.617  0.00  0.00           C
ATOM   3963  O   LEU B 594      64.603  38.678  38.092  0.00  0.00           O
ATOM   3964  CB  LEU B 594      66.219  41.562  38.472  0.00  0.00           C
ATOM   3965  CG  LEU B 594      67.739  41.524  38.555  0.00  0.00           C
ATOM   3966  CD1 LEU B 594      68.347  42.757  39.251  0.00  0.00           C
ATOM   3967  CD2 LEU B 594      68.279  40.338  39.351  0.00  0.00           C
ATOM   3968  N   MET B 595      63.573  40.483  37.183  0.00  0.00           N
ATOM   3969  CA  MET B 595      62.223  39.993  37.503  0.00  0.00           C
ATOM   3970  C   MET B 595      61.304  40.177  36.290  0.00  0.00           C
ATOM   3971  O   MET B 595      60.333  40.926  36.356  0.00  0.00           O
ATOM   3972  CB  MET B 595      61.780  40.778  38.729  0.00  0.00           C
ATOM   3973  CG  MET B 595      62.438  40.294  40.022  0.00  0.00           C
ATOM   3974  SD  MET B 595      62.235  41.529  41.366  0.00  0.00           S
ATOM   3975  CE  MET B 595      63.054  40.646  42.681  0.00  0.00           C
ATOM   3976  N   ALA B 596      61.497  39.373  35.244  0.00  0.00           N
ATOM   3977  CA  ALA B 596      60.679  39.417  34.032  0.00  0.00           C
ATOM   3978  C   ALA B 596      59.179  39.106  34.091  0.00  0.00           C
ATOM   3979  O   ALA B 596      58.409  39.672  33.318  0.00  0.00           O
ATOM   3980  CB  ALA B 596      61.261  38.613  32.867  0.00  0.00           C
ATOM   3981  N   ASN B 597      58.768  38.269  35.044  0.00  0.00           N
ATOM   3982  CA  ASN B 597      57.368  37.939  35.343  0.00  0.00           C
ATOM   3983  C   ASN B 597      56.466  38.941  36.058  0.00  0.00           C
ATOM   3984  O   ASN B 597      55.246  38.989  35.856  0.00  0.00           O
ATOM   3985  CB  ASN B 597      57.318  36.612  36.109  0.00  0.00           C
ATOM   3986  CG  ASN B 597      57.961  35.450  35.355  0.00  0.00           C
ATOM   3987  ND2 ASN B 597      57.493  35.064  34.166  0.00  0.00           N
ATOM   3988  OD1 ASN B 597      58.881  34.742  35.759  0.00  0.00           O
ATOM   3989  N   LYS B 598      57.174  39.934  36.575  0.00  0.00           N
ATOM   3990  CA  LYS B 598      56.582  41.086  37.269  0.00  0.00           C
ATOM   3991  C   LYS B 598      55.612  42.022  36.544  0.00  0.00           C
ATOM   3992  O   LYS B 598      56.102  42.789  35.711  0.00  0.00           O
ATOM   3993  CB  LYS B 598      57.840  41.670  37.919  0.00  0.00           C
ATOM   3994  CG  LYS B 598      57.728  43.132  38.362  0.00  0.00           C
ATOM   3995  CD  LYS B 598      59.117  43.575  38.833  0.00  0.00           C
ATOM   3996  CE  LYS B 598      59.334  43.542  40.343  0.00  0.00           C
ATOM   3997  NZ  LYS B 598      59.095  42.224  40.948  0.00  0.00           N
ATOM   3998  N   THR B 599      54.441  42.243  37.131  0.00  0.00           N
ATOM   3999  CA  THR B 599      53.670  43.421  36.705  0.00  0.00           C
ATOM   4000  C   THR B 599      54.388  44.644  37.281  0.00  0.00           C
ATOM   4001  O   THR B 599      54.696  44.759  38.471  0.00  0.00           O
ATOM   4002  CB  THR B 599      52.309  43.282  37.383  0.00  0.00           C
ATOM   4003  CG2 THR B 599      51.239  44.299  36.997  0.00  0.00           C
ATOM   4004  OG1 THR B 599      51.731  41.981  37.298  0.00  0.00           O
ATOM   4005  N   ARG B 600      54.388  45.741  36.516  0.00  0.00           N
ATOM   4006  CA  ARG B 600      54.986  47.052  36.752  0.00  0.00           C
ATOM   4007  C   ARG B 600      53.965  48.180  36.535  0.00  0.00           C
ATOM   4008  O   ARG B 600      53.657  48.295  35.344  0.00  0.00           O
ATOM   4009  CB  ARG B 600      56.237  47.310  35.913  0.00  0.00           C
ATOM   4010  CG  ARG B 600      57.447  46.584  36.508  0.00  0.00           C
ATOM   4011  CD  ARG B 600      58.339  46.070  35.381  0.00  0.00           C
ATOM   4012  NE  ARG B 600      57.812  44.847  34.735  0.00  0.00           N
ATOM   4013  CZ  ARG B 600      58.534  44.134  33.859  0.00  0.00           C
ATOM   4014  NH1 ARG B 600      59.594  44.713  33.289  0.00  0.00           N
ATOM   4015  NH2 ARG B 600      58.235  42.853  33.614  0.00  0.00           N
ATOM   4016  N   ILE B 601      53.463  48.854  37.562  0.00  0.00           N
ATOM   4017  CA  ILE B 601      52.762  50.132  37.345  0.00  0.00           C
ATOM   4018  C   ILE B 601      53.630  51.315  37.762  0.00  0.00           C
ATOM   4019  O   ILE B 601      54.258  51.200  38.813  0.00  0.00           O
ATOM   4020  CB  ILE B 601      51.510  50.025  38.214  0.00  0.00           C
ATOM   4021  CG1 ILE B 601      50.662  48.792  37.878  0.00  0.00           C
ATOM   4022  CG2 ILE B 601      50.659  51.293  38.167  0.00  0.00           C
ATOM   4023  CD  ILE B 601      49.262  48.653  38.466  0.00  0.00           C
ATOM   4024  N   LEU B 602      53.991  52.061  36.719  0.00  0.00           N
ATOM   4025  CA  LEU B 602      54.789  53.302  36.795  0.00  0.00           C
ATOM   4026  C   LEU B 602      53.827  54.482  36.969  0.00  0.00           C
ATOM   4027  O   LEU B 602      52.638  54.509  36.627  0.00  0.00           O
ATOM   4028  CB  LEU B 602      55.601  53.558  35.536  0.00  0.00           C
ATOM   4029  CG  LEU B 602      56.782  52.599  35.451  0.00  0.00           C
ATOM   4030  CD1 LEU B 602      56.795  51.963  34.064  0.00  0.00           C
ATOM   4031  CD2 LEU B 602      58.080  53.262  35.911  0.00  0.00           C
ATOM   4032  N   VAL B 603      54.375  55.475  37.656  0.00  0.00           N
ATOM   4033  CA  VAL B 603      53.774  56.815  37.639  0.00  0.00           C
ATOM   4034  C   VAL B 603      54.893  57.815  37.337  0.00  0.00           C
ATOM   4035  O   VAL B 603      55.982  57.728  37.889  0.00  0.00           O
ATOM   4036  CB  VAL B 603      53.171  57.220  38.987  0.00  0.00           C
ATOM   4037  CG1 VAL B 603      52.390  58.518  38.780  0.00  0.00           C
ATOM   4038  CG2 VAL B 603      52.281  56.212  39.709  0.00  0.00           C
ATOM   4039  N   THR B 604      54.764  58.610  36.283  0.00  0.00           N
ATOM   4040  CA  THR B 604      55.734  59.589  35.771  0.00  0.00           C
ATOM   4041  C   THR B 604      55.094  60.715  34.955  0.00  0.00           C
ATOM   4042  O   THR B 604      53.995  60.612  34.414  0.00  0.00           O
ATOM   4043  CB  THR B 604      56.776  58.936  34.845  0.00  0.00           C
ATOM   4044  CG2 THR B 604      56.299  58.430  33.476  0.00  0.00           C
ATOM   4045  OG1 THR B 604      57.795  59.876  34.533  0.00  0.00           O
ATOM   4046  N   SER B 605      55.592  61.946  35.071  0.00  0.00           N
ATOM   4047  CA  SER B 605      55.192  63.062  34.195  0.00  0.00           C
ATOM   4048  C   SER B 605      56.114  63.308  33.006  0.00  0.00           C
ATOM   4049  O   SER B 605      56.024  64.365  32.371  0.00  0.00           O
ATOM   4050  CB  SER B 605      55.000  64.335  35.030  0.00  0.00           C
ATOM   4051  OG  SER B 605      53.798  64.347  35.798  0.00  0.00           O
ATOM   4052  N   LYS B 606      56.985  62.348  32.741  0.00  0.00           N
ATOM   4053  CA  LYS B 606      58.047  62.395  31.712  0.00  0.00           C
ATOM   4054  C   LYS B 606      57.760  61.300  30.687  0.00  0.00           C
ATOM   4055  O   LYS B 606      57.160  60.301  31.070  0.00  0.00           O
ATOM   4056  CB  LYS B 606      59.426  62.139  32.326  0.00  0.00           C
ATOM   4057  CG  LYS B 606      59.904  63.064  33.443  0.00  0.00           C
ATOM   4058  CD  LYS B 606      61.313  62.667  33.886  0.00  0.00           C
ATOM   4059  CE  LYS B 606      61.851  63.792  34.773  0.00  0.00           C
ATOM   4060  NZ  LYS B 606      63.301  63.644  34.966  0.00  0.00           N
ATOM   4061  N   MET B 607      58.161  61.555  29.446  0.00  0.00           N
ATOM   4062  CA  MET B 607      57.864  60.760  28.249  0.00  0.00           C
ATOM   4063  C   MET B 607      58.446  59.351  28.256  0.00  0.00           C
ATOM   4064  O   MET B 607      57.948  58.348  27.739  0.00  0.00           O
ATOM   4065  CB  MET B 607      58.025  61.715  27.065  0.00  0.00           C
ATOM   4066  CG  MET B 607      56.954  62.773  26.799  0.00  0.00           C
ATOM   4067  SD  MET B 607      56.961  64.108  28.054  0.00  0.00           S
ATOM   4068  CE  MET B 607      57.641  65.324  26.950  0.00  0.00           C
ATOM   4069  N   GLU B 608      59.685  59.274  28.728  0.00  0.00           N
ATOM   4070  CA  GLU B 608      60.506  58.045  28.724  0.00  0.00           C
ATOM   4071  C   GLU B 608      59.827  56.766  29.199  0.00  0.00           C
ATOM   4072  O   GLU B 608      59.479  55.942  28.352  0.00  0.00           O
ATOM   4073  CB  GLU B 608      61.845  58.339  29.415  0.00  0.00           C
ATOM   4074  CG  GLU B 608      62.615  59.497  28.772  0.00  0.00           C
ATOM   4075  CD  GLU B 608      62.063  60.917  28.805  0.00  0.00           C
ATOM   4076  OE1 GLU B 608      62.064  61.663  27.792  0.00  0.00           O
ATOM   4077  OE2 GLU B 608      61.351  61.250  29.772  0.00  0.00           O
ATOM   4078  N   HIS B 609      59.365  56.651  30.438  0.00  0.00           N
ATOM   4079  CA  HIS B 609      58.566  55.461  30.772  0.00  0.00           C
ATOM   4080  C   HIS B 609      57.257  55.327  30.011  0.00  0.00           C
ATOM   4081  O   HIS B 609      56.969  54.244  29.515  0.00  0.00           O
ATOM   4082  CB  HIS B 609      58.334  55.407  32.292  0.00  0.00           C
ATOM   4083  CG  HIS B 609      59.593  55.262  33.145  0.00  0.00           C
ATOM   4084  CD2 HIS B 609      59.830  56.007  34.222  0.00  0.00           C
ATOM   4085  ND1 HIS B 609      60.514  54.323  32.970  0.00  0.00           N
ATOM   4086  CE1 HIS B 609      61.202  54.298  34.111  0.00  0.00           C
ATOM   4087  NE2 HIS B 609      60.870  55.401  34.776  0.00  0.00           N
ATOM   4088  N   LEU B 610      56.537  56.425  29.775  0.00  0.00           N
ATOM   4089  CA  LEU B 610      55.338  56.390  28.923  0.00  0.00           C
ATOM   4090  C   LEU B 610      55.391  55.714  27.556  0.00  0.00           C
ATOM   4091  O   LEU B 610      54.702  54.752  27.219  0.00  0.00           O
ATOM   4092  CB  LEU B 610      54.707  57.768  28.687  0.00  0.00           C
ATOM   4093  CG  LEU B 610      54.194  58.413  29.973  0.00  0.00           C
ATOM   4094  CD1 LEU B 610      54.223  59.932  29.787  0.00  0.00           C
ATOM   4095  CD2 LEU B 610      52.824  57.833  30.323  0.00  0.00           C
ATOM   4096  N   LYS B 611      56.482  56.033  26.857  0.00  0.00           N
ATOM   4097  CA  LYS B 611      56.904  55.408  25.600  0.00  0.00           C
ATOM   4098  C   LYS B 611      57.286  53.928  25.557  0.00  0.00           C
ATOM   4099  O   LYS B 611      57.198  53.264  24.529  0.00  0.00           O
ATOM   4100  CB  LYS B 611      58.044  56.237  25.018  0.00  0.00           C
ATOM   4101  CG  LYS B 611      57.634  57.523  24.302  0.00  0.00           C
ATOM   4102  CD  LYS B 611      58.626  57.690  23.153  0.00  0.00           C
ATOM   4103  CE  LYS B 611      58.216  58.745  22.128  0.00  0.00           C
ATOM   4104  NZ  LYS B 611      59.028  58.841  20.909  0.00  0.00           N
ATOM   4105  N   LYS B 612      57.795  53.473  26.699  0.00  0.00           N
ATOM   4106  CA  LYS B 612      58.256  52.105  26.946  0.00  0.00           C
ATOM   4107  C   LYS B 612      57.166  51.116  27.378  0.00  0.00           C
ATOM   4108  O   LYS B 612      57.338  49.925  27.123  0.00  0.00           O
ATOM   4109  CB  LYS B 612      59.364  52.091  28.007  0.00  0.00           C
ATOM   4110  CG  LYS B 612      60.604  52.800  27.466  0.00  0.00           C
ATOM   4111  CD  LYS B 612      61.722  53.035  28.477  0.00  0.00           C
ATOM   4112  CE  LYS B 612      62.602  54.224  28.064  0.00  0.00           C
ATOM   4113  NZ  LYS B 612      63.730  54.320  29.005  0.00  0.00           N
ATOM   4114  N   ALA B 613      56.274  51.548  28.265  0.00  0.00           N
ATOM   4115  CA  ALA B 613      55.214  50.740  28.887  0.00  0.00           C
ATOM   4116  C   ALA B 613      54.136  50.264  27.907  0.00  0.00           C
ATOM   4117  O   ALA B 613      53.777  50.990  26.983  0.00  0.00           O
ATOM   4118  CB  ALA B 613      54.592  51.753  29.841  0.00  0.00           C
ATOM   4119  N   ASP B 614      53.827  48.985  28.102  0.00  0.00           N
ATOM   4120  CA  ASP B 614      52.739  48.380  27.323  0.00  0.00           C
ATOM   4121  C   ASP B 614      51.399  49.098  27.138  0.00  0.00           C
ATOM   4122  O   ASP B 614      51.030  49.353  25.986  0.00  0.00           O
ATOM   4123  CB  ASP B 614      52.410  46.952  27.778  0.00  0.00           C
ATOM   4124  CG  ASP B 614      53.581  45.963  27.804  0.00  0.00           C
ATOM   4125  OD1 ASP B 614      54.450  46.108  28.695  0.00  0.00           O
ATOM   4126  OD2 ASP B 614      53.283  44.811  27.418  0.00  0.00           O
ATOM   4127  N   LYS B 615      50.936  49.712  28.214  0.00  0.00           N
ATOM   4128  CA  LYS B 615      49.665  50.441  28.349  0.00  0.00           C
ATOM   4129  C   LYS B 615      49.833  51.735  29.164  0.00  0.00           C
ATOM   4130  O   LYS B 615      50.641  51.860  30.085  0.00  0.00           O
ATOM   4131  CB  LYS B 615      48.635  49.674  29.171  0.00  0.00           C
ATOM   4132  CG  LYS B 615      48.318  48.400  28.386  0.00  0.00           C
ATOM   4133  CD  LYS B 615      47.338  47.422  29.028  0.00  0.00           C
ATOM   4134  CE  LYS B 615      46.670  46.676  27.870  0.00  0.00           C
ATOM   4135  NZ  LYS B 615      45.890  45.598  28.484  0.00  0.00           N
ATOM   4136  N   ILE B 616      49.082  52.753  28.759  0.00  0.00           N
ATOM   4137  CA  ILE B 616      49.040  53.976  29.584  0.00  0.00           C
ATOM   4138  C   ILE B 616      47.609  54.167  30.110  0.00  0.00           C
ATOM   4139  O   ILE B 616      46.640  53.653  29.551  0.00  0.00           O
ATOM   4140  CB  ILE B 616      49.450  55.112  28.649  0.00  0.00           C
ATOM   4141  CG1 ILE B 616      50.761  54.841  27.903  0.00  0.00           C
ATOM   4142  CG2 ILE B 616      49.557  56.376  29.504  0.00  0.00           C
ATOM   4143  CD  ILE B 616      52.030  54.636  28.735  0.00  0.00           C
ATOM   4144  N   LEU B 617      47.566  54.642  31.348  0.00  0.00           N
ATOM   4145  CA  LEU B 617      46.315  55.033  32.015  0.00  0.00           C
ATOM   4146  C   LEU B 617      46.302  56.534  32.299  0.00  0.00           C
ATOM   4147  O   LEU B 617      47.311  57.027  32.798  0.00  0.00           O
ATOM   4148  CB  LEU B 617      46.244  54.178  33.288  0.00  0.00           C
ATOM   4149  CG  LEU B 617      44.972  54.150  34.136  0.00  0.00           C
ATOM   4150  CD1 LEU B 617      43.704  53.856  33.336  0.00  0.00           C
ATOM   4151  CD2 LEU B 617      45.152  53.115  35.251  0.00  0.00           C
ATOM   4152  N   ILE B 618      45.372  57.321  31.754  0.00  0.00           N
ATOM   4153  CA  ILE B 618      45.300  58.743  32.138  0.00  0.00           C
ATOM   4154  C   ILE B 618      44.228  58.936  33.205  0.00  0.00           C
ATOM   4155  O   ILE B 618      43.079  58.573  32.945  0.00  0.00           O
ATOM   4156  CB  ILE B 618      45.111  59.647  30.914  0.00  0.00           C
ATOM   4157  CG1 ILE B 618      46.463  59.496  30.196  0.00  0.00           C
ATOM   4158  CG2 ILE B 618      44.779  61.108  31.197  0.00  0.00           C
ATOM   4159  CD  ILE B 618      46.224  59.969  28.764  0.00  0.00           C
ATOM   4160  N   LEU B 619      44.576  59.491  34.364  0.00  0.00           N
ATOM   4161  CA  LEU B 619      43.554  59.864  35.350  0.00  0.00           C
ATOM   4162  C   LEU B 619      43.382  61.384  35.354  0.00  0.00           C
ATOM   4163  O   LEU B 619      44.342  62.145  35.252  0.00  0.00           O
ATOM   4164  CB  LEU B 619      43.912  59.450  36.773  0.00  0.00           C
ATOM   4165  CG  LEU B 619      44.184  57.951  36.919  0.00  0.00           C
ATOM   4166  CD1 LEU B 619      44.642  57.688  38.351  0.00  0.00           C
ATOM   4167  CD2 LEU B 619      43.096  56.988  36.432  0.00  0.00           C
ATOM   4168  N   HIS B 620      42.122  61.793  35.480  0.00  0.00           N
ATOM   4169  CA  HIS B 620      41.800  63.204  35.734  0.00  0.00           C
ATOM   4170  C   HIS B 620      40.608  63.316  36.681  0.00  0.00           C
ATOM   4171  O   HIS B 620      39.509  62.804  36.462  0.00  0.00           O
ATOM   4172  CB  HIS B 620      41.481  63.998  34.470  0.00  0.00           C
ATOM   4173  CG  HIS B 620      42.791  64.437  33.810  0.00  0.00           C
ATOM   4174  CD2 HIS B 620      42.914  64.401  32.490  0.00  0.00           C
ATOM   4175  ND1 HIS B 620      43.650  65.350  34.258  0.00  0.00           N
ATOM   4176  CE1 HIS B 620      44.311  65.856  33.217  0.00  0.00           C
ATOM   4177  NE2 HIS B 620      43.843  65.281  32.118  0.00  0.00           N
ATOM   4178  N   GLU B 621      40.746  64.250  37.618  0.00  0.00           N
ATOM   4179  CA  GLU B 621      39.914  64.325  38.826  0.00  0.00           C
ATOM   4180  C   GLU B 621      39.434  63.057  39.541  0.00  0.00           C
ATOM   4181  O   GLU B 621      38.254  62.857  39.830  0.00  0.00           O
ATOM   4182  CB  GLU B 621      38.803  65.362  38.590  0.00  0.00           C
ATOM   4183  CG  GLU B 621      39.381  66.773  38.605  0.00  0.00           C
ATOM   4184  CD  GLU B 621      38.752  67.839  37.700  0.00  0.00           C
ATOM   4185  OE1 GLU B 621      37.521  67.988  37.867  0.00  0.00           O
ATOM   4186  OE2 GLU B 621      39.423  68.185  36.699  0.00  0.00           O
ATOM   4187  N   GLY B 622      40.305  62.048  39.526  0.00  0.00           N
ATOM   4188  CA  GLY B 622      40.026  60.690  40.012  0.00  0.00           C
ATOM   4189  C   GLY B 622      39.098  59.835  39.144  0.00  0.00           C
ATOM   4190  O   GLY B 622      38.448  58.997  39.776  0.00  0.00           O
ATOM   4191  N   SER B 623      38.920  60.280  37.901  0.00  0.00           N
ATOM   4192  CA  SER B 623      38.322  59.365  36.924  0.00  0.00           C
ATOM   4193  C   SER B 623      39.314  58.991  35.817  0.00  0.00           C
ATOM   4194  O   SER B 623      39.944  59.880  35.235  0.00  0.00           O
ATOM   4195  CB  SER B 623      37.032  59.921  36.320  0.00  0.00           C
ATOM   4196  OG  SER B 623      36.001  59.864  37.309  0.00  0.00           O
ATOM   4197  N   SER B 624      39.146  57.759  35.352  0.00  0.00           N
ATOM   4198  CA  SER B 624      39.969  57.305  34.215  0.00  0.00           C
ATOM   4199  C   SER B 624      39.480  57.969  32.932  0.00  0.00           C
ATOM   4200  O   SER B 624      38.361  57.736  32.451  0.00  0.00           O
ATOM   4201  CB  SER B 624      39.901  55.824  33.862  0.00  0.00           C
ATOM   4202  OG  SER B 624      40.823  55.650  32.784  0.00  0.00           O
ATOM   4203  N   TYR B 625      40.370  58.839  32.470  0.00  0.00           N
ATOM   4204  CA  TYR B 625      40.091  59.643  31.276  0.00  0.00           C
ATOM   4205  C   TYR B 625      40.274  58.928  29.939  0.00  0.00           C
ATOM   4206  O   TYR B 625      39.525  59.203  29.007  0.00  0.00           O
ATOM   4207  CB  TYR B 625      41.109  60.784  31.283  0.00  0.00           C
ATOM   4208  CG  TYR B 625      40.850  61.910  30.268  0.00  0.00           C
ATOM   4209  CD1 TYR B 625      40.108  62.951  30.832  0.00  0.00           C
ATOM   4210  CD2 TYR B 625      41.681  62.176  29.188  0.00  0.00           C
ATOM   4211  CE1 TYR B 625      40.217  64.229  30.307  0.00  0.00           C
ATOM   4212  CE2 TYR B 625      41.841  63.454  28.673  0.00  0.00           C
ATOM   4213  CZ  TYR B 625      41.049  64.456  29.217  0.00  0.00           C
ATOM   4214  OH  TYR B 625      40.789  65.562  28.462  0.00  0.00           O
ATOM   4215  N   PHE B 626      41.175  57.949  29.915  0.00  0.00           N
ATOM   4216  CA  PHE B 626      41.597  57.174  28.739  0.00  0.00           C
ATOM   4217  C   PHE B 626      42.668  56.117  28.995  0.00  0.00           C
ATOM   4218  O   PHE B 626      43.627  56.431  29.695  0.00  0.00           O
ATOM   4219  CB  PHE B 626      42.058  58.020  27.546  0.00  0.00           C
ATOM   4220  CG  PHE B 626      40.950  58.084  26.494  0.00  0.00           C
ATOM   4221  CD1 PHE B 626      40.589  59.362  26.058  0.00  0.00           C
ATOM   4222  CD2 PHE B 626      40.772  57.060  25.578  0.00  0.00           C
ATOM   4223  CE1 PHE B 626      40.161  59.556  24.746  0.00  0.00           C
ATOM   4224  CE2 PHE B 626      40.534  57.284  24.226  0.00  0.00           C
ATOM   4225  CZ  PHE B 626      40.184  58.552  23.791  0.00  0.00           C
ATOM   4226  N   TYR B 627      42.540  54.964  28.349  0.00  0.00           N
ATOM   4227  CA  TYR B 627      43.641  53.985  28.345  0.00  0.00           C
ATOM   4228  C   TYR B 627      43.754  53.299  26.978  0.00  0.00           C
ATOM   4229  O   TYR B 627      42.925  53.595  26.125  0.00  0.00           O
ATOM   4230  CB  TYR B 627      43.681  52.919  29.440  0.00  0.00           C
ATOM   4231  CG  TYR B 627      42.432  52.028  29.381  0.00  0.00           C
ATOM   4232  CD1 TYR B 627      42.554  50.805  28.737  0.00  0.00           C
ATOM   4233  CD2 TYR B 627      41.300  52.370  30.108  0.00  0.00           C
ATOM   4234  CE1 TYR B 627      41.525  49.875  28.859  0.00  0.00           C
ATOM   4235  CE2 TYR B 627      40.231  51.479  30.170  0.00  0.00           C
ATOM   4236  CZ  TYR B 627      40.414  50.217  29.616  0.00  0.00           C
ATOM   4237  OH  TYR B 627      39.434  49.347  29.978  0.00  0.00           O
ATOM   4238  N   GLY B 628      45.015  52.999  26.671  0.00  0.00           N
ATOM   4239  CA  GLY B 628      45.568  52.555  25.384  0.00  0.00           C
ATOM   4240  C   GLY B 628      47.078  52.665  25.166  0.00  0.00           C
ATOM   4241  O   GLY B 628      47.846  52.570  26.117  0.00  0.00           O
ATOM   4242  N   THR B 629      47.620  52.481  23.957  0.00  0.00           N
ATOM   4243  CA  THR B 629      49.010  52.741  23.579  0.00  0.00           C
ATOM   4244  C   THR B 629      49.228  54.242  23.723  0.00  0.00           C
ATOM   4245  O   THR B 629      48.328  55.070  23.548  0.00  0.00           O
ATOM   4246  CB  THR B 629      49.393  52.305  22.161  0.00  0.00           C
ATOM   4247  CG2 THR B 629      49.235  50.785  22.167  0.00  0.00           C
ATOM   4248  OG1 THR B 629      48.634  53.050  21.197  0.00  0.00           O
ATOM   4249  N   PHE B 630      50.508  54.554  23.903  0.00  0.00           N
ATOM   4250  CA  PHE B 630      51.016  55.935  23.988  0.00  0.00           C
ATOM   4251  C   PHE B 630      50.857  56.769  22.715  0.00  0.00           C
ATOM   4252  O   PHE B 630      50.426  57.919  22.769  0.00  0.00           O
ATOM   4253  CB  PHE B 630      52.485  55.898  24.431  0.00  0.00           C
ATOM   4254  CG  PHE B 630      53.527  55.855  23.313  0.00  0.00           C
ATOM   4255  CD1 PHE B 630      54.097  56.973  22.729  0.00  0.00           C
ATOM   4256  CD2 PHE B 630      53.899  54.603  22.848  0.00  0.00           C
ATOM   4257  CE1 PHE B 630      55.049  56.860  21.721  0.00  0.00           C
ATOM   4258  CE2 PHE B 630      54.831  54.450  21.820  0.00  0.00           C
ATOM   4259  CZ  PHE B 630      55.431  55.588  21.297  0.00  0.00           C
ATOM   4260  N   SER B 631      50.900  56.065  21.598  0.00  0.00           N
ATOM   4261  CA  SER B 631      50.661  56.719  20.295  0.00  0.00           C
ATOM   4262  C   SER B 631      49.201  57.046  19.991  0.00  0.00           C
ATOM   4263  O   SER B 631      48.961  57.993  19.247  0.00  0.00           O
ATOM   4264  CB  SER B 631      51.254  55.895  19.149  0.00  0.00           C
ATOM   4265  OG  SER B 631      50.585  54.634  19.173  0.00  0.00           O
ATOM   4266  N   GLU B 632      48.231  56.287  20.493  0.00  0.00           N
ATOM   4267  CA  GLU B 632      46.801  56.565  20.319  0.00  0.00           C
ATOM   4268  C   GLU B 632      46.419  57.848  21.053  0.00  0.00           C
ATOM   4269  O   GLU B 632      45.889  58.774  20.448  0.00  0.00           O
ATOM   4270  CB  GLU B 632      45.892  55.406  20.753  0.00  0.00           C
ATOM   4271  CG  GLU B 632      45.995  54.232  19.778  0.00  0.00           C
ATOM   4272  CD  GLU B 632      45.235  53.023  20.321  0.00  0.00           C
ATOM   4273  OE1 GLU B 632      45.985  52.216  20.916  0.00  0.00           O
ATOM   4274  OE2 GLU B 632      44.046  52.830  20.000  0.00  0.00           O
ATOM   4275  N   LEU B 633      46.947  57.903  22.274  0.00  0.00           N
ATOM   4276  CA  LEU B 633      46.624  59.017  23.179  0.00  0.00           C
ATOM   4277  C   LEU B 633      47.063  60.405  22.724  0.00  0.00           C
ATOM   4278  O   LEU B 633      46.342  61.385  22.918  0.00  0.00           O
ATOM   4279  CB  LEU B 633      47.042  58.733  24.620  0.00  0.00           C
ATOM   4280  CG  LEU B 633      46.403  57.434  25.115  0.00  0.00           C
ATOM   4281  CD1 LEU B 633      47.312  56.870  26.209  0.00  0.00           C
ATOM   4282  CD2 LEU B 633      45.071  57.796  25.771  0.00  0.00           C
ATOM   4283  N   GLN B 634      48.214  60.354  22.056  0.00  0.00           N
ATOM   4284  CA  GLN B 634      48.794  61.441  21.252  0.00  0.00           C
ATOM   4285  C   GLN B 634      47.795  62.116  20.318  0.00  0.00           C
ATOM   4286  O   GLN B 634      47.584  63.336  20.282  0.00  0.00           O
ATOM   4287  CB  GLN B 634      49.876  60.739  20.427  0.00  0.00           C
ATOM   4288  CG  GLN B 634      50.866  61.697  19.754  0.00  0.00           C
ATOM   4289  CD  GLN B 634      52.188  61.176  19.198  0.00  0.00           C
ATOM   4290  NE2 GLN B 634      52.390  61.061  17.889  0.00  0.00           N
ATOM   4291  OE1 GLN B 634      53.237  61.020  19.821  0.00  0.00           O
ATOM   4292  N   ASN B 635      46.977  61.292  19.670  0.00  0.00           N
ATOM   4293  CA  ASN B 635      46.038  61.737  18.626  0.00  0.00           C
ATOM   4294  C   ASN B 635      44.557  61.857  18.964  0.00  0.00           C
ATOM   4295  O   ASN B 635      43.858  62.443  18.130  0.00  0.00           O
ATOM   4296  CB  ASN B 635      46.131  60.982  17.300  0.00  0.00           C
ATOM   4297  CG  ASN B 635      47.252  61.499  16.399  0.00  0.00           C
ATOM   4298  ND2 ASN B 635      47.214  61.323  15.080  0.00  0.00           N
ATOM   4299  OD1 ASN B 635      48.361  61.722  16.870  0.00  0.00           O
ATOM   4300  N   LEU B 636      44.057  61.181  19.986  0.00  0.00           N
ATOM   4301  CA  LEU B 636      42.676  61.141  20.514  0.00  0.00           C
ATOM   4302  C   LEU B 636      42.143  62.443  21.117  0.00  0.00           C
ATOM   4303  O   LEU B 636      41.073  62.931  20.764  0.00  0.00           O
ATOM   4304  CB  LEU B 636      42.386  59.955  21.428  0.00  0.00           C
ATOM   4305  CG  LEU B 636      42.458  58.661  20.614  0.00  0.00           C
ATOM   4306  CD1 LEU B 636      42.768  57.526  21.589  0.00  0.00           C
ATOM   4307  CD2 LEU B 636      41.130  58.337  19.913  0.00  0.00           C
ATOM   4308  N   GLN B 637      42.831  62.978  22.116  0.00  0.00           N
ATOM   4309  CA  GLN B 637      42.359  64.061  22.991  0.00  0.00           C
ATOM   4310  C   GLN B 637      43.517  64.885  23.569  0.00  0.00           C
ATOM   4311  O   GLN B 637      44.467  64.258  24.033  0.00  0.00           O
ATOM   4312  CB  GLN B 637      41.458  63.475  24.082  0.00  0.00           C
ATOM   4313  CG  GLN B 637      40.506  64.506  24.686  0.00  0.00           C
ATOM   4314  CD  GLN B 637      39.315  63.928  25.457  0.00  0.00           C
ATOM   4315  NE2 GLN B 637      39.253  64.034  26.776  0.00  0.00           N
ATOM   4316  OE1 GLN B 637      38.356  63.465  24.837  0.00  0.00           O
ATOM   4317  N   PRO B 638      43.506  66.204  23.464  0.00  0.00           N
ATOM   4318  CA  PRO B 638      44.664  67.008  23.892  0.00  0.00           C
ATOM   4319  C   PRO B 638      44.862  66.904  25.413  0.00  0.00           C
ATOM   4320  O   PRO B 638      43.960  67.196  26.200  0.00  0.00           O
ATOM   4321  CB  PRO B 638      44.153  68.426  23.646  0.00  0.00           C
ATOM   4322  CG  PRO B 638      43.515  68.269  22.265  0.00  0.00           C
ATOM   4323  CD  PRO B 638      42.726  66.990  22.499  0.00  0.00           C
ATOM   4324  N   ASP B 639      46.092  66.567  25.776  0.00  0.00           N
ATOM   4325  CA  ASP B 639      46.550  66.123  27.099  0.00  0.00           C
ATOM   4326  C   ASP B 639      47.921  65.454  26.974  0.00  0.00           C
ATOM   4327  O   ASP B 639      49.000  66.045  26.933  0.00  0.00           O
ATOM   4328  CB  ASP B 639      45.530  65.215  27.791  0.00  0.00           C
ATOM   4329  CG  ASP B 639      46.008  64.891  29.203  0.00  0.00           C
ATOM   4330  OD1 ASP B 639      46.939  64.083  29.418  0.00  0.00           O
ATOM   4331  OD2 ASP B 639      45.656  65.685  30.099  0.00  0.00           O
ATOM   4332  N   PHE B 640      47.773  64.251  26.419  0.00  0.00           N
ATOM   4333  CA  PHE B 640      48.945  63.501  25.944  0.00  0.00           C
ATOM   4334  C   PHE B 640      49.656  64.096  24.732  0.00  0.00           C
ATOM   4335  O   PHE B 640      50.886  64.077  24.634  0.00  0.00           O
ATOM   4336  CB  PHE B 640      48.407  62.089  25.689  0.00  0.00           C
ATOM   4337  CG  PHE B 640      49.577  61.212  26.154  0.00  0.00           C
ATOM   4338  CD1 PHE B 640      49.725  60.738  27.446  0.00  0.00           C
ATOM   4339  CD2 PHE B 640      50.399  60.679  25.168  0.00  0.00           C
ATOM   4340  CE1 PHE B 640      50.716  59.830  27.792  0.00  0.00           C
ATOM   4341  CE2 PHE B 640      51.350  59.711  25.483  0.00  0.00           C
ATOM   4342  CZ  PHE B 640      51.578  59.367  26.805  0.00  0.00           C
ATOM   4343  N   SER B 641      48.887  64.692  23.829  0.00  0.00           N
ATOM   4344  CA  SER B 641      49.468  65.318  22.637  0.00  0.00           C
ATOM   4345  C   SER B 641      50.436  66.440  23.034  0.00  0.00           C
ATOM   4346  O   SER B 641      51.587  66.540  22.615  0.00  0.00           O
ATOM   4347  CB  SER B 641      48.449  65.892  21.653  0.00  0.00           C
ATOM   4348  OG  SER B 641      47.537  66.724  22.388  0.00  0.00           O
ATOM   4349  N   SER B 642      49.904  67.263  23.929  0.00  0.00           N
ATOM   4350  CA  SER B 642      50.501  68.417  24.626  0.00  0.00           C
ATOM   4351  C   SER B 642      51.781  67.901  25.280  0.00  0.00           C
ATOM   4352  O   SER B 642      52.831  68.501  25.069  0.00  0.00           O
ATOM   4353  CB  SER B 642      49.439  69.020  25.551  0.00  0.00           C
ATOM   4354  OG  SER B 642      48.150  68.746  24.990  0.00  0.00           O
ATOM   4355  N   LYS B 643      51.711  66.794  26.024  0.00  0.00           N
ATOM   4356  CA  LYS B 643      52.951  66.278  26.618  0.00  0.00           C
ATOM   4357  C   LYS B 643      54.033  65.905  25.612  0.00  0.00           C
ATOM   4358  O   LYS B 643      55.132  66.457  25.731  0.00  0.00           O
ATOM   4359  CB  LYS B 643      52.580  65.212  27.652  0.00  0.00           C
ATOM   4360  CG  LYS B 643      51.638  65.735  28.739  0.00  0.00           C
ATOM   4361  CD  LYS B 643      51.487  64.760  29.912  0.00  0.00           C
ATOM   4362  CE  LYS B 643      50.705  65.454  31.028  0.00  0.00           C
ATOM   4363  NZ  LYS B 643      49.424  66.121  30.773  0.00  0.00           N
ATOM   4364  N   LEU B 644      53.675  65.410  24.433  0.00  0.00           N
ATOM   4365  CA  LEU B 644      54.627  64.996  23.396  0.00  0.00           C
ATOM   4366  C   LEU B 644      55.137  66.183  22.572  0.00  0.00           C
ATOM   4367  O   LEU B 644      55.979  65.901  21.725  0.00  0.00           O
ATOM   4368  CB  LEU B 644      54.070  63.773  22.670  0.00  0.00           C
ATOM   4369  CG  LEU B 644      54.370  62.476  23.416  0.00  0.00           C
ATOM   4370  CD1 LEU B 644      53.382  61.413  22.919  0.00  0.00           C
ATOM   4371  CD2 LEU B 644      55.830  62.018  23.401  0.00  0.00           C
ATOM   4372  N   MET B 645      54.386  67.272  22.466  0.00  0.00           N
ATOM   4373  CA  MET B 645      54.925  68.561  22.032  0.00  0.00           C
ATOM   4374  C   MET B 645      56.154  69.026  22.822  0.00  0.00           C
ATOM   4375  O   MET B 645      56.944  69.814  22.310  0.00  0.00           O
ATOM   4376  CB  MET B 645      53.714  69.489  21.916  0.00  0.00           C
ATOM   4377  CG  MET B 645      54.114  70.847  21.321  0.00  0.00           C
ATOM   4378  SD  MET B 645      52.753  72.004  20.934  0.00  0.00           S
ATOM   4379  CE  MET B 645      51.631  71.728  22.283  0.00  0.00           C
ATOM   4380  N   GLY B 646      56.232  68.631  24.094  0.00  0.00           N
ATOM   4381  CA  GLY B 646      57.421  68.786  24.935  0.00  0.00           C
ATOM   4382  C   GLY B 646      58.702  68.085  24.480  0.00  0.00           C
ATOM   4383  O   GLY B 646      59.571  67.770  25.302  0.00  0.00           O
ATOM   4384  N   CYS B 647      58.864  67.760  23.201  0.00  0.00           N
ATOM   4385  CA  CYS B 647      60.016  67.039  22.676  0.00  0.00           C
ATOM   4386  C   CYS B 647      60.916  68.037  21.943  0.00  0.00           C
ATOM   4387  CB  CYS B 647      59.769  65.855  21.731  0.00  0.00           C
ATOM   4388  SG  CYS B 647      58.579  64.586  22.284  0.00  0.00           S
ATOM   4389  O1  CYS B 647      62.146  67.819  21.966  0.00  0.00           O
ATOM   4390  O2  CYS B 647      60.446  68.954  21.229  0.00  0.00           O
ATOM   4391  N   TRP C 846      91.370  78.122  70.149  0.00  0.00           N
ATOM   4392  CA  TRP C 846      90.917  78.696  71.426  0.00  0.00           C
ATOM   4393  C   TRP C 846      89.818  77.757  71.919  0.00  0.00           C
ATOM   4394  O   TRP C 846      89.139  77.223  71.040  0.00  0.00           O
ATOM   4395  CB  TRP C 846      90.336  80.074  71.110  0.00  0.00           C
ATOM   4396  CG  TRP C 846      89.514  80.838  72.145  0.00  0.00           C
ATOM   4397  CD1 TRP C 846      90.041  81.712  73.002  0.00  0.00           C
ATOM   4398  CD2 TRP C 846      88.143  80.807  72.393  0.00  0.00           C
ATOM   4399  CE2 TRP C 846      87.891  81.672  73.449  0.00  0.00           C
ATOM   4400  CE3 TRP C 846      87.115  80.353  71.573  0.00  0.00           C
ATOM   4401  NE1 TRP C 846      89.080  82.144  73.809  0.00  0.00           N
ATOM   4402  CZ2 TRP C 846      86.570  82.051  73.696  0.00  0.00           C
ATOM   4403  CZ3 TRP C 846      85.814  80.773  71.860  0.00  0.00           C
ATOM   4404  CH2 TRP C 846      85.502  81.637  72.916  0.00  0.00           C
ATOM   4405  N   ASN C 847      89.756  77.583  73.239  0.00  0.00           N
ATOM   4406  CA  ASN C 847      88.696  76.764  73.861  0.00  0.00           C
ATOM   4407  C   ASN C 847      87.703  77.706  74.555  0.00  0.00           C
ATOM   4408  O   ASN C 847      88.091  78.729  75.112  0.00  0.00           O
ATOM   4409  CB  ASN C 847      89.305  75.919  74.985  0.00  0.00           C
ATOM   4410  CG  ASN C 847      90.367  74.919  74.541  0.00  0.00           C
ATOM   4411  ND2 ASN C 847      90.507  73.802  75.246  0.00  0.00           N
ATOM   4412  OD1 ASN C 847      90.908  75.025  73.442  0.00  0.00           O
ATOM   4413  N   THR C 848      86.444  77.344  74.335  0.00  0.00           N
ATOM   4414  CA  THR C 848      85.273  78.025  74.890  0.00  0.00           C
ATOM   4415  C   THR C 848      85.180  78.001  76.420  0.00  0.00           C
ATOM   4416  O   THR C 848      85.520  76.994  77.035  0.00  0.00           O
ATOM   4417  CB  THR C 848      83.934  77.691  74.240  0.00  0.00           C
ATOM   4418  CG2 THR C 848      83.165  76.411  74.564  0.00  0.00           C
ATOM   4419  OG1 THR C 848      83.052  78.791  74.514  0.00  0.00           O
ATOM   4420  N   TYR C 849      84.648  79.083  76.975  0.00  0.00           N
ATOM   4421  CA  TYR C 849      84.346  79.168  78.404  0.00  0.00           C
ATOM   4422  C   TYR C 849      82.926  78.688  78.694  0.00  0.00           C
ATOM   4423  O   TYR C 849      81.896  79.085  78.141  0.00  0.00           O
ATOM   4424  CB  TYR C 849      84.623  80.581  78.949  0.00  0.00           C
ATOM   4425  CG  TYR C 849      86.083  80.972  78.719  0.00  0.00           C
ATOM   4426  CD1 TYR C 849      87.143  80.596  79.553  0.00  0.00           C
ATOM   4427  CD2 TYR C 849      86.465  81.477  77.478  0.00  0.00           C
ATOM   4428  CE1 TYR C 849      88.493  80.776  79.254  0.00  0.00           C
ATOM   4429  CE2 TYR C 849      87.785  81.577  77.059  0.00  0.00           C
ATOM   4430  CZ  TYR C 849      88.774  81.221  77.972  0.00  0.00           C
ATOM   4431  OH  TYR C 849      90.075  81.191  77.575  0.00  0.00           O
ATOM   4432  N   LEU C 850      82.926  77.611  79.468  0.00  0.00           N
ATOM   4433  CA  LEU C 850      81.736  76.842  79.870  0.00  0.00           C
ATOM   4434  C   LEU C 850      80.734  77.664  80.685  0.00  0.00           C
ATOM   4435  O   LEU C 850      81.212  78.348  81.593  0.00  0.00           O
ATOM   4436  CB  LEU C 850      82.296  75.666  80.676  0.00  0.00           C
ATOM   4437  CG  LEU C 850      83.258  74.763  79.911  0.00  0.00           C
ATOM   4438  CD1 LEU C 850      83.798  73.587  80.727  0.00  0.00           C
ATOM   4439  CD2 LEU C 850      82.511  74.118  78.742  0.00  0.00           C
ATOM   4440  N   ARG C 851      79.445  77.402  80.484  0.00  0.00           N
ATOM   4441  CA  ARG C 851      78.473  78.333  81.088  0.00  0.00           C
ATOM   4442  C   ARG C 851      77.741  77.727  82.280  0.00  0.00           C
ATOM   4443  O   ARG C 851      77.623  76.508  82.405  0.00  0.00           O
ATOM   4444  CB  ARG C 851      77.464  78.758  80.025  0.00  0.00           C
ATOM   4445  CG  ARG C 851      77.623  80.196  79.539  0.00  0.00           C
ATOM   4446  CD  ARG C 851      78.914  80.584  78.810  0.00  0.00           C
ATOM   4447  NE  ARG C 851      79.116  80.009  77.472  0.00  0.00           N
ATOM   4448  CZ  ARG C 851      79.277  80.674  76.320  0.00  0.00           C
ATOM   4449  NH1 ARG C 851      79.306  82.003  76.124  0.00  0.00           N
ATOM   4450  NH2 ARG C 851      79.430  79.850  75.274  0.00  0.00           N
ATOM   4451  N   TYR C 852      77.629  78.641  83.246  0.00  0.00           N
ATOM   4452  CA  TYR C 852      77.267  78.277  84.617  0.00  0.00           C
ATOM   4453  C   TYR C 852      76.285  79.347  85.081  0.00  0.00           C
ATOM   4454  O   TYR C 852      75.396  79.713  84.308  0.00  0.00           O
ATOM   4455  CB  TYR C 852      78.576  78.261  85.419  0.00  0.00           C
ATOM   4456  CG  TYR C 852      79.578  77.171  85.035  0.00  0.00           C
ATOM   4457  CD1 TYR C 852      80.917  77.552  85.026  0.00  0.00           C
ATOM   4458  CD2 TYR C 852      79.370  75.829  84.730  0.00  0.00           C
ATOM   4459  CE1 TYR C 852      81.919  76.642  84.691  0.00  0.00           C
ATOM   4460  CE2 TYR C 852      80.351  74.869  84.496  0.00  0.00           C
ATOM   4461  CZ  TYR C 852      81.671  75.291  84.486  0.00  0.00           C
ATOM   4462  OH  TYR C 852      82.732  74.451  84.331  0.00  0.00           O
ATOM   4463  N   ILE C 853      76.413  79.863  86.299  0.00  0.00           N
ATOM   4464  CA  ILE C 853      75.501  80.804  86.964  0.00  0.00           C
ATOM   4465  C   ILE C 853      74.971  82.001  86.178  0.00  0.00           C
ATOM   4466  O   ILE C 853      73.830  82.390  86.414  0.00  0.00           O
ATOM   4467  CB  ILE C 853      76.108  81.291  88.272  0.00  0.00           C
ATOM   4468  CG1 ILE C 853      77.428  82.051  88.101  0.00  0.00           C
ATOM   4469  CG2 ILE C 853      76.128  80.185  89.327  0.00  0.00           C
ATOM   4470  CD  ILE C 853      78.719  81.252  87.867  0.00  0.00           C
ATOM   4471  N   THR C 854      75.661  82.577  85.206  0.00  0.00           N
ATOM   4472  CA  THR C 854      75.191  83.794  84.521  0.00  0.00           C
ATOM   4473  C   THR C 854      73.933  83.629  83.649  0.00  0.00           C
ATOM   4474  O   THR C 854      73.012  84.409  83.885  0.00  0.00           O
ATOM   4475  CB  THR C 854      76.342  84.352  83.670  0.00  0.00           C
ATOM   4476  CG2 THR C 854      77.550  84.806  84.480  0.00  0.00           C
ATOM   4477  OG1 THR C 854      76.664  83.278  82.785  0.00  0.00           O
ATOM   4478  N   VAL C 855      73.835  82.536  82.904  0.00  0.00           N
ATOM   4479  CA  VAL C 855      72.577  82.162  82.243  0.00  0.00           C
ATOM   4480  C   VAL C 855      71.386  81.834  83.143  0.00  0.00           C
ATOM   4481  O   VAL C 855      70.325  82.422  82.939  0.00  0.00           O
ATOM   4482  CB  VAL C 855      72.879  81.088  81.198  0.00  0.00           C
ATOM   4483  CG1 VAL C 855      73.670  81.804  80.096  0.00  0.00           C
ATOM   4484  CG2 VAL C 855      73.690  79.880  81.675  0.00  0.00           C
ATOM   4485  N   HIS C 856      71.685  81.159  84.246  0.00  0.00           N
ATOM   4486  CA  HIS C 856      70.654  80.662  85.167  0.00  0.00           C
ATOM   4487  C   HIS C 856      69.921  81.814  85.851  0.00  0.00           C
ATOM   4488  O   HIS C 856      68.691  81.852  85.799  0.00  0.00           O
ATOM   4489  CB  HIS C 856      71.393  79.686  86.072  0.00  0.00           C
ATOM   4490  CG  HIS C 856      70.473  78.829  86.934  0.00  0.00           C
ATOM   4491  CD2 HIS C 856      69.775  77.757  86.577  0.00  0.00           C
ATOM   4492  ND1 HIS C 856      70.281  79.064  88.233  0.00  0.00           N
ATOM   4493  CE1 HIS C 856      69.561  78.045  88.686  0.00  0.00           C
ATOM   4494  NE2 HIS C 856      69.254  77.231  87.679  0.00  0.00           N
ATOM   4495  N   LYS C 857      70.709  82.757  86.358  0.00  0.00           N
ATOM   4496  CA  LYS C 857      70.197  83.929  87.072  0.00  0.00           C
ATOM   4497  C   LYS C 857      69.347  84.875  86.217  0.00  0.00           C
ATOM   4498  O   LYS C 857      68.366  85.396  86.743  0.00  0.00           O
ATOM   4499  CB  LYS C 857      71.355  84.723  87.681  0.00  0.00           C
ATOM   4500  CG  LYS C 857      70.763  85.697  88.696  0.00  0.00           C
ATOM   4501  CD  LYS C 857      71.781  86.789  89.023  0.00  0.00           C
ATOM   4502  CE  LYS C 857      71.258  87.504  90.269  0.00  0.00           C
ATOM   4503  NZ  LYS C 857      70.268  88.551  89.953  0.00  0.00           N
ATOM   4504  N   SER C 858      69.849  84.970  84.987  0.00  0.00           N
ATOM   4505  CA  SER C 858      69.120  85.615  83.883  0.00  0.00           C
ATOM   4506  C   SER C 858      67.772  85.141  83.343  0.00  0.00           C
ATOM   4507  O   SER C 858      67.212  85.827  82.490  0.00  0.00           O
ATOM   4508  CB  SER C 858      70.022  85.901  82.674  0.00  0.00           C
ATOM   4509  OG  SER C 858      71.171  86.742  82.782  0.00  0.00           O
ATOM   4510  N   LEU C 859      67.242  84.143  84.047  0.00  0.00           N
ATOM   4511  CA  LEU C 859      65.892  83.581  83.847  0.00  0.00           C
ATOM   4512  C   LEU C 859      64.830  83.924  84.894  0.00  0.00           C
ATOM   4513  O   LEU C 859      63.671  84.051  84.521  0.00  0.00           O
ATOM   4514  CB  LEU C 859      66.004  82.051  83.793  0.00  0.00           C
ATOM   4515  CG  LEU C 859      66.817  81.457  82.637  0.00  0.00           C
ATOM   4516  CD1 LEU C 859      67.088  79.978  82.924  0.00  0.00           C
ATOM   4517  CD2 LEU C 859      65.949  81.291  81.397  0.00  0.00           C
ATOM   4518  N   ILE C 860      65.408  84.170  86.064  0.00  0.00           N
ATOM   4519  CA  ILE C 860      64.706  84.294  87.352  0.00  0.00           C
ATOM   4520  C   ILE C 860      65.003  85.200  88.559  0.00  0.00           C
ATOM   4521  O   ILE C 860      66.163  85.333  88.940  0.00  0.00           O
ATOM   4522  CB  ILE C 860      64.367  82.916  87.907  0.00  0.00           C
ATOM   4523  CG1 ILE C 860      65.638  82.078  88.043  0.00  0.00           C
ATOM   4524  CG2 ILE C 860      63.189  82.242  87.208  0.00  0.00           C
ATOM   4525  CD  ILE C 860      65.689  80.579  88.339  0.00  0.00           C
ATOM   4526  N   PHE C 861      63.952  85.731  89.185  0.00  0.00           N
ATOM   4527  CA  PHE C 861      64.069  86.467  90.452  0.00  0.00           C
ATOM   4528  C   PHE C 861      63.348  85.901  91.673  0.00  0.00           C
ATOM   4529  O   PHE C 861      63.596  86.316  92.802  0.00  0.00           O
ATOM   4530  CB  PHE C 861      63.668  87.915  90.135  0.00  0.00           C
ATOM   4531  CG  PHE C 861      64.907  88.775  89.894  0.00  0.00           C
ATOM   4532  CD1 PHE C 861      65.455  89.231  91.083  0.00  0.00           C
ATOM   4533  CD2 PHE C 861      65.469  88.910  88.624  0.00  0.00           C
ATOM   4534  CE1 PHE C 861      66.614  89.991  90.941  0.00  0.00           C
ATOM   4535  CE2 PHE C 861      66.699  89.562  88.563  0.00  0.00           C
ATOM   4536  CZ  PHE C 861      67.236  90.127  89.712  0.00  0.00           C
ATOM   4537  N   VAL C 862      62.349  85.059  91.435  0.00  0.00           N
ATOM   4538  CA  VAL C 862      61.708  84.252  92.488  0.00  0.00           C
ATOM   4539  C   VAL C 862      62.768  83.537  93.332  0.00  0.00           C
ATOM   4540  O   VAL C 862      62.437  83.091  94.434  0.00  0.00           O
ATOM   4541  CB  VAL C 862      60.760  83.288  91.770  0.00  0.00           C
ATOM   4542  CG1 VAL C 862      59.379  83.470  92.397  0.00  0.00           C
ATOM   4543  CG2 VAL C 862      60.513  83.432  90.269  0.00  0.00           C
ATOM   4544  N   LEU C 863      63.799  83.125  92.616  0.00  0.00           N
ATOM   4545  CA  LEU C 863      65.169  82.879  93.089  0.00  0.00           C
ATOM   4546  C   LEU C 863      65.456  83.475  94.477  0.00  0.00           C
ATOM   4547  O   LEU C 863      65.125  82.809  95.449  0.00  0.00           O
ATOM   4548  CB  LEU C 863      66.160  83.325  92.008  0.00  0.00           C
ATOM   4549  CG  LEU C 863      67.461  82.526  91.934  0.00  0.00           C
ATOM   4550  CD1 LEU C 863      68.293  82.802  90.684  0.00  0.00           C
ATOM   4551  CD2 LEU C 863      68.269  82.982  93.153  0.00  0.00           C
ATOM   4552  N   ILE C 864      65.604  84.786  94.622  0.00  0.00           N
ATOM   4553  CA  ILE C 864      65.922  85.361  95.940  0.00  0.00           C
ATOM   4554  C   ILE C 864      64.940  85.185  97.099  0.00  0.00           C
ATOM   4555  O   ILE C 864      65.409  84.910  98.211  0.00  0.00           O
ATOM   4556  CB  ILE C 864      66.331  86.811  95.654  0.00  0.00           C
ATOM   4557  CG1 ILE C 864      67.632  86.899  94.856  0.00  0.00           C
ATOM   4558  CG2 ILE C 864      66.488  87.776  96.830  0.00  0.00           C
ATOM   4559  CD  ILE C 864      67.572  88.175  94.010  0.00  0.00           C
ATOM   4560  N   TRP C 865      63.630  85.233  96.867  0.00  0.00           N
ATOM   4561  CA  TRP C 865      62.499  84.945  97.746  0.00  0.00           C
ATOM   4562  C   TRP C 865      62.480  83.518  98.322  0.00  0.00           C
ATOM   4563  O   TRP C 865      62.598  83.433  99.543  0.00  0.00           O
ATOM   4564  CB  TRP C 865      61.280  85.280  96.893  0.00  0.00           C
ATOM   4565  CG  TRP C 865      59.969  85.132  97.671  0.00  0.00           C
ATOM   4566  CD1 TRP C 865      59.250  84.032  97.805  0.00  0.00           C
ATOM   4567  CD2 TRP C 865      59.337  86.085  98.466  0.00  0.00           C
ATOM   4568  CE2 TRP C 865      58.217  85.486  99.017  0.00  0.00           C
ATOM   4569  CE3 TRP C 865      59.735  87.307  98.992  0.00  0.00           C
ATOM   4570  NE1 TRP C 865      58.179  84.234  98.562  0.00  0.00           N
ATOM   4571  CZ2 TRP C 865      57.664  86.040 100.164  0.00  0.00           C
ATOM   4572  CZ3 TRP C 865      59.142  87.802 100.149  0.00  0.00           C
ATOM   4573  CH2 TRP C 865      58.072  87.203 100.810  0.00  0.00           C
ATOM   4574  N   CYS C 866      62.852  82.525  97.507  0.00  0.00           N
ATOM   4575  CA  CYS C 866      63.043  81.106  97.823  0.00  0.00           C
ATOM   4576  C   CYS C 866      64.252  81.001  98.765  0.00  0.00           C
ATOM   4577  O   CYS C 866      64.081  80.516  99.877  0.00  0.00           O
ATOM   4578  CB  CYS C 866      63.136  80.181  96.617  0.00  0.00           C
ATOM   4579  SG  CYS C 866      61.718  80.215  95.465  0.00  0.00           S
ATOM   4580  N   LEU C 867      65.392  81.571  98.395  0.00  0.00           N
ATOM   4581  CA  LEU C 867      66.621  81.446  99.197  0.00  0.00           C
ATOM   4582  C   LEU C 867      66.478  82.121 100.564  0.00  0.00           C
ATOM   4583  O   LEU C 867      66.817  81.596 101.627  0.00  0.00           O
ATOM   4584  CB  LEU C 867      67.761  82.114  98.426  0.00  0.00           C
ATOM   4585  CG  LEU C 867      69.120  82.038  99.109  0.00  0.00           C
ATOM   4586  CD1 LEU C 867      69.662  80.637  98.795  0.00  0.00           C
ATOM   4587  CD2 LEU C 867      70.110  83.077  98.586  0.00  0.00           C
ATOM   4588  N   VAL C 868      65.867  83.301 100.578  0.00  0.00           N
ATOM   4589  CA  VAL C 868      65.654  84.046 101.825  0.00  0.00           C
ATOM   4590  C   VAL C 868      64.813  83.450 102.956  0.00  0.00           C
ATOM   4591  O   VAL C 868      65.352  83.155 104.018  0.00  0.00           O
ATOM   4592  CB  VAL C 868      65.302  85.535 101.798  0.00  0.00           C
ATOM   4593  CG1 VAL C 868      66.503  86.234 101.157  0.00  0.00           C
ATOM   4594  CG2 VAL C 868      64.023  85.881 101.025  0.00  0.00           C
ATOM   4595  N   ILE C 869      63.624  82.997 102.556  0.00  0.00           N
ATOM   4596  CA  ILE C 869      62.793  82.280 103.538  0.00  0.00           C
ATOM   4597  C   ILE C 869      63.374  80.963 104.074  0.00  0.00           C
ATOM   4598  O   ILE C 869      63.382  80.808 105.295  0.00  0.00           O
ATOM   4599  CB  ILE C 869      61.334  82.246 103.076  0.00  0.00           C
ATOM   4600  CG1 ILE C 869      61.217  82.000 101.566  0.00  0.00           C
ATOM   4601  CG2 ILE C 869      60.662  83.537 103.549  0.00  0.00           C
ATOM   4602  CD  ILE C 869      59.848  82.085 100.884  0.00  0.00           C
ATOM   4603  N   PHE C 870      64.196  80.290 103.278  0.00  0.00           N
ATOM   4604  CA  PHE C 870      64.966  79.133 103.764  0.00  0.00           C
ATOM   4605  C   PHE C 870      66.135  79.438 104.715  0.00  0.00           C
ATOM   4606  O   PHE C 870      66.254  78.763 105.738  0.00  0.00           O
ATOM   4607  CB  PHE C 870      65.469  78.329 102.558  0.00  0.00           C
ATOM   4608  CG  PHE C 870      65.850  76.890 102.915  0.00  0.00           C
ATOM   4609  CD1 PHE C 870      64.930  76.012 103.487  0.00  0.00           C
ATOM   4610  CD2 PHE C 870      67.161  76.471 102.739  0.00  0.00           C
ATOM   4611  CE1 PHE C 870      65.251  74.693 103.803  0.00  0.00           C
ATOM   4612  CE2 PHE C 870      67.452  75.132 102.965  0.00  0.00           C
ATOM   4613  CZ  PHE C 870      66.502  74.223 103.427  0.00  0.00           C
ATOM   4614  N   LEU C 871      66.723  80.618 104.541  0.00  0.00           N
ATOM   4615  CA  LEU C 871      67.772  81.163 105.420  0.00  0.00           C
ATOM   4616  C   LEU C 871      67.159  81.378 106.808  0.00  0.00           C
ATOM   4617  O   LEU C 871      67.658  80.923 107.831  0.00  0.00           O
ATOM   4618  CB  LEU C 871      68.321  82.401 104.696  0.00  0.00           C
ATOM   4619  CG  LEU C 871      69.239  83.305 105.524  0.00  0.00           C
ATOM   4620  CD1 LEU C 871      70.679  82.848 105.748  0.00  0.00           C
ATOM   4621  CD2 LEU C 871      68.958  84.753 105.107  0.00  0.00           C
ATOM   4622  N   ALA C 872      65.929  81.867 106.844  0.00  0.00           N
ATOM   4623  CA  ALA C 872      65.136  82.001 108.083  0.00  0.00           C
ATOM   4624  C   ALA C 872      64.797  80.724 108.857  0.00  0.00           C
ATOM   4625  O   ALA C 872      64.715  80.739 110.087  0.00  0.00           O
ATOM   4626  CB  ALA C 872      63.746  82.558 107.778  0.00  0.00           C
ATOM   4627  N   GLU C 873      64.509  79.661 108.121  0.00  0.00           N
ATOM   4628  CA  GLU C 873      64.120  78.312 108.556  0.00  0.00           C
ATOM   4629  C   GLU C 873      65.249  77.596 109.311  0.00  0.00           C
ATOM   4630  O   GLU C 873      65.128  77.081 110.423  0.00  0.00           O
ATOM   4631  CB  GLU C 873      63.813  77.506 107.289  0.00  0.00           C
ATOM   4632  CG  GLU C 873      63.224  76.117 107.524  0.00  0.00           C
ATOM   4633  CD  GLU C 873      62.726  75.501 106.216  0.00  0.00           C
ATOM   4634  OE1 GLU C 873      62.858  74.261 106.131  0.00  0.00           O
ATOM   4635  OE2 GLU C 873      62.537  76.196 105.193  0.00  0.00           O
ATOM   4636  N   VAL C 874      66.460  77.836 108.812  0.00  0.00           N
ATOM   4637  CA  VAL C 874      67.650  77.179 109.357  0.00  0.00           C
ATOM   4638  C   VAL C 874      68.227  77.875 110.585  0.00  0.00           C
ATOM   4639  O   VAL C 874      68.726  77.179 111.468  0.00  0.00           O
ATOM   4640  CB  VAL C 874      68.762  76.846 108.350  0.00  0.00           C
ATOM   4641  CG1 VAL C 874      68.204  75.613 107.624  0.00  0.00           C
ATOM   4642  CG2 VAL C 874      69.342  78.034 107.586  0.00  0.00           C
ATOM   4643  N   ALA C 875      67.895  79.155 110.729  0.00  0.00           N
ATOM   4644  CA  ALA C 875      68.173  79.881 111.976  0.00  0.00           C
ATOM   4645  C   ALA C 875      67.371  79.425 113.197  0.00  0.00           C
ATOM   4646  O   ALA C 875      67.890  78.950 114.200  0.00  0.00           O
ATOM   4647  CB  ALA C 875      68.081  81.390 111.730  0.00  0.00           C
ATOM   4648  N   ALA C 876      66.122  79.112 112.826  0.00  0.00           N
ATOM   4649  CA  ALA C 876      65.102  78.485 113.677  0.00  0.00           C
ATOM   4650  C   ALA C 876      65.353  77.006 113.974  0.00  0.00           C
ATOM   4651  O   ALA C 876      65.411  76.601 115.136  0.00  0.00           O
ATOM   4652  CB  ALA C 876      63.772  78.730 112.964  0.00  0.00           C
ATOM   4653  N   SER C 877      65.615  76.222 112.927  0.00  0.00           N
ATOM   4654  CA  SER C 877      66.087  74.833 112.974  0.00  0.00           C
ATOM   4655  C   SER C 877      67.245  74.728 113.976  0.00  0.00           C
ATOM   4656  O   SER C 877      67.255  73.761 114.740  0.00  0.00           O
ATOM   4657  CB  SER C 877      66.889  74.458 111.727  0.00  0.00           C
ATOM   4658  OG  SER C 877      67.101  73.048 111.603  0.00  0.00           O
ATOM   4659  N   LEU C 878      68.084  75.750 114.103  0.00  0.00           N
ATOM   4660  CA  LEU C 878      69.172  75.665 115.085  0.00  0.00           C
ATOM   4661  C   LEU C 878      68.910  75.531 116.596  0.00  0.00           C
ATOM   4662  O   LEU C 878      69.350  74.594 117.250  0.00  0.00           O
ATOM   4663  CB  LEU C 878      70.112  76.845 114.862  0.00  0.00           C
ATOM   4664  CG  LEU C 878      71.034  76.581 113.664  0.00  0.00           C
ATOM   4665  CD1 LEU C 878      71.623  77.849 113.060  0.00  0.00           C
ATOM   4666  CD2 LEU C 878      72.174  75.755 114.270  0.00  0.00           C
ATOM   4667  N   VAL C 879      67.849  76.182 117.061  0.00  0.00           N
ATOM   4668  CA  VAL C 879      67.556  76.277 118.500  0.00  0.00           C
ATOM   4669  C   VAL C 879      67.107  75.000 119.215  0.00  0.00           C
ATOM   4670  O   VAL C 879      67.455  74.825 120.386  0.00  0.00           O
ATOM   4671  CB  VAL C 879      66.725  77.518 118.814  0.00  0.00           C
ATOM   4672  CG1 VAL C 879      67.514  78.808 118.560  0.00  0.00           C
ATOM   4673  CG2 VAL C 879      65.306  77.474 118.232  0.00  0.00           C
ATOM   4674  N   VAL C 880      66.559  74.126 118.378  0.00  0.00           N
ATOM   4675  CA  VAL C 880      65.920  72.897 118.872  0.00  0.00           C
ATOM   4676  C   VAL C 880      66.779  71.972 119.727  0.00  0.00           C
ATOM   4677  O   VAL C 880      66.248  71.395 120.679  0.00  0.00           O
ATOM   4678  CB  VAL C 880      65.212  72.052 117.804  0.00  0.00           C
ATOM   4679  CG1 VAL C 880      63.952  72.728 117.259  0.00  0.00           C
ATOM   4680  CG2 VAL C 880      66.154  71.698 116.657  0.00  0.00           C
ATOM   4681  N   LEU C 881      68.100  72.002 119.569  0.00  0.00           N
ATOM   4682  CA  LEU C 881      68.999  71.147 120.354  0.00  0.00           C
ATOM   4683  C   LEU C 881      68.977  71.503 121.842  0.00  0.00           C
ATOM   4684  O   LEU C 881      68.936  70.586 122.666  0.00  0.00           O
ATOM   4685  CB  LEU C 881      70.440  71.286 119.876  0.00  0.00           C
ATOM   4686  CG  LEU C 881      70.662  71.400 118.366  0.00  0.00           C
ATOM   4687  CD1 LEU C 881      71.952  72.201 118.154  0.00  0.00           C
ATOM   4688  CD2 LEU C 881      70.775  70.027 117.701  0.00  0.00           C
ATOM   4689  N   TRP C 882      69.205  72.784 122.078  0.00  0.00           N
ATOM   4690  CA  TRP C 882      69.242  73.400 123.415  0.00  0.00           C
ATOM   4691  C   TRP C 882      67.891  73.341 124.133  0.00  0.00           C
ATOM   4692  O   TRP C 882      67.889  73.046 125.324  0.00  0.00           O
ATOM   4693  CB  TRP C 882      69.601  74.879 123.259  0.00  0.00           C
ATOM   4694  CG  TRP C 882      70.228  75.545 124.478  0.00  0.00           C
ATOM   4695  CD1 TRP C 882      69.636  76.358 125.353  0.00  0.00           C
ATOM   4696  CD2 TRP C 882      71.587  75.668 124.709  0.00  0.00           C
ATOM   4697  CE2 TRP C 882      71.805  76.602 125.716  0.00  0.00           C
ATOM   4698  CE3 TRP C 882      72.679  74.927 124.264  0.00  0.00           C
ATOM   4699  NE1 TRP C 882      70.574  76.992 126.052  0.00  0.00           N
ATOM   4700  CZ2 TRP C 882      73.064  76.955 126.166  0.00  0.00           C
ATOM   4701  CZ3 TRP C 882      73.938  75.250 124.745  0.00  0.00           C
ATOM   4702  CH2 TRP C 882      74.165  76.235 125.701  0.00  0.00           C
ATOM   4703  N   LEU C 883      66.772  73.437 123.421  0.00  0.00           N
ATOM   4704  CA  LEU C 883      65.401  73.207 123.890  0.00  0.00           C
ATOM   4705  C   LEU C 883      65.083  71.748 124.215  0.00  0.00           C
ATOM   4706  O   LEU C 883      64.741  71.483 125.366  0.00  0.00           O
ATOM   4707  CB  LEU C 883      64.352  73.782 122.926  0.00  0.00           C
ATOM   4708  CG  LEU C 883      64.441  75.302 122.760  0.00  0.00           C
ATOM   4709  CD1 LEU C 883      63.853  75.675 121.407  0.00  0.00           C
ATOM   4710  CD2 LEU C 883      63.529  75.875 123.846  0.00  0.00           C
ATOM   4711  N   LEU C 884      65.435  70.795 123.360  0.00  0.00           N
ATOM   4712  CA  LEU C 884      65.396  69.367 123.716  0.00  0.00           C
ATOM   4713  C   LEU C 884      66.475  68.772 124.640  0.00  0.00           C
ATOM   4714  O   LEU C 884      66.496  67.573 124.905  0.00  0.00           O
ATOM   4715  CB  LEU C 884      65.389  68.551 122.429  0.00  0.00           C
ATOM   4716  CG  LEU C 884      64.260  68.976 121.486  0.00  0.00           C
ATOM   4717  CD1 LEU C 884      64.623  68.451 120.088  0.00  0.00           C
ATOM   4718  CD2 LEU C 884      62.890  68.466 121.906  0.00  0.00           C
ATOM   4719  N   GLY C 885      67.444  69.565 125.088  0.00  0.00           N
ATOM   4720  CA  GLY C 885      68.242  69.260 126.281  0.00  0.00           C
ATOM   4721  C   GLY C 885      67.699  69.945 127.547  0.00  0.00           C
ATOM   4722  O   GLY C 885      67.808  69.440 128.659  0.00  0.00           O
ATOM   4723  N   ASN C 886      67.148  71.134 127.381  0.00  0.00           N
ATOM   4724  CA  ASN C 886      66.426  71.858 128.447  0.00  0.00           C
ATOM   4725  C   ASN C 886      65.286  71.029 129.059  0.00  0.00           C
ATOM   4726  O   ASN C 886      65.374  70.814 130.260  0.00  0.00           O
ATOM   4727  CB  ASN C 886      65.895  73.235 128.041  0.00  0.00           C
ATOM   4728  CG  ASN C 886      66.903  74.219 128.638  0.00  0.00           C
ATOM   4729  ND2 ASN C 886      67.804  74.776 127.837  0.00  0.00           N
ATOM   4730  OD1 ASN C 886      66.791  74.624 129.786  0.00  0.00           O
ATOM   4731  N   THR C 887      64.468  70.325 128.280  0.00  0.00           N
ATOM   4732  CA  THR C 887      63.488  69.396 128.863  0.00  0.00           C
ATOM   4733  C   THR C 887      63.988  68.160 129.609  0.00  0.00           C
ATOM   4734  O   THR C 887      63.646  68.164 130.788  0.00  0.00           O
ATOM   4735  CB  THR C 887      62.199  69.161 128.062  0.00  0.00           C
ATOM   4736  CG2 THR C 887      62.232  69.105 126.532  0.00  0.00           C
ATOM   4737  OG1 THR C 887      61.460  68.123 128.695  0.00  0.00           O
ATOM   4738  N   PRO C 888      64.980  67.379 129.164  0.00  0.00           N
ATOM   4739  CA  PRO C 888      65.639  66.393 130.029  0.00  0.00           C
ATOM   4740  C   PRO C 888      66.357  66.949 131.257  0.00  0.00           C
ATOM   4741  O   PRO C 888      66.246  66.384 132.340  0.00  0.00           O
ATOM   4742  CB  PRO C 888      66.791  65.921 129.132  0.00  0.00           C
ATOM   4743  CG  PRO C 888      66.173  65.954 127.731  0.00  0.00           C
ATOM   4744  CD  PRO C 888      65.382  67.263 127.755  0.00  0.00           C
ATOM   4745  N   LEU C 889      67.016  68.099 131.154  0.00  0.00           N
ATOM   4746  CA  LEU C 889      67.513  68.725 132.382  0.00  0.00           C
ATOM   4747  C   LEU C 889      66.571  69.239 133.488  0.00  0.00           C
ATOM   4748  O   LEU C 889      66.939  69.414 134.648  0.00  0.00           O
ATOM   4749  CB  LEU C 889      68.382  69.924 131.988  0.00  0.00           C
ATOM   4750  CG  LEU C 889      69.783  69.395 131.693  0.00  0.00           C
ATOM   4751  CD1 LEU C 889      70.584  70.402 130.880  0.00  0.00           C
ATOM   4752  CD2 LEU C 889      70.482  69.091 133.025  0.00  0.00           C
ATOM   4753  N   GLN C 890      65.391  69.656 133.045  0.00  0.00           N
ATOM   4754  CA  GLN C 890      64.219  69.958 133.872  0.00  0.00           C
ATOM   4755  C   GLN C 890      63.790  68.721 134.666  0.00  0.00           C
ATOM   4756  O   GLN C 890      63.238  68.914 135.744  0.00  0.00           O
ATOM   4757  CB  GLN C 890      63.010  70.323 133.018  0.00  0.00           C
ATOM   4758  CG  GLN C 890      63.131  71.449 131.994  0.00  0.00           C
ATOM   4759  CD  GLN C 890      62.698  72.801 132.587  0.00  0.00           C
ATOM   4760  NE2 GLN C 890      61.368  72.780 132.715  0.00  0.00           N
ATOM   4761  OE1 GLN C 890      63.407  73.674 133.075  0.00  0.00           O
ATOM   4762  N   ASP C 891      63.992  67.558 134.051  0.00  0.00           N
ATOM   4763  CA  ASP C 891      63.722  66.291 134.766  0.00  0.00           C
ATOM   4764  C   ASP C 891      64.871  65.886 135.700  0.00  0.00           C
ATOM   4765  O   ASP C 891      65.529  66.819 136.157  0.00  0.00           O
ATOM   4766  CB  ASP C 891      63.235  65.177 133.850  0.00  0.00           C
ATOM   4767  CG  ASP C 891      61.765  64.806 134.039  0.00  0.00           C
ATOM   4768  OD1 ASP C 891      61.374  64.240 135.081  0.00  0.00           O
ATOM   4769  OD2 ASP C 891      61.096  64.861 132.978  0.00  0.00           O
ATOM   4770  N   LYS C 892      64.932  64.648 136.185  0.00  0.00           N
ATOM   4771  CA  LYS C 892      65.901  64.193 137.198  0.00  0.00           C
ATOM   4772  C   LYS C 892      67.350  64.695 137.279  0.00  0.00           C
ATOM   4773  O   LYS C 892      67.738  65.150 138.347  0.00  0.00           O
ATOM   4774  CB  LYS C 892      65.992  62.663 137.195  0.00  0.00           C
ATOM   4775  CG  LYS C 892      66.565  62.208 135.858  0.00  0.00           C
ATOM   4776  CD  LYS C 892      67.316  60.900 136.114  0.00  0.00           C
ATOM   4777  CE  LYS C 892      68.615  61.015 136.916  0.00  0.00           C
ATOM   4778  NZ  LYS C 892      69.566  59.965 136.532  0.00  0.00           N
ATOM   4779  N   GLY C 893      67.931  64.991 136.118  0.00  0.00           N
ATOM   4780  CA  GLY C 893      69.381  65.202 136.030  0.00  0.00           C
ATOM   4781  C   GLY C 893      70.080  66.563 136.055  0.00  0.00           C
ATOM   4782  O   GLY C 893      70.801  66.830 135.105  0.00  0.00           O
ATOM   4783  N   ASN C 894      69.767  67.357 137.081  0.00  0.00           N
ATOM   4784  CA  ASN C 894      70.446  68.649 137.247  0.00  0.00           C
ATOM   4785  C   ASN C 894      71.935  68.642 137.599  0.00  0.00           C
ATOM   4786  O   ASN C 894      72.485  67.685 138.134  0.00  0.00           O
ATOM   4787  CB  ASN C 894      69.633  69.552 138.172  0.00  0.00           C
ATOM   4788  CG  ASN C 894      69.581  69.088 139.624  0.00  0.00           C
ATOM   4789  ND2 ASN C 894      70.660  69.252 140.395  0.00  0.00           N
ATOM   4790  OD1 ASN C 894      68.742  68.298 140.066  0.00  0.00           O
ATOM   4791  N   SER C 895      72.624  69.772 137.396  0.00  0.00           N
ATOM   4792  CA  SER C 895      74.044  69.984 137.687  0.00  0.00           C
ATOM   4793  C   SER C 895      74.211  70.101 139.207  0.00  0.00           C
ATOM   4794  O   SER C 895      73.429  70.823 139.822  0.00  0.00           O
ATOM   4795  CB  SER C 895      74.573  71.162 136.873  0.00  0.00           C
ATOM   4796  OG  SER C 895      74.846  70.716 135.535  0.00  0.00           O
ATOM   4797  N   THR C 896      75.421  69.824 139.690  0.00  0.00           N
ATOM   4798  CA  THR C 896      75.719  69.630 141.111  0.00  0.00           C
ATOM   4799  C   THR C 896      75.626  70.874 141.986  0.00  0.00           C
ATOM   4800  O   THR C 896      76.405  71.825 141.963  0.00  0.00           O
ATOM   4801  CB  THR C 896      77.119  69.023 141.306  0.00  0.00           C
ATOM   4802  CG2 THR C 896      77.231  67.610 140.722  0.00  0.00           C
ATOM   4803  OG1 THR C 896      78.029  69.921 140.663  0.00  0.00           O
ATOM   4804  N   HIS C 897      74.535  70.886 142.754  0.00  0.00           N
ATOM   4805  CA  HIS C 897      74.182  71.970 143.689  0.00  0.00           C
ATOM   4806  C   HIS C 897      74.081  71.335 145.071  0.00  0.00           C
ATOM   4807  O   HIS C 897      73.862  70.125 145.126  0.00  0.00           O
ATOM   4808  CB  HIS C 897      72.852  72.546 143.214  0.00  0.00           C
ATOM   4809  CG  HIS C 897      72.409  73.759 144.039  0.00  0.00           C
ATOM   4810  CD2 HIS C 897      72.608  75.058 143.824  0.00  0.00           C
ATOM   4811  ND1 HIS C 897      71.448  73.602 144.938  0.00  0.00           N
ATOM   4812  CE1 HIS C 897      71.086  74.833 145.272  0.00  0.00           C
ATOM   4813  NE2 HIS C 897      71.766  75.751 144.589  0.00  0.00           N
ATOM   4814  N   SER C 898      74.138  72.130 146.138  0.00  0.00           N
ATOM   4815  CA  SER C 898      74.006  71.655 147.520  0.00  0.00           C
ATOM   4816  C   SER C 898      72.626  71.136 147.940  0.00  0.00           C
ATOM   4817  O   SER C 898      72.506  70.179 148.694  0.00  0.00           O
ATOM   4818  CB  SER C 898      74.504  72.650 148.567  0.00  0.00           C
ATOM   4819  OG  SER C 898      73.883  73.909 148.300  0.00  0.00           O
ATOM   4820  N   ARG C 899      71.597  71.471 147.157  0.00  0.00           N
ATOM   4821  CA  ARG C 899      70.298  70.790 147.098  0.00  0.00           C
ATOM   4822  C   ARG C 899      70.261  69.546 146.203  0.00  0.00           C
ATOM   4823  O   ARG C 899      70.892  69.412 145.154  0.00  0.00           O
ATOM   4824  CB  ARG C 899      69.147  71.757 146.842  0.00  0.00           C
ATOM   4825  CG  ARG C 899      67.718  71.295 146.582  0.00  0.00           C
ATOM   4826  CD  ARG C 899      66.808  72.341 145.936  0.00  0.00           C
ATOM   4827  NE  ARG C 899      66.475  73.295 147.011  0.00  0.00           N
ATOM   4828  CZ  ARG C 899      66.324  74.625 146.946  0.00  0.00           C
ATOM   4829  NH1 ARG C 899      66.705  75.300 145.843  0.00  0.00           N
ATOM   4830  NH2 ARG C 899      65.762  75.298 147.962  0.00  0.00           N
ATOM   4831  N   ASN C 900      69.561  68.537 146.716  0.00  0.00           N
ATOM   4832  CA  ASN C 900      69.583  67.175 146.152  0.00  0.00           C
ATOM   4833  C   ASN C 900      69.146  67.308 144.690  0.00  0.00           C
ATOM   4834  O   ASN C 900      68.555  68.336 144.345  0.00  0.00           O
ATOM   4835  CB  ASN C 900      68.583  66.226 146.814  0.00  0.00           C
ATOM   4836  CG  ASN C 900      69.012  65.773 148.207  0.00  0.00           C
ATOM   4837  ND2 ASN C 900      68.211  65.025 148.969  0.00  0.00           N
ATOM   4838  OD1 ASN C 900      70.071  66.136 148.717  0.00  0.00           O
ATOM   4839  N   ASN C 901      69.538  66.325 143.895  0.00  0.00           N
ATOM   4840  CA  ASN C 901      69.030  66.209 142.525  0.00  0.00           C
ATOM   4841  C   ASN C 901      67.510  66.007 142.543  0.00  0.00           C
ATOM   4842  O   ASN C 901      66.939  65.811 143.613  0.00  0.00           O
ATOM   4843  CB  ASN C 901      69.743  65.286 141.530  0.00  0.00           C
ATOM   4844  CG  ASN C 901      71.263  65.327 141.432  0.00  0.00           C
ATOM   4845  ND2 ASN C 901      71.985  64.534 140.636  0.00  0.00           N
ATOM   4846  OD1 ASN C 901      71.841  66.131 142.160  0.00  0.00           O
ATOM   4847  N   SER C 902      66.862  66.332 141.431  0.00  0.00           N
ATOM   4848  CA  SER C 902      65.432  66.120 141.200  0.00  0.00           C
ATOM   4849  C   SER C 902      65.144  64.619 141.095  0.00  0.00           C
ATOM   4850  O   SER C 902      66.025  63.770 141.030  0.00  0.00           O
ATOM   4851  CB  SER C 902      64.934  66.804 139.916  0.00  0.00           C
ATOM   4852  OG  SER C 902      64.782  68.195 140.210  0.00  0.00           O
ATOM   4853  N   TYR C 903      63.884  64.319 141.395  0.00  0.00           N
ATOM   4854  CA  TYR C 903      63.365  62.948 141.380  0.00  0.00           C
ATOM   4855  C   TYR C 903      61.986  63.094 140.727  0.00  0.00           C
ATOM   4856  O   TYR C 903      62.088  63.549 139.595  0.00  0.00           O
ATOM   4857  CB  TYR C 903      63.394  62.354 142.792  0.00  0.00           C
ATOM   4858  CG  TYR C 903      63.185  60.844 142.858  0.00  0.00           C
ATOM   4859  CD1 TYR C 903      62.005  60.234 143.279  0.00  0.00           C
ATOM   4860  CD2 TYR C 903      64.307  60.025 142.703  0.00  0.00           C
ATOM   4861  CE1 TYR C 903      61.916  58.906 143.664  0.00  0.00           C
ATOM   4862  CE2 TYR C 903      64.208  58.686 143.039  0.00  0.00           C
ATOM   4863  CZ  TYR C 903      63.037  58.097 143.509  0.00  0.00           C
ATOM   4864  OH  TYR C 903      63.098  56.798 143.925  0.00  0.00           O
ATOM   4865  N   ALA C 904      60.915  63.096 141.515  0.00  0.00           N
ATOM   4866  CA  ALA C 904      59.626  63.482 140.932  0.00  0.00           C
ATOM   4867  C   ALA C 904      59.585  64.940 140.475  0.00  0.00           C
ATOM   4868  O   ALA C 904      60.513  65.693 140.794  0.00  0.00           O
ATOM   4869  CB  ALA C 904      58.485  63.045 141.842  0.00  0.00           C
ATOM   4870  N   VAL C 905      58.555  65.416 139.772  0.00  0.00           N
ATOM   4871  CA  VAL C 905      58.475  66.743 139.156  0.00  0.00           C
ATOM   4872  C   VAL C 905      58.432  67.918 140.131  0.00  0.00           C
ATOM   4873  O   VAL C 905      57.391  68.209 140.718  0.00  0.00           O
ATOM   4874  CB  VAL C 905      57.376  66.788 138.094  0.00  0.00           C
ATOM   4875  CG1 VAL C 905      56.086  66.169 138.645  0.00  0.00           C
ATOM   4876  CG2 VAL C 905      57.136  68.205 137.588  0.00  0.00           C
ATOM   4877  N   ILE C 906      59.631  68.191 140.652  0.00  0.00           N
ATOM   4878  CA  ILE C 906      59.838  69.325 141.567  0.00  0.00           C
ATOM   4879  C   ILE C 906      59.748  70.652 140.802  0.00  0.00           C
ATOM   4880  O   ILE C 906      59.266  71.683 141.267  0.00  0.00           O
ATOM   4881  CB  ILE C 906      61.228  69.059 142.151  0.00  0.00           C
ATOM   4882  CG1 ILE C 906      61.147  67.893 143.136  0.00  0.00           C
ATOM   4883  CG2 ILE C 906      61.835  70.253 142.897  0.00  0.00           C
ATOM   4884  CD  ILE C 906      62.557  67.386 143.470  0.00  0.00           C
ATOM   4885  N   ILE C 907      60.270  70.667 139.583  0.00  0.00           N
ATOM   4886  CA  ILE C 907      60.220  71.823 138.688  0.00  0.00           C
ATOM   4887  C   ILE C 907      58.790  72.271 138.364  0.00  0.00           C
ATOM   4888  O   ILE C 907      57.801  71.540 138.445  0.00  0.00           O
ATOM   4889  CB  ILE C 907      60.972  71.479 137.400  0.00  0.00           C
ATOM   4890  CG1 ILE C 907      60.335  70.395 136.534  0.00  0.00           C
ATOM   4891  CG2 ILE C 907      62.472  71.271 137.623  0.00  0.00           C
ATOM   4892  CD  ILE C 907      59.516  70.869 135.330  0.00  0.00           C
ATOM   4893  N   THR C 908      58.659  73.488 137.848  0.00  0.00           N
ATOM   4894  CA  THR C 908      57.400  74.065 137.354  0.00  0.00           C
ATOM   4895  C   THR C 908      56.862  73.469 136.046  0.00  0.00           C
ATOM   4896  O   THR C 908      57.524  73.685 135.026  0.00  0.00           O
ATOM   4897  CB  THR C 908      57.498  75.584 137.218  0.00  0.00           C
ATOM   4898  CG2 THR C 908      57.825  76.330 138.505  0.00  0.00           C
ATOM   4899  OG1 THR C 908      58.579  75.942 136.348  0.00  0.00           O
ATOM   4900  N   SER C 909      55.693  72.838 136.056  0.00  0.00           N
ATOM   4901  CA  SER C 909      55.045  72.432 134.807  0.00  0.00           C
ATOM   4902  C   SER C 909      54.936  73.527 133.742  0.00  0.00           C
ATOM   4903  O   SER C 909      55.208  73.292 132.564  0.00  0.00           O
ATOM   4904  CB  SER C 909      53.656  71.831 135.037  0.00  0.00           C
ATOM   4905  OG  SER C 909      52.963  72.804 135.842  0.00  0.00           O
ATOM   4906  N   THR C 910      54.794  74.769 134.187  0.00  0.00           N
ATOM   4907  CA  THR C 910      54.794  76.006 133.412  0.00  0.00           C
ATOM   4908  C   THR C 910      56.075  76.224 132.593  0.00  0.00           C
ATOM   4909  O   THR C 910      56.086  76.398 131.372  0.00  0.00           O
ATOM   4910  CB  THR C 910      54.531  77.239 134.286  0.00  0.00           C
ATOM   4911  CG2 THR C 910      53.080  77.339 134.743  0.00  0.00           C
ATOM   4912  OG1 THR C 910      55.409  77.425 135.397  0.00  0.00           O
ATOM   4913  N   SER C 911      57.244  75.967 133.176  0.00  0.00           N
ATOM   4914  CA  SER C 911      58.515  76.036 132.447  0.00  0.00           C
ATOM   4915  C   SER C 911      58.728  74.892 131.442  0.00  0.00           C
ATOM   4916  O   SER C 911      59.369  75.078 130.413  0.00  0.00           O
ATOM   4917  CB  SER C 911      59.734  76.091 133.369  0.00  0.00           C
ATOM   4918  OG  SER C 911      59.884  74.904 134.144  0.00  0.00           O
ATOM   4919  N   SER C 912      58.249  73.703 131.797  0.00  0.00           N
ATOM   4920  CA  SER C 912      58.151  72.648 130.771  0.00  0.00           C
ATOM   4921  C   SER C 912      57.173  72.852 129.618  0.00  0.00           C
ATOM   4922  O   SER C 912      57.704  73.078 128.528  0.00  0.00           O
ATOM   4923  CB  SER C 912      57.802  71.300 131.416  0.00  0.00           C
ATOM   4924  OG  SER C 912      58.981  70.945 132.149  0.00  0.00           O
ATOM   4925  N   TYR C 913      56.032  73.432 129.954  0.00  0.00           N
ATOM   4926  CA  TYR C 913      55.023  73.847 128.971  0.00  0.00           C
ATOM   4927  C   TYR C 913      55.663  74.954 128.127  0.00  0.00           C
ATOM   4928  O   TYR C 913      55.665  74.829 126.908  0.00  0.00           O
ATOM   4929  CB  TYR C 913      53.791  74.479 129.606  0.00  0.00           C
ATOM   4930  CG  TYR C 913      52.672  74.823 128.623  0.00  0.00           C
ATOM   4931  CD1 TYR C 913      51.684  73.921 128.255  0.00  0.00           C
ATOM   4932  CD2 TYR C 913      52.541  76.162 128.247  0.00  0.00           C
ATOM   4933  CE1 TYR C 913      50.524  74.377 127.652  0.00  0.00           C
ATOM   4934  CE2 TYR C 913      51.422  76.607 127.544  0.00  0.00           C
ATOM   4935  CZ  TYR C 913      50.363  75.736 127.366  0.00  0.00           C
ATOM   4936  OH  TYR C 913      49.214  76.212 126.832  0.00  0.00           O
ATOM   4937  N   TYR C 914      56.531  75.788 128.715  0.00  0.00           N
ATOM   4938  CA  TYR C 914      57.221  76.846 127.972  0.00  0.00           C
ATOM   4939  C   TYR C 914      58.203  76.242 126.956  0.00  0.00           C
ATOM   4940  O   TYR C 914      57.995  76.487 125.775  0.00  0.00           O
ATOM   4941  CB  TYR C 914      57.889  77.810 128.949  0.00  0.00           C
ATOM   4942  CG  TYR C 914      58.788  78.849 128.276  0.00  0.00           C
ATOM   4943  CD1 TYR C 914      58.288  80.086 127.890  0.00  0.00           C
ATOM   4944  CD2 TYR C 914      60.149  78.550 128.179  0.00  0.00           C
ATOM   4945  CE1 TYR C 914      59.077  81.146 127.487  0.00  0.00           C
ATOM   4946  CE2 TYR C 914      60.948  79.629 127.836  0.00  0.00           C
ATOM   4947  CZ  TYR C 914      60.447  80.897 127.540  0.00  0.00           C
ATOM   4948  OH  TYR C 914      61.196  82.028 127.576  0.00  0.00           O
ATOM   4949  N   VAL C 915      59.094  75.345 127.351  0.00  0.00           N
ATOM   4950  CA  VAL C 915      60.066  74.662 126.475  0.00  0.00           C
ATOM   4951  C   VAL C 915      59.479  73.847 125.318  0.00  0.00           C
ATOM   4952  O   VAL C 915      59.680  74.132 124.137  0.00  0.00           O
ATOM   4953  CB  VAL C 915      61.065  73.877 127.320  0.00  0.00           C
ATOM   4954  CG1 VAL C 915      62.167  73.235 126.475  0.00  0.00           C
ATOM   4955  CG2 VAL C 915      61.703  74.732 128.418  0.00  0.00           C
ATOM   4956  N   PHE C 916      58.449  73.077 125.680  0.00  0.00           N
ATOM   4957  CA  PHE C 916      57.591  72.322 124.751  0.00  0.00           C
ATOM   4958  C   PHE C 916      56.912  73.177 123.677  0.00  0.00           C
ATOM   4959  O   PHE C 916      56.874  72.762 122.518  0.00  0.00           O
ATOM   4960  CB  PHE C 916      56.531  71.404 125.373  0.00  0.00           C
ATOM   4961  CG  PHE C 916      57.172  70.066 125.740  0.00  0.00           C
ATOM   4962  CD1 PHE C 916      57.480  69.952 127.091  0.00  0.00           C
ATOM   4963  CD2 PHE C 916      57.325  69.032 124.825  0.00  0.00           C
ATOM   4964  CE1 PHE C 916      57.961  68.714 127.477  0.00  0.00           C
ATOM   4965  CE2 PHE C 916      57.755  67.785 125.281  0.00  0.00           C
ATOM   4966  CZ  PHE C 916      58.023  67.611 126.632  0.00  0.00           C
ATOM   4967  N   TYR C 917      56.460  74.349 124.101  0.00  0.00           N
ATOM   4968  CA  TYR C 917      55.790  75.314 123.206  0.00  0.00           C
ATOM   4969  C   TYR C 917      56.641  76.091 122.194  0.00  0.00           C
ATOM   4970  O   TYR C 917      56.423  76.076 120.984  0.00  0.00           O
ATOM   4971  CB  TYR C 917      54.908  76.207 124.081  0.00  0.00           C
ATOM   4972  CG  TYR C 917      53.408  76.274 123.788  0.00  0.00           C
ATOM   4973  CD1 TYR C 917      52.717  77.473 123.832  0.00  0.00           C
ATOM   4974  CD2 TYR C 917      52.660  75.113 123.662  0.00  0.00           C
ATOM   4975  CE1 TYR C 917      51.327  77.472 123.850  0.00  0.00           C
ATOM   4976  CE2 TYR C 917      51.270  75.081 123.760  0.00  0.00           C
ATOM   4977  CZ  TYR C 917      50.588  76.291 123.844  0.00  0.00           C
ATOM   4978  OH  TYR C 917      49.268  76.241 124.172  0.00  0.00           O
ATOM   4979  N   ILE C 918      57.830  76.394 122.695  0.00  0.00           N
ATOM   4980  CA  ILE C 918      58.861  76.911 121.774  0.00  0.00           C
ATOM   4981  C   ILE C 918      59.253  75.947 120.649  0.00  0.00           C
ATOM   4982  O   ILE C 918      59.045  76.272 119.487  0.00  0.00           O
ATOM   4983  CB  ILE C 918      60.099  77.416 122.514  0.00  0.00           C
ATOM   4984  CG1 ILE C 918      59.716  78.450 123.569  0.00  0.00           C
ATOM   4985  CG2 ILE C 918      61.120  77.883 121.484  0.00  0.00           C
ATOM   4986  CD  ILE C 918      60.655  78.256 124.761  0.00  0.00           C
ATOM   4987  N   TYR C 919      59.444  74.689 121.024  0.00  0.00           N
ATOM   4988  CA  TYR C 919      59.747  73.585 120.099  0.00  0.00           C
ATOM   4989  C   TYR C 919      58.709  73.390 118.999  0.00  0.00           C
ATOM   4990  O   TYR C 919      59.031  73.085 117.850  0.00  0.00           O
ATOM   4991  CB  TYR C 919      60.097  72.329 120.905  0.00  0.00           C
ATOM   4992  CG  TYR C 919      60.320  71.026 120.131  0.00  0.00           C
ATOM   4993  CD1 TYR C 919      59.850  69.808 120.625  0.00  0.00           C
ATOM   4994  CD2 TYR C 919      61.052  70.982 118.952  0.00  0.00           C
ATOM   4995  CE1 TYR C 919      60.093  68.635 119.931  0.00  0.00           C
ATOM   4996  CE2 TYR C 919      61.364  69.800 118.298  0.00  0.00           C
ATOM   4997  CZ  TYR C 919      60.854  68.591 118.772  0.00  0.00           C
ATOM   4998  OH  TYR C 919      60.967  67.448 118.037  0.00  0.00           O
ATOM   4999  N   VAL C 920      57.468  73.420 119.456  0.00  0.00           N
ATOM   5000  CA  VAL C 920      56.360  73.225 118.516  0.00  0.00           C
ATOM   5001  C   VAL C 920      56.260  74.280 117.411  0.00  0.00           C
ATOM   5002  O   VAL C 920      56.222  74.065 116.202  0.00  0.00           O
ATOM   5003  CB  VAL C 920      55.039  72.997 119.264  0.00  0.00           C
ATOM   5004  CG1 VAL C 920      53.770  73.352 118.501  0.00  0.00           C
ATOM   5005  CG2 VAL C 920      54.930  71.569 119.810  0.00  0.00           C
ATOM   5006  N   GLY C 921      56.378  75.523 117.886  0.00  0.00           N
ATOM   5007  CA  GLY C 921      56.358  76.699 117.021  0.00  0.00           C
ATOM   5008  C   GLY C 921      57.610  76.707 116.133  0.00  0.00           C
ATOM   5009  O   GLY C 921      57.491  77.152 114.991  0.00  0.00           O
ATOM   5010  N   VAL C 922      58.760  76.210 116.557  0.00  0.00           N
ATOM   5011  CA  VAL C 922      59.921  76.017 115.679  0.00  0.00           C
ATOM   5012  C   VAL C 922      59.734  74.903 114.644  0.00  0.00           C
ATOM   5013  O   VAL C 922      60.036  75.138 113.473  0.00  0.00           O
ATOM   5014  CB  VAL C 922      61.160  75.702 116.513  0.00  0.00           C
ATOM   5015  CG1 VAL C 922      62.472  75.570 115.735  0.00  0.00           C
ATOM   5016  CG2 VAL C 922      61.517  76.787 117.539  0.00  0.00           C
ATOM   5017  N   ALA C 923      59.195  73.764 115.068  0.00  0.00           N
ATOM   5018  CA  ALA C 923      58.957  72.680 114.102  0.00  0.00           C
ATOM   5019  C   ALA C 923      57.999  73.054 112.969  0.00  0.00           C
ATOM   5020  O   ALA C 923      58.261  72.669 111.831  0.00  0.00           O
ATOM   5021  CB  ALA C 923      58.287  71.552 114.885  0.00  0.00           C
ATOM   5022  N   ASP C 924      56.957  73.814 113.314  0.00  0.00           N
ATOM   5023  CA  ASP C 924      55.988  74.309 112.330  0.00  0.00           C
ATOM   5024  C   ASP C 924      56.468  75.536 111.546  0.00  0.00           C
ATOM   5025  O   ASP C 924      56.000  75.691 110.415  0.00  0.00           O
ATOM   5026  CB  ASP C 924      54.607  74.420 112.988  0.00  0.00           C
ATOM   5027  CG  ASP C 924      53.739  73.277 112.461  0.00  0.00           C
ATOM   5028  OD1 ASP C 924      52.778  72.949 113.181  0.00  0.00           O
ATOM   5029  OD2 ASP C 924      54.111  72.753 111.384  0.00  0.00           O
ATOM   5030  N   THR C 925      57.316  76.409 112.074  0.00  0.00           N
ATOM   5031  CA  THR C 925      57.957  77.406 111.211  0.00  0.00           C
ATOM   5032  C   THR C 925      58.779  76.773 110.094  0.00  0.00           C
ATOM   5033  O   THR C 925      58.660  77.148 108.923  0.00  0.00           O
ATOM   5034  CB  THR C 925      58.734  78.500 111.957  0.00  0.00           C
ATOM   5035  CG2 THR C 925      57.932  79.692 112.471  0.00  0.00           C
ATOM   5036  OG1 THR C 925      59.523  77.865 112.961  0.00  0.00           O
ATOM   5037  N   LEU C 926      59.620  75.785 110.390  0.00  0.00           N
ATOM   5038  CA  LEU C 926      60.212  74.841 109.435  0.00  0.00           C
ATOM   5039  C   LEU C 926      59.244  74.316 108.375  0.00  0.00           C
ATOM   5040  O   LEU C 926      59.386  74.661 107.204  0.00  0.00           O
ATOM   5041  CB  LEU C 926      60.782  73.686 110.270  0.00  0.00           C
ATOM   5042  CG  LEU C 926      62.282  73.848 110.532  0.00  0.00           C
ATOM   5043  CD1 LEU C 926      62.569  74.893 111.608  0.00  0.00           C
ATOM   5044  CD2 LEU C 926      62.902  72.541 111.009  0.00  0.00           C
ATOM   5045  N   LEU C 927      58.225  73.567 108.777  0.00  0.00           N
ATOM   5046  CA  LEU C 927      57.167  73.111 107.847  0.00  0.00           C
ATOM   5047  C   LEU C 927      56.387  74.147 107.042  0.00  0.00           C
ATOM   5048  O   LEU C 927      56.089  73.832 105.892  0.00  0.00           O
ATOM   5049  CB  LEU C 927      56.276  72.154 108.640  0.00  0.00           C
ATOM   5050  CG  LEU C 927      55.439  71.229 107.762  0.00  0.00           C
ATOM   5051  CD1 LEU C 927      56.301  70.227 106.998  0.00  0.00           C
ATOM   5052  CD2 LEU C 927      54.218  70.701 108.523  0.00  0.00           C
ATOM   5053  N   ALA C 928      56.194  75.300 107.667  0.00  0.00           N
ATOM   5054  CA  ALA C 928      55.484  76.416 107.031  0.00  0.00           C
ATOM   5055  C   ALA C 928      56.365  76.973 105.910  0.00  0.00           C
ATOM   5056  O   ALA C 928      55.927  76.967 104.759  0.00  0.00           O
ATOM   5057  CB  ALA C 928      55.162  77.649 107.875  0.00  0.00           C
ATOM   5058  N   MET C 929      57.584  77.435 106.190  0.00  0.00           N
ATOM   5059  CA  MET C 929      58.446  77.871 105.089  0.00  0.00           C
ATOM   5060  C   MET C 929      58.648  76.767 104.054  0.00  0.00           C
ATOM   5061  O   MET C 929      58.890  77.063 102.883  0.00  0.00           O
ATOM   5062  CB  MET C 929      59.844  78.265 105.590  0.00  0.00           C
[truncated: 302,812 more chars]
