# Supplementary material for: Cystic Fibrosis Transmembrane Conductance Regulator (CFTR): CLOSED AND OPEN STATE CHANNEL MODELS
Source: J Biol Chem. 2015 Jul 30;290(38):22891–906. doi: 10.1074/jbc.M115.665125 (PMC4645605; doi:10.1074/jbc.M115.665125)
Supplement: Supplemental Data [file supp_M115.665125_jbc.M115.665125-1.zip › CFTR_on_Sav1866.pdb]

CRYST1    0.000    0.000    0.000  90.00  90.00  90.00 P 1           1
ATOM      1  N   LYS A  68      45.580  47.460  83.480  0.00  0.00           N
ATOM      2  CA  LYS A  68      46.490  48.550  83.090  0.00  0.00           C
ATOM      3  C   LYS A  68      47.790  48.530  83.890  0.00  0.00           C
ATOM      4  O   LYS A  68      48.180  47.440  84.300  0.00  0.00           O
ATOM      5  CB  LYS A  68      45.770  49.900  83.080  0.00  0.00           C
ATOM      6  CG  LYS A  68      44.700  50.170  82.020  0.00  0.00           C
ATOM      7  CD  LYS A  68      43.870  51.420  82.330  0.00  0.00           C
ATOM      8  CE  LYS A  68      43.080  51.730  81.060  0.00  0.00           C
ATOM      9  NZ  LYS A  68      42.330  52.990  81.150  0.00  0.00           N
ATOM     10  N   LEU A  69      48.350  49.670  84.290  0.00  0.00           N
ATOM     11  CA  LEU A  69      49.770  49.780  84.660  0.00  0.00           C
ATOM     12  C   LEU A  69      50.420  48.820  85.660  0.00  0.00           C
ATOM     13  O   LEU A  69      51.500  48.330  85.350  0.00  0.00           O
ATOM     14  CB  LEU A  69      50.330  51.170  84.940  0.00  0.00           C
ATOM     15  CG  LEU A  69      50.920  51.910  83.740  0.00  0.00           C
ATOM     16  CD1 LEU A  69      52.130  51.100  83.260  0.00  0.00           C
ATOM     17  CD2 LEU A  69      49.860  52.150  82.660  0.00  0.00           C
ATOM     18  N   ILE A  70      49.570  48.220  86.500  0.00  0.00           N
ATOM     19  CA  ILE A  70      50.070  47.170  87.390  0.00  0.00           C
ATOM     20  C   ILE A  70      50.410  45.850  86.700  0.00  0.00           C
ATOM     21  O   ILE A  70      51.410  45.220  87.050  0.00  0.00           O
ATOM     22  CB  ILE A  70      49.120  47.020  88.580  0.00  0.00           C
ATOM     23  CG1 ILE A  70      48.830  48.320  89.340  0.00  0.00           C
ATOM     24  CG2 ILE A  70      49.500  45.900  89.560  0.00  0.00           C
ATOM     25  CD  ILE A  70      50.080  49.120  89.710  0.00  0.00           C
ATOM     26  N   ASN A  71      49.960  45.660  85.460  0.00  0.00           N
ATOM     27  CA  ASN A  71      50.390  44.600  84.540  0.00  0.00           C
ATOM     28  C   ASN A  71      51.870  44.470  84.210  0.00  0.00           C
ATOM     29  O   ASN A  71      52.510  43.430  84.350  0.00  0.00           O
ATOM     30  CB  ASN A  71      49.470  44.620  83.320  0.00  0.00           C
ATOM     31  CG  ASN A  71      49.450  43.280  82.600  0.00  0.00           C
ATOM     32  ND2 ASN A  71      49.920  43.230  81.350  0.00  0.00           N
ATOM     33  OD1 ASN A  71      48.960  42.260  83.070  0.00  0.00           O
ATOM     34  N   ALA A  72      52.450  45.560  83.710  0.00  0.00           N
ATOM     35  CA  ALA A  72      53.890  45.660  83.420  0.00  0.00           C
ATOM     36  C   ALA A  72      54.780  45.670  84.660  0.00  0.00           C
ATOM     37  O   ALA A  72      55.980  45.400  84.570  0.00  0.00           O
ATOM     38  CB  ALA A  72      54.040  47.040  82.780  0.00  0.00           C
ATOM     39  N   LEU A  73      54.220  46.020  85.820  0.00  0.00           N
ATOM     40  CA  LEU A  73      54.870  45.930  87.130  0.00  0.00           C
ATOM     41  C   LEU A  73      54.870  44.460  87.540  0.00  0.00           C
ATOM     42  O   LEU A  73      55.930  43.940  87.870  0.00  0.00           O
ATOM     43  CB  LEU A  73      54.090  46.660  88.230  0.00  0.00           C
ATOM     44  CG  LEU A  73      54.680  48.040  88.560  0.00  0.00           C
ATOM     45  CD1 LEU A  73      54.250  49.090  87.540  0.00  0.00           C
ATOM     46  CD2 LEU A  73      54.190  48.420  89.950  0.00  0.00           C
ATOM     47  N   ARG A  74      53.780  43.730  87.280  0.00  0.00           N
ATOM     48  CA  ARG A  74      53.510  42.420  87.880  0.00  0.00           C
ATOM     49  C   ARG A  74      54.530  41.280  87.840  0.00  0.00           C
ATOM     50  O   ARG A  74      54.560  40.420  88.720  0.00  0.00           O
ATOM     51  CB  ARG A  74      52.210  41.810  87.340  0.00  0.00           C
ATOM     52  CG  ARG A  74      51.040  42.060  88.300  0.00  0.00           C
ATOM     53  CD  ARG A  74      49.920  41.020  88.130  0.00  0.00           C
ATOM     54  NE  ARG A  74      49.340  41.000  86.780  0.00  0.00           N
ATOM     55  CZ  ARG A  74      49.170  39.910  86.010  0.00  0.00           C
ATOM     56  NH1 ARG A  74      49.370  38.700  86.550  0.00  0.00           N
ATOM     57  NH2 ARG A  74      48.810  39.980  84.720  0.00  0.00           N
ATOM     58  N   ARG A  75      55.360  41.190  86.800  0.00  0.00           N
ATOM     59  CA  ARG A  75      56.600  40.410  86.750  0.00  0.00           C
ATOM     60  C   ARG A  75      57.510  40.690  87.950  0.00  0.00           C
ATOM     61  O   ARG A  75      57.600  39.960  88.940  0.00  0.00           O
ATOM     62  CB  ARG A  75      57.180  40.620  85.350  0.00  0.00           C
ATOM     63  CG  ARG A  75      58.450  39.800  85.080  0.00  0.00           C
ATOM     64  CD  ARG A  75      58.310  38.300  84.830  0.00  0.00           C
ATOM     65  NE  ARG A  75      59.560  37.540  84.770  0.00  0.00           N
ATOM     66  CZ  ARG A  75      60.040  36.940  83.670  0.00  0.00           C
ATOM     67  NH1 ARG A  75      59.440  37.040  82.470  0.00  0.00           N
ATOM     68  NH2 ARG A  75      61.260  36.390  83.770  0.00  0.00           N
ATOM     69  N   CYS A  76      58.160  41.840  87.890  0.00  0.00           N
ATOM     70  CA  CYS A  76      59.130  42.260  88.920  0.00  0.00           C
ATOM     71  C   CYS A  76      58.540  42.830  90.210  0.00  0.00           C
ATOM     72  O   CYS A  76      59.260  42.860  91.210  0.00  0.00           O
ATOM     73  CB  CYS A  76      60.220  43.150  88.320  0.00  0.00           C
ATOM     74  SG  CYS A  76      61.240  42.160  87.160  0.00  0.00           S
ATOM     75  N   PHE A  77      57.230  43.060  90.240  0.00  0.00           N
ATOM     76  CA  PHE A  77      56.670  43.760  91.410  0.00  0.00           C
ATOM     77  C   PHE A  77      56.700  42.990  92.730  0.00  0.00           C
ATOM     78  O   PHE A  77      57.460  43.330  93.630  0.00  0.00           O
ATOM     79  CB  PHE A  77      55.200  44.000  91.040  0.00  0.00           C
ATOM     80  CG  PHE A  77      54.430  44.740  92.130  0.00  0.00           C
ATOM     81  CD1 PHE A  77      54.820  45.990  92.610  0.00  0.00           C
ATOM     82  CD2 PHE A  77      53.130  44.310  92.360  0.00  0.00           C
ATOM     83  CE1 PHE A  77      53.870  46.850  93.150  0.00  0.00           C
ATOM     84  CE2 PHE A  77      52.210  45.190  92.910  0.00  0.00           C
ATOM     85  CZ  PHE A  77      52.560  46.450  93.370  0.00  0.00           C
ATOM     86  N   PHE A  78      55.960  41.890  92.820  0.00  0.00           N
ATOM     87  CA  PHE A  78      55.940  40.940  93.940  0.00  0.00           C
ATOM     88  C   PHE A  78      57.210  40.900  94.800  0.00  0.00           C
ATOM     89  O   PHE A  78      57.320  41.620  95.790  0.00  0.00           O
ATOM     90  CB  PHE A  78      55.480  39.590  93.400  0.00  0.00           C
ATOM     91  CG  PHE A  78      54.010  39.440  93.020  0.00  0.00           C
ATOM     92  CD1 PHE A  78      53.070  39.160  94.010  0.00  0.00           C
ATOM     93  CD2 PHE A  78      53.670  39.530  91.680  0.00  0.00           C
ATOM     94  CE1 PHE A  78      51.720  39.000  93.700  0.00  0.00           C
ATOM     95  CE2 PHE A  78      52.320  39.380  91.370  0.00  0.00           C
ATOM     96  CZ  PHE A  78      51.380  39.110  92.360  0.00  0.00           C
ATOM     97  N   TRP A  79      58.190  40.170  94.280  0.00  0.00           N
ATOM     98  CA  TRP A  79      59.420  39.820  95.000  0.00  0.00           C
ATOM     99  C   TRP A  79      60.250  41.080  95.220  0.00  0.00           C
ATOM    100  O   TRP A  79      60.290  41.380  96.410  0.00  0.00           O
ATOM    101  CB  TRP A  79      60.250  38.660  94.430  0.00  0.00           C
ATOM    102  CG  TRP A  79      59.680  37.240  94.480  0.00  0.00           C
ATOM    103  CD1 TRP A  79      59.650  36.510  93.370  0.00  0.00           C
ATOM    104  CD2 TRP A  79      59.460  36.440  95.590  0.00  0.00           C
ATOM    105  CE2 TRP A  79      59.200  35.180  95.060  0.00  0.00           C
ATOM    106  CE3 TRP A  79      59.750  36.600  96.940  0.00  0.00           C
ATOM    107  NE1 TRP A  79      59.340  35.270  93.740  0.00  0.00           N
ATOM    108  CZ2 TRP A  79      59.290  34.040  95.850  0.00  0.00           C
ATOM    109  CZ3 TRP A  79      59.780  35.480  97.760  0.00  0.00           C
ATOM    110  CH2 TRP A  79      59.520  34.230  97.210  0.00  0.00           C
ATOM    111  N   ARG A  80      60.380  41.970  94.240  0.00  0.00           N
ATOM    112  CA  ARG A  80      61.290  43.100  94.510  0.00  0.00           C
ATOM    113  C   ARG A  80      60.790  44.400  95.130  0.00  0.00           C
ATOM    114  O   ARG A  80      61.570  45.120  95.750  0.00  0.00           O
ATOM    115  CB  ARG A  80      62.240  43.350  93.330  0.00  0.00           C
ATOM    116  CG  ARG A  80      63.340  42.280  93.280  0.00  0.00           C
ATOM    117  CD  ARG A  80      64.360  42.440  92.150  0.00  0.00           C
ATOM    118  NE  ARG A  80      63.810  42.410  90.790  0.00  0.00           N
ATOM    119  CZ  ARG A  80      64.420  42.920  89.710  0.00  0.00           C
ATOM    120  NH1 ARG A  80      65.550  43.640  89.660  0.00  0.00           N
ATOM    121  NH2 ARG A  80      63.920  42.700  88.490  0.00  0.00           N
ATOM    122  N   PHE A  81      59.530  44.770  94.890  0.00  0.00           N
ATOM    123  CA  PHE A  81      58.770  45.770  95.630  0.00  0.00           C
ATOM    124  C   PHE A  81      58.730  45.310  97.090  0.00  0.00           C
ATOM    125  O   PHE A  81      59.440  45.970  97.840  0.00  0.00           O
ATOM    126  CB  PHE A  81      57.320  45.900  95.140  0.00  0.00           C
ATOM    127  CG  PHE A  81      56.500  46.880  95.970  0.00  0.00           C
ATOM    128  CD1 PHE A  81      56.790  48.220  96.230  0.00  0.00           C
ATOM    129  CD2 PHE A  81      55.270  46.470  96.470  0.00  0.00           C
ATOM    130  CE1 PHE A  81      55.990  49.040  97.010  0.00  0.00           C
ATOM    131  CE2 PHE A  81      54.380  47.280  97.170  0.00  0.00           C
ATOM    132  CZ  PHE A  81      54.760  48.580  97.480  0.00  0.00           C
ATOM    133  N   MET A  82      58.340  44.060  97.330  0.00  0.00           N
ATOM    134  CA  MET A  82      58.370  43.460  98.670  0.00  0.00           C
ATOM    135  C   MET A  82      59.750  43.530  99.330  0.00  0.00           C
ATOM    136  O   MET A  82      59.800  44.010 100.460  0.00  0.00           O
ATOM    137  CB  MET A  82      57.870  42.020  98.790  0.00  0.00           C
ATOM    138  CG  MET A  82      56.350  42.090  98.940  0.00  0.00           C
ATOM    139  SD  MET A  82      55.680  42.530 100.590  0.00  0.00           S
ATOM    140  CE  MET A  82      56.290  41.230 101.640  0.00  0.00           C
ATOM    141  N   PHE A  83      60.810  43.290  98.560  0.00  0.00           N
ATOM    142  CA  PHE A  83      62.180  43.380  99.100  0.00  0.00           C
ATOM    143  C   PHE A  83      62.770  44.780  99.280  0.00  0.00           C
ATOM    144  O   PHE A  83      63.290  45.040 100.370  0.00  0.00           O
ATOM    145  CB  PHE A  83      63.120  42.390  98.430  0.00  0.00           C
ATOM    146  CG  PHE A  83      62.800  40.920  98.710  0.00  0.00           C
ATOM    147  CD1 PHE A  83      62.500  40.500 100.010  0.00  0.00           C
ATOM    148  CD2 PHE A  83      62.810  40.040  97.640  0.00  0.00           C
ATOM    149  CE1 PHE A  83      62.180  39.170 100.220  0.00  0.00           C
ATOM    150  CE2 PHE A  83      62.460  38.720  97.880  0.00  0.00           C
ATOM    151  CZ  PHE A  83      62.110  38.270  99.150  0.00  0.00           C
ATOM    152  N   TYR A  84      62.290  45.720  98.480  0.00  0.00           N
ATOM    153  CA  TYR A  84      62.620  47.140  98.720  0.00  0.00           C
ATOM    154  C   TYR A  84      61.870  47.670  99.950  0.00  0.00           C
ATOM    155  O   TYR A  84      62.430  48.320 100.830  0.00  0.00           O
ATOM    156  CB  TYR A  84      62.230  48.020  97.540  0.00  0.00           C
ATOM    157  CG  TYR A  84      62.880  49.380  97.760  0.00  0.00           C
ATOM    158  CD1 TYR A  84      64.260  49.520  97.850  0.00  0.00           C
ATOM    159  CD2 TYR A  84      62.090  50.470  98.090  0.00  0.00           C
ATOM    160  CE1 TYR A  84      64.800  50.720  98.290  0.00  0.00           C
ATOM    161  CE2 TYR A  84      62.560  51.700  98.550  0.00  0.00           C
ATOM    162  CZ  TYR A  84      63.940  51.740  98.710  0.00  0.00           C
ATOM    163  OH  TYR A  84      64.430  52.840  99.350  0.00  0.00           O
ATOM    164  N   GLY A  85      60.630  47.200 100.040  0.00  0.00           N
ATOM    165  CA  GLY A  85      59.850  47.460 101.250  0.00  0.00           C
ATOM    166  C   GLY A  85      60.520  46.960 102.540  0.00  0.00           C
ATOM    167  O   GLY A  85      60.690  47.580 103.590  0.00  0.00           O
ATOM    168  N   ILE A  86      60.910  45.700 102.410  0.00  0.00           N
ATOM    169  CA  ILE A  86      61.670  45.010 103.470  0.00  0.00           C
ATOM    170  C   ILE A  86      63.030  45.670 103.730  0.00  0.00           C
ATOM    171  O   ILE A  86      63.170  45.970 104.910  0.00  0.00           O
ATOM    172  CB  ILE A  86      61.830  43.510 103.240  0.00  0.00           C
ATOM    173  CG1 ILE A  86      60.420  42.920 103.220  0.00  0.00           C
ATOM    174  CG2 ILE A  86      62.710  42.900 104.340  0.00  0.00           C
ATOM    175  CD  ILE A  86      60.310  41.390 103.210  0.00  0.00           C
ATOM    176  N   PHE A  87      63.800  46.160 102.760  0.00  0.00           N
ATOM    177  CA  PHE A  87      64.950  47.030 103.030  0.00  0.00           C
ATOM    178  C   PHE A  87      64.670  48.180 104.000  0.00  0.00           C
ATOM    179  O   PHE A  87      65.310  48.450 105.020  0.00  0.00           O
ATOM    180  CB  PHE A  87      65.680  47.620 101.820  0.00  0.00           C
ATOM    181  CG  PHE A  87      66.410  48.930 102.120  0.00  0.00           C
ATOM    182  CD1 PHE A  87      67.550  48.930 102.920  0.00  0.00           C
ATOM    183  CD2 PHE A  87      65.810  50.110 101.720  0.00  0.00           C
ATOM    184  CE1 PHE A  87      68.080  50.160 103.300  0.00  0.00           C
ATOM    185  CE2 PHE A  87      66.290  51.340 102.150  0.00  0.00           C
ATOM    186  CZ  PHE A  87      67.430  51.340 102.940  0.00  0.00           C
ATOM    187  N   LEU A  88      63.640  48.930 103.600  0.00  0.00           N
ATOM    188  CA  LEU A  88      63.130  50.110 104.310  0.00  0.00           C
ATOM    189  C   LEU A  88      62.690  49.860 105.760  0.00  0.00           C
ATOM    190  O   LEU A  88      62.940  50.710 106.610  0.00  0.00           O
ATOM    191  CB  LEU A  88      61.910  50.700 103.610  0.00  0.00           C
ATOM    192  CG  LEU A  88      62.070  51.360 102.240  0.00  0.00           C
ATOM    193  CD1 LEU A  88      60.740  51.690 101.560  0.00  0.00           C
ATOM    194  CD2 LEU A  88      62.990  52.570 102.370  0.00  0.00           C
ATOM    195  N   TYR A  89      62.100  48.710 106.050  0.00  0.00           N
ATOM    196  CA  TYR A  89      61.890  48.320 107.460  0.00  0.00           C
ATOM    197  C   TYR A  89      63.120  48.000 108.310  0.00  0.00           C
ATOM    198  O   TYR A  89      63.320  48.500 109.420  0.00  0.00           O
ATOM    199  CB  TYR A  89      60.910  47.160 107.620  0.00  0.00           C
ATOM    200  CG  TYR A  89      59.690  47.160 106.690  0.00  0.00           C
ATOM    201  CD1 TYR A  89      58.930  48.300 106.440  0.00  0.00           C
ATOM    202  CD2 TYR A  89      59.210  46.000 106.100  0.00  0.00           C
ATOM    203  CE1 TYR A  89      57.860  48.280 105.550  0.00  0.00           C
ATOM    204  CE2 TYR A  89      58.120  45.920 105.230  0.00  0.00           C
ATOM    205  CZ  TYR A  89      57.470  47.110 104.930  0.00  0.00           C
ATOM    206  OH  TYR A  89      56.290  47.060 104.240  0.00  0.00           O
ATOM    207  N   LEU A  90      64.060  47.370 107.620  0.00  0.00           N
ATOM    208  CA  LEU A  90      65.370  47.100 108.240  0.00  0.00           C
ATOM    209  C   LEU A  90      66.250  48.320 108.500  0.00  0.00           C
ATOM    210  O   LEU A  90      66.840  48.580 109.550  0.00  0.00           O
ATOM    211  CB  LEU A  90      66.130  45.990 107.510  0.00  0.00           C
ATOM    212  CG  LEU A  90      65.450  44.660 107.820  0.00  0.00           C
ATOM    213  CD1 LEU A  90      66.060  43.510 107.030  0.00  0.00           C
ATOM    214  CD2 LEU A  90      65.500  44.370 109.330  0.00  0.00           C
ATOM    215  N   GLY A  91      66.020  49.280 107.610  0.00  0.00           N
ATOM    216  CA  GLY A  91      66.540  50.640 107.810  0.00  0.00           C
ATOM    217  C   GLY A  91      65.880  51.400 108.960  0.00  0.00           C
ATOM    218  O   GLY A  91      66.620  52.180 109.570  0.00  0.00           O
ATOM    219  N   GLU A  92      64.570  51.350 109.160  0.00  0.00           N
ATOM    220  CA  GLU A  92      63.920  51.780 110.410  0.00  0.00           C
ATOM    221  C   GLU A  92      64.520  51.040 111.600  0.00  0.00           C
ATOM    222  O   GLU A  92      64.970  51.690 112.540  0.00  0.00           O
ATOM    223  CB  GLU A  92      62.410  51.550 110.330  0.00  0.00           C
ATOM    224  CG  GLU A  92      61.730  52.560 109.400  0.00  0.00           C
ATOM    225  CD  GLU A  92      61.910  54.050 109.700  0.00  0.00           C
ATOM    226  OE1 GLU A  92      62.790  54.660 109.060  0.00  0.00           O
ATOM    227  OE2 GLU A  92      60.990  54.630 110.320  0.00  0.00           O
ATOM    228  N   VAL A  93      64.660  49.720 111.530  0.00  0.00           N
ATOM    229  CA  VAL A  93      65.250  48.920 112.610  0.00  0.00           C
ATOM    230  C   VAL A  93      66.720  49.210 112.920  0.00  0.00           C
ATOM    231  O   VAL A  93      67.000  49.410 114.100  0.00  0.00           O
ATOM    232  CB  VAL A  93      65.010  47.420 112.480  0.00  0.00           C
ATOM    233  CG1 VAL A  93      65.360  46.620 113.740  0.00  0.00           C
ATOM    234  CG2 VAL A  93      63.580  47.010 112.110  0.00  0.00           C
ATOM    235  N   THR A  94      67.510  49.630 111.940  0.00  0.00           N
ATOM    236  CA  THR A  94      68.860  50.100 112.280  0.00  0.00           C
ATOM    237  C   THR A  94      68.910  51.530 112.830  0.00  0.00           C
ATOM    238  O   THR A  94      69.430  51.660 113.940  0.00  0.00           O
ATOM    239  CB  THR A  94      70.090  49.790 111.420  0.00  0.00           C
ATOM    240  CG2 THR A  94      69.820  50.030 109.940  0.00  0.00           C
ATOM    241  OG1 THR A  94      71.300  50.400 111.890  0.00  0.00           O
ATOM    242  N   LYS A  95      67.950  52.380 112.480  0.00  0.00           N
ATOM    243  CA  LYS A  95      67.740  53.660 113.170  0.00  0.00           C
ATOM    244  C   LYS A  95      67.250  53.460 114.600  0.00  0.00           C
ATOM    245  O   LYS A  95      67.860  54.060 115.490  0.00  0.00           O
ATOM    246  CB  LYS A  95      66.880  54.660 112.400  0.00  0.00           C
ATOM    247  CG  LYS A  95      67.360  55.020 110.990  0.00  0.00           C
ATOM    248  CD  LYS A  95      66.280  55.410 109.980  0.00  0.00           C
ATOM    249  CE  LYS A  95      65.960  56.890 110.190  0.00  0.00           C
ATOM    250  NZ  LYS A  95      64.660  57.260 109.610  0.00  0.00           N
ATOM    251  N   ALA A  96      66.370  52.480 114.810  0.00  0.00           N
ATOM    252  CA  ALA A  96      65.850  52.080 116.130  0.00  0.00           C
ATOM    253  C   ALA A  96      66.890  51.490 117.080  0.00  0.00           C
ATOM    254  O   ALA A  96      66.930  51.780 118.270  0.00  0.00           O
ATOM    255  CB  ALA A  96      64.770  51.000 116.050  0.00  0.00           C
ATOM    256  N   VAL A  97      67.790  50.640 116.590  0.00  0.00           N
ATOM    257  CA  VAL A  97      68.930  50.150 117.370  0.00  0.00           C
ATOM    258  C   VAL A  97      69.860  51.230 117.930  0.00  0.00           C
ATOM    259  O   VAL A  97      70.470  51.060 118.980  0.00  0.00           O
ATOM    260  CB  VAL A  97      69.590  49.020 116.590  0.00  0.00           C
ATOM    261  CG1 VAL A  97      70.850  48.440 117.220  0.00  0.00           C
ATOM    262  CG2 VAL A  97      68.580  47.870 116.470  0.00  0.00           C
ATOM    263  N   GLN A  98      69.980  52.300 117.140  0.00  0.00           N
ATOM    264  CA  GLN A  98      70.860  53.440 117.460  0.00  0.00           C
ATOM    265  C   GLN A  98      70.450  54.130 118.760  0.00  0.00           C
ATOM    266  O   GLN A  98      71.360  54.330 119.560  0.00  0.00           O
ATOM    267  CB  GLN A  98      71.130  54.430 116.330  0.00  0.00           C
ATOM    268  CG  GLN A  98      71.560  53.840 114.990  0.00  0.00           C
ATOM    269  CD  GLN A  98      71.810  54.790 113.810  0.00  0.00           C
ATOM    270  NE2 GLN A  98      71.070  55.900 113.770  0.00  0.00           N
ATOM    271  OE1 GLN A  98      72.410  54.410 112.810  0.00  0.00           O
ATOM    272  N   PRO A  99      69.240  54.600 119.060  0.00  0.00           N
ATOM    273  CA  PRO A  99      68.900  54.980 120.440  0.00  0.00           C
ATOM    274  C   PRO A  99      68.820  53.920 121.540  0.00  0.00           C
ATOM    275  O   PRO A  99      68.810  54.230 122.730  0.00  0.00           O
ATOM    276  CB  PRO A  99      67.610  55.780 120.370  0.00  0.00           C
ATOM    277  CG  PRO A  99      66.870  55.140 119.200  0.00  0.00           C
ATOM    278  CD  PRO A  99      68.030  54.820 118.250  0.00  0.00           C
ATOM    279  N   LEU A 100      68.820  52.640 121.180  0.00  0.00           N
ATOM    280  CA  LEU A 100      68.900  51.520 122.120  0.00  0.00           C
ATOM    281  C   LEU A 100      70.270  51.460 122.800  0.00  0.00           C
ATOM    282  O   LEU A 100      70.420  51.180 123.990  0.00  0.00           O
ATOM    283  CB  LEU A 100      68.370  50.190 121.590  0.00  0.00           C
ATOM    284  CG  LEU A 100      66.930  50.260 121.080  0.00  0.00           C
ATOM    285  CD1 LEU A 100      66.420  48.900 120.600  0.00  0.00           C
ATOM    286  CD2 LEU A 100      66.030  50.960 122.110  0.00  0.00           C
ATOM    287  N   LEU A 101      71.210  51.710 121.900  0.00  0.00           N
ATOM    288  CA  LEU A 101      72.650  51.860 122.150  0.00  0.00           C
ATOM    289  C   LEU A 101      72.890  53.050 123.080  0.00  0.00           C
ATOM    290  O   LEU A 101      73.580  52.910 124.090  0.00  0.00           O
ATOM    291  CB  LEU A 101      73.470  52.010 120.870  0.00  0.00           C
ATOM    292  CG  LEU A 101      73.650  50.650 120.180  0.00  0.00           C
ATOM    293  CD1 LEU A 101      74.130  50.740 118.740  0.00  0.00           C
ATOM    294  CD2 LEU A 101      74.510  49.770 121.080  0.00  0.00           C
ATOM    295  N   LEU A 102      72.290  54.200 122.760  0.00  0.00           N
ATOM    296  CA  LEU A 102      72.210  55.380 123.630  0.00  0.00           C
ATOM    297  C   LEU A 102      71.610  55.150 125.010  0.00  0.00           C
ATOM    298  O   LEU A 102      72.340  55.260 125.990  0.00  0.00           O
ATOM    299  CB  LEU A 102      71.600  56.510 122.790  0.00  0.00           C
ATOM    300  CG  LEU A 102      71.430  57.940 123.300  0.00  0.00           C
ATOM    301  CD1 LEU A 102      70.970  58.870 122.180  0.00  0.00           C
ATOM    302  CD2 LEU A 102      70.440  58.060 124.450  0.00  0.00           C
ATOM    303  N   GLY A 103      70.490  54.430 125.020  0.00  0.00           N
ATOM    304  CA  GLY A 103      69.750  53.960 126.200  0.00  0.00           C
ATOM    305  C   GLY A 103      70.680  53.160 127.110  0.00  0.00           C
ATOM    306  O   GLY A 103      70.900  53.530 128.260  0.00  0.00           O
ATOM    307  N   ARG A 104      71.180  52.060 126.540  0.00  0.00           N
ATOM    308  CA  ARG A 104      72.260  51.340 127.230  0.00  0.00           C
ATOM    309  C   ARG A 104      73.440  52.200 127.690  0.00  0.00           C
ATOM    310  O   ARG A 104      73.900  52.000 128.810  0.00  0.00           O
ATOM    311  CB  ARG A 104      72.700  50.190 126.320  0.00  0.00           C
ATOM    312  CG  ARG A 104      71.830  48.940 126.410  0.00  0.00           C
ATOM    313  CD  ARG A 104      71.170  48.510 127.720  0.00  0.00           C
ATOM    314  NE  ARG A 104      70.340  47.300 127.580  0.00  0.00           N
ATOM    315  CZ  ARG A 104      70.560  46.120 128.170  0.00  0.00           C
ATOM    316  NH1 ARG A 104      71.730  45.740 128.700  0.00  0.00           N
ATOM    317  NH2 ARG A 104      69.820  45.120 127.670  0.00  0.00           N
ATOM    318  N   ILE A 105      74.020  53.080 126.890  0.00  0.00           N
ATOM    319  CA  ILE A 105      75.090  54.030 127.250  0.00  0.00           C
ATOM    320  C   ILE A 105      74.690  55.140 128.230  0.00  0.00           C
ATOM    321  O   ILE A 105      75.560  55.860 128.710  0.00  0.00           O
ATOM    322  CB  ILE A 105      75.760  54.470 125.950  0.00  0.00           C
ATOM    323  CG1 ILE A 105      76.510  53.260 125.370  0.00  0.00           C
ATOM    324  CG2 ILE A 105      76.760  55.620 126.050  0.00  0.00           C
ATOM    325  CD  ILE A 105      77.200  53.520 124.030  0.00  0.00           C
ATOM    326  N   ILE A 106      73.410  55.460 128.390  0.00  0.00           N
ATOM    327  CA  ILE A 106      72.950  56.240 129.550  0.00  0.00           C
ATOM    328  C   ILE A 106      72.540  55.440 130.790  0.00  0.00           C
ATOM    329  O   ILE A 106      73.140  55.760 131.820  0.00  0.00           O
ATOM    330  CB  ILE A 106      71.720  57.060 129.160  0.00  0.00           C
ATOM    331  CG1 ILE A 106      71.720  57.950 127.920  0.00  0.00           C
ATOM    332  CG2 ILE A 106      71.530  58.050 130.310  0.00  0.00           C
ATOM    333  CD  ILE A 106      72.880  58.940 127.800  0.00  0.00           C
ATOM    334  N   ALA A 107      71.710  54.400 130.730  0.00  0.00           N
ATOM    335  CA  ALA A 107      71.220  53.680 131.910  0.00  0.00           C
ATOM    336  C   ALA A 107      72.070  52.470 132.310  0.00  0.00           C
ATOM    337  O   ALA A 107      72.270  52.160 133.480  0.00  0.00           O
ATOM    338  CB  ALA A 107      69.790  53.130 131.820  0.00  0.00           C
ATOM    339  N   SER A 108      72.460  51.650 131.340  0.00  0.00           N
ATOM    340  CA  SER A 108      73.270  50.470 131.670  0.00  0.00           C
ATOM    341  C   SER A 108      74.740  50.810 131.920  0.00  0.00           C
ATOM    342  O   SER A 108      75.240  50.520 133.010  0.00  0.00           O
ATOM    343  CB  SER A 108      73.020  49.260 130.770  0.00  0.00           C
ATOM    344  OG  SER A 108      71.820  48.660 131.270  0.00  0.00           O
ATOM    345  N   TYR A 109      75.300  51.670 131.070  0.00  0.00           N
ATOM    346  CA  TYR A 109      76.570  52.330 131.380  0.00  0.00           C
ATOM    347  C   TYR A 109      76.420  53.340 132.510  0.00  0.00           C
ATOM    348  O   TYR A 109      75.520  54.190 132.510  0.00  0.00           O
ATOM    349  CB  TYR A 109      77.160  52.890 130.080  0.00  0.00           C
ATOM    350  CG  TYR A 109      78.250  53.960 130.220  0.00  0.00           C
ATOM    351  CD1 TYR A 109      79.550  53.550 130.460  0.00  0.00           C
ATOM    352  CD2 TYR A 109      77.930  55.270 130.540  0.00  0.00           C
ATOM    353  CE1 TYR A 109      80.500  54.430 130.970  0.00  0.00           C
ATOM    354  CE2 TYR A 109      78.870  56.120 131.120  0.00  0.00           C
ATOM    355  CZ  TYR A 109      80.160  55.700 131.410  0.00  0.00           C
ATOM    356  OH  TYR A 109      81.090  56.280 132.220  0.00  0.00           O
ATOM    357  N   ASP A 110      77.610  53.550 133.050  0.00  0.00           N
ATOM    358  CA  ASP A 110      77.880  54.240 134.320  0.00  0.00           C
ATOM    359  C   ASP A 110      77.120  53.520 135.440  0.00  0.00           C
ATOM    360  O   ASP A 110      76.070  53.990 135.860  0.00  0.00           O
ATOM    361  CB  ASP A 110      77.650  55.750 134.190  0.00  0.00           C
ATOM    362  CG  ASP A 110      78.190  56.510 135.400  0.00  0.00           C
ATOM    363  OD1 ASP A 110      77.540  57.480 135.850  0.00  0.00           O
ATOM    364  OD2 ASP A 110      79.200  56.030 135.960  0.00  0.00           O
ATOM    365  N   PRO A 111      77.520  52.310 135.820  0.00  0.00           N
ATOM    366  CA  PRO A 111      76.920  51.800 137.060  0.00  0.00           C
ATOM    367  C   PRO A 111      77.940  51.700 138.190  0.00  0.00           C
ATOM    368  O   PRO A 111      77.550  52.050 139.310  0.00  0.00           O
ATOM    369  CB  PRO A 111      76.470  50.360 136.790  0.00  0.00           C
ATOM    370  CG  PRO A 111      77.090  49.910 135.460  0.00  0.00           C
ATOM    371  CD  PRO A 111      77.760  51.170 134.920  0.00  0.00           C
ATOM    372  N   ASP A 112      79.150  51.220 137.910  0.00  0.00           N
ATOM    373  CA  ASP A 112      80.330  51.060 138.770  0.00  0.00           C
ATOM    374  C   ASP A 112      81.460  50.610 137.840  0.00  0.00           C
ATOM    375  O   ASP A 112      81.320  50.840 136.640  0.00  0.00           O
ATOM    376  CB  ASP A 112      80.090  50.190 140.000  0.00  0.00           C
ATOM    377  CG  ASP A 112      79.480  48.800 139.830  0.00  0.00           C
ATOM    378  OD1 ASP A 112      80.050  47.950 139.120  0.00  0.00           O
ATOM    379  OD2 ASP A 112      78.340  48.710 140.340  0.00  0.00           O
ATOM    380  N   ASN A 113      82.420  49.780 138.240  0.00  0.00           N
ATOM    381  CA  ASN A 113      83.580  49.230 137.520  0.00  0.00           C
ATOM    382  C   ASN A 113      83.380  48.510 136.190  0.00  0.00           C
ATOM    383  O   ASN A 113      84.320  48.250 135.430  0.00  0.00           O
ATOM    384  CB  ASN A 113      84.340  48.310 138.480  0.00  0.00           C
ATOM    385  CG  ASN A 113      83.690  47.000 138.950  0.00  0.00           C
ATOM    386  ND2 ASN A 113      83.850  46.760 140.250  0.00  0.00           N
ATOM    387  OD1 ASN A 113      83.050  46.230 138.230  0.00  0.00           O
ATOM    388  N   LYS A 114      82.130  48.190 135.870  0.00  0.00           N
ATOM    389  CA  LYS A 114      81.630  47.810 134.540  0.00  0.00           C
ATOM    390  C   LYS A 114      81.730  48.940 133.510  0.00  0.00           C
ATOM    391  O   LYS A 114      81.840  48.600 132.340  0.00  0.00           O
ATOM    392  CB  LYS A 114      80.290  47.110 134.740  0.00  0.00           C
ATOM    393  CG  LYS A 114      80.460  46.000 135.790  0.00  0.00           C
ATOM    394  CD  LYS A 114      79.180  45.160 135.860  0.00  0.00           C
ATOM    395  CE  LYS A 114      79.530  44.040 136.850  0.00  0.00           C
ATOM    396  NZ  LYS A 114      80.130  44.400 138.150  0.00  0.00           N
ATOM    397  N   GLU A 115      81.910  50.200 133.910  0.00  0.00           N
ATOM    398  CA  GLU A 115      81.770  51.410 133.090  0.00  0.00           C
ATOM    399  C   GLU A 115      82.680  51.470 131.870  0.00  0.00           C
ATOM    400  O   GLU A 115      82.130  51.330 130.770  0.00  0.00           O
ATOM    401  CB  GLU A 115      81.780  52.660 133.980  0.00  0.00           C
ATOM    402  CG  GLU A 115      82.800  52.790 135.110  0.00  0.00           C
ATOM    403  CD  GLU A 115      84.220  52.940 134.560  0.00  0.00           C
ATOM    404  OE1 GLU A 115      84.660  54.090 134.340  0.00  0.00           O
ATOM    405  OE2 GLU A 115      84.930  51.910 134.660  0.00  0.00           O
ATOM    406  N   GLU A 116      83.990  51.560 132.030  0.00  0.00           N
ATOM    407  CA  GLU A 116      84.980  51.570 130.940  0.00  0.00           C
ATOM    408  C   GLU A 116      84.910  50.360 130.010  0.00  0.00           C
ATOM    409  O   GLU A 116      84.580  50.570 128.840  0.00  0.00           O
ATOM    410  CB  GLU A 116      86.400  51.870 131.440  0.00  0.00           C
ATOM    411  CG  GLU A 116      87.550  51.900 130.430  0.00  0.00           C
ATOM    412  CD  GLU A 116      88.540  50.790 130.760  0.00  0.00           C
ATOM    413  OE1 GLU A 116      89.450  51.160 131.530  0.00  0.00           O
ATOM    414  OE2 GLU A 116      88.380  49.620 130.330  0.00  0.00           O
ATOM    415  N   ARG A 117      85.050  49.180 130.600  0.00  0.00           N
ATOM    416  CA  ARG A 117      84.870  47.960 129.800  0.00  0.00           C
ATOM    417  C   ARG A 117      83.550  47.970 129.030  0.00  0.00           C
ATOM    418  O   ARG A 117      83.580  47.860 127.800  0.00  0.00           O
ATOM    419  CB  ARG A 117      84.780  46.690 130.650  0.00  0.00           C
ATOM    420  CG  ARG A 117      85.960  46.580 131.620  0.00  0.00           C
ATOM    421  CD  ARG A 117      86.110  45.230 132.310  0.00  0.00           C
ATOM    422  NE  ARG A 117      84.890  44.860 133.030  0.00  0.00           N
ATOM    423  CZ  ARG A 117      84.720  44.910 134.360  0.00  0.00           C
ATOM    424  NH1 ARG A 117      85.640  45.350 135.230  0.00  0.00           N
ATOM    425  NH2 ARG A 117      83.520  44.570 134.860  0.00  0.00           N
ATOM    426  N   SER A 118      82.390  48.230 129.630  0.00  0.00           N
ATOM    427  CA  SER A 118      81.100  48.160 128.920  0.00  0.00           C
ATOM    428  C   SER A 118      80.990  49.170 127.780  0.00  0.00           C
ATOM    429  O   SER A 118      80.630  48.740 126.680  0.00  0.00           O
ATOM    430  CB  SER A 118      79.910  48.320 129.870  0.00  0.00           C
ATOM    431  OG  SER A 118      78.710  47.920 129.200  0.00  0.00           O
ATOM    432  N   ILE A 119      81.440  50.420 127.860  0.00  0.00           N
ATOM    433  CA  ILE A 119      81.330  51.330 126.710  0.00  0.00           C
ATOM    434  C   ILE A 119      82.190  50.800 125.570  0.00  0.00           C
ATOM    435  O   ILE A 119      81.820  51.000 124.410  0.00  0.00           O
ATOM    436  CB  ILE A 119      81.520  52.820 126.990  0.00  0.00           C
ATOM    437  CG1 ILE A 119      82.740  53.020 127.900  0.00  0.00           C
ATOM    438  CG2 ILE A 119      80.180  53.500 127.280  0.00  0.00           C
ATOM    439  CD  ILE A 119      83.050  54.510 128.040  0.00  0.00           C
ATOM    440  N   ALA A 120      83.430  50.390 125.840  0.00  0.00           N
ATOM    441  CA  ALA A 120      84.330  49.830 124.820  0.00  0.00           C
ATOM    442  C   ALA A 120      83.750  48.620 124.070  0.00  0.00           C
ATOM    443  O   ALA A 120      83.550  48.680 122.850  0.00  0.00           O
ATOM    444  CB  ALA A 120      85.610  49.460 125.560  0.00  0.00           C
ATOM    445  N   ILE A 121      83.190  47.680 124.810  0.00  0.00           N
ATOM    446  CA  ILE A 121      82.470  46.510 124.280  0.00  0.00           C
ATOM    447  C   ILE A 121      81.310  46.900 123.370  0.00  0.00           C
ATOM    448  O   ILE A 121      81.210  46.670 122.160  0.00  0.00           O
ATOM    449  CB  ILE A 121      81.920  45.580 125.370  0.00  0.00           C
ATOM    450  CG1 ILE A 121      83.060  45.140 126.290  0.00  0.00           C
ATOM    451  CG2 ILE A 121      81.180  44.330 124.890  0.00  0.00           C
ATOM    452  CD  ILE A 121      84.100  44.260 125.600  0.00  0.00           C
ATOM    453  N   TYR A 122      80.430  47.720 123.950  0.00  0.00           N
ATOM    454  CA  TYR A 122      79.330  48.420 123.270  0.00  0.00           C
ATOM    455  C   TYR A 122      79.670  49.120 121.960  0.00  0.00           C
ATOM    456  O   TYR A 122      79.220  48.620 120.930  0.00  0.00           O
ATOM    457  CB  TYR A 122      78.430  49.270 124.160  0.00  0.00           C
ATOM    458  CG  TYR A 122      77.330  48.450 124.830  0.00  0.00           C
ATOM    459  CD1 TYR A 122      76.580  47.520 124.110  0.00  0.00           C
ATOM    460  CD2 TYR A 122      77.100  48.530 126.200  0.00  0.00           C
ATOM    461  CE1 TYR A 122      75.610  46.670 124.620  0.00  0.00           C
ATOM    462  CE2 TYR A 122      76.070  47.780 126.770  0.00  0.00           C
ATOM    463  CZ  TYR A 122      75.360  46.900 125.970  0.00  0.00           C
ATOM    464  OH  TYR A 122      74.330  46.280 126.600  0.00  0.00           O
ATOM    465  N   LEU A 123      80.670  50.000 122.040  0.00  0.00           N
ATOM    466  CA  LEU A 123      81.250  50.770 120.930  0.00  0.00           C
ATOM    467  C   LEU A 123      81.770  49.850 119.830  0.00  0.00           C
ATOM    468  O   LEU A 123      81.330  49.970 118.690  0.00  0.00           O
ATOM    469  CB  LEU A 123      82.460  51.540 121.460  0.00  0.00           C
ATOM    470  CG  LEU A 123      83.120  52.400 120.380  0.00  0.00           C
ATOM    471  CD1 LEU A 123      82.230  53.600 120.020  0.00  0.00           C
ATOM    472  CD2 LEU A 123      84.550  52.820 120.710  0.00  0.00           C
ATOM    473  N   GLY A 124      82.620  48.880 120.170  0.00  0.00           N
ATOM    474  CA  GLY A 124      83.170  47.860 119.270  0.00  0.00           C
ATOM    475  C   GLY A 124      82.140  47.040 118.480  0.00  0.00           C
ATOM    476  O   GLY A 124      82.140  47.070 117.250  0.00  0.00           O
ATOM    477  N   ILE A 125      81.120  46.470 119.120  0.00  0.00           N
ATOM    478  CA  ILE A 125      80.020  45.820 118.390  0.00  0.00           C
ATOM    479  C   ILE A 125      79.090  46.760 117.630  0.00  0.00           C
ATOM    480  O   ILE A 125      78.780  46.530 116.460  0.00  0.00           O
ATOM    481  CB  ILE A 125      79.120  44.860 119.180  0.00  0.00           C
ATOM    482  CG1 ILE A 125      78.550  45.510 120.440  0.00  0.00           C
ATOM    483  CG2 ILE A 125      79.980  43.670 119.610  0.00  0.00           C
ATOM    484  CD  ILE A 125      77.170  44.890 120.710  0.00  0.00           C
ATOM    485  N   GLY A 126      79.010  47.990 118.110  0.00  0.00           N
ATOM    486  CA  GLY A 126      78.310  49.110 117.460  0.00  0.00           C
ATOM    487  C   GLY A 126      78.960  49.530 116.140  0.00  0.00           C
ATOM    488  O   GLY A 126      78.360  49.360 115.080  0.00  0.00           O
ATOM    489  N   LEU A 127      80.240  49.900 116.200  0.00  0.00           N
ATOM    490  CA  LEU A 127      81.040  50.070 114.980  0.00  0.00           C
ATOM    491  C   LEU A 127      80.930  48.960 113.930  0.00  0.00           C
ATOM    492  O   LEU A 127      80.330  49.180 112.880  0.00  0.00           O
ATOM    493  CB  LEU A 127      82.450  50.340 115.510  0.00  0.00           C
ATOM    494  CG  LEU A 127      83.400  51.000 114.510  0.00  0.00           C
ATOM    495  CD1 LEU A 127      83.080  52.480 114.320  0.00  0.00           C
ATOM    496  CD2 LEU A 127      84.830  50.940 115.050  0.00  0.00           C
ATOM    497  N   CYS A 128      81.070  47.740 114.440  0.00  0.00           N
ATOM    498  CA  CYS A 128      81.130  46.510 113.620  0.00  0.00           C
ATOM    499  C   CYS A 128      79.780  46.250 112.950  0.00  0.00           C
ATOM    500  O   CYS A 128      79.760  46.280 111.720  0.00  0.00           O
ATOM    501  CB  CYS A 128      81.440  45.200 114.340  0.00  0.00           C
ATOM    502  SG  CYS A 128      83.010  45.150 115.280  0.00  0.00           S
ATOM    503  N   LEU A 129      78.670  46.350 113.670  0.00  0.00           N
ATOM    504  CA  LEU A 129      77.300  46.260 113.130  0.00  0.00           C
ATOM    505  C   LEU A 129      76.920  47.400 112.190  0.00  0.00           C
ATOM    506  O   LEU A 129      76.640  47.020 111.050  0.00  0.00           O
ATOM    507  CB  LEU A 129      76.280  46.260 114.270  0.00  0.00           C
ATOM    508  CG  LEU A 129      74.790  46.110 113.970  0.00  0.00           C
ATOM    509  CD1 LEU A 129      74.500  44.620 113.770  0.00  0.00           C
ATOM    510  CD2 LEU A 129      73.840  46.800 114.950  0.00  0.00           C
ATOM    511  N   LEU A 130      77.110  48.670 112.560  0.00  0.00           N
ATOM    512  CA  LEU A 130      76.800  49.780 111.650  0.00  0.00           C
ATOM    513  C   LEU A 130      77.390  49.740 110.230  0.00  0.00           C
ATOM    514  O   LEU A 130      76.640  49.640 109.270  0.00  0.00           O
ATOM    515  CB  LEU A 130      77.090  51.160 112.230  0.00  0.00           C
ATOM    516  CG  LEU A 130      76.620  51.630 113.610  0.00  0.00           C
ATOM    517  CD1 LEU A 130      76.900  53.130 113.700  0.00  0.00           C
ATOM    518  CD2 LEU A 130      75.090  51.580 113.650  0.00  0.00           C
ATOM    519  N   PHE A 131      78.690  49.470 110.100  0.00  0.00           N
ATOM    520  CA  PHE A 131      79.390  49.210 108.830  0.00  0.00           C
ATOM    521  C   PHE A 131      78.820  48.060 108.000  0.00  0.00           C
ATOM    522  O   PHE A 131      78.210  48.340 106.970  0.00  0.00           O
ATOM    523  CB  PHE A 131      80.870  48.960 109.140  0.00  0.00           C
ATOM    524  CG  PHE A 131      81.630  50.190 109.640  0.00  0.00           C
ATOM    525  CD1 PHE A 131      82.670  49.920 110.530  0.00  0.00           C
ATOM    526  CD2 PHE A 131      81.480  51.500 109.200  0.00  0.00           C
ATOM    527  CE1 PHE A 131      83.540  50.960 110.810  0.00  0.00           C
ATOM    528  CE2 PHE A 131      82.350  52.540 109.490  0.00  0.00           C
ATOM    529  CZ  PHE A 131      83.420  52.260 110.330  0.00  0.00           C
ATOM    530  N   ILE A 132      78.890  46.860 108.570  0.00  0.00           N
ATOM    531  CA  ILE A 132      78.510  45.640 107.830  0.00  0.00           C
ATOM    532  C   ILE A 132      77.050  45.640 107.360  0.00  0.00           C
ATOM    533  O   ILE A 132      76.710  45.220 106.260  0.00  0.00           O
ATOM    534  CB  ILE A 132      79.000  44.390 108.550  0.00  0.00           C
ATOM    535  CG1 ILE A 132      79.040  43.260 107.530  0.00  0.00           C
ATOM    536  CG2 ILE A 132      78.280  44.110 109.870  0.00  0.00           C
ATOM    537  CD  ILE A 132      79.780  42.010 108.020  0.00  0.00           C
ATOM    538  N   VAL A 133      76.140  46.010 108.250  0.00  0.00           N
ATOM    539  CA  VAL A 133      74.720  46.230 107.930  0.00  0.00           C
ATOM    540  C   VAL A 133      74.530  47.270 106.820  0.00  0.00           C
ATOM    541  O   VAL A 133      74.010  46.960 105.750  0.00  0.00           O
ATOM    542  CB  VAL A 133      73.940  46.640 109.180  0.00  0.00           C
ATOM    543  CG1 VAL A 133      72.520  47.140 108.890  0.00  0.00           C
ATOM    544  CG2 VAL A 133      73.800  45.480 110.160  0.00  0.00           C
ATOM    545  N   ARG A 134      74.940  48.520 107.010  0.00  0.00           N
ATOM    546  CA  ARG A 134      74.750  49.640 106.070  0.00  0.00           C
ATOM    547  C   ARG A 134      75.230  49.390 104.640  0.00  0.00           C
ATOM    548  O   ARG A 134      74.510  49.870 103.770  0.00  0.00           O
ATOM    549  CB  ARG A 134      75.360  50.940 106.610  0.00  0.00           C
ATOM    550  CG  ARG A 134      74.460  51.860 107.440  0.00  0.00           C
ATOM    551  CD  ARG A 134      73.090  51.310 107.860  0.00  0.00           C
ATOM    552  NE  ARG A 134      72.320  52.520 108.190  0.00  0.00           N
ATOM    553  CZ  ARG A 134      72.000  53.030 109.390  0.00  0.00           C
ATOM    554  NH1 ARG A 134      72.470  52.500 110.520  0.00  0.00           N
ATOM    555  NH2 ARG A 134      71.280  54.150 109.330  0.00  0.00           N
ATOM    556  N   THR A 135      76.380  48.750 104.520  0.00  0.00           N
ATOM    557  CA  THR A 135      76.880  48.350 103.200  0.00  0.00           C
ATOM    558  C   THR A 135      75.980  47.410 102.390  0.00  0.00           C
ATOM    559  O   THR A 135      75.360  47.780 101.390  0.00  0.00           O
ATOM    560  CB  THR A 135      78.290  47.760 103.190  0.00  0.00           C
ATOM    561  CG2 THR A 135      78.510  46.580 104.140  0.00  0.00           C
ATOM    562  OG1 THR A 135      78.690  47.610 101.820  0.00  0.00           O
ATOM    563  N   LEU A 136      75.620  46.310 103.040  0.00  0.00           N
ATOM    564  CA  LEU A 136      74.780  45.290 102.400  0.00  0.00           C
ATOM    565  C   LEU A 136      73.270  45.530 102.490  0.00  0.00           C
ATOM    566  O   LEU A 136      72.510  44.810 101.830  0.00  0.00           O
ATOM    567  CB  LEU A 136      75.090  43.910 103.000  0.00  0.00           C
ATOM    568  CG  LEU A 136      76.270  43.220 102.310  0.00  0.00           C
ATOM    569  CD1 LEU A 136      76.530  41.930 103.090  0.00  0.00           C
ATOM    570  CD2 LEU A 136      75.980  42.970 100.830  0.00  0.00           C
ATOM    571  N   LEU A 137      72.910  46.530 103.280  0.00  0.00           N
ATOM    572  CA  LEU A 137      71.560  47.080 103.090  0.00  0.00           C
ATOM    573  C   LEU A 137      71.500  48.140 101.990  0.00  0.00           C
ATOM    574  O   LEU A 137      70.780  47.950 101.010  0.00  0.00           O
ATOM    575  CB  LEU A 137      71.240  47.640 104.480  0.00  0.00           C
ATOM    576  CG  LEU A 137      70.630  46.610 105.430  0.00  0.00           C
ATOM    577  CD1 LEU A 137      70.080  47.290 106.680  0.00  0.00           C
ATOM    578  CD2 LEU A 137      69.650  45.590 104.840  0.00  0.00           C
ATOM    579  N   LEU A 138      72.220  49.260 102.100  0.00  0.00           N
ATOM    580  CA  LEU A 138      72.060  50.410 101.210  0.00  0.00           C
ATOM    581  C   LEU A 138      72.420  50.320  99.720  0.00  0.00           C
ATOM    582  O   LEU A 138      71.670  50.790  98.860  0.00  0.00           O
ATOM    583  CB  LEU A 138      72.760  51.700 101.660  0.00  0.00           C
ATOM    584  CG  LEU A 138      72.270  52.480 102.880  0.00  0.00           C
ATOM    585  CD1 LEU A 138      70.980  53.190 102.460  0.00  0.00           C
ATOM    586  CD2 LEU A 138      71.840  51.620 104.070  0.00  0.00           C
ATOM    587  N   HIS A 139      73.380  49.460  99.380  0.00  0.00           N
ATOM    588  CA  HIS A 139      73.610  49.160  97.960  0.00  0.00           C
ATOM    589  C   HIS A 139      72.660  48.180  97.280  0.00  0.00           C
ATOM    590  O   HIS A 139      72.150  48.540  96.210  0.00  0.00           O
ATOM    591  CB  HIS A 139      75.060  49.180  97.460  0.00  0.00           C
ATOM    592  CG  HIS A 139      75.920  47.980  97.850  0.00  0.00           C
ATOM    593  CD2 HIS A 139      76.960  48.080  98.680  0.00  0.00           C
ATOM    594  ND1 HIS A 139      75.880  46.740  97.350  0.00  0.00           N
ATOM    595  CE1 HIS A 139      76.780  46.080  98.070  0.00  0.00           C
ATOM    596  NE2 HIS A 139      77.480  46.870  98.890  0.00  0.00           N
ATOM    597  N   PRO A 140      72.210  47.130  97.950  0.00  0.00           N
ATOM    598  CA  PRO A 140      71.070  46.310  97.510  0.00  0.00           C
ATOM    599  C   PRO A 140      69.770  47.120  97.400  0.00  0.00           C
ATOM    600  O   PRO A 140      69.080  47.150  96.380  0.00  0.00           O
ATOM    601  CB  PRO A 140      70.900  45.260  98.600  0.00  0.00           C
ATOM    602  CG  PRO A 140      72.370  44.890  98.810  0.00  0.00           C
ATOM    603  CD  PRO A 140      72.950  46.300  98.910  0.00  0.00           C
ATOM    604  N   ALA A 141      69.520  47.950  98.400  0.00  0.00           N
ATOM    605  CA  ALA A 141      68.400  48.900  98.460  0.00  0.00           C
ATOM    606  C   ALA A 141      68.210  49.780  97.220  0.00  0.00           C
ATOM    607  O   ALA A 141      67.260  49.580  96.460  0.00  0.00           O
ATOM    608  CB  ALA A 141      68.500  49.810  99.680  0.00  0.00           C
ATOM    609  N   ILE A 142      69.020  50.830  97.080  0.00  0.00           N
ATOM    610  CA  ILE A 142      69.080  51.780  95.960  0.00  0.00           C
ATOM    611  C   ILE A 142      69.070  51.100  94.590  0.00  0.00           C
ATOM    612  O   ILE A 142      68.110  51.330  93.850  0.00  0.00           O
ATOM    613  CB  ILE A 142      70.260  52.710  96.260  0.00  0.00           C
ATOM    614  CG1 ILE A 142      70.060  53.440  97.590  0.00  0.00           C
ATOM    615  CG2 ILE A 142      70.440  53.790  95.190  0.00  0.00           C
ATOM    616  CD  ILE A 142      68.720  54.160  97.760  0.00  0.00           C
ATOM    617  N   PHE A 143      69.820  50.010  94.430  0.00  0.00           N
ATOM    618  CA  PHE A 143      69.730  49.090  93.290  0.00  0.00           C
ATOM    619  C   PHE A 143      68.340  48.530  93.010  0.00  0.00           C
ATOM    620  O   PHE A 143      67.750  48.890  91.990  0.00  0.00           O
ATOM    621  CB  PHE A 143      70.770  48.000  93.530  0.00  0.00           C
ATOM    622  CG  PHE A 143      71.070  47.380  92.170  0.00  0.00           C
ATOM    623  CD1 PHE A 143      71.870  48.130  91.310  0.00  0.00           C
ATOM    624  CD2 PHE A 143      70.850  46.030  91.890  0.00  0.00           C
ATOM    625  CE1 PHE A 143      72.420  47.660  90.130  0.00  0.00           C
ATOM    626  CE2 PHE A 143      71.430  45.500  90.750  0.00  0.00           C
ATOM    627  CZ  PHE A 143      72.170  46.310  89.890  0.00  0.00           C
ATOM    628  N   GLY A 144      67.860  47.800  94.010  0.00  0.00           N
ATOM    629  CA  GLY A 144      66.530  47.170  94.040  0.00  0.00           C
ATOM    630  C   GLY A 144      65.440  48.160  93.610  0.00  0.00           C
ATOM    631  O   GLY A 144      64.960  47.880  92.510  0.00  0.00           O
ATOM    632  N   LEU A 145      65.310  49.300  94.280  0.00  0.00           N
ATOM    633  CA  LEU A 145      64.570  50.490  93.850  0.00  0.00           C
ATOM    634  C   LEU A 145      64.630  50.840  92.370  0.00  0.00           C
ATOM    635  O   LEU A 145      63.620  50.840  91.670  0.00  0.00           O
ATOM    636  CB  LEU A 145      65.170  51.650  94.660  0.00  0.00           C
ATOM    637  CG  LEU A 145      64.270  52.770  95.170  0.00  0.00           C
ATOM    638  CD1 LEU A 145      65.180  53.740  95.920  0.00  0.00           C
ATOM    639  CD2 LEU A 145      63.540  53.530  94.060  0.00  0.00           C
ATOM    640  N   HIS A 146      65.830  51.110  91.850  0.00  0.00           N
ATOM    641  CA  HIS A 146      65.870  51.660  90.490  0.00  0.00           C
ATOM    642  C   HIS A 146      66.140  50.650  89.370  0.00  0.00           C
ATOM    643  O   HIS A 146      65.750  50.760  88.210  0.00  0.00           O
ATOM    644  CB  HIS A 146      66.790  52.890  90.440  0.00  0.00           C
ATOM    645  CG  HIS A 146      66.170  54.150  91.050  0.00  0.00           C
ATOM    646  CD2 HIS A 146      66.680  54.820  92.070  0.00  0.00           C
ATOM    647  ND1 HIS A 146      65.030  54.720  90.670  0.00  0.00           N
ATOM    648  CE1 HIS A 146      64.700  55.670  91.540  0.00  0.00           C
ATOM    649  NE2 HIS A 146      65.710  55.660  92.400  0.00  0.00           N
ATOM    650  N   HIS A 147      66.530  49.430  89.740  0.00  0.00           N
ATOM    651  CA  HIS A 147      66.640  48.260  88.870  0.00  0.00           C
ATOM    652  C   HIS A 147      65.250  47.750  88.490  0.00  0.00           C
ATOM    653  O   HIS A 147      65.010  47.610  87.290  0.00  0.00           O
ATOM    654  CB  HIS A 147      67.440  47.160  89.580  0.00  0.00           C
ATOM    655  CG  HIS A 147      68.200  46.170  88.700  0.00  0.00           C
ATOM    656  CD2 HIS A 147      69.410  46.330  88.160  0.00  0.00           C
ATOM    657  ND1 HIS A 147      67.630  45.080  88.200  0.00  0.00           N
ATOM    658  CE1 HIS A 147      68.450  44.660  87.250  0.00  0.00           C
ATOM    659  NE2 HIS A 147      69.560  45.390  87.240  0.00  0.00           N
ATOM    660  N   ILE A 148      64.310  47.760  89.440  0.00  0.00           N
ATOM    661  CA  ILE A 148      62.930  47.480  89.030  0.00  0.00           C
ATOM    662  C   ILE A 148      62.230  48.600  88.250  0.00  0.00           C
ATOM    663  O   ILE A 148      61.690  48.390  87.170  0.00  0.00           O
ATOM    664  CB  ILE A 148      62.080  46.970  90.190  0.00  0.00           C
ATOM    665  CG1 ILE A 148      62.090  47.840  91.450  0.00  0.00           C
ATOM    666  CG2 ILE A 148      62.320  45.460  90.250  0.00  0.00           C
ATOM    667  CD  ILE A 148      60.970  47.380  92.390  0.00  0.00           C
ATOM    668  N   GLY A 149      62.390  49.870  88.610  0.00  0.00           N
ATOM    669  CA  GLY A 149      61.910  51.020  87.840  0.00  0.00           C
ATOM    670  C   GLY A 149      62.520  51.090  86.440  0.00  0.00           C
ATOM    671  O   GLY A 149      61.870  51.240  85.410  0.00  0.00           O
ATOM    672  N   MET A 150      63.830  50.900  86.300  0.00  0.00           N
ATOM    673  CA  MET A 150      64.440  50.730  84.980  0.00  0.00           C
ATOM    674  C   MET A 150      64.010  49.480  84.210  0.00  0.00           C
ATOM    675  O   MET A 150      63.740  49.490  83.020  0.00  0.00           O
ATOM    676  CB  MET A 150      65.970  50.710  85.050  0.00  0.00           C
ATOM    677  CG  MET A 150      66.660  50.860  83.700  0.00  0.00           C
ATOM    678  SD  MET A 150      66.200  52.380  82.800  0.00  0.00           S
ATOM    679  CE  MET A 150      65.510  51.540  81.390  0.00  0.00           C
ATOM    680  N   GLN A 151      63.750  48.380  84.920  0.00  0.00           N
ATOM    681  CA  GLN A 151      63.290  47.160  84.240  0.00  0.00           C
ATOM    682  C   GLN A 151      61.890  47.350  83.660  0.00  0.00           C
ATOM    683  O   GLN A 151      61.660  47.170  82.460  0.00  0.00           O
ATOM    684  CB  GLN A 151      63.390  45.920  85.130  0.00  0.00           C
ATOM    685  CG  GLN A 151      64.550  45.000  84.760  0.00  0.00           C
ATOM    686  CD  GLN A 151      64.710  43.710  85.570  0.00  0.00           C
ATOM    687  NE2 GLN A 151      63.910  42.760  85.090  0.00  0.00           N
ATOM    688  OE1 GLN A 151      65.690  43.470  86.270  0.00  0.00           O
ATOM    689  N   MET A 152      61.040  47.980  84.460  0.00  0.00           N
ATOM    690  CA  MET A 152      59.670  48.350  84.090  0.00  0.00           C
ATOM    691  C   MET A 152      59.640  49.460  83.040  0.00  0.00           C
ATOM    692  O   MET A 152      58.770  49.410  82.180  0.00  0.00           O
ATOM    693  CB  MET A 152      58.730  48.630  85.270  0.00  0.00           C
ATOM    694  CG  MET A 152      58.140  47.350  85.860  0.00  0.00           C
ATOM    695  SD  MET A 152      59.230  46.460  87.030  0.00  0.00           S
ATOM    696  CE  MET A 152      58.690  47.000  88.630  0.00  0.00           C
ATOM    697  N   ARG A 153      60.540  50.440  83.090  0.00  0.00           N
ATOM    698  CA  ARG A 153      60.690  51.410  81.990  0.00  0.00           C
ATOM    699  C   ARG A 153      61.070  50.830  80.630  0.00  0.00           C
ATOM    700  O   ARG A 153      60.240  51.060  79.750  0.00  0.00           O
ATOM    701  CB  ARG A 153      61.710  52.530  82.210  0.00  0.00           C
ATOM    702  CG  ARG A 153      60.820  53.680  82.700  0.00  0.00           C
ATOM    703  CD  ARG A 153      61.690  54.870  83.130  0.00  0.00           C
ATOM    704  NE  ARG A 153      62.570  54.440  84.220  0.00  0.00           N
ATOM    705  CZ  ARG A 153      63.900  54.580  84.160  0.00  0.00           C
ATOM    706  NH1 ARG A 153      64.520  55.200  83.150  0.00  0.00           N
ATOM    707  NH2 ARG A 153      64.710  54.320  85.200  0.00  0.00           N
ATOM    708  N   ILE A 154      62.140  50.040  80.510  0.00  0.00           N
ATOM    709  CA  ILE A 154      62.420  49.340  79.250  0.00  0.00           C
ATOM    710  C   ILE A 154      61.320  48.390  78.760  0.00  0.00           C
ATOM    711  O   ILE A 154      61.040  48.470  77.560  0.00  0.00           O
ATOM    712  CB  ILE A 154      63.790  48.660  79.370  0.00  0.00           C
ATOM    713  CG1 ILE A 154      64.190  48.070  78.010  0.00  0.00           C
ATOM    714  CG2 ILE A 154      63.920  47.540  80.410  0.00  0.00           C
ATOM    715  CD  ILE A 154      65.630  47.550  77.960  0.00  0.00           C
ATOM    716  N   ALA A 155      60.640  47.690  79.660  0.00  0.00           N
ATOM    717  CA  ALA A 155      59.510  46.830  79.280  0.00  0.00           C
ATOM    718  C   ALA A 155      58.340  47.650  78.750  0.00  0.00           C
ATOM    719  O   ALA A 155      57.690  47.180  77.820  0.00  0.00           O
ATOM    720  CB  ALA A 155      58.770  46.020  80.350  0.00  0.00           C
ATOM    721  N   MET A 156      58.140  48.870  79.260  0.00  0.00           N
ATOM    722  CA  MET A 156      57.190  49.820  78.670  0.00  0.00           C
ATOM    723  C   MET A 156      57.590  50.450  77.330  0.00  0.00           C
ATOM    724  O   MET A 156      56.810  50.470  76.380  0.00  0.00           O
ATOM    725  CB  MET A 156      56.750  50.900  79.660  0.00  0.00           C
ATOM    726  CG  MET A 156      55.670  50.140  80.440  0.00  0.00           C
ATOM    727  SD  MET A 156      54.300  49.610  79.360  0.00  0.00           S
ATOM    728  CE  MET A 156      53.490  51.190  79.270  0.00  0.00           C
ATOM    729  N   PHE A 157      58.860  50.820  77.170  0.00  0.00           N
ATOM    730  CA  PHE A 157      59.360  51.450  75.940  0.00  0.00           C
ATOM    731  C   PHE A 157      59.290  50.580  74.690  0.00  0.00           C
ATOM    732  O   PHE A 157      58.790  50.980  73.640  0.00  0.00           O
ATOM    733  CB  PHE A 157      60.800  51.910  76.140  0.00  0.00           C
ATOM    734  CG  PHE A 157      61.120  53.380  76.380  0.00  0.00           C
ATOM    735  CD1 PHE A 157      61.390  54.230  75.300  0.00  0.00           C
ATOM    736  CD2 PHE A 157      61.180  53.870  77.680  0.00  0.00           C
ATOM    737  CE1 PHE A 157      61.720  55.550  75.570  0.00  0.00           C
ATOM    738  CE2 PHE A 157      61.520  55.200  77.910  0.00  0.00           C
ATOM    739  CZ  PHE A 157      61.810  56.070  76.860  0.00  0.00           C
ATOM    740  N   SER A 158      59.640  49.330  74.990  0.00  0.00           N
ATOM    741  CA  SER A 158      59.680  48.210  74.040  0.00  0.00           C
ATOM    742  C   SER A 158      58.340  47.660  73.540  0.00  0.00           C
ATOM    743  O   SER A 158      58.170  47.530  72.330  0.00  0.00           O
ATOM    744  CB  SER A 158      60.640  47.100  74.480  0.00  0.00           C
ATOM    745  OG  SER A 158      60.210  46.490  75.700  0.00  0.00           O
ATOM    746  N   LEU A 159      57.360  47.800  74.430  0.00  0.00           N
ATOM    747  CA  LEU A 159      55.930  47.620  74.140  0.00  0.00           C
ATOM    748  C   LEU A 159      55.460  48.780  73.250  0.00  0.00           C
ATOM    749  O   LEU A 159      54.910  48.510  72.190  0.00  0.00           O
ATOM    750  CB  LEU A 159      55.220  47.560  75.490  0.00  0.00           C
ATOM    751  CG  LEU A 159      53.710  47.340  75.390  0.00  0.00           C
ATOM    752  CD1 LEU A 159      53.460  45.830  75.490  0.00  0.00           C
ATOM    753  CD2 LEU A 159      53.010  48.200  76.440  0.00  0.00           C
ATOM    754  N   ILE A 160      55.610  50.040  73.660  0.00  0.00           N
ATOM    755  CA  ILE A 160      55.210  51.220  72.880  0.00  0.00           C
ATOM    756  C   ILE A 160      55.910  51.420  71.540  0.00  0.00           C
ATOM    757  O   ILE A 160      55.180  51.680  70.580  0.00  0.00           O
ATOM    758  CB  ILE A 160      55.210  52.500  73.720  0.00  0.00           C
ATOM    759  CG1 ILE A 160      54.340  52.450  74.980  0.00  0.00           C
ATOM    760  CG2 ILE A 160      54.460  53.590  72.960  0.00  0.00           C
ATOM    761  CD  ILE A 160      55.060  53.330  76.000  0.00  0.00           C
ATOM    762  N   TYR A 161      57.150  50.980  71.380  0.00  0.00           N
ATOM    763  CA  TYR A 161      57.670  51.040  70.010  0.00  0.00           C
ATOM    764  C   TYR A 161      57.230  49.880  69.100  0.00  0.00           C
ATOM    765  O   TYR A 161      56.970  50.220  67.950  0.00  0.00           O
ATOM    766  CB  TYR A 161      59.200  51.100  70.040  0.00  0.00           C
ATOM    767  CG  TYR A 161      59.800  51.420  68.670  0.00  0.00           C
ATOM    768  CD1 TYR A 161      60.070  52.750  68.380  0.00  0.00           C
ATOM    769  CD2 TYR A 161      60.230  50.380  67.860  0.00  0.00           C
ATOM    770  CE1 TYR A 161      60.800  53.090  67.250  0.00  0.00           C
ATOM    771  CE2 TYR A 161      60.980  50.740  66.750  0.00  0.00           C
ATOM    772  CZ  TYR A 161      61.220  52.070  66.400  0.00  0.00           C
ATOM    773  OH  TYR A 161      61.850  52.420  65.250  0.00  0.00           O
ATOM    774  N   LYS A 162      56.700  48.810  69.670  0.00  0.00           N
ATOM    775  CA  LYS A 162      56.010  47.770  68.890  0.00  0.00           C
ATOM    776  C   LYS A 162      54.660  48.270  68.360  0.00  0.00           C
ATOM    777  O   LYS A 162      54.370  48.170  67.170  0.00  0.00           O
ATOM    778  CB  LYS A 162      55.850  46.430  69.610  0.00  0.00           C
ATOM    779  CG  LYS A 162      57.180  45.810  70.020  0.00  0.00           C
ATOM    780  CD  LYS A 162      56.930  44.460  70.710  0.00  0.00           C
ATOM    781  CE  LYS A 162      58.080  44.230  71.690  0.00  0.00           C
ATOM    782  NZ  LYS A 162      57.910  42.840  72.150  0.00  0.00           N
ATOM    783  N   LYS A 163      54.070  49.100  69.210  0.00  0.00           N
ATOM    784  CA  LYS A 163      52.820  49.820  68.940  0.00  0.00           C
ATOM    785  C   LYS A 163      53.060  50.800  67.780  0.00  0.00           C
ATOM    786  O   LYS A 163      52.280  50.810  66.830  0.00  0.00           O
ATOM    787  CB  LYS A 163      52.240  50.600  70.130  0.00  0.00           C
ATOM    788  CG  LYS A 163      50.810  51.090  69.920  0.00  0.00           C
ATOM    789  CD  LYS A 163      49.710  50.040  70.110  0.00  0.00           C
ATOM    790  CE  LYS A 163      48.400  50.520  69.490  0.00  0.00           C
ATOM    791  NZ  LYS A 163      47.230  49.710  69.880  0.00  0.00           N
ATOM    792  N   THR A 164      54.100  51.620  67.930  0.00  0.00           N
ATOM    793  CA  THR A 164      54.500  52.610  66.920  0.00  0.00           C
ATOM    794  C   THR A 164      54.670  52.190  65.460  0.00  0.00           C
ATOM    795  O   THR A 164      53.720  52.410  64.700  0.00  0.00           O
ATOM    796  CB  THR A 164      55.570  53.650  67.230  0.00  0.00           C
ATOM    797  CG2 THR A 164      55.160  54.390  68.500  0.00  0.00           C
ATOM    798  OG1 THR A 164      56.810  52.980  67.480  0.00  0.00           O
ATOM    799  N   LEU A 165      55.360  51.060  65.320  0.00  0.00           N
ATOM    800  CA  LEU A 165      55.480  50.190  64.150  0.00  0.00           C
ATOM    801  C   LEU A 165      54.210  49.680  63.450  0.00  0.00           C
ATOM    802  O   LEU A 165      54.190  49.200  62.330  0.00  0.00           O
ATOM    803  CB  LEU A 165      56.400  48.990  64.370  0.00  0.00           C
ATOM    804  CG  LEU A 165      57.810  49.500  64.670  0.00  0.00           C
ATOM    805  CD1 LEU A 165      58.630  48.330  65.210  0.00  0.00           C
ATOM    806  CD2 LEU A 165      58.410  49.970  63.350  0.00  0.00           C
ATOM    807  N   LYS A 166      53.200  49.470  64.290  0.00  0.00           N
ATOM    808  CA  LYS A 166      51.850  49.050  63.900  0.00  0.00           C
ATOM    809  C   LYS A 166      51.000  50.230  63.420  0.00  0.00           C
ATOM    810  O   LYS A 166      50.330  50.060  62.400  0.00  0.00           O
ATOM    811  CB  LYS A 166      51.140  48.240  64.990  0.00  0.00           C
ATOM    812  CG  LYS A 166      51.660  46.930  65.570  0.00  0.00           C
ATOM    813  CD  LYS A 166      51.570  45.660  64.720  0.00  0.00           C
ATOM    814  CE  LYS A 166      51.420  44.450  65.650  0.00  0.00           C
ATOM    815  NZ  LYS A 166      51.060  43.260  64.860  0.00  0.00           N
ATOM    816  N   LEU A 167      51.070  51.370  64.090  0.00  0.00           N
ATOM    817  CA  LEU A 167      50.300  52.570  63.730  0.00  0.00           C
ATOM    818  C   LEU A 167      50.480  53.030  62.290  0.00  0.00           C
ATOM    819  O   LEU A 167      51.510  52.800  61.650  0.00  0.00           O
ATOM    820  CB  LEU A 167      50.500  53.590  64.860  0.00  0.00           C
ATOM    821  CG  LEU A 167      49.910  53.200  66.220  0.00  0.00           C
ATOM    822  CD1 LEU A 167      50.670  53.960  67.310  0.00  0.00           C
ATOM    823  CD2 LEU A 167      48.380  53.260  66.260  0.00  0.00           C
ATOM    824  N   SER A 168      49.320  53.400  61.740  0.00  0.00           N
ATOM    825  CA  SER A 168      49.170  53.770  60.330  0.00  0.00           C
ATOM    826  C   SER A 168      49.540  55.140  59.760  0.00  0.00           C
ATOM    827  O   SER A 168      49.650  56.090  60.530  0.00  0.00           O
ATOM    828  CB  SER A 168      47.720  53.480  59.940  0.00  0.00           C
ATOM    829  OG  SER A 168      46.830  54.230  60.770  0.00  0.00           O
ATOM    830  N   SER A 169      49.860  55.260  58.470  0.00  0.00           N
ATOM    831  CA  SER A 169      50.040  56.600  57.890  0.00  0.00           C
ATOM    832  C   SER A 169      48.880  57.550  58.210  0.00  0.00           C
ATOM    833  O   SER A 169      49.200  58.650  58.650  0.00  0.00           O
ATOM    834  CB  SER A 169      50.250  56.560  56.370  0.00  0.00           C
ATOM    835  OG  SER A 169      51.460  55.870  56.080  0.00  0.00           O
ATOM    836  N   ARG A 170      47.630  57.130  58.370  0.00  0.00           N
ATOM    837  CA  ARG A 170      46.520  58.000  58.770  0.00  0.00           C
ATOM    838  C   ARG A 170      46.760  58.820  60.040  0.00  0.00           C
ATOM    839  O   ARG A 170      46.390  59.990  60.150  0.00  0.00           O
ATOM    840  CB  ARG A 170      45.170  57.290  58.950  0.00  0.00           C
ATOM    841  CG  ARG A 170      44.490  56.730  57.700  0.00  0.00           C
ATOM    842  CD  ARG A 170      44.370  57.730  56.550  0.00  0.00           C
ATOM    843  NE  ARG A 170      43.420  58.790  56.900  0.00  0.00           N
ATOM    844  CZ  ARG A 170      43.610  60.110  56.770  0.00  0.00           C
ATOM    845  NH1 ARG A 170      44.800  60.540  56.350  0.00  0.00           N
ATOM    846  NH2 ARG A 170      42.680  61.020  57.070  0.00  0.00           N
ATOM    847  N   VAL A 171      47.290  58.110  61.040  0.00  0.00           N
ATOM    848  CA  VAL A 171      47.760  58.600  62.340  0.00  0.00           C
ATOM    849  C   VAL A 171      48.960  59.540  62.190  0.00  0.00           C
ATOM    850  O   VAL A 171      48.910  60.710  62.550  0.00  0.00           O
ATOM    851  CB  VAL A 171      48.090  57.480  63.330  0.00  0.00           C
ATOM    852  CG1 VAL A 171      48.410  58.040  64.710  0.00  0.00           C
ATOM    853  CG2 VAL A 171      46.890  56.540  63.480  0.00  0.00           C
ATOM    854  N   LEU A 172      50.020  59.000  61.600  0.00  0.00           N
ATOM    855  CA  LEU A 172      51.250  59.760  61.330  0.00  0.00           C
ATOM    856  C   LEU A 172      51.130  61.050  60.520  0.00  0.00           C
ATOM    857  O   LEU A 172      51.920  61.980  60.640  0.00  0.00           O
ATOM    858  CB  LEU A 172      52.410  58.870  60.870  0.00  0.00           C
ATOM    859  CG  LEU A 172      53.100  58.140  62.020  0.00  0.00           C
ATOM    860  CD1 LEU A 172      52.500  56.790  62.410  0.00  0.00           C
ATOM    861  CD2 LEU A 172      54.600  58.100  61.760  0.00  0.00           C
ATOM    862  N   ASP A 173      50.220  60.990  59.560  0.00  0.00           N
ATOM    863  CA  ASP A 173      49.640  62.130  58.830  0.00  0.00           C
ATOM    864  C   ASP A 173      49.000  63.170  59.750  0.00  0.00           C
ATOM    865  O   ASP A 173      49.610  64.220  59.980  0.00  0.00           O
ATOM    866  CB  ASP A 173      48.620  61.710  57.780  0.00  0.00           C
ATOM    867  CG  ASP A 173      49.330  61.590  56.430  0.00  0.00           C
ATOM    868  OD1 ASP A 173      49.250  62.560  55.640  0.00  0.00           O
ATOM    869  OD2 ASP A 173      49.520  60.450  55.950  0.00  0.00           O
ATOM    870  N   LYS A 174      48.140  62.730  60.660  0.00  0.00           N
ATOM    871  CA  LYS A 174      47.300  63.560  61.530  0.00  0.00           C
ATOM    872  C   LYS A 174      47.910  64.060  62.840  0.00  0.00           C
ATOM    873  O   LYS A 174      47.520  65.140  63.290  0.00  0.00           O
ATOM    874  CB  LYS A 174      45.880  63.050  61.770  0.00  0.00           C
ATOM    875  CG  LYS A 174      44.800  63.260  60.710  0.00  0.00           C
ATOM    876  CD  LYS A 174      44.380  64.710  60.430  0.00  0.00           C
ATOM    877  CE  LYS A 174      43.250  64.800  59.390  0.00  0.00           C
ATOM    878  NZ  LYS A 174      42.940  66.220  59.180  0.00  0.00           N
ATOM    879  N   ILE A 175      48.970  63.390  63.280  0.00  0.00           N
ATOM    880  CA  ILE A 175      49.820  63.850  64.400  0.00  0.00           C
ATOM    881  C   ILE A 175      51.320  63.880  64.120  0.00  0.00           C
ATOM    882  O   ILE A 175      51.830  62.970  63.470  0.00  0.00           O
ATOM    883  CB  ILE A 175      49.580  63.070  65.690  0.00  0.00           C
ATOM    884  CG1 ILE A 175      49.750  61.550  65.570  0.00  0.00           C
ATOM    885  CG2 ILE A 175      48.100  63.350  65.990  0.00  0.00           C
ATOM    886  CD  ILE A 175      49.670  60.950  66.970  0.00  0.00           C
ATOM    887  N   SER A 176      52.050  64.800  64.750  0.00  0.00           N
ATOM    888  CA  SER A 176      53.460  65.020  64.380  0.00  0.00           C
ATOM    889  C   SER A 176      54.280  64.500  65.560  0.00  0.00           C
ATOM    890  O   SER A 176      53.960  64.480  66.750  0.00  0.00           O
ATOM    891  CB  SER A 176      53.680  66.500  64.050  0.00  0.00           C
ATOM    892  OG  SER A 176      55.000  66.850  63.630  0.00  0.00           O
ATOM    893  N   ILE A 177      55.450  64.050  65.120  0.00  0.00           N
ATOM    894  CA  ILE A 177      56.380  63.190  65.860  0.00  0.00           C
ATOM    895  C   ILE A 177      56.840  63.690  67.230  0.00  0.00           C
ATOM    896  O   ILE A 177      56.940  62.870  68.140  0.00  0.00           O
ATOM    897  CB  ILE A 177      57.490  62.770  64.900  0.00  0.00           C
ATOM    898  CG1 ILE A 177      58.320  63.890  64.280  0.00  0.00           C
ATOM    899  CG2 ILE A 177      57.070  61.660  63.940  0.00  0.00           C
ATOM    900  CD  ILE A 177      59.810  63.550  64.220  0.00  0.00           C
ATOM    901  N   GLY A 178      57.150  64.970  67.390  0.00  0.00           N
ATOM    902  CA  GLY A 178      57.400  65.660  68.660  0.00  0.00           C
ATOM    903  C   GLY A 178      56.520  65.260  69.850  0.00  0.00           C
ATOM    904  O   GLY A 178      57.080  64.570  70.710  0.00  0.00           O
ATOM    905  N   GLN A 179      55.250  65.090  69.500  0.00  0.00           N
ATOM    906  CA  GLN A 179      54.170  64.700  70.410  0.00  0.00           C
ATOM    907  C   GLN A 179      54.310  63.220  70.740  0.00  0.00           C
ATOM    908  O   GLN A 179      54.590  62.890  71.890  0.00  0.00           O
ATOM    909  CB  GLN A 179      52.820  64.920  69.710  0.00  0.00           C
ATOM    910  CG  GLN A 179      51.560  64.610  70.530  0.00  0.00           C
ATOM    911  CD  GLN A 179      51.140  65.780  71.410  0.00  0.00           C
ATOM    912  NE2 GLN A 179      50.340  65.410  72.410  0.00  0.00           N
ATOM    913  OE1 GLN A 179      51.430  66.960  71.230  0.00  0.00           O
ATOM    914  N   LEU A 180      54.490  62.370  69.730  0.00  0.00           N
ATOM    915  CA  LEU A 180      54.650  60.920  69.860  0.00  0.00           C
ATOM    916  C   LEU A 180      55.930  60.680  70.660  0.00  0.00           C
ATOM    917  O   LEU A 180      55.800  60.100  71.730  0.00  0.00           O
ATOM    918  CB  LEU A 180      54.890  60.230  68.520  0.00  0.00           C
ATOM    919  CG  LEU A 180      53.650  60.090  67.640  0.00  0.00           C
ATOM    920  CD1 LEU A 180      53.150  61.440  67.140  0.00  0.00           C
ATOM    921  CD2 LEU A 180      54.040  59.130  66.500  0.00  0.00           C
ATOM    922  N   VAL A 181      57.110  61.160  70.280  0.00  0.00           N
ATOM    923  CA  VAL A 181      58.380  61.010  71.010  0.00  0.00           C
ATOM    924  C   VAL A 181      58.460  61.550  72.440  0.00  0.00           C
ATOM    925  O   VAL A 181      59.280  61.030  73.190  0.00  0.00           O
ATOM    926  CB  VAL A 181      59.520  61.590  70.170  0.00  0.00           C
ATOM    927  CG1 VAL A 181      59.400  61.040  68.750  0.00  0.00           C
ATOM    928  CG2 VAL A 181      59.670  63.110  70.210  0.00  0.00           C
ATOM    929  N   SER A 182      57.670  62.560  72.810  0.00  0.00           N
ATOM    930  CA  SER A 182      57.420  63.080  74.160  0.00  0.00           C
ATOM    931  C   SER A 182      56.590  62.120  75.020  0.00  0.00           C
ATOM    932  O   SER A 182      56.980  61.930  76.170  0.00  0.00           O
ATOM    933  CB  SER A 182      56.430  64.250  74.010  0.00  0.00           C
ATOM    934  OG  SER A 182      56.170  64.980  75.210  0.00  0.00           O
ATOM    935  N   LEU A 183      55.530  61.500  74.520  0.00  0.00           N
ATOM    936  CA  LEU A 183      54.750  60.420  75.140  0.00  0.00           C
ATOM    937  C   LEU A 183      55.630  59.180  75.350  0.00  0.00           C
ATOM    938  O   LEU A 183      55.480  58.530  76.380  0.00  0.00           O
ATOM    939  CB  LEU A 183      53.640  59.970  74.180  0.00  0.00           C
ATOM    940  CG  LEU A 183      52.540  61.030  74.090  0.00  0.00           C
ATOM    941  CD1 LEU A 183      51.810  60.860  72.750  0.00  0.00           C
ATOM    942  CD2 LEU A 183      51.520  60.740  75.190  0.00  0.00           C
ATOM    943  N   LEU A 184      56.340  58.700  74.340  0.00  0.00           N
ATOM    944  CA  LEU A 184      57.380  57.670  74.380  0.00  0.00           C
ATOM    945  C   LEU A 184      58.520  57.980  75.360  0.00  0.00           C
ATOM    946  O   LEU A 184      58.950  57.040  76.030  0.00  0.00           O
ATOM    947  CB  LEU A 184      57.980  57.260  73.030  0.00  0.00           C
ATOM    948  CG  LEU A 184      57.140  56.510  72.000  0.00  0.00           C
ATOM    949  CD1 LEU A 184      57.260  57.070  70.580  0.00  0.00           C
ATOM    950  CD2 LEU A 184      57.720  55.100  71.960  0.00  0.00           C
ATOM    951  N   SER A 185      59.120  59.160  75.420  0.00  0.00           N
ATOM    952  CA  SER A 185      60.020  59.490  76.520  0.00  0.00           C
ATOM    953  C   SER A 185      59.420  60.010  77.830  0.00  0.00           C
ATOM    954  O   SER A 185      59.220  59.220  78.750  0.00  0.00           O
ATOM    955  CB  SER A 185      61.250  60.350  76.200  0.00  0.00           C
ATOM    956  OG  SER A 185      60.830  61.620  75.690  0.00  0.00           O
ATOM    957  N   ASN A 186      59.140  61.310  77.850  0.00  0.00           N
ATOM    958  CA  ASN A 186      58.730  62.160  78.980  0.00  0.00           C
ATOM    959  C   ASN A 186      57.650  61.520  79.860  0.00  0.00           C
ATOM    960  O   ASN A 186      58.050  61.090  80.940  0.00  0.00           O
ATOM    961  CB  ASN A 186      58.380  63.610  78.640  0.00  0.00           C
ATOM    962  CG  ASN A 186      58.540  64.400  79.940  0.00  0.00           C
ATOM    963  ND2 ASN A 186      57.600  65.300  80.210  0.00  0.00           N
ATOM    964  OD1 ASN A 186      59.530  64.270  80.670  0.00  0.00           O
ATOM    965  N   ASN A 187      56.490  61.290  79.260  0.00  0.00           N
ATOM    966  CA  ASN A 187      55.310  60.900  80.040  0.00  0.00           C
ATOM    967  C   ASN A 187      55.550  59.470  80.520  0.00  0.00           C
ATOM    968  O   ASN A 187      55.240  59.160  81.670  0.00  0.00           O
ATOM    969  CB  ASN A 187      54.060  61.120  79.190  0.00  0.00           C
ATOM    970  CG  ASN A 187      53.970  62.550  78.640  0.00  0.00           C
ATOM    971  ND2 ASN A 187      53.290  62.710  77.510  0.00  0.00           N
ATOM    972  OD1 ASN A 187      54.440  63.540  79.190  0.00  0.00           O
ATOM    973  N   LEU A 188      56.190  58.580  79.770  0.00  0.00           N
ATOM    974  CA  LEU A 188      56.540  57.210  80.190  0.00  0.00           C
ATOM    975  C   LEU A 188      57.580  57.250  81.310  0.00  0.00           C
ATOM    976  O   LEU A 188      57.500  56.650  82.380  0.00  0.00           O
ATOM    977  CB  LEU A 188      56.760  56.330  78.960  0.00  0.00           C
ATOM    978  CG  LEU A 188      56.820  54.830  79.240  0.00  0.00           C
ATOM    979  CD1 LEU A 188      58.230  54.470  79.700  0.00  0.00           C
ATOM    980  CD2 LEU A 188      55.690  54.340  80.160  0.00  0.00           C
ATOM    981  N   ASN A 189      58.570  58.120  81.160  0.00  0.00           N
ATOM    982  CA  ASN A 189      59.600  58.230  82.190  0.00  0.00           C
ATOM    983  C   ASN A 189      59.090  58.880  83.480  0.00  0.00           C
ATOM    984  O   ASN A 189      59.580  58.680  84.600  0.00  0.00           O
ATOM    985  CB  ASN A 189      60.870  58.960  81.740  0.00  0.00           C
ATOM    986  CG  ASN A 189      62.100  58.520  82.530  0.00  0.00           C
ATOM    987  ND2 ASN A 189      62.240  58.990  83.770  0.00  0.00           N
ATOM    988  OD1 ASN A 189      62.840  57.610  82.140  0.00  0.00           O
ATOM    989  N   LYS A 190      58.020  59.660  83.330  0.00  0.00           N
ATOM    990  CA  LYS A 190      57.240  60.210  84.440  0.00  0.00           C
ATOM    991  C   LYS A 190      56.430  59.170  85.230  0.00  0.00           C
ATOM    992  O   LYS A 190      56.220  59.370  86.430  0.00  0.00           O
ATOM    993  CB  LYS A 190      56.450  61.420  83.930  0.00  0.00           C
ATOM    994  CG  LYS A 190      57.410  62.600  83.850  0.00  0.00           C
ATOM    995  CD  LYS A 190      57.620  63.210  85.240  0.00  0.00           C
ATOM    996  CE  LYS A 190      56.330  63.640  85.930  0.00  0.00           C
ATOM    997  NZ  LYS A 190      56.680  64.110  87.290  0.00  0.00           N
ATOM    998  N   PHE A 191      56.100  58.040  84.620  0.00  0.00           N
ATOM    999  CA  PHE A 191      55.560  56.880  85.350  0.00  0.00           C
ATOM   1000  C   PHE A 191      56.460  56.290  86.440  0.00  0.00           C
ATOM   1001  O   PHE A 191      55.970  55.730  87.420  0.00  0.00           O
ATOM   1002  CB  PHE A 191      55.060  55.940  84.250  0.00  0.00           C
ATOM   1003  CG  PHE A 191      55.440  54.490  84.560  0.00  0.00           C
ATOM   1004  CD1 PHE A 191      54.640  53.730  85.410  0.00  0.00           C
ATOM   1005  CD2 PHE A 191      56.540  53.850  84.000  0.00  0.00           C
ATOM   1006  CE1 PHE A 191      54.890  52.420  85.800  0.00  0.00           C
ATOM   1007  CE2 PHE A 191      56.870  52.570  84.430  0.00  0.00           C
ATOM   1008  CZ  PHE A 191      56.030  51.830  85.260  0.00  0.00           C
ATOM   1009  N   ASP A 192      57.770  56.370  86.220  0.00  0.00           N
ATOM   1010  CA  ASP A 192      58.800  55.880  87.150  0.00  0.00           C
ATOM   1011  C   ASP A 192      58.790  56.530  88.530  0.00  0.00           C
ATOM   1012  O   ASP A 192      58.950  55.850  89.540  0.00  0.00           O
ATOM   1013  CB  ASP A 192      60.130  56.220  86.480  0.00  0.00           C
ATOM   1014  CG  ASP A 192      61.360  55.690  87.210  0.00  0.00           C
ATOM   1015  OD1 ASP A 192      61.470  54.440  87.260  0.00  0.00           O
ATOM   1016  OD2 ASP A 192      62.190  56.520  87.640  0.00  0.00           O
ATOM   1017  N   GLU A 193      58.340  57.780  88.600  0.00  0.00           N
ATOM   1018  CA  GLU A 193      58.010  58.440  89.870  0.00  0.00           C
ATOM   1019  C   GLU A 193      56.910  57.790  90.710  0.00  0.00           C
ATOM   1020  O   GLU A 193      57.030  57.600  91.920  0.00  0.00           O
ATOM   1021  CB  GLU A 193      57.730  59.930  89.650  0.00  0.00           C
ATOM   1022  CG  GLU A 193      59.130  60.530  89.570  0.00  0.00           C
ATOM   1023  CD  GLU A 193      58.970  62.010  89.250  0.00  0.00           C
ATOM   1024  OE1 GLU A 193      59.180  62.280  88.040  0.00  0.00           O
ATOM   1025  OE2 GLU A 193      59.020  62.910  90.110  0.00  0.00           O
ATOM   1026  N   GLY A 194      56.050  57.050  90.010  0.00  0.00           N
ATOM   1027  CA  GLY A 194      55.000  56.180  90.560  0.00  0.00           C
ATOM   1028  C   GLY A 194      55.700  55.110  91.400  0.00  0.00           C
ATOM   1029  O   GLY A 194      55.530  55.260  92.610  0.00  0.00           O
ATOM   1030  N   LEU A 195      56.580  54.280  90.850  0.00  0.00           N
ATOM   1031  CA  LEU A 195      57.270  53.200  91.580  0.00  0.00           C
ATOM   1032  C   LEU A 195      58.180  53.800  92.650  0.00  0.00           C
ATOM   1033  O   LEU A 195      57.760  53.620  93.790  0.00  0.00           O
ATOM   1034  CB  LEU A 195      58.090  52.410  90.560  0.00  0.00           C
ATOM   1035  CG  LEU A 195      57.140  51.480  89.800  0.00  0.00           C
ATOM   1036  CD1 LEU A 195      57.610  51.460  88.340  0.00  0.00           C
ATOM   1037  CD2 LEU A 195      57.260  50.090  90.440  0.00  0.00           C
ATOM   1038  N   ALA A 196      59.110  54.690  92.330  0.00  0.00           N
ATOM   1039  CA  ALA A 196      59.990  55.330  93.320  0.00  0.00           C
ATOM   1040  C   ALA A 196      59.370  56.090  94.500  0.00  0.00           C
ATOM   1041  O   ALA A 196      59.970  56.120  95.570  0.00  0.00           O
ATOM   1042  CB  ALA A 196      60.960  56.200  92.530  0.00  0.00           C
ATOM   1043  N   LEU A 197      58.280  56.820  94.300  0.00  0.00           N
ATOM   1044  CA  LEU A 197      57.510  57.430  95.390  0.00  0.00           C
ATOM   1045  C   LEU A 197      56.310  56.660  95.930  0.00  0.00           C
ATOM   1046  O   LEU A 197      55.830  56.990  97.010  0.00  0.00           O
ATOM   1047  CB  LEU A 197      57.230  58.900  95.070  0.00  0.00           C
ATOM   1048  CG  LEU A 197      58.450  59.790  95.330  0.00  0.00           C
ATOM   1049  CD1 LEU A 197      59.440  59.680  94.170  0.00  0.00           C
ATOM   1050  CD2 LEU A 197      58.000  61.220  95.640  0.00  0.00           C
ATOM   1051  N   ALA A 198      55.830  55.580  95.310  0.00  0.00           N
ATOM   1052  CA  ALA A 198      54.930  54.620  95.960  0.00  0.00           C
ATOM   1053  C   ALA A 198      55.770  54.050  97.110  0.00  0.00           C
ATOM   1054  O   ALA A 198      55.300  54.150  98.240  0.00  0.00           O
ATOM   1055  CB  ALA A 198      54.430  53.490  95.060  0.00  0.00           C
ATOM   1056  N   HIS A 199      56.970  53.500  96.960  0.00  0.00           N
ATOM   1057  CA  HIS A 199      57.840  53.030  98.040  0.00  0.00           C
ATOM   1058  C   HIS A 199      58.180  54.080  99.100  0.00  0.00           C
ATOM   1059  O   HIS A 199      58.220  53.730 100.280  0.00  0.00           O
ATOM   1060  CB  HIS A 199      59.200  52.580  97.490  0.00  0.00           C
ATOM   1061  CG  HIS A 199      59.110  51.800  96.180  0.00  0.00           C
ATOM   1062  CD2 HIS A 199      60.000  52.090  95.240  0.00  0.00           C
ATOM   1063  ND1 HIS A 199      58.200  51.020  95.600  0.00  0.00           N
ATOM   1064  CE1 HIS A 199      58.630  50.740  94.370  0.00  0.00           C
ATOM   1065  NE2 HIS A 199      59.700  51.480  94.100  0.00  0.00           N
ATOM   1066  N   PHE A 200      58.240  55.340  98.690  0.00  0.00           N
ATOM   1067  CA  PHE A 200      58.350  56.530  99.540  0.00  0.00           C
ATOM   1068  C   PHE A 200      57.060  56.720 100.330  0.00  0.00           C
ATOM   1069  O   PHE A 200      57.210  57.020 101.510  0.00  0.00           O
ATOM   1070  CB  PHE A 200      58.690  57.830  98.800  0.00  0.00           C
ATOM   1071  CG  PHE A 200      59.030  58.970  99.750  0.00  0.00           C
ATOM   1072  CD1 PHE A 200      60.370  58.930 100.130  0.00  0.00           C
ATOM   1073  CD2 PHE A 200      58.210  60.080  99.920  0.00  0.00           C
ATOM   1074  CE1 PHE A 200      60.900  59.970 100.880  0.00  0.00           C
ATOM   1075  CE2 PHE A 200      58.770  61.150 100.630  0.00  0.00           C
ATOM   1076  CZ  PHE A 200      60.080  61.070 101.080  0.00  0.00           C
ATOM   1077  N   VAL A 201      55.880  56.790  99.710  0.00  0.00           N
ATOM   1078  CA  VAL A 201      54.630  56.710 100.480  0.00  0.00           C
ATOM   1079  C   VAL A 201      54.370  55.440 101.290  0.00  0.00           C
ATOM   1080  O   VAL A 201      54.100  55.500 102.490  0.00  0.00           O
ATOM   1081  CB  VAL A 201      53.440  57.080  99.600  0.00  0.00           C
ATOM   1082  CG1 VAL A 201      52.700  56.030  98.770  0.00  0.00           C
ATOM   1083  CG2 VAL A 201      52.460  57.790 100.540  0.00  0.00           C
ATOM   1084  N   TRP A 202      54.750  54.240 100.870  0.00  0.00           N
ATOM   1085  CA  TRP A 202      54.520  53.020 101.650  0.00  0.00           C
ATOM   1086  C   TRP A 202      55.200  52.980 103.030  0.00  0.00           C
ATOM   1087  O   TRP A 202      54.450  52.700 103.960  0.00  0.00           O
ATOM   1088  CB  TRP A 202      54.840  51.790 100.790  0.00  0.00           C
ATOM   1089  CG  TRP A 202      54.550  50.420 101.410  0.00  0.00           C
ATOM   1090  CD1 TRP A 202      55.430  49.730 102.140  0.00  0.00           C
ATOM   1091  CD2 TRP A 202      53.400  49.660 101.290  0.00  0.00           C
ATOM   1092  CE2 TRP A 202      53.630  48.460 101.960  0.00  0.00           C
ATOM   1093  CE3 TRP A 202      52.330  49.740 100.410  0.00  0.00           C
ATOM   1094  NE1 TRP A 202      54.850  48.590 102.490  0.00  0.00           N
ATOM   1095  CZ2 TRP A 202      52.780  47.380 101.750  0.00  0.00           C
ATOM   1096  CZ3 TRP A 202      51.560  48.620 100.100  0.00  0.00           C
ATOM   1097  CH2 TRP A 202      51.770  47.440 100.790  0.00  0.00           C
ATOM   1098  N   ILE A 203      56.430  53.450 103.170  0.00  0.00           N
ATOM   1099  CA  ILE A 203      57.010  53.710 104.500  0.00  0.00           C
ATOM   1100  C   ILE A 203      56.310  54.720 105.410  0.00  0.00           C
ATOM   1101  O   ILE A 203      56.220  54.440 106.600  0.00  0.00           O
ATOM   1102  CB  ILE A 203      58.520  53.900 104.670  0.00  0.00           C
ATOM   1103  CG1 ILE A 203      59.160  54.630 103.500  0.00  0.00           C
ATOM   1104  CG2 ILE A 203      59.110  52.490 104.830  0.00  0.00           C
ATOM   1105  CD  ILE A 203      60.610  55.120 103.620  0.00  0.00           C
ATOM   1106  N   ALA A 204      55.630  55.730 104.860  0.00  0.00           N
ATOM   1107  CA  ALA A 204      55.080  56.810 105.690  0.00  0.00           C
ATOM   1108  C   ALA A 204      53.740  56.410 106.310  0.00  0.00           C
ATOM   1109  O   ALA A 204      53.580  56.630 107.510  0.00  0.00           O
ATOM   1110  CB  ALA A 204      55.170  58.120 104.900  0.00  0.00           C
ATOM   1111  N   PRO A 205      52.800  55.880 105.530  0.00  0.00           N
ATOM   1112  CA  PRO A 205      51.740  55.040 106.090  0.00  0.00           C
ATOM   1113  C   PRO A 205      52.130  53.960 107.100  0.00  0.00           C
ATOM   1114  O   PRO A 205      51.380  53.620 108.010  0.00  0.00           O
ATOM   1115  CB  PRO A 205      50.920  54.740 104.830  0.00  0.00           C
ATOM   1116  CG  PRO A 205      50.850  56.130 104.190  0.00  0.00           C
ATOM   1117  CD  PRO A 205      52.260  56.660 104.410  0.00  0.00           C
ATOM   1118  N   LEU A 206      53.280  53.300 106.990  0.00  0.00           N
ATOM   1119  CA  LEU A 206      53.780  52.370 108.020  0.00  0.00           C
ATOM   1120  C   LEU A 206      54.280  53.060 109.290  0.00  0.00           C
ATOM   1121  O   LEU A 206      53.760  52.640 110.330  0.00  0.00           O
ATOM   1122  CB  LEU A 206      54.900  51.490 107.460  0.00  0.00           C
ATOM   1123  CG  LEU A 206      54.460  50.090 107.040  0.00  0.00           C
ATOM   1124  CD1 LEU A 206      53.740  49.330 108.160  0.00  0.00           C
ATOM   1125  CD2 LEU A 206      53.520  49.970 105.840  0.00  0.00           C
ATOM   1126  N   GLN A 207      54.940  54.210 109.250  0.00  0.00           N
ATOM   1127  CA  GLN A 207      55.070  55.100 110.410  0.00  0.00           C
ATOM   1128  C   GLN A 207      53.780  55.660 111.000  0.00  0.00           C
ATOM   1129  O   GLN A 207      53.510  55.310 112.160  0.00  0.00           O
ATOM   1130  CB  GLN A 207      56.090  56.150 109.980  0.00  0.00           C
ATOM   1131  CG  GLN A 207      57.480  56.080 110.620  0.00  0.00           C
ATOM   1132  CD  GLN A 207      58.320  57.260 110.120  0.00  0.00           C
ATOM   1133  NE2 GLN A 207      59.580  57.090 109.720  0.00  0.00           N
ATOM   1134  OE1 GLN A 207      57.880  58.400 110.050  0.00  0.00           O
ATOM   1135  N   VAL A 208      52.860  56.090 110.140  0.00  0.00           N
ATOM   1136  CA  VAL A 208      51.560  56.500 110.680  0.00  0.00           C
ATOM   1137  C   VAL A 208      50.780  55.360 111.330  0.00  0.00           C
ATOM   1138  O   VAL A 208      50.170  55.570 112.380  0.00  0.00           O
ATOM   1139  CB  VAL A 208      50.850  57.240 109.540  0.00  0.00           C
ATOM   1140  CG1 VAL A 208      49.340  57.320 109.800  0.00  0.00           C
ATOM   1141  CG2 VAL A 208      51.250  58.710 109.650  0.00  0.00           C
ATOM   1142  N   ALA A 209      50.740  54.180 110.710  0.00  0.00           N
ATOM   1143  CA  ALA A 209      50.230  52.990 111.400  0.00  0.00           C
ATOM   1144  C   ALA A 209      50.720  52.610 112.800  0.00  0.00           C
ATOM   1145  O   ALA A 209      49.950  52.040 113.570  0.00  0.00           O
ATOM   1146  CB  ALA A 209      50.270  51.790 110.450  0.00  0.00           C
ATOM   1147  N   LEU A 210      52.040  52.760 112.930  0.00  0.00           N
ATOM   1148  CA  LEU A 210      52.730  52.420 114.180  0.00  0.00           C
ATOM   1149  C   LEU A 210      52.310  53.490 115.190  0.00  0.00           C
ATOM   1150  O   LEU A 210      51.920  53.110 116.290  0.00  0.00           O
ATOM   1151  CB  LEU A 210      54.210  52.460 113.780  0.00  0.00           C
ATOM   1152  CG  LEU A 210      55.230  52.410 114.920  0.00  0.00           C
ATOM   1153  CD1 LEU A 210      55.600  50.980 115.310  0.00  0.00           C
ATOM   1154  CD2 LEU A 210      56.500  53.160 114.530  0.00  0.00           C
ATOM   1155  N   LEU A 211      52.290  54.740 114.740  0.00  0.00           N
ATOM   1156  CA  LEU A 211      51.820  55.880 115.550  0.00  0.00           C
ATOM   1157  C   LEU A 211      50.360  55.710 115.980  0.00  0.00           C
ATOM   1158  O   LEU A 211      50.080  55.710 117.170  0.00  0.00           O
ATOM   1159  CB  LEU A 211      52.070  57.160 114.760  0.00  0.00           C
ATOM   1160  CG  LEU A 211      53.500  57.490 114.320  0.00  0.00           C
ATOM   1161  CD1 LEU A 211      53.510  58.690 113.370  0.00  0.00           C
ATOM   1162  CD2 LEU A 211      54.350  57.850 115.540  0.00  0.00           C
ATOM   1163  N   MET A 212      49.410  55.390 115.110  0.00  0.00           N
ATOM   1164  CA  MET A 212      48.040  55.150 115.570  0.00  0.00           C
ATOM   1165  C   MET A 212      47.810  53.940 116.480  0.00  0.00           C
ATOM   1166  O   MET A 212      46.840  53.850 117.230  0.00  0.00           O
ATOM   1167  CB  MET A 212      47.130  55.270 114.340  0.00  0.00           C
ATOM   1168  CG  MET A 212      47.000  56.620 113.630  0.00  0.00           C
ATOM   1169  SD  MET A 212      46.470  57.820 114.900  0.00  0.00           S
ATOM   1170  CE  MET A 212      44.810  57.250 115.230  0.00  0.00           C
ATOM   1171  N   GLY A 213      48.590  52.890 116.230  0.00  0.00           N
ATOM   1172  CA  GLY A 213      48.740  51.760 117.160  0.00  0.00           C
ATOM   1173  C   GLY A 213      49.190  52.150 118.570  0.00  0.00           C
ATOM   1174  O   GLY A 213      48.660  51.570 119.520  0.00  0.00           O
ATOM   1175  N   LEU A 214      50.300  52.880 118.540  0.00  0.00           N
ATOM   1176  CA  LEU A 214      50.850  53.390 119.810  0.00  0.00           C
ATOM   1177  C   LEU A 214      49.920  54.300 120.620  0.00  0.00           C
ATOM   1178  O   LEU A 214      50.000  54.240 121.850  0.00  0.00           O
ATOM   1179  CB  LEU A 214      52.160  54.160 119.590  0.00  0.00           C
ATOM   1180  CG  LEU A 214      53.300  53.240 119.160  0.00  0.00           C
ATOM   1181  CD1 LEU A 214      54.380  54.210 118.680  0.00  0.00           C
ATOM   1182  CD2 LEU A 214      53.880  52.500 120.360  0.00  0.00           C
ATOM   1183  N   ILE A 215      49.080  55.060 119.930  0.00  0.00           N
ATOM   1184  CA  ILE A 215      48.150  55.950 120.650  0.00  0.00           C
ATOM   1185  C   ILE A 215      46.910  55.230 121.190  0.00  0.00           C
ATOM   1186  O   ILE A 215      46.510  55.320 122.350  0.00  0.00           O
ATOM   1187  CB  ILE A 215      47.730  57.090 119.730  0.00  0.00           C
ATOM   1188  CG1 ILE A 215      48.970  57.780 119.160  0.00  0.00           C
ATOM   1189  CG2 ILE A 215      46.700  58.030 120.360  0.00  0.00           C
ATOM   1190  CD  ILE A 215      48.630  58.910 118.190  0.00  0.00           C
ATOM   1191  N   TRP A 216      46.370  54.240 120.480  0.00  0.00           N
ATOM   1192  CA  TRP A 216      45.360  53.310 121.010  0.00  0.00           C
ATOM   1193  C   TRP A 216      45.760  52.550 122.280  0.00  0.00           C
ATOM   1194  O   TRP A 216      45.010  52.520 123.250  0.00  0.00           O
ATOM   1195  CB  TRP A 216      44.980  52.330 119.900  0.00  0.00           C
ATOM   1196  CG  TRP A 216      43.860  51.410 120.400  0.00  0.00           C
ATOM   1197  CD1 TRP A 216      42.580  51.770 120.460  0.00  0.00           C
ATOM   1198  CD2 TRP A 216      43.940  50.070 120.750  0.00  0.00           C
ATOM   1199  CE2 TRP A 216      42.650  49.680 121.070  0.00  0.00           C
ATOM   1200  CE3 TRP A 216      44.990  49.150 120.860  0.00  0.00           C
ATOM   1201  NE1 TRP A 216      41.850  50.720 120.810  0.00  0.00           N
ATOM   1202  CZ2 TRP A 216      42.330  48.440 121.610  0.00  0.00           C
ATOM   1203  CZ3 TRP A 216      44.690  47.910 121.410  0.00  0.00           C
ATOM   1204  CH2 TRP A 216      43.400  47.570 121.810  0.00  0.00           C
ATOM   1205  N   GLU A 217      47.040  52.220 122.280  0.00  0.00           N
ATOM   1206  CA  GLU A 217      47.660  51.650 123.490  0.00  0.00           C
ATOM   1207  C   GLU A 217      47.560  52.570 124.720  0.00  0.00           C
ATOM   1208  O   GLU A 217      47.200  52.170 125.820  0.00  0.00           O
ATOM   1209  CB  GLU A 217      49.060  51.150 123.150  0.00  0.00           C
ATOM   1210  CG  GLU A 217      49.610  50.080 124.100  0.00  0.00           C
ATOM   1211  CD  GLU A 217      50.330  50.700 125.300  0.00  0.00           C
ATOM   1212  OE1 GLU A 217      50.980  51.730 125.040  0.00  0.00           O
ATOM   1213  OE2 GLU A 217      50.330  50.210 126.450  0.00  0.00           O
ATOM   1214  N   LEU A 218      47.970  53.820 124.540  0.00  0.00           N
ATOM   1215  CA  LEU A 218      47.770  54.940 125.480  0.00  0.00           C
ATOM   1216  C   LEU A 218      46.320  55.230 125.880  0.00  0.00           C
ATOM   1217  O   LEU A 218      46.040  55.060 127.060  0.00  0.00           O
ATOM   1218  CB  LEU A 218      48.360  56.290 125.060  0.00  0.00           C
ATOM   1219  CG  LEU A 218      49.840  56.060 124.780  0.00  0.00           C
ATOM   1220  CD1 LEU A 218      50.430  57.290 124.090  0.00  0.00           C
ATOM   1221  CD2 LEU A 218      50.780  55.680 125.920  0.00  0.00           C
ATOM   1222  N   LEU A 219      45.490  55.460 124.870  0.00  0.00           N
ATOM   1223  CA  LEU A 219      44.040  55.570 125.100  0.00  0.00           C
ATOM   1224  C   LEU A 219      43.320  55.780 123.770  0.00  0.00           C
ATOM   1225  O   LEU A 219      43.500  56.770 123.070  0.00  0.00           O
ATOM   1226  CB  LEU A 219      43.730  56.640 126.150  0.00  0.00           C
ATOM   1227  CG  LEU A 219      42.330  56.580 126.750  0.00  0.00           C
ATOM   1228  CD1 LEU A 219      42.120  55.340 127.640  0.00  0.00           C
ATOM   1229  CD2 LEU A 219      42.150  57.850 127.580  0.00  0.00           C
ATOM   1230  N   GLN A 220      42.250  54.990 123.620  0.00  0.00           N
ATOM   1231  CA  GLN A 220      41.240  54.950 122.560  0.00  0.00           C
ATOM   1232  C   GLN A 220      40.360  56.210 122.470  0.00  0.00           C
ATOM   1233  O   GLN A 220      40.060  56.670 121.370  0.00  0.00           O
ATOM   1234  CB  GLN A 220      40.440  53.650 122.520  0.00  0.00           C
ATOM   1235  CG  GLN A 220      39.350  53.500 121.460  0.00  0.00           C
ATOM   1236  CD  GLN A 220      38.790  52.070 121.520  0.00  0.00           C
ATOM   1237  NE2 GLN A 220      37.470  51.930 121.590  0.00  0.00           N
ATOM   1238  OE1 GLN A 220      39.460  51.040 121.460  0.00  0.00           O
ATOM   1239  N   ALA A 221      39.860  56.750 123.570  0.00  0.00           N
ATOM   1240  CA  ALA A 221      39.340  58.120 123.470  0.00  0.00           C
ATOM   1241  C   ALA A 221      40.140  59.240 122.800  0.00  0.00           C
ATOM   1242  O   ALA A 221      39.670  59.770 121.800  0.00  0.00           O
ATOM   1243  CB  ALA A 221      38.920  58.550 124.880  0.00  0.00           C
ATOM   1244  N   SER A 222      41.400  59.410 123.210  0.00  0.00           N
ATOM   1245  CA  SER A 222      42.250  60.440 122.600  0.00  0.00           C
ATOM   1246  C   SER A 222      42.550  60.230 121.120  0.00  0.00           C
ATOM   1247  O   SER A 222      42.790  61.080 120.260  0.00  0.00           O
ATOM   1248  CB  SER A 222      43.630  60.570 123.240  0.00  0.00           C
ATOM   1249  OG  SER A 222      44.340  59.370 123.540  0.00  0.00           O
ATOM   1250  N   ALA A 223      42.610  58.940 120.800  0.00  0.00           N
ATOM   1251  CA  ALA A 223      42.730  58.460 119.420  0.00  0.00           C
ATOM   1252  C   ALA A 223      41.600  58.940 118.490  0.00  0.00           C
ATOM   1253  O   ALA A 223      41.860  59.390 117.380  0.00  0.00           O
ATOM   1254  CB  ALA A 223      42.760  56.940 119.310  0.00  0.00           C
ATOM   1255  N   PHE A 224      40.410  59.020 119.070  0.00  0.00           N
ATOM   1256  CA  PHE A 224      39.170  59.430 118.380  0.00  0.00           C
ATOM   1257  C   PHE A 224      39.280  60.760 117.640  0.00  0.00           C
ATOM   1258  O   PHE A 224      39.160  60.760 116.420  0.00  0.00           O
ATOM   1259  CB  PHE A 224      37.910  59.160 119.200  0.00  0.00           C
ATOM   1260  CG  PHE A 224      37.460  57.710 119.050  0.00  0.00           C
ATOM   1261  CD1 PHE A 224      36.770  57.160 120.130  0.00  0.00           C
ATOM   1262  CD2 PHE A 224      37.470  57.080 117.810  0.00  0.00           C
ATOM   1263  CE1 PHE A 224      36.140  55.930 120.040  0.00  0.00           C
ATOM   1264  CE2 PHE A 224      36.750  55.890 117.710  0.00  0.00           C
ATOM   1265  CZ  PHE A 224      36.090  55.320 118.790  0.00  0.00           C
ATOM   1266  N   CYS A 225      39.820  61.780 118.300  0.00  0.00           N
ATOM   1267  CA  CYS A 225      40.200  63.040 117.640  0.00  0.00           C
ATOM   1268  C   CYS A 225      41.340  63.110 116.630  0.00  0.00           C
ATOM   1269  O   CYS A 225      41.180  63.810 115.640  0.00  0.00           O
ATOM   1270  CB  CYS A 225      40.470  64.120 118.690  0.00  0.00           C
ATOM   1271  SG  CYS A 225      41.470  63.680 120.160  0.00  0.00           S
ATOM   1272  N   GLY A 226      42.470  62.450 116.880  0.00  0.00           N
ATOM   1273  CA  GLY A 226      43.500  62.250 115.850  0.00  0.00           C
ATOM   1274  C   GLY A 226      43.030  61.530 114.590  0.00  0.00           C
ATOM   1275  O   GLY A 226      43.040  62.200 113.550  0.00  0.00           O
ATOM   1276  N   LEU A 227      42.140  60.550 114.740  0.00  0.00           N
ATOM   1277  CA  LEU A 227      41.630  59.800 113.580  0.00  0.00           C
ATOM   1278  C   LEU A 227      40.650  60.570 112.690  0.00  0.00           C
ATOM   1279  O   LEU A 227      40.750  60.570 111.470  0.00  0.00           O
ATOM   1280  CB  LEU A 227      40.970  58.550 114.150  0.00  0.00           C
ATOM   1281  CG  LEU A 227      40.610  57.550 113.050  0.00  0.00           C
ATOM   1282  CD1 LEU A 227      41.860  56.700 112.800  0.00  0.00           C
ATOM   1283  CD2 LEU A 227      39.580  56.530 113.530  0.00  0.00           C
ATOM   1284  N   GLY A 228      39.840  61.370 113.380  0.00  0.00           N
ATOM   1285  CA  GLY A 228      38.700  62.170 112.900  0.00  0.00           C
ATOM   1286  C   GLY A 228      39.270  63.250 111.980  0.00  0.00           C
ATOM   1287  O   GLY A 228      38.700  63.580 110.940  0.00  0.00           O
ATOM   1288  N   PHE A 229      40.360  63.850 112.430  0.00  0.00           N
ATOM   1289  CA  PHE A 229      41.160  64.700 111.540  0.00  0.00           C
ATOM   1290  C   PHE A 229      41.980  64.190 110.350  0.00  0.00           C
ATOM   1291  O   PHE A 229      42.200  65.010 109.460  0.00  0.00           O
ATOM   1292  CB  PHE A 229      41.820  65.870 112.290  0.00  0.00           C
ATOM   1293  CG  PHE A 229      40.770  66.940 112.550  0.00  0.00           C
ATOM   1294  CD1 PHE A 229      40.300  67.080 113.850  0.00  0.00           C
ATOM   1295  CD2 PHE A 229      40.250  67.730 111.520  0.00  0.00           C
ATOM   1296  CE1 PHE A 229      39.320  68.010 114.160  0.00  0.00           C
ATOM   1297  CE2 PHE A 229      39.230  68.630 111.810  0.00  0.00           C
ATOM   1298  CZ  PHE A 229      38.820  68.800 113.130  0.00  0.00           C
ATOM   1299  N   LEU A 230      42.320  62.910 110.380  0.00  0.00           N
ATOM   1300  CA  LEU A 230      42.880  62.130 109.260  0.00  0.00           C
ATOM   1301  C   LEU A 230      41.820  61.780 108.220  0.00  0.00           C
ATOM   1302  O   LEU A 230      42.150  61.920 107.040  0.00  0.00           O
ATOM   1303  CB  LEU A 230      43.430  60.750 109.620  0.00  0.00           C
ATOM   1304  CG  LEU A 230      44.740  60.860 110.400  0.00  0.00           C
ATOM   1305  CD1 LEU A 230      45.270  59.460 110.700  0.00  0.00           C
ATOM   1306  CD2 LEU A 230      45.850  61.730 109.810  0.00  0.00           C
ATOM   1307  N   ILE A 231      40.570  61.660 108.640  0.00  0.00           N
ATOM   1308  CA  ILE A 231      39.450  61.600 107.680  0.00  0.00           C
ATOM   1309  C   ILE A 231      39.250  62.830 106.790  0.00  0.00           C
ATOM   1310  O   ILE A 231      39.000  62.700 105.590  0.00  0.00           O
ATOM   1311  CB  ILE A 231      38.200  61.110 108.420  0.00  0.00           C
ATOM   1312  CG1 ILE A 231      38.390  59.820 109.210  0.00  0.00           C
ATOM   1313  CG2 ILE A 231      36.890  61.150 107.620  0.00  0.00           C
ATOM   1314  CD  ILE A 231      37.220  59.300 110.050  0.00  0.00           C
ATOM   1315  N   VAL A 232      39.310  63.950 107.490  0.00  0.00           N
ATOM   1316  CA  VAL A 232      39.320  65.240 106.780  0.00  0.00           C
ATOM   1317  C   VAL A 232      40.440  65.470 105.770  0.00  0.00           C
ATOM   1318  O   VAL A 232      40.100  65.790 104.630  0.00  0.00           O
ATOM   1319  CB  VAL A 232      39.070  66.390 107.770  0.00  0.00           C
ATOM   1320  CG1 VAL A 232      39.410  67.780 107.240  0.00  0.00           C
ATOM   1321  CG2 VAL A 232      37.670  66.360 108.380  0.00  0.00           C
ATOM   1322  N   LEU A 233      41.690  65.270 106.180  0.00  0.00           N
ATOM   1323  CA  LEU A 233      42.920  65.170 105.400  0.00  0.00           C
ATOM   1324  C   LEU A 233      42.860  64.320 104.120  0.00  0.00           C
ATOM   1325  O   LEU A 233      42.800  64.870 103.020  0.00  0.00           O
ATOM   1326  CB  LEU A 233      44.080  64.660 106.270  0.00  0.00           C
ATOM   1327  CG  LEU A 233      44.780  65.770 107.060  0.00  0.00           C
ATOM   1328  CD1 LEU A 233      45.480  65.100 108.240  0.00  0.00           C
ATOM   1329  CD2 LEU A 233      45.780  66.590 106.250  0.00  0.00           C
ATOM   1330  N   ALA A 234      42.380  63.100 104.280  0.00  0.00           N
ATOM   1331  CA  ALA A 234      42.230  62.070 103.240  0.00  0.00           C
ATOM   1332  C   ALA A 234      41.180  62.540 102.230  0.00  0.00           C
ATOM   1333  O   ALA A 234      41.500  62.620 101.040  0.00  0.00           O
ATOM   1334  CB  ALA A 234      41.800  60.760 103.890  0.00  0.00           C
ATOM   1335  N   LEU A 235      40.090  63.080 102.760  0.00  0.00           N
ATOM   1336  CA  LEU A 235      39.060  63.540 101.810  0.00  0.00           C
ATOM   1337  C   LEU A 235      39.210  64.860 101.060  0.00  0.00           C
ATOM   1338  O   LEU A 235      38.970  64.880  99.850  0.00  0.00           O
ATOM   1339  CB  LEU A 235      37.610  63.510 102.290  0.00  0.00           C
ATOM   1340  CG  LEU A 235      36.940  62.140 102.190  0.00  0.00           C
ATOM   1341  CD1 LEU A 235      35.690  62.040 103.060  0.00  0.00           C
ATOM   1342  CD2 LEU A 235      36.640  61.780 100.730  0.00  0.00           C
ATOM   1343  N   PHE A 236      39.880  65.740 101.800  0.00  0.00           N
ATOM   1344  CA  PHE A 236      40.230  67.040 101.200  0.00  0.00           C
ATOM   1345  C   PHE A 236      41.280  66.830 100.110  0.00  0.00           C
ATOM   1346  O   PHE A 236      41.050  67.240  98.980  0.00  0.00           O
ATOM   1347  CB  PHE A 236      40.890  67.980 102.200  0.00  0.00           C
ATOM   1348  CG  PHE A 236      40.920  69.470 101.880  0.00  0.00           C
ATOM   1349  CD1 PHE A 236      40.250  70.090 100.830  0.00  0.00           C
ATOM   1350  CD2 PHE A 236      41.630  70.200 102.830  0.00  0.00           C
ATOM   1351  CE1 PHE A 236      40.300  71.470 100.710  0.00  0.00           C
ATOM   1352  CE2 PHE A 236      41.650  71.580 102.680  0.00  0.00           C
ATOM   1353  CZ  PHE A 236      41.030  72.230 101.620  0.00  0.00           C
ATOM   1354  N   GLN A 237      42.230  65.920 100.310  0.00  0.00           N
ATOM   1355  CA  GLN A 237      43.170  65.350  99.340  0.00  0.00           C
ATOM   1356  C   GLN A 237      42.540  64.710  98.110  0.00  0.00           C
ATOM   1357  O   GLN A 237      42.900  65.090  97.000  0.00  0.00           O
ATOM   1358  CB  GLN A 237      44.120  64.380 100.050  0.00  0.00           C
ATOM   1359  CG  GLN A 237      45.370  63.900  99.330  0.00  0.00           C
ATOM   1360  CD  GLN A 237      45.240  63.260  97.940  0.00  0.00           C
ATOM   1361  NE2 GLN A 237      44.490  62.170  97.850  0.00  0.00           N
ATOM   1362  OE1 GLN A 237      45.820  63.700  96.950  0.00  0.00           O
ATOM   1363  N   ALA A 238      41.510  63.890  98.300  0.00  0.00           N
ATOM   1364  CA  ALA A 238      40.690  63.330  97.210  0.00  0.00           C
ATOM   1365  C   ALA A 238      40.010  64.340  96.290  0.00  0.00           C
ATOM   1366  O   ALA A 238      40.130  64.180  95.080  0.00  0.00           O
ATOM   1367  CB  ALA A 238      39.600  62.490  97.880  0.00  0.00           C
ATOM   1368  N   GLY A 239      39.400  65.370  96.870  0.00  0.00           N
ATOM   1369  CA  GLY A 239      38.800  66.390  95.990  0.00  0.00           C
ATOM   1370  C   GLY A 239      39.830  67.150  95.150  0.00  0.00           C
ATOM   1371  O   GLY A 239      39.510  67.540  94.030  0.00  0.00           O
ATOM   1372  N   LEU A 240      40.900  67.480  95.870  0.00  0.00           N
ATOM   1373  CA  LEU A 240      42.020  68.290  95.340  0.00  0.00           C
ATOM   1374  C   LEU A 240      42.820  67.550  94.270  0.00  0.00           C
ATOM   1375  O   LEU A 240      43.150  68.210  93.280  0.00  0.00           O
ATOM   1376  CB  LEU A 240      42.920  68.840  96.450  0.00  0.00           C
ATOM   1377  CG  LEU A 240      42.280  69.680  97.560  0.00  0.00           C
ATOM   1378  CD1 LEU A 240      43.210  69.740  98.770  0.00  0.00           C
ATOM   1379  CD2 LEU A 240      41.690  71.040  97.200  0.00  0.00           C
ATOM   1380  N   GLY A 241      42.750  66.220  94.270  0.00  0.00           N
ATOM   1381  CA  GLY A 241      43.490  65.370  93.330  0.00  0.00           C
ATOM   1382  C   GLY A 241      43.040  65.370  91.870  0.00  0.00           C
ATOM   1383  O   GLY A 241      43.790  65.610  90.930  0.00  0.00           O
ATOM   1384  N   ARG A 242      41.710  65.340  91.740  0.00  0.00           N
ATOM   1385  CA  ARG A 242      41.020  65.240  90.450  0.00  0.00           C
ATOM   1386  C   ARG A 242      41.410  66.410  89.550  0.00  0.00           C
ATOM   1387  O   ARG A 242      42.070  66.310  88.510  0.00  0.00           O
ATOM   1388  CB  ARG A 242      39.530  65.040  90.710  0.00  0.00           C
ATOM   1389  CG  ARG A 242      38.640  64.880  89.470  0.00  0.00           C
ATOM   1390  CD  ARG A 242      37.260  64.360  89.860  0.00  0.00           C
ATOM   1391  NE  ARG A 242      36.370  64.460  88.690  0.00  0.00           N
ATOM   1392  CZ  ARG A 242      35.040  64.280  88.800  0.00  0.00           C
ATOM   1393  NH1 ARG A 242      34.520  64.010  90.000  0.00  0.00           N
ATOM   1394  NH2 ARG A 242      34.400  64.140  87.630  0.00  0.00           N
ATOM   1395  N   MET A 243      41.490  67.590  90.160  0.00  0.00           N
ATOM   1396  CA  MET A 243      41.810  68.870  89.510  0.00  0.00           C
ATOM   1397  C   MET A 243      43.280  69.080  89.120  0.00  0.00           C
ATOM   1398  O   MET A 243      43.580  69.730  88.120  0.00  0.00           O
ATOM   1399  CB  MET A 243      41.120  70.130  90.020  0.00  0.00           C
ATOM   1400  CG  MET A 243      41.280  70.620  91.460  0.00  0.00           C
ATOM   1401  SD  MET A 243      42.920  71.300  91.900  0.00  0.00           S
ATOM   1402  CE  MET A 243      42.540  72.280  93.340  0.00  0.00           C
ATOM   1403  N   MET A 244      44.150  68.620  90.010  0.00  0.00           N
ATOM   1404  CA  MET A 244      45.590  68.500  89.770  0.00  0.00           C
ATOM   1405  C   MET A 244      46.070  67.530  88.690  0.00  0.00           C
ATOM   1406  O   MET A 244      46.840  68.000  87.860  0.00  0.00           O
ATOM   1407  CB  MET A 244      46.260  68.230  91.120  0.00  0.00           C
ATOM   1408  CG  MET A 244      47.370  69.250  91.420  0.00  0.00           C
ATOM   1409  SD  MET A 244      48.880  69.150  90.400  0.00  0.00           S
ATOM   1410  CE  MET A 244      49.240  67.470  90.880  0.00  0.00           C
ATOM   1411  N   MET A 245      45.400  66.400  88.500  0.00  0.00           N
ATOM   1412  CA  MET A 245      45.650  65.420  87.430  0.00  0.00           C
ATOM   1413  C   MET A 245      45.350  66.170  86.120  0.00  0.00           C
ATOM   1414  O   MET A 245      46.240  66.150  85.280  0.00  0.00           O
ATOM   1415  CB  MET A 245      44.690  64.250  87.610  0.00  0.00           C
ATOM   1416  CG  MET A 245      44.910  63.090  86.640  0.00  0.00           C
ATOM   1417  SD  MET A 245      43.340  62.300  86.150  0.00  0.00           S
ATOM   1418  CE  MET A 245      43.840  60.750  85.440  0.00  0.00           C
ATOM   1419  N   LYS A 246      44.270  66.950  86.080  0.00  0.00           N
ATOM   1420  CA  LYS A 246      43.890  67.670  84.860  0.00  0.00           C
ATOM   1421  C   LYS A 246      44.890  68.770  84.480  0.00  0.00           C
ATOM   1422  O   LYS A 246      45.330  68.810  83.340  0.00  0.00           O
ATOM   1423  CB  LYS A 246      42.470  68.210  85.010  0.00  0.00           C
ATOM   1424  CG  LYS A 246      41.400  67.180  85.350  0.00  0.00           C
ATOM   1425  CD  LYS A 246      40.030  67.650  84.860  0.00  0.00           C
ATOM   1426  CE  LYS A 246      39.940  67.650  83.330  0.00  0.00           C
ATOM   1427  NZ  LYS A 246      40.340  66.450  82.590  0.00  0.00           N
ATOM   1428  N   TYR A 247      45.280  69.630  85.420  0.00  0.00           N
ATOM   1429  CA  TYR A 247      46.350  70.580  85.070  0.00  0.00           C
ATOM   1430  C   TYR A 247      47.750  70.000  84.830  0.00  0.00           C
ATOM   1431  O   TYR A 247      48.500  70.550  84.030  0.00  0.00           O
ATOM   1432  CB  TYR A 247      46.330  71.810  85.970  0.00  0.00           C
ATOM   1433  CG  TYR A 247      45.090  72.690  85.760  0.00  0.00           C
ATOM   1434  CD1 TYR A 247      44.980  73.530  84.660  0.00  0.00           C
ATOM   1435  CD2 TYR A 247      44.070  72.630  86.700  0.00  0.00           C
ATOM   1436  CE1 TYR A 247      43.780  74.210  84.510  0.00  0.00           C
ATOM   1437  CE2 TYR A 247      42.870  73.310  86.510  0.00  0.00           C
ATOM   1438  CZ  TYR A 247      42.710  74.150  85.410  0.00  0.00           C
ATOM   1439  OH  TYR A 247      41.610  74.930  85.200  0.00  0.00           O
ATOM   1440  N   ARG A 248      48.040  68.850  85.440  0.00  0.00           N
ATOM   1441  CA  ARG A 248      49.260  68.080  85.130  0.00  0.00           C
ATOM   1442  C   ARG A 248      49.220  67.430  83.740  0.00  0.00           C
ATOM   1443  O   ARG A 248      50.170  67.560  82.980  0.00  0.00           O
ATOM   1444  CB  ARG A 248      49.540  67.010  86.180  0.00  0.00           C
ATOM   1445  CG  ARG A 248      50.040  67.640  87.480  0.00  0.00           C
ATOM   1446  CD  ARG A 248      51.160  68.680  87.360  0.00  0.00           C
ATOM   1447  NE  ARG A 248      51.480  69.310  88.640  0.00  0.00           N
ATOM   1448  CZ  ARG A 248      52.650  69.880  88.940  0.00  0.00           C
ATOM   1449  NH1 ARG A 248      53.650  69.870  88.050  0.00  0.00           N
ATOM   1450  NH2 ARG A 248      52.770  70.720  89.980  0.00  0.00           N
ATOM   1451  N   ASP A 249      48.070  66.860  83.370  0.00  0.00           N
ATOM   1452  CA  ASP A 249      47.790  66.370  82.010  0.00  0.00           C
ATOM   1453  C   ASP A 249      47.890  67.450  80.940  0.00  0.00           C
ATOM   1454  O   ASP A 249      48.670  67.180  80.030  0.00  0.00           O
ATOM   1455  CB  ASP A 249      46.370  65.790  82.060  0.00  0.00           C
ATOM   1456  CG  ASP A 249      45.770  65.360  80.720  0.00  0.00           C
ATOM   1457  OD1 ASP A 249      45.300  66.250  79.970  0.00  0.00           O
ATOM   1458  OD2 ASP A 249      45.550  64.140  80.530  0.00  0.00           O
ATOM   1459  N   GLN A 250      47.210  68.600  81.000  0.00  0.00           N
ATOM   1460  CA  GLN A 250      47.440  69.800  80.190  0.00  0.00           C
ATOM   1461  C   GLN A 250      48.830  70.420  80.110  0.00  0.00           C
ATOM   1462  O   GLN A 250      49.230  70.760  78.990  0.00  0.00           O
ATOM   1463  CB  GLN A 250      46.370  70.800  80.650  0.00  0.00           C
ATOM   1464  CG  GLN A 250      45.020  70.590  79.970  0.00  0.00           C
ATOM   1465  CD  GLN A 250      43.970  71.320  80.820  0.00  0.00           C
ATOM   1466  NE2 GLN A 250      43.270  70.590  81.680  0.00  0.00           N
ATOM   1467  OE1 GLN A 250      43.640  72.450  80.450  0.00  0.00           O
ATOM   1468  N   ARG A 251      49.590  70.390  81.200  0.00  0.00           N
ATOM   1469  CA  ARG A 251      50.990  70.830  81.160  0.00  0.00           C
ATOM   1470  C   ARG A 251      51.800  69.900  80.240  0.00  0.00           C
ATOM   1471  O   ARG A 251      52.480  70.370  79.330  0.00  0.00           O
ATOM   1472  CB  ARG A 251      51.630  70.730  82.550  0.00  0.00           C
ATOM   1473  CG  ARG A 251      53.070  71.250  82.540  0.00  0.00           C
ATOM   1474  CD  ARG A 251      53.750  70.850  83.860  0.00  0.00           C
ATOM   1475  NE  ARG A 251      55.190  71.070  83.670  0.00  0.00           N
ATOM   1476  CZ  ARG A 251      56.270  70.370  84.050  0.00  0.00           C
ATOM   1477  NH1 ARG A 251      56.030  69.230  84.700  0.00  0.00           N
ATOM   1478  NH2 ARG A 251      57.520  70.720  83.730  0.00  0.00           N
ATOM   1479  N   ALA A 252      51.850  68.600  80.520  0.00  0.00           N
ATOM   1480  CA  ALA A 252      52.440  67.610  79.610  0.00  0.00           C
ATOM   1481  C   ALA A 252      52.030  67.530  78.140  0.00  0.00           C
ATOM   1482  O   ALA A 252      52.840  67.310  77.240  0.00  0.00           O
ATOM   1483  CB  ALA A 252      52.420  66.200  80.200  0.00  0.00           C
ATOM   1484  N   GLY A 253      50.770  67.900  77.900  0.00  0.00           N
ATOM   1485  CA  GLY A 253      50.370  68.260  76.540  0.00  0.00           C
ATOM   1486  C   GLY A 253      51.140  69.450  75.950  0.00  0.00           C
ATOM   1487  O   GLY A 253      51.700  69.340  74.860  0.00  0.00           O
ATOM   1488  N   LYS A 254      51.320  70.580  76.610  0.00  0.00           N
ATOM   1489  CA  LYS A 254      52.100  71.710  76.080  0.00  0.00           C
ATOM   1490  C   LYS A 254      53.620  71.570  76.000  0.00  0.00           C
ATOM   1491  O   LYS A 254      54.260  72.050  75.070  0.00  0.00           O
ATOM   1492  CB  LYS A 254      51.700  72.960  76.880  0.00  0.00           C
ATOM   1493  CG  LYS A 254      50.320  73.430  76.420  0.00  0.00           C
ATOM   1494  CD  LYS A 254      50.090  73.660  74.930  0.00  0.00           C
ATOM   1495  CE  LYS A 254      48.610  73.680  74.550  0.00  0.00           C
ATOM   1496  NZ  LYS A 254      48.470  73.890  73.110  0.00  0.00           N
ATOM   1497  N   ILE A 255      54.190  70.710  76.840  0.00  0.00           N
ATOM   1498  CA  ILE A 255      55.560  70.210  76.670  0.00  0.00           C
ATOM   1499  C   ILE A 255      55.620  69.440  75.350  0.00  0.00           C
ATOM   1500  O   ILE A 255      56.540  69.680  74.560  0.00  0.00           O
ATOM   1501  CB  ILE A 255      56.000  69.380  77.880  0.00  0.00           C
ATOM   1502  CG1 ILE A 255      55.980  70.280  79.110  0.00  0.00           C
ATOM   1503  CG2 ILE A 255      57.380  68.750  77.690  0.00  0.00           C
ATOM   1504  CD  ILE A 255      56.370  69.530  80.380  0.00  0.00           C
ATOM   1505  N   SER A 256      54.650  68.540  75.200  0.00  0.00           N
ATOM   1506  CA  SER A 256      54.500  67.730  73.980  0.00  0.00           C
ATOM   1507  C   SER A 256      54.410  68.540  72.690  0.00  0.00           C
ATOM   1508  O   SER A 256      55.140  68.250  71.740  0.00  0.00           O
ATOM   1509  CB  SER A 256      53.380  66.690  74.070  0.00  0.00           C
ATOM   1510  OG  SER A 256      53.490  65.910  75.260  0.00  0.00           O
ATOM   1511  N   GLU A 257      53.650  69.630  72.740  0.00  0.00           N
ATOM   1512  CA  GLU A 257      53.560  70.600  71.640  0.00  0.00           C
ATOM   1513  C   GLU A 257      54.820  71.420  71.360  0.00  0.00           C
ATOM   1514  O   GLU A 257      55.110  71.720  70.200  0.00  0.00           O
ATOM   1515  CB  GLU A 257      52.230  71.350  71.670  0.00  0.00           C
ATOM   1516  CG  GLU A 257      51.120  70.300  71.490  0.00  0.00           C
ATOM   1517  CD  GLU A 257      49.790  71.050  71.570  0.00  0.00           C
ATOM   1518  OE1 GLU A 257      49.280  71.100  72.710  0.00  0.00           O
ATOM   1519  OE2 GLU A 257      49.170  71.470  70.570  0.00  0.00           O
ATOM   1520  N   ARG A 258      55.620  71.660  72.390  0.00  0.00           N
ATOM   1521  CA  ARG A 258      56.940  72.300  72.260  0.00  0.00           C
ATOM   1522  C   ARG A 258      57.930  71.440  71.470  0.00  0.00           C
ATOM   1523  O   ARG A 258      58.590  71.900  70.550  0.00  0.00           O
ATOM   1524  CB  ARG A 258      57.400  72.680  73.670  0.00  0.00           C
ATOM   1525  CG  ARG A 258      58.660  73.550  73.680  0.00  0.00           C
ATOM   1526  CD  ARG A 258      59.850  72.850  74.330  0.00  0.00           C
ATOM   1527  NE  ARG A 258      59.520  72.530  75.720  0.00  0.00           N
ATOM   1528  CZ  ARG A 258      60.030  71.580  76.520  0.00  0.00           C
ATOM   1529  NH1 ARG A 258      60.900  70.680  76.050  0.00  0.00           N
ATOM   1530  NH2 ARG A 258      59.560  71.510  77.770  0.00  0.00           N
ATOM   1531  N   LEU A 259      57.930  70.140  71.760  0.00  0.00           N
ATOM   1532  CA  LEU A 259      58.720  69.150  71.030  0.00  0.00           C
ATOM   1533  C   LEU A 259      58.280  68.770  69.610  0.00  0.00           C
ATOM   1534  O   LEU A 259      59.200  68.630  68.800  0.00  0.00           O
ATOM   1535  CB  LEU A 259      58.780  67.880  71.880  0.00  0.00           C
ATOM   1536  CG  LEU A 259      59.580  68.130  73.160  0.00  0.00           C
ATOM   1537  CD1 LEU A 259      59.360  66.850  73.960  0.00  0.00           C
ATOM   1538  CD2 LEU A 259      61.020  68.650  73.120  0.00  0.00           C
ATOM   1539  N   VAL A 260      57.010  68.950  69.280  0.00  0.00           N
ATOM   1540  CA  VAL A 260      56.530  68.940  67.890  0.00  0.00           C
ATOM   1541  C   VAL A 260      57.220  70.080  67.140  0.00  0.00           C
ATOM   1542  O   VAL A 260      57.820  69.870  66.090  0.00  0.00           O
ATOM   1543  CB  VAL A 260      55.020  69.200  67.820  0.00  0.00           C
ATOM   1544  CG1 VAL A 260      54.340  69.210  66.450  0.00  0.00           C
ATOM   1545  CG2 VAL A 260      54.400  68.060  68.630  0.00  0.00           C
ATOM   1546  N   ILE A 261      57.090  71.300  67.640  0.00  0.00           N
ATOM   1547  CA  ILE A 261      57.480  72.480  66.860  0.00  0.00           C
ATOM   1548  C   ILE A 261      59.000  72.630  66.690  0.00  0.00           C
ATOM   1549  O   ILE A 261      59.510  72.750  65.580  0.00  0.00           O
ATOM   1550  CB  ILE A 261      56.750  73.770  67.250  0.00  0.00           C
ATOM   1551  CG1 ILE A 261      56.790  74.700  66.030  0.00  0.00           C
ATOM   1552  CG2 ILE A 261      57.350  74.520  68.430  0.00  0.00           C
ATOM   1553  CD  ILE A 261      55.970  75.970  66.250  0.00  0.00           C
ATOM   1554  N   THR A 262      59.730  72.310  67.750  0.00  0.00           N
ATOM   1555  CA  THR A 262      61.190  72.220  67.680  0.00  0.00           C
ATOM   1556  C   THR A 262      61.760  71.180  66.710  0.00  0.00           C
ATOM   1557  O   THR A 262      62.510  71.570  65.820  0.00  0.00           O
ATOM   1558  CB  THR A 262      61.810  72.260  69.080  0.00  0.00           C
ATOM   1559  CG2 THR A 262      61.520  73.650  69.640  0.00  0.00           C
ATOM   1560  OG1 THR A 262      61.120  71.290  69.870  0.00  0.00           O
ATOM   1561  N   SER A 263      61.250  69.960  66.850  0.00  0.00           N
ATOM   1562  CA  SER A 263      61.470  68.920  65.830  0.00  0.00           C
ATOM   1563  C   SER A 263      61.200  69.140  64.340  0.00  0.00           C
ATOM   1564  O   SER A 263      62.000  68.740  63.500  0.00  0.00           O
ATOM   1565  CB  SER A 263      60.790  67.580  66.050  0.00  0.00           C
ATOM   1566  OG  SER A 263      59.420  67.760  66.420  0.00  0.00           O
ATOM   1567  N   GLU A 264      60.050  69.750  64.050  0.00  0.00           N
ATOM   1568  CA  GLU A 264      59.780  70.300  62.720  0.00  0.00           C
ATOM   1569  C   GLU A 264      60.700  71.490  62.400  0.00  0.00           C
ATOM   1570  O   GLU A 264      61.310  71.520  61.340  0.00  0.00           O
ATOM   1571  CB  GLU A 264      58.370  70.850  62.520  0.00  0.00           C
ATOM   1572  CG  GLU A 264      57.430  69.650  62.700  0.00  0.00           C
ATOM   1573  CD  GLU A 264      56.000  69.980  62.290  0.00  0.00           C
ATOM   1574  OE1 GLU A 264      55.130  69.350  62.930  0.00  0.00           O
ATOM   1575  OE2 GLU A 264      55.680  70.690  61.310  0.00  0.00           O
ATOM   1576  N   MET A 265      60.850  72.540  63.200  0.00  0.00           N
ATOM   1577  CA  MET A 265      61.800  73.620  62.880  0.00  0.00           C
ATOM   1578  C   MET A 265      63.230  73.150  62.580  0.00  0.00           C
ATOM   1579  O   MET A 265      63.780  73.450  61.520  0.00  0.00           O
ATOM   1580  CB  MET A 265      61.850  74.800  63.840  0.00  0.00           C
ATOM   1581  CG  MET A 265      60.870  75.880  63.370  0.00  0.00           C
ATOM   1582  SD  MET A 265      59.060  75.610  63.400  0.00  0.00           S
ATOM   1583  CE  MET A 265      58.510  77.290  63.250  0.00  0.00           C
ATOM   1584  N   ILE A 266      63.780  72.360  63.500  0.00  0.00           N
ATOM   1585  CA  ILE A 266      65.140  71.810  63.450  0.00  0.00           C
ATOM   1586  C   ILE A 266      65.330  70.990  62.180  0.00  0.00           C
ATOM   1587  O   ILE A 266      66.270  71.270  61.440  0.00  0.00           O
ATOM   1588  CB  ILE A 266      65.490  71.030  64.720  0.00  0.00           C
ATOM   1589  CG1 ILE A 266      65.900  72.150  65.680  0.00  0.00           C
ATOM   1590  CG2 ILE A 266      66.690  70.110  64.520  0.00  0.00           C
ATOM   1591  CD  ILE A 266      66.200  71.640  67.090  0.00  0.00           C
ATOM   1592  N   GLU A 267      64.330  70.210  61.760  0.00  0.00           N
ATOM   1593  CA  GLU A 267      64.400  69.460  60.500  0.00  0.00           C
ATOM   1594  C   GLU A 267      64.240  70.340  59.260  0.00  0.00           C
ATOM   1595  O   GLU A 267      64.920  70.230  58.250  0.00  0.00           O
ATOM   1596  CB  GLU A 267      63.300  68.390  60.550  0.00  0.00           C
ATOM   1597  CG  GLU A 267      63.510  67.440  59.370  0.00  0.00           C
ATOM   1598  CD  GLU A 267      62.250  66.620  59.060  0.00  0.00           C
ATOM   1599  OE1 GLU A 267      62.180  65.480  59.560  0.00  0.00           O
ATOM   1600  OE2 GLU A 267      61.490  67.010  58.140  0.00  0.00           O
ATOM   1601  N   ASN A 268      63.310  71.290  59.410  0.00  0.00           N
ATOM   1602  CA  ASN A 268      63.040  72.360  58.440  0.00  0.00           C
ATOM   1603  C   ASN A 268      63.870  73.640  58.310  0.00  0.00           C
ATOM   1604  O   ASN A 268      63.430  74.730  57.920  0.00  0.00           O
ATOM   1605  CB  ASN A 268      61.570  72.680  58.710  0.00  0.00           C
ATOM   1606  CG  ASN A 268      60.520  72.010  57.820  0.00  0.00           C
ATOM   1607  ND2 ASN A 268      60.420  70.690  57.910  0.00  0.00           N
ATOM   1608  OD1 ASN A 268      59.940  72.740  57.010  0.00  0.00           O
ATOM   1609  N   ILE A 269      65.100  73.460  58.780  0.00  0.00           N
ATOM   1610  CA  ILE A 269      66.100  74.520  58.930  0.00  0.00           C
ATOM   1611  C   ILE A 269      66.420  75.210  57.600  0.00  0.00           C
ATOM   1612  O   ILE A 269      66.380  76.430  57.720  0.00  0.00           O
ATOM   1613  CB  ILE A 269      67.330  74.010  59.680  0.00  0.00           C
ATOM   1614  CG1 ILE A 269      68.450  75.050  59.810  0.00  0.00           C
ATOM   1615  CG2 ILE A 269      67.900  72.780  58.970  0.00  0.00           C
ATOM   1616  CD  ILE A 269      68.250  75.820  61.110  0.00  0.00           C
ATOM   1617  N   GLN A 270      66.540  74.490  56.490  0.00  0.00           N
ATOM   1618  CA  GLN A 270      66.760  75.170  55.210  0.00  0.00           C
ATOM   1619  C   GLN A 270      65.630  76.080  54.700  0.00  0.00           C
ATOM   1620  O   GLN A 270      65.960  77.160  54.220  0.00  0.00           O
ATOM   1621  CB  GLN A 270      67.120  74.070  54.200  0.00  0.00           C
ATOM   1622  CG  GLN A 270      67.660  74.680  52.910  0.00  0.00           C
ATOM   1623  CD  GLN A 270      68.050  73.700  51.800  0.00  0.00           C
ATOM   1624  NE2 GLN A 270      69.170  73.010  51.980  0.00  0.00           N
ATOM   1625  OE1 GLN A 270      67.280  73.550  50.850  0.00  0.00           O
ATOM   1626  N   SER A 271      64.400  75.810  55.110  0.00  0.00           N
ATOM   1627  CA  SER A 271      63.270  76.690  54.770  0.00  0.00           C
ATOM   1628  C   SER A 271      63.310  78.080  55.400  0.00  0.00           C
ATOM   1629  O   SER A 271      63.210  79.030  54.620  0.00  0.00           O
ATOM   1630  CB  SER A 271      61.950  75.970  55.020  0.00  0.00           C
ATOM   1631  OG  SER A 271      60.840  76.780  54.620  0.00  0.00           O
ATOM   1632  N   VAL A 272      63.500  78.120  56.720  0.00  0.00           N
ATOM   1633  CA  VAL A 272      63.670  79.390  57.450  0.00  0.00           C
ATOM   1634  C   VAL A 272      64.930  80.190  57.120  0.00  0.00           C
ATOM   1635  O   VAL A 272      64.740  81.100  56.310  0.00  0.00           O
ATOM   1636  CB  VAL A 272      63.620  79.140  58.960  0.00  0.00           C
ATOM   1637  CG1 VAL A 272      63.620  80.480  59.700  0.00  0.00           C
ATOM   1638  CG2 VAL A 272      62.290  78.480  59.320  0.00  0.00           C
ATOM   1639  N   LYS A 273      66.010  79.420  57.060  0.00  0.00           N
ATOM   1640  CA  LYS A 273      67.350  79.940  56.770  0.00  0.00           C
ATOM   1641  C   LYS A 273      67.440  80.490  55.350  0.00  0.00           C
ATOM   1642  O   LYS A 273      67.990  81.590  55.250  0.00  0.00           O
ATOM   1643  CB  LYS A 273      68.300  78.790  57.110  0.00  0.00           C
ATOM   1644  CG  LYS A 273      69.790  79.050  56.860  0.00  0.00           C
ATOM   1645  CD  LYS A 273      70.580  77.990  57.630  0.00  0.00           C
ATOM   1646  CE  LYS A 273      70.550  78.070  59.160  0.00  0.00           C
ATOM   1647  NZ  LYS A 273      71.260  79.210  59.750  0.00  0.00           N
ATOM   1648  N   ALA A 274      66.840  79.890  54.330  0.00  0.00           N
ATOM   1649  CA  ALA A 274      66.840  80.300  52.920  0.00  0.00           C
ATOM   1650  C   ALA A 274      66.280  81.710  52.720  0.00  0.00           C
ATOM   1651  O   ALA A 274      66.690  82.410  51.800  0.00  0.00           O
ATOM   1652  CB  ALA A 274      66.150  79.340  51.940  0.00  0.00           C
ATOM   1653  N   TYR A 275      65.190  82.010  53.410  0.00  0.00           N
ATOM   1654  CA  TYR A 275      64.490  83.300  53.470  0.00  0.00           C
ATOM   1655  C   TYR A 275      64.830  84.330  54.550  0.00  0.00           C
ATOM   1656  O   TYR A 275      64.440  85.490  54.500  0.00  0.00           O
ATOM   1657  CB  TYR A 275      62.990  83.030  53.330  0.00  0.00           C
ATOM   1658  CG  TYR A 275      62.470  82.240  52.130  0.00  0.00           C
ATOM   1659  CD1 TYR A 275      62.900  81.010  51.660  0.00  0.00           C
ATOM   1660  CD2 TYR A 275      61.650  83.010  51.310  0.00  0.00           C
ATOM   1661  CE1 TYR A 275      62.680  80.580  50.350  0.00  0.00           C
ATOM   1662  CE2 TYR A 275      61.240  82.510  50.080  0.00  0.00           C
ATOM   1663  CZ  TYR A 275      61.870  81.380  49.560  0.00  0.00           C
ATOM   1664  OH  TYR A 275      61.760  81.190  48.220  0.00  0.00           O
ATOM   1665  N   CYS A 276      65.560  83.800  55.520  0.00  0.00           N
ATOM   1666  CA  CYS A 276      66.000  84.490  56.740  0.00  0.00           C
ATOM   1667  C   CYS A 276      64.990  85.020  57.760  0.00  0.00           C
ATOM   1668  O   CYS A 276      64.960  86.150  58.240  0.00  0.00           O
ATOM   1669  CB  CYS A 276      67.100  85.540  56.630  0.00  0.00           C
ATOM   1670  SG  CYS A 276      68.710  84.670  56.680  0.00  0.00           S
ATOM   1671  N   TRP A 277      63.880  84.280  57.850  0.00  0.00           N
ATOM   1672  CA  TRP A 277      62.780  84.680  58.740  0.00  0.00           C
ATOM   1673  C   TRP A 277      62.840  84.180  60.180  0.00  0.00           C
ATOM   1674  O   TRP A 277      61.880  83.790  60.840  0.00  0.00           O
ATOM   1675  CB  TRP A 277      61.430  84.540  58.030  0.00  0.00           C
ATOM   1676  CG  TRP A 277      61.300  85.710  57.050  0.00  0.00           C
ATOM   1677  CD1 TRP A 277      61.590  85.630  55.760  0.00  0.00           C
ATOM   1678  CD2 TRP A 277      60.800  86.980  57.330  0.00  0.00           C
ATOM   1679  CE2 TRP A 277      60.850  87.620  56.090  0.00  0.00           C
ATOM   1680  CE3 TRP A 277      60.050  87.470  58.390  0.00  0.00           C
ATOM   1681  NE1 TRP A 277      61.290  86.780  55.160  0.00  0.00           N
ATOM   1682  CZ2 TRP A 277      60.290  88.890  55.990  0.00  0.00           C
ATOM   1683  CZ3 TRP A 277      59.480  88.720  58.270  0.00  0.00           C
ATOM   1684  CH2 TRP A 277      59.570  89.410  57.060  0.00  0.00           C
ATOM   1685  N   GLU A 278      64.070  84.160  60.690  0.00  0.00           N
ATOM   1686  CA  GLU A 278      64.340  83.530  61.990  0.00  0.00           C
ATOM   1687  C   GLU A 278      63.700  84.210  63.200  0.00  0.00           C
ATOM   1688  O   GLU A 278      63.220  83.490  64.070  0.00  0.00           O
ATOM   1689  CB  GLU A 278      65.830  83.310  62.250  0.00  0.00           C
ATOM   1690  CG  GLU A 278      66.750  82.570  61.270  0.00  0.00           C
ATOM   1691  CD  GLU A 278      67.140  83.340  60.000  0.00  0.00           C
ATOM   1692  OE1 GLU A 278      67.750  82.640  59.160  0.00  0.00           O
ATOM   1693  OE2 GLU A 278      67.250  84.580  60.010  0.00  0.00           O
ATOM   1694  N   GLU A 279      63.640  85.540  63.110  0.00  0.00           N
ATOM   1695  CA  GLU A 279      62.950  86.390  64.100  0.00  0.00           C
ATOM   1696  C   GLU A 279      61.440  86.160  64.170  0.00  0.00           C
ATOM   1697  O   GLU A 279      60.960  86.110  65.300  0.00  0.00           O
ATOM   1698  CB  GLU A 279      63.330  87.870  64.010  0.00  0.00           C
ATOM   1699  CG  GLU A 279      64.600  88.160  64.810  0.00  0.00           C
ATOM   1700  CD  GLU A 279      64.940  89.650  64.850  0.00  0.00           C
ATOM   1701  OE1 GLU A 279      64.040  90.430  65.210  0.00  0.00           O
ATOM   1702  OE2 GLU A 279      65.990  90.130  64.350  0.00  0.00           O
ATOM   1703  N   ALA A 280      60.790  85.700  63.110  0.00  0.00           N
ATOM   1704  CA  ALA A 280      59.370  85.330  63.070  0.00  0.00           C
ATOM   1705  C   ALA A 280      59.000  83.920  63.560  0.00  0.00           C
ATOM   1706  O   ALA A 280      58.000  83.710  64.230  0.00  0.00           O
ATOM   1707  CB  ALA A 280      58.910  85.470  61.610  0.00  0.00           C
ATOM   1708  N   MET A 281      59.960  83.030  63.320  0.00  0.00           N
ATOM   1709  CA  MET A 281      60.010  81.620  63.750  0.00  0.00           C
ATOM   1710  C   MET A 281      60.350  81.610  65.240  0.00  0.00           C
ATOM   1711  O   MET A 281      59.700  80.940  66.040  0.00  0.00           O
ATOM   1712  CB  MET A 281      60.980  80.760  62.930  0.00  0.00           C
ATOM   1713  CG  MET A 281      60.490  80.820  61.480  0.00  0.00           C
ATOM   1714  SD  MET A 281      58.770  80.300  61.100  0.00  0.00           S
ATOM   1715  CE  MET A 281      58.180  81.800  60.350  0.00  0.00           C
ATOM   1716  N   GLU A 282      61.360  82.370  65.670  0.00  0.00           N
ATOM   1717  CA  GLU A 282      61.660  82.620  67.080  0.00  0.00           C
ATOM   1718  C   GLU A 282      60.380  83.000  67.830  0.00  0.00           C
ATOM   1719  O   GLU A 282      59.950  82.360  68.790  0.00  0.00           O
ATOM   1720  CB  GLU A 282      62.790  83.620  67.350  0.00  0.00           C
ATOM   1721  CG  GLU A 282      63.310  83.610  68.790  0.00  0.00           C
ATOM   1722  CD  GLU A 282      64.430  84.620  69.040  0.00  0.00           C
ATOM   1723  OE1 GLU A 282      64.620  85.640  68.330  0.00  0.00           O
ATOM   1724  OE2 GLU A 282      65.140  84.360  70.030  0.00  0.00           O
ATOM   1725  N   LYS A 283      59.670  83.970  67.270  0.00  0.00           N
ATOM   1726  CA  LYS A 283      58.400  84.480  67.800  0.00  0.00           C
ATOM   1727  C   LYS A 283      57.260  83.460  67.860  0.00  0.00           C
ATOM   1728  O   LYS A 283      56.570  83.380  68.870  0.00  0.00           O
ATOM   1729  CB  LYS A 283      57.920  85.690  67.000  0.00  0.00           C
ATOM   1730  CG  LYS A 283      57.530  86.720  68.060  0.00  0.00           C
ATOM   1731  CD  LYS A 283      58.620  87.360  68.930  0.00  0.00           C
ATOM   1732  CE  LYS A 283      59.400  88.480  68.230  0.00  0.00           C
ATOM   1733  NZ  LYS A 283      60.620  88.750  69.000  0.00  0.00           N
ATOM   1734  N   MET A 284      57.090  82.660  66.820  0.00  0.00           N
ATOM   1735  CA  MET A 284      56.310  81.410  66.780  0.00  0.00           C
ATOM   1736  C   MET A 284      56.720  80.310  67.750  0.00  0.00           C
ATOM   1737  O   MET A 284      55.840  79.470  67.970  0.00  0.00           O
ATOM   1738  CB  MET A 284      56.160  80.860  65.360  0.00  0.00           C
ATOM   1739  CG  MET A 284      55.180  81.830  64.700  0.00  0.00           C
ATOM   1740  SD  MET A 284      54.910  81.430  62.940  0.00  0.00           S
ATOM   1741  CE  MET A 284      53.840  82.830  62.710  0.00  0.00           C
ATOM   1742  N   ILE A 285      57.980  80.040  68.070  0.00  0.00           N
ATOM   1743  CA  ILE A 285      58.300  79.080  69.140  0.00  0.00           C
ATOM   1744  C   ILE A 285      58.180  79.780  70.500  0.00  0.00           C
ATOM   1745  O   ILE A 285      57.730  79.100  71.420  0.00  0.00           O
ATOM   1746  CB  ILE A 285      59.660  78.430  68.910  0.00  0.00           C
ATOM   1747  CG1 ILE A 285      60.080  78.080  67.470  0.00  0.00           C
ATOM   1748  CG2 ILE A 285      59.680  77.160  69.760  0.00  0.00           C
ATOM   1749  CD  ILE A 285      61.590  77.990  67.260  0.00  0.00           C
ATOM   1750  N   GLU A 286      58.440  81.080  70.550  0.00  0.00           N
ATOM   1751  CA  GLU A 286      58.230  81.880  71.770  0.00  0.00           C
ATOM   1752  C   GLU A 286      56.800  81.850  72.310  0.00  0.00           C
ATOM   1753  O   GLU A 286      56.660  81.790  73.530  0.00  0.00           O
ATOM   1754  CB  GLU A 286      58.770  83.290  71.530  0.00  0.00           C
ATOM   1755  CG  GLU A 286      58.850  84.080  72.840  0.00  0.00           C
ATOM   1756  CD  GLU A 286      59.210  85.500  72.380  0.00  0.00           C
ATOM   1757  OE1 GLU A 286      58.230  86.280  72.410  0.00  0.00           O
ATOM   1758  OE2 GLU A 286      60.420  85.750  72.250  0.00  0.00           O
ATOM   1759  N   ASN A 287      55.860  81.840  71.370  0.00  0.00           N
ATOM   1760  CA  ASN A 287      54.430  81.580  71.610  0.00  0.00           C
ATOM   1761  C   ASN A 287      54.280  80.230  72.310  0.00  0.00           C
ATOM   1762  O   ASN A 287      53.990  80.240  73.510  0.00  0.00           O
ATOM   1763  CB  ASN A 287      53.660  81.470  70.290  0.00  0.00           C
ATOM   1764  CG  ASN A 287      52.140  81.450  70.480  0.00  0.00           C
ATOM   1765  ND2 ASN A 287      51.550  82.640  70.450  0.00  0.00           N
ATOM   1766  OD1 ASN A 287      51.550  80.440  70.850  0.00  0.00           O
ATOM   1767  N   LEU A 288      54.760  79.100  71.800  0.00  0.00           N
ATOM   1768  CA  LEU A 288      54.640  77.820  72.520  0.00  0.00           C
ATOM   1769  C   LEU A 288      55.420  77.780  73.830  0.00  0.00           C
ATOM   1770  O   LEU A 288      54.780  77.330  74.780  0.00  0.00           O
ATOM   1771  CB  LEU A 288      55.020  76.580  71.720  0.00  0.00           C
ATOM   1772  CG  LEU A 288      53.830  76.210  70.830  0.00  0.00           C
ATOM   1773  CD1 LEU A 288      53.920  76.940  69.490  0.00  0.00           C
ATOM   1774  CD2 LEU A 288      53.650  74.710  70.580  0.00  0.00           C
ATOM   1775  N   ARG A 289      56.670  78.250  73.780  0.00  0.00           N
ATOM   1776  CA  ARG A 289      57.400  78.340  75.050  0.00  0.00           C
ATOM   1777  C   ARG A 289      56.640  79.030  76.180  0.00  0.00           C
ATOM   1778  O   ARG A 289      56.890  78.780  77.360  0.00  0.00           O
ATOM   1779  CB  ARG A 289      58.820  78.890  74.880  0.00  0.00           C
ATOM   1780  CG  ARG A 289      59.660  78.570  76.120  0.00  0.00           C
ATOM   1781  CD  ARG A 289      59.720  77.060  76.310  0.00  0.00           C
ATOM   1782  NE  ARG A 289      60.400  76.640  77.540  0.00  0.00           N
ATOM   1783  CZ  ARG A 289      59.920  76.580  78.790  0.00  0.00           C
ATOM   1784  NH1 ARG A 289      58.690  77.040  79.040  0.00  0.00           N
ATOM   1785  NH2 ARG A 289      60.670  76.150  79.810  0.00  0.00           N
ATOM   1786  N   GLN A 290      55.950  80.110  75.830  0.00  0.00           N
ATOM   1787  CA  GLN A 290      55.260  80.870  76.880  0.00  0.00           C
ATOM   1788  C   GLN A 290      53.960  80.170  77.280  0.00  0.00           C
ATOM   1789  O   GLN A 290      53.510  80.310  78.410  0.00  0.00           O
ATOM   1790  CB  GLN A 290      55.100  82.330  76.440  0.00  0.00           C
ATOM   1791  CG  GLN A 290      56.400  83.130  76.580  0.00  0.00           C
ATOM   1792  CD  GLN A 290      56.110  84.530  76.060  0.00  0.00           C
ATOM   1793  NE2 GLN A 290      55.700  84.770  74.820  0.00  0.00           N
ATOM   1794  OE1 GLN A 290      56.130  85.540  76.770  0.00  0.00           O
ATOM   1795  N   THR A 291      53.260  79.630  76.290  0.00  0.00           N
ATOM   1796  CA  THR A 291      52.080  78.840  76.680  0.00  0.00           C
ATOM   1797  C   THR A 291      52.410  77.590  77.500  0.00  0.00           C
ATOM   1798  O   THR A 291      51.740  77.380  78.510  0.00  0.00           O
ATOM   1799  CB  THR A 291      51.300  78.380  75.450  0.00  0.00           C
ATOM   1800  CG2 THR A 291      50.160  77.440  75.860  0.00  0.00           C
ATOM   1801  OG1 THR A 291      50.820  79.480  74.680  0.00  0.00           O
ATOM   1802  N   GLU A 292      53.590  77.000  77.330  0.00  0.00           N
ATOM   1803  CA  GLU A 292      54.100  75.960  78.220  0.00  0.00           C
ATOM   1804  C   GLU A 292      54.330  76.520  79.630  0.00  0.00           C
ATOM   1805  O   GLU A 292      53.720  75.980  80.560  0.00  0.00           O
ATOM   1806  CB  GLU A 292      55.410  75.430  77.620  0.00  0.00           C
ATOM   1807  CG  GLU A 292      55.860  74.130  78.300  0.00  0.00           C
ATOM   1808  CD  GLU A 292      57.370  73.930  78.360  0.00  0.00           C
ATOM   1809  OE1 GLU A 292      57.940  74.410  77.360  0.00  0.00           O
ATOM   1810  OE2 GLU A 292      57.810  73.340  79.370  0.00  0.00           O
ATOM   1811  N   LEU A 293      54.830  77.740  79.790  0.00  0.00           N
ATOM   1812  CA  LEU A 293      54.950  78.510  81.040  0.00  0.00           C
ATOM   1813  C   LEU A 293      53.630  78.730  81.780  0.00  0.00           C
ATOM   1814  O   LEU A 293      53.530  78.230  82.900  0.00  0.00           O
ATOM   1815  CB  LEU A 293      55.550  79.880  80.760  0.00  0.00           C
ATOM   1816  CG  LEU A 293      55.790  80.670  82.050  0.00  0.00           C
ATOM   1817  CD1 LEU A 293      57.120  80.380  82.760  0.00  0.00           C
ATOM   1818  CD2 LEU A 293      55.770  82.140  81.630  0.00  0.00           C
ATOM   1819  N   LYS A 294      52.640  79.180  81.020  0.00  0.00           N
ATOM   1820  CA  LYS A 294      51.300  79.570  81.470  0.00  0.00           C
ATOM   1821  C   LYS A 294      50.520  78.370  82.020  0.00  0.00           C
ATOM   1822  O   LYS A 294      49.850  78.450  83.050  0.00  0.00           O
ATOM   1823  CB  LYS A 294      50.440  80.060  80.300  0.00  0.00           C
ATOM   1824  CG  LYS A 294      50.810  81.500  79.940  0.00  0.00           C
ATOM   1825  CD  LYS A 294      49.770  82.010  78.930  0.00  0.00           C
ATOM   1826  CE  LYS A 294      50.230  83.410  78.510  0.00  0.00           C
ATOM   1827  NZ  LYS A 294      49.900  83.880  77.150  0.00  0.00           N
ATOM   1828  N   LEU A 295      50.590  77.230  81.340  0.00  0.00           N
ATOM   1829  CA  LEU A 295      49.900  76.040  81.830  0.00  0.00           C
ATOM   1830  C   LEU A 295      50.660  75.410  83.000  0.00  0.00           C
ATOM   1831  O   LEU A 295      49.990  74.930  83.920  0.00  0.00           O
ATOM   1832  CB  LEU A 295      49.670  75.020  80.710  0.00  0.00           C
ATOM   1833  CG  LEU A 295      48.240  74.980  80.160  0.00  0.00           C
ATOM   1834  CD1 LEU A 295      47.220  74.640  81.250  0.00  0.00           C
ATOM   1835  CD2 LEU A 295      47.900  76.390  79.670  0.00  0.00           C
ATOM   1836  N   THR A 296      51.980  75.500  82.960  0.00  0.00           N
ATOM   1837  CA  THR A 296      52.830  75.070  84.080  0.00  0.00           C
ATOM   1838  C   THR A 296      52.550  75.910  85.320  0.00  0.00           C
ATOM   1839  O   THR A 296      52.520  75.420  86.450  0.00  0.00           O
ATOM   1840  CB  THR A 296      54.340  75.110  83.840  0.00  0.00           C
ATOM   1841  CG2 THR A 296      55.070  74.480  85.020  0.00  0.00           C
ATOM   1842  OG1 THR A 296      54.720  74.480  82.610  0.00  0.00           O
ATOM   1843  N   ARG A 297      52.480  77.230  85.170  0.00  0.00           N
ATOM   1844  CA  ARG A 297      52.080  78.180  86.220  0.00  0.00           C
ATOM   1845  C   ARG A 297      50.690  77.890  86.800  0.00  0.00           C
ATOM   1846  O   ARG A 297      50.630  77.800  88.020  0.00  0.00           O
ATOM   1847  CB  ARG A 297      52.090  79.610  85.690  0.00  0.00           C
ATOM   1848  CG  ARG A 297      52.280  80.630  86.810  0.00  0.00           C
ATOM   1849  CD  ARG A 297      52.300  82.000  86.110  0.00  0.00           C
ATOM   1850  NE  ARG A 297      52.590  83.030  87.120  0.00  0.00           N
ATOM   1851  CZ  ARG A 297      52.660  84.370  87.050  0.00  0.00           C
ATOM   1852  NH1 ARG A 297      52.650  85.020  85.870  0.00  0.00           N
ATOM   1853  NH2 ARG A 297      52.480  85.080  88.160  0.00  0.00           N
ATOM   1854  N   LYS A 298      49.700  77.600  85.960  0.00  0.00           N
ATOM   1855  CA  LYS A 298      48.410  77.160  86.500  0.00  0.00           C
ATOM   1856  C   LYS A 298      48.520  75.840  87.270  0.00  0.00           C
ATOM   1857  O   LYS A 298      47.860  75.650  88.290  0.00  0.00           O
ATOM   1858  CB  LYS A 298      47.480  76.980  85.300  0.00  0.00           C
ATOM   1859  CG  LYS A 298      46.000  76.920  85.640  0.00  0.00           C
ATOM   1860  CD  LYS A 298      45.380  78.210  86.210  0.00  0.00           C
ATOM   1861  CE  LYS A 298      43.870  78.020  86.370  0.00  0.00           C
ATOM   1862  NZ  LYS A 298      43.120  79.260  86.610  0.00  0.00           N
ATOM   1863  N   ALA A 299      49.330  74.930  86.750  0.00  0.00           N
ATOM   1864  CA  ALA A 299      49.730  73.740  87.520  0.00  0.00           C
ATOM   1865  C   ALA A 299      50.340  74.100  88.870  0.00  0.00           C
ATOM   1866  O   ALA A 299      50.200  73.410  89.890  0.00  0.00           O
ATOM   1867  CB  ALA A 299      50.600  72.810  86.670  0.00  0.00           C
ATOM   1868  N   ALA A 300      51.240  75.070  88.840  0.00  0.00           N
ATOM   1869  CA  ALA A 300      52.020  75.430  90.040  0.00  0.00           C
ATOM   1870  C   ALA A 300      51.180  76.020  91.170  0.00  0.00           C
ATOM   1871  O   ALA A 300      51.230  75.680  92.350  0.00  0.00           O
ATOM   1872  CB  ALA A 300      53.260  76.300  89.810  0.00  0.00           C
ATOM   1873  N   TYR A 301      50.290  76.910  90.720  0.00  0.00           N
ATOM   1874  CA  TYR A 301      49.280  77.590  91.530  0.00  0.00           C
ATOM   1875  C   TYR A 301      48.450  76.550  92.290  0.00  0.00           C
ATOM   1876  O   TYR A 301      48.490  76.420  93.510  0.00  0.00           O
ATOM   1877  CB  TYR A 301      48.280  78.360  90.660  0.00  0.00           C
ATOM   1878  CG  TYR A 301      48.590  79.850  90.460  0.00  0.00           C
ATOM   1879  CD1 TYR A 301      49.050  80.340  89.250  0.00  0.00           C
ATOM   1880  CD2 TYR A 301      48.670  80.680  91.570  0.00  0.00           C
ATOM   1881  CE1 TYR A 301      49.680  81.580  89.220  0.00  0.00           C
ATOM   1882  CE2 TYR A 301      49.210  81.960  91.520  0.00  0.00           C
ATOM   1883  CZ  TYR A 301      49.710  82.430  90.320  0.00  0.00           C
ATOM   1884  OH  TYR A 301      50.490  83.550  90.280  0.00  0.00           O
ATOM   1885  N   VAL A 302      47.960  75.600  91.500  0.00  0.00           N
ATOM   1886  CA  VAL A 302      46.980  74.690  92.110  0.00  0.00           C
ATOM   1887  C   VAL A 302      47.600  73.620  93.010  0.00  0.00           C
ATOM   1888  O   VAL A 302      47.030  73.230  94.020  0.00  0.00           O
ATOM   1889  CB  VAL A 302      46.020  73.960  91.170  0.00  0.00           C
ATOM   1890  CG1 VAL A 302      45.050  74.910  90.460  0.00  0.00           C
ATOM   1891  CG2 VAL A 302      46.730  73.060  90.150  0.00  0.00           C
ATOM   1892  N   ARG A 303      48.820  73.230  92.660  0.00  0.00           N
ATOM   1893  CA  ARG A 303      49.630  72.390  93.550  0.00  0.00           C
ATOM   1894  C   ARG A 303      49.940  73.070  94.890  0.00  0.00           C
ATOM   1895  O   ARG A 303      49.860  72.500  95.970  0.00  0.00           O
ATOM   1896  CB  ARG A 303      50.970  71.870  93.030  0.00  0.00           C
ATOM   1897  CG  ARG A 303      51.570  70.790  93.940  0.00  0.00           C
ATOM   1898  CD  ARG A 303      53.090  70.790  94.110  0.00  0.00           C
ATOM   1899  NE  ARG A 303      53.480  69.490  94.680  0.00  0.00           N
ATOM   1900  CZ  ARG A 303      54.470  68.720  94.220  0.00  0.00           C
ATOM   1901  NH1 ARG A 303      55.130  69.020  93.100  0.00  0.00           N
ATOM   1902  NH2 ARG A 303      54.760  67.560  94.830  0.00  0.00           N
ATOM   1903  N   TYR A 304      50.440  74.310  94.850  0.00  0.00           N
ATOM   1904  CA  TYR A 304      50.660  75.060  96.090  0.00  0.00           C
ATOM   1905  C   TYR A 304      49.420  75.390  96.930  0.00  0.00           C
ATOM   1906  O   TYR A 304      49.550  75.310  98.150  0.00  0.00           O
ATOM   1907  CB  TYR A 304      51.710  76.150  95.910  0.00  0.00           C
ATOM   1908  CG  TYR A 304      53.060  75.490  95.610  0.00  0.00           C
ATOM   1909  CD1 TYR A 304      53.750  74.600  96.440  0.00  0.00           C
ATOM   1910  CD2 TYR A 304      53.500  75.600  94.300  0.00  0.00           C
ATOM   1911  CE1 TYR A 304      54.690  73.720  95.930  0.00  0.00           C
ATOM   1912  CE2 TYR A 304      54.480  74.780  93.760  0.00  0.00           C
ATOM   1913  CZ  TYR A 304      55.000  73.790  94.580  0.00  0.00           C
ATOM   1914  OH  TYR A 304      55.680  72.780  93.970  0.00  0.00           O
ATOM   1915  N   PHE A 305      48.240  75.650  96.380  0.00  0.00           N
ATOM   1916  CA  PHE A 305      47.030  75.680  97.210  0.00  0.00           C
ATOM   1917  C   PHE A 305      46.710  74.330  97.860  0.00  0.00           C
ATOM   1918  O   PHE A 305      46.750  74.310  99.090  0.00  0.00           O
ATOM   1919  CB  PHE A 305      45.880  76.070  96.280  0.00  0.00           C
ATOM   1920  CG  PHE A 305      44.530  76.130  96.990  0.00  0.00           C
ATOM   1921  CD1 PHE A 305      43.430  75.400  96.560  0.00  0.00           C
ATOM   1922  CD2 PHE A 305      44.370  76.860  98.160  0.00  0.00           C
ATOM   1923  CE1 PHE A 305      42.240  75.260  97.260  0.00  0.00           C
ATOM   1924  CE2 PHE A 305      43.170  76.810  98.880  0.00  0.00           C
ATOM   1925  CZ  PHE A 305      42.120  76.030  98.410  0.00  0.00           C
ATOM   1926  N   ASN A 306      46.860  73.270  97.070  0.00  0.00           N
ATOM   1927  CA  ASN A 306      46.730  71.870  97.480  0.00  0.00           C
ATOM   1928  C   ASN A 306      47.670  71.540  98.650  0.00  0.00           C
ATOM   1929  O   ASN A 306      47.130  71.130  99.680  0.00  0.00           O
ATOM   1930  CB  ASN A 306      46.990  70.980  96.270  0.00  0.00           C
ATOM   1931  CG  ASN A 306      46.490  69.550  96.510  0.00  0.00           C
ATOM   1932  ND2 ASN A 306      46.180  68.830  95.430  0.00  0.00           N
ATOM   1933  OD1 ASN A 306      46.360  69.020  97.610  0.00  0.00           O
ATOM   1934  N   SER A 307      48.970  71.760  98.490  0.00  0.00           N
ATOM   1935  CA  SER A 307      49.900  71.450  99.590  0.00  0.00           C
ATOM   1936  C   SER A 307      49.610  72.230 100.870  0.00  0.00           C
ATOM   1937  O   SER A 307      49.440  71.610 101.920  0.00  0.00           O
ATOM   1938  CB  SER A 307      51.410  71.600  99.370  0.00  0.00           C
ATOM   1939  OG  SER A 307      51.880  70.350  98.870  0.00  0.00           O
ATOM   1940  N   SER A 308      49.410  73.540 100.710  0.00  0.00           N
ATOM   1941  CA  SER A 308      49.010  74.410 101.820  0.00  0.00           C
ATOM   1942  C   SER A 308      47.700  74.100 102.550  0.00  0.00           C
ATOM   1943  O   SER A 308      47.650  73.970 103.770  0.00  0.00           O
ATOM   1944  CB  SER A 308      48.960  75.890 101.420  0.00  0.00           C
ATOM   1945  OG  SER A 308      50.110  76.300 100.680  0.00  0.00           O
ATOM   1946  N   ALA A 309      46.670  73.660 101.840  0.00  0.00           N
ATOM   1947  CA  ALA A 309      45.360  73.280 102.400  0.00  0.00           C
ATOM   1948  C   ALA A 309      45.270  71.920 103.090  0.00  0.00           C
ATOM   1949  O   ALA A 309      44.700  71.810 104.170  0.00  0.00           O
ATOM   1950  CB  ALA A 309      44.420  73.320 101.200  0.00  0.00           C
ATOM   1951  N   PHE A 310      46.130  70.980 102.710  0.00  0.00           N
ATOM   1952  CA  PHE A 310      46.360  69.700 103.390  0.00  0.00           C
ATOM   1953  C   PHE A 310      47.200  69.930 104.650  0.00  0.00           C
ATOM   1954  O   PHE A 310      46.710  69.740 105.770  0.00  0.00           O
ATOM   1955  CB  PHE A 310      47.050  68.750 102.410  0.00  0.00           C
ATOM   1956  CG  PHE A 310      47.040  67.270 102.800  0.00  0.00           C
ATOM   1957  CD1 PHE A 310      48.130  66.850 103.550  0.00  0.00           C
ATOM   1958  CD2 PHE A 310      45.990  66.450 102.410  0.00  0.00           C
ATOM   1959  CE1 PHE A 310      48.120  65.520 103.950  0.00  0.00           C
ATOM   1960  CE2 PHE A 310      46.040  65.110 102.780  0.00  0.00           C
ATOM   1961  CZ  PHE A 310      47.140  64.640 103.490  0.00  0.00           C
ATOM   1962  N   PHE A 311      48.180  70.820 104.480  0.00  0.00           N
ATOM   1963  CA  PHE A 311      49.060  71.260 105.570  0.00  0.00           C
ATOM   1964  C   PHE A 311      48.440  71.910 106.810  0.00  0.00           C
ATOM   1965  O   PHE A 311      48.690  71.500 107.940  0.00  0.00           O
ATOM   1966  CB  PHE A 311      50.310  72.000 105.090  0.00  0.00           C
ATOM   1967  CG  PHE A 311      51.560  72.090 105.970  0.00  0.00           C
ATOM   1968  CD1 PHE A 311      51.500  73.040 106.990  0.00  0.00           C
ATOM   1969  CD2 PHE A 311      52.730  71.400 105.690  0.00  0.00           C
ATOM   1970  CE1 PHE A 311      52.680  73.210 107.690  0.00  0.00           C
ATOM   1971  CE2 PHE A 311      53.900  71.630 106.410  0.00  0.00           C
ATOM   1972  CZ  PHE A 311      53.890  72.580 107.420  0.00  0.00           C
ATOM   1973  N   PHE A 312      47.400  72.670 106.500  0.00  0.00           N
ATOM   1974  CA  PHE A 312      46.370  73.170 107.420  0.00  0.00           C
ATOM   1975  C   PHE A 312      45.620  72.160 108.290  0.00  0.00           C
ATOM   1976  O   PHE A 312      45.460  72.140 109.510  0.00  0.00           O
ATOM   1977  CB  PHE A 312      45.450  74.060 106.580  0.00  0.00           C
ATOM   1978  CG  PHE A 312      44.410  74.850 107.370  0.00  0.00           C
ATOM   1979  CD1 PHE A 312      43.060  74.580 107.190  0.00  0.00           C
ATOM   1980  CD2 PHE A 312      44.750  76.100 107.880  0.00  0.00           C
ATOM   1981  CE1 PHE A 312      42.120  75.550 107.540  0.00  0.00           C
ATOM   1982  CE2 PHE A 312      43.840  77.100 108.200  0.00  0.00           C
ATOM   1983  CZ  PHE A 312      42.490  76.800 108.010  0.00  0.00           C
ATOM   1984  N   SER A 313      44.960  71.350 107.460  0.00  0.00           N
ATOM   1985  CA  SER A 313      44.120  70.240 107.930  0.00  0.00           C
ATOM   1986  C   SER A 313      44.850  69.180 108.740  0.00  0.00           C
ATOM   1987  O   SER A 313      44.380  68.720 109.780  0.00  0.00           O
ATOM   1988  CB  SER A 313      43.480  69.570 106.720  0.00  0.00           C
ATOM   1989  OG  SER A 313      42.880  70.620 105.960  0.00  0.00           O
ATOM   1990  N   GLY A 314      46.160  69.200 108.520  0.00  0.00           N
ATOM   1991  CA  GLY A 314      47.250  68.530 109.260  0.00  0.00           C
ATOM   1992  C   GLY A 314      47.420  69.180 110.630  0.00  0.00           C
ATOM   1993  O   GLY A 314      47.610  68.430 111.580  0.00  0.00           O
ATOM   1994  N   PHE A 315      47.480  70.500 110.690  0.00  0.00           N
ATOM   1995  CA  PHE A 315      47.760  71.220 111.940  0.00  0.00           C
ATOM   1996  C   PHE A 315      46.570  71.290 112.890  0.00  0.00           C
ATOM   1997  O   PHE A 315      46.770  71.110 114.090  0.00  0.00           O
ATOM   1998  CB  PHE A 315      48.280  72.600 111.520  0.00  0.00           C
ATOM   1999  CG  PHE A 315      49.790  72.610 111.780  0.00  0.00           C
ATOM   2000  CD1 PHE A 315      50.710  72.410 110.760  0.00  0.00           C
ATOM   2001  CD2 PHE A 315      50.280  72.960 113.030  0.00  0.00           C
ATOM   2002  CE1 PHE A 315      52.070  72.630 110.960  0.00  0.00           C
ATOM   2003  CE2 PHE A 315      51.630  73.220 113.210  0.00  0.00           C
ATOM   2004  CZ  PHE A 315      52.550  73.100 112.180  0.00  0.00           C
ATOM   2005  N   PHE A 316      45.360  71.260 112.330  0.00  0.00           N
ATOM   2006  CA  PHE A 316      44.070  71.060 113.000  0.00  0.00           C
ATOM   2007  C   PHE A 316      44.060  69.730 113.770  0.00  0.00           C
ATOM   2008  O   PHE A 316      43.540  69.730 114.890  0.00  0.00           O
ATOM   2009  CB  PHE A 316      42.930  71.010 111.980  0.00  0.00           C
ATOM   2010  CG  PHE A 316      42.550  72.470 111.710  0.00  0.00           C
ATOM   2011  CD1 PHE A 316      41.230  72.600 111.300  0.00  0.00           C
ATOM   2012  CD2 PHE A 316      43.350  73.600 111.620  0.00  0.00           C
ATOM   2013  CE1 PHE A 316      40.680  73.740 110.730  0.00  0.00           C
ATOM   2014  CE2 PHE A 316      42.790  74.780 111.150  0.00  0.00           C
ATOM   2015  CZ  PHE A 316      41.490  74.870 110.680  0.00  0.00           C
ATOM   2016  N   VAL A 317      44.700  68.700 113.240  0.00  0.00           N
ATOM   2017  CA  VAL A 317      44.880  67.390 113.870  0.00  0.00           C
ATOM   2018  C   VAL A 317      45.430  67.640 115.280  0.00  0.00           C
ATOM   2019  O   VAL A 317      44.860  67.190 116.260  0.00  0.00           O
ATOM   2020  CB  VAL A 317      45.750  66.340 113.170  0.00  0.00           C
ATOM   2021  CG1 VAL A 317      45.570  65.010 113.880  0.00  0.00           C
ATOM   2022  CG2 VAL A 317      45.360  66.210 111.690  0.00  0.00           C
ATOM   2023  N   VAL A 318      46.630  68.220 115.290  0.00  0.00           N
ATOM   2024  CA  VAL A 318      47.360  68.530 116.520  0.00  0.00           C
ATOM   2025  C   VAL A 318      46.740  69.400 117.610  0.00  0.00           C
ATOM   2026  O   VAL A 318      46.700  69.000 118.770  0.00  0.00           O
ATOM   2027  CB  VAL A 318      48.850  68.640 116.180  0.00  0.00           C
ATOM   2028  CG1 VAL A 318      49.870  69.000 117.260  0.00  0.00           C
ATOM   2029  CG2 VAL A 318      49.310  67.270 115.680  0.00  0.00           C
ATOM   2030  N   PHE A 319      46.080  70.470 117.170  0.00  0.00           N
ATOM   2031  CA  PHE A 319      45.390  71.350 118.120  0.00  0.00           C
ATOM   2032  C   PHE A 319      44.120  70.810 118.790  0.00  0.00           C
ATOM   2033  O   PHE A 319      43.950  70.890 120.010  0.00  0.00           O
ATOM   2034  CB  PHE A 319      44.890  72.670 117.530  0.00  0.00           C
ATOM   2035  CG  PHE A 319      46.130  73.410 117.020  0.00  0.00           C
ATOM   2036  CD1 PHE A 319      47.040  74.000 117.890  0.00  0.00           C
ATOM   2037  CD2 PHE A 319      46.280  73.650 115.660  0.00  0.00           C
ATOM   2038  CE1 PHE A 319      48.060  74.810 117.410  0.00  0.00           C
ATOM   2039  CE2 PHE A 319      47.290  74.470 115.170  0.00  0.00           C
ATOM   2040  CZ  PHE A 319      48.150  75.110 116.060  0.00  0.00           C
ATOM   2041  N   LEU A 320      43.530  69.930 117.990  0.00  0.00           N
ATOM   2042  CA  LEU A 320      42.440  69.150 118.580  0.00  0.00           C
ATOM   2043  C   LEU A 320      42.690  67.700 119.010  0.00  0.00           C
ATOM   2044  O   LEU A 320      41.750  66.920 119.160  0.00  0.00           O
ATOM   2045  CB  LEU A 320      41.280  69.230 117.570  0.00  0.00           C
ATOM   2046  CG  LEU A 320      40.490  70.540 117.680  0.00  0.00           C
ATOM   2047  CD1 LEU A 320      39.510  70.700 116.520  0.00  0.00           C
ATOM   2048  CD2 LEU A 320      39.650  70.680 118.950  0.00  0.00           C
ATOM   2049  N   SER A 321      43.950  67.280 118.970  0.00  0.00           N
ATOM   2050  CA  SER A 321      44.410  66.230 119.890  0.00  0.00           C
ATOM   2051  C   SER A 321      44.680  66.750 121.300  0.00  0.00           C
ATOM   2052  O   SER A 321      43.900  66.460 122.210  0.00  0.00           O
ATOM   2053  CB  SER A 321      45.570  65.540 119.170  0.00  0.00           C
ATOM   2054  OG  SER A 321      46.860  66.150 119.340  0.00  0.00           O
ATOM   2055  N   VAL A 322      45.370  67.880 121.370  0.00  0.00           N
ATOM   2056  CA  VAL A 322      45.790  68.520 122.630  0.00  0.00           C
ATOM   2057  C   VAL A 322      44.590  69.040 123.420  0.00  0.00           C
ATOM   2058  O   VAL A 322      44.350  68.550 124.530  0.00  0.00           O
ATOM   2059  CB  VAL A 322      46.790  69.660 122.460  0.00  0.00           C
ATOM   2060  CG1 VAL A 322      47.310  70.090 123.830  0.00  0.00           C
ATOM   2061  CG2 VAL A 322      48.020  69.380 121.590  0.00  0.00           C
ATOM   2062  N   LEU A 323      43.650  69.770 122.810  0.00  0.00           N
ATOM   2063  CA  LEU A 323      42.470  70.230 123.550  0.00  0.00           C
ATOM   2064  C   LEU A 323      41.450  69.250 124.130  0.00  0.00           C
ATOM   2065  O   LEU A 323      41.300  69.220 125.350  0.00  0.00           O
ATOM   2066  CB  LEU A 323      41.790  71.460 122.950  0.00  0.00           C
ATOM   2067  CG  LEU A 323      40.580  72.090 123.630  0.00  0.00           C
ATOM   2068  CD1 LEU A 323      40.630  72.820 124.980  0.00  0.00           C
ATOM   2069  CD2 LEU A 323      39.760  72.880 122.610  0.00  0.00           C
ATOM   2070  N   PRO A 324      40.940  68.270 123.390  0.00  0.00           N
ATOM   2071  CA  PRO A 324      40.300  67.080 123.990  0.00  0.00           C
ATOM   2072  C   PRO A 324      41.010  66.330 125.110  0.00  0.00           C
ATOM   2073  O   PRO A 324      40.460  66.110 126.190  0.00  0.00           O
ATOM   2074  CB  PRO A 324      40.280  66.100 122.810  0.00  0.00           C
ATOM   2075  CG  PRO A 324      39.880  67.040 121.670  0.00  0.00           C
ATOM   2076  CD  PRO A 324      40.760  68.260 121.930  0.00  0.00           C
ATOM   2077  N   TYR A 325      42.340  66.190 125.070  0.00  0.00           N
ATOM   2078  CA  TYR A 325      43.090  65.490 126.120  0.00  0.00           C
ATOM   2079  C   TYR A 325      43.360  66.330 127.370  0.00  0.00           C
ATOM   2080  O   TYR A 325      43.260  65.720 128.440  0.00  0.00           O
ATOM   2081  CB  TYR A 325      44.340  64.890 125.470  0.00  0.00           C
ATOM   2082  CG  TYR A 325      44.840  63.600 126.120  0.00  0.00           C
ATOM   2083  CD1 TYR A 325      46.200  63.340 126.150  0.00  0.00           C
ATOM   2084  CD2 TYR A 325      43.970  62.520 126.290  0.00  0.00           C
ATOM   2085  CE1 TYR A 325      46.630  62.020 126.230  0.00  0.00           C
ATOM   2086  CE2 TYR A 325      44.420  61.210 126.390  0.00  0.00           C
ATOM   2087  CZ  TYR A 325      45.770  60.930 126.220  0.00  0.00           C
ATOM   2088  OH  TYR A 325      46.160  59.810 125.550  0.00  0.00           O
ATOM   2089  N   ALA A 326      43.520  67.640 127.240  0.00  0.00           N
ATOM   2090  CA  ALA A 326      43.510  68.560 128.390  0.00  0.00           C
ATOM   2091  C   ALA A 326      42.130  68.730 129.040  0.00  0.00           C
ATOM   2092  O   ALA A 326      41.920  68.850 130.240  0.00  0.00           O
ATOM   2093  CB  ALA A 326      44.040  69.950 128.040  0.00  0.00           C
ATOM   2094  N   LEU A 327      41.090  68.600 128.220  0.00  0.00           N
ATOM   2095  CA  LEU A 327      39.650  68.670 128.500  0.00  0.00           C
ATOM   2096  C   LEU A 327      39.230  67.360 129.160  0.00  0.00           C
ATOM   2097  O   LEU A 327      38.750  67.450 130.280  0.00  0.00           O
ATOM   2098  CB  LEU A 327      38.840  68.750 127.210  0.00  0.00           C
ATOM   2099  CG  LEU A 327      38.000  70.020 127.320  0.00  0.00           C
ATOM   2100  CD1 LEU A 327      37.520  70.360 125.910  0.00  0.00           C
ATOM   2101  CD2 LEU A 327      36.860  69.920 128.330  0.00  0.00           C
ATOM   2102  N   ILE A 328      39.350  66.140 128.620  0.00  0.00           N
ATOM   2103  CA  ILE A 328      38.820  64.920 129.250  0.00  0.00           C
ATOM   2104  C   ILE A 328      39.470  64.360 130.520  0.00  0.00           C
ATOM   2105  O   ILE A 328      38.860  63.710 131.350  0.00  0.00           O
ATOM   2106  CB  ILE A 328      38.630  63.790 128.240  0.00  0.00           C
ATOM   2107  CG1 ILE A 328      39.950  63.300 127.640  0.00  0.00           C
ATOM   2108  CG2 ILE A 328      37.700  64.090 127.070  0.00  0.00           C
ATOM   2109  CD  ILE A 328      39.850  61.940 126.960  0.00  0.00           C
ATOM   2110  N   LYS A 329      40.730  64.740 130.750  0.00  0.00           N
ATOM   2111  CA  LYS A 329      41.580  64.200 131.820  0.00  0.00           C
ATOM   2112  C   LYS A 329      41.660  62.680 131.660  0.00  0.00           C
ATOM   2113  O   LYS A 329      42.180  62.230 130.640  0.00  0.00           O
ATOM   2114  CB  LYS A 329      41.280  64.710 133.230  0.00  0.00           C
ATOM   2115  CG  LYS A 329      42.160  65.870 133.720  0.00  0.00           C
ATOM   2116  CD  LYS A 329      41.780  67.090 132.880  0.00  0.00           C
ATOM   2117  CE  LYS A 329      42.190  68.400 133.550  0.00  0.00           C
ATOM   2118  NZ  LYS A 329      41.550  69.550 132.880  0.00  0.00           N
ATOM   2119  N   GLY A 330      41.020  61.880 132.490  0.00  0.00           N
ATOM   2120  CA  GLY A 330      40.910  60.410 132.420  0.00  0.00           C
ATOM   2121  C   GLY A 330      42.150  59.620 132.840  0.00  0.00           C
ATOM   2122  O   GLY A 330      42.110  58.680 133.630  0.00  0.00           O
ATOM   2123  N   ILE A 331      43.260  60.200 132.410  0.00  0.00           N
ATOM   2124  CA  ILE A 331      44.650  59.810 132.640  0.00  0.00           C
ATOM   2125  C   ILE A 331      45.660  60.850 133.120  0.00  0.00           C
ATOM   2126  O   ILE A 331      45.230  61.960 133.440  0.00  0.00           O
ATOM   2127  CB  ILE A 331      45.060  59.150 131.320  0.00  0.00           C
ATOM   2128  CG1 ILE A 331      44.860  59.860 129.980  0.00  0.00           C
ATOM   2129  CG2 ILE A 331      44.470  57.740 131.360  0.00  0.00           C
ATOM   2130  CD  ILE A 331      45.570  61.210 129.960  0.00  0.00           C
ATOM   2131  N   ILE A 332      46.830  60.360 133.500  0.00  0.00           N
ATOM   2132  CA  ILE A 332      47.900  61.140 134.150  0.00  0.00           C
ATOM   2133  C   ILE A 332      48.740  62.030 133.230  0.00  0.00           C
ATOM   2134  O   ILE A 332      48.790  61.750 132.040  0.00  0.00           O
ATOM   2135  CB  ILE A 332      48.850  60.150 134.820  0.00  0.00           C
ATOM   2136  CG1 ILE A 332      49.190  59.000 133.860  0.00  0.00           C
ATOM   2137  CG2 ILE A 332      48.080  59.660 136.040  0.00  0.00           C
ATOM   2138  CD  ILE A 332      50.250  58.040 134.410  0.00  0.00           C
ATOM   2139  N   LEU A 333      49.500  62.930 133.850  0.00  0.00           N
ATOM   2140  CA  LEU A 333      50.360  63.860 133.100  0.00  0.00           C
ATOM   2141  C   LEU A 333      51.450  63.170 132.280  0.00  0.00           C
ATOM   2142  O   LEU A 333      51.620  63.540 131.120  0.00  0.00           O
ATOM   2143  CB  LEU A 333      50.990  64.950 133.980  0.00  0.00           C
ATOM   2144  CG  LEU A 333      50.180  66.250 133.950  0.00  0.00           C
ATOM   2145  CD1 LEU A 333      48.820  66.120 134.630  0.00  0.00           C
ATOM   2146  CD2 LEU A 333      51.030  67.500 134.150  0.00  0.00           C
ATOM   2147  N   ARG A 334      51.960  62.050 132.760  0.00  0.00           N
ATOM   2148  CA  ARG A 334      52.890  61.280 131.920  0.00  0.00           C
ATOM   2149  C   ARG A 334      52.340  60.720 130.600  0.00  0.00           C
ATOM   2150  O   ARG A 334      53.160  60.620 129.690  0.00  0.00           O
ATOM   2151  CB  ARG A 334      53.580  60.130 132.670  0.00  0.00           C
ATOM   2152  CG  ARG A 334      54.740  60.620 133.540  0.00  0.00           C
ATOM   2153  CD  ARG A 334      55.320  59.450 134.340  0.00  0.00           C
ATOM   2154  NE  ARG A 334      56.570  59.790 135.030  0.00  0.00           N
ATOM   2155  CZ  ARG A 334      57.760  59.230 134.790  0.00  0.00           C
ATOM   2156  NH1 ARG A 334      57.840  58.280 133.850  0.00  0.00           N
ATOM   2157  NH2 ARG A 334      58.790  59.850 135.370  0.00  0.00           N
ATOM   2158  N   LYS A 335      51.050  60.440 130.540  0.00  0.00           N
ATOM   2159  CA  LYS A 335      50.450  59.980 129.280  0.00  0.00           C
ATOM   2160  C   LYS A 335      49.900  61.100 128.400  0.00  0.00           C
ATOM   2161  O   LYS A 335      49.880  60.850 127.200  0.00  0.00           O
ATOM   2162  CB  LYS A 335      49.380  58.920 129.580  0.00  0.00           C
ATOM   2163  CG  LYS A 335      50.000  57.600 130.050  0.00  0.00           C
ATOM   2164  CD  LYS A 335      48.980  56.600 130.590  0.00  0.00           C
ATOM   2165  CE  LYS A 335      48.940  55.240 129.880  0.00  0.00           C
ATOM   2166  NZ  LYS A 335      48.340  54.250 130.790  0.00  0.00           N
ATOM   2167  N   ILE A 336      49.690  62.300 128.940  0.00  0.00           N
ATOM   2168  CA  ILE A 336      49.640  63.490 128.070  0.00  0.00           C
ATOM   2169  C   ILE A 336      50.870  63.850 127.250  0.00  0.00           C
ATOM   2170  O   ILE A 336      50.880  64.000 126.030  0.00  0.00           O
ATOM   2171  CB  ILE A 336      49.140  64.670 128.920  0.00  0.00           C
ATOM   2172  CG1 ILE A 336      47.760  64.390 129.520  0.00  0.00           C
ATOM   2173  CG2 ILE A 336      49.320  66.040 128.260  0.00  0.00           C
ATOM   2174  CD  ILE A 336      47.460  65.340 130.670  0.00  0.00           C
ATOM   2175  N   PHE A 337      52.000  63.770 127.960  0.00  0.00           N
ATOM   2176  CA  PHE A 337      53.330  63.860 127.340  0.00  0.00           C
ATOM   2177  C   PHE A 337      53.770  62.830 126.300  0.00  0.00           C
ATOM   2178  O   PHE A 337      53.860  63.280 125.160  0.00  0.00           O
ATOM   2179  CB  PHE A 337      54.360  63.700 128.460  0.00  0.00           C
ATOM   2180  CG  PHE A 337      54.540  65.060 129.140  0.00  0.00           C
ATOM   2181  CD1 PHE A 337      54.180  65.130 130.480  0.00  0.00           C
ATOM   2182  CD2 PHE A 337      54.960  66.180 128.430  0.00  0.00           C
ATOM   2183  CE1 PHE A 337      54.270  66.370 131.090  0.00  0.00           C
ATOM   2184  CE2 PHE A 337      54.990  67.400 129.090  0.00  0.00           C
ATOM   2185  CZ  PHE A 337      54.600  67.540 130.420  0.00  0.00           C
ATOM   2186  N   THR A 338      53.580  61.540 126.570  0.00  0.00           N
ATOM   2187  CA  THR A 338      53.730  60.470 125.570  0.00  0.00           C
ATOM   2188  C   THR A 338      52.730  60.540 124.420  0.00  0.00           C
ATOM   2189  O   THR A 338      53.060  60.080 123.320  0.00  0.00           O
ATOM   2190  CB  THR A 338      53.820  59.030 126.080  0.00  0.00           C
ATOM   2191  CG2 THR A 338      55.210  58.680 126.620  0.00  0.00           C
ATOM   2192  OG1 THR A 338      52.720  58.890 126.990  0.00  0.00           O
ATOM   2193  N   THR A 339      51.500  61.020 124.540  0.00  0.00           N
ATOM   2194  CA  THR A 339      50.560  61.300 123.440  0.00  0.00           C
ATOM   2195  C   THR A 339      50.910  62.410 122.450  0.00  0.00           C
ATOM   2196  O   THR A 339      50.460  62.490 121.310  0.00  0.00           O
ATOM   2197  CB  THR A 339      49.120  61.410 123.920  0.00  0.00           C
ATOM   2198  CG2 THR A 339      48.170  60.900 122.830  0.00  0.00           C
ATOM   2199  OG1 THR A 339      48.860  60.410 124.920  0.00  0.00           O
ATOM   2200  N   ILE A 340      51.350  63.540 123.000  0.00  0.00           N
ATOM   2201  CA  ILE A 340      51.790  64.680 122.190  0.00  0.00           C
ATOM   2202  C   ILE A 340      53.110  64.440 121.460  0.00  0.00           C
ATOM   2203  O   ILE A 340      53.180  64.610 120.240  0.00  0.00           O
ATOM   2204  CB  ILE A 340      51.850  65.930 123.070  0.00  0.00           C
ATOM   2205  CG1 ILE A 340      50.450  66.170 123.640  0.00  0.00           C
ATOM   2206  CG2 ILE A 340      52.350  67.140 122.270  0.00  0.00           C
ATOM   2207  CD  ILE A 340      50.430  67.460 124.460  0.00  0.00           C
ATOM   2208  N   SER A 341      54.010  63.740 122.140  0.00  0.00           N
ATOM   2209  CA  SER A 341      55.140  63.040 121.500  0.00  0.00           C
ATOM   2210  C   SER A 341      54.860  62.170 120.270  0.00  0.00           C
ATOM   2211  O   SER A 341      55.600  62.170 119.290  0.00  0.00           O
ATOM   2212  CB  SER A 341      55.930  62.170 122.480  0.00  0.00           C
ATOM   2213  OG  SER A 341      56.690  63.020 123.340  0.00  0.00           O
ATOM   2214  N   PHE A 342      53.840  61.310 120.270  0.00  0.00           N
ATOM   2215  CA  PHE A 342      53.300  60.650 119.080  0.00  0.00           C
ATOM   2216  C   PHE A 342      52.450  61.530 118.150  0.00  0.00           C
ATOM   2217  O   PHE A 342      52.830  61.640 116.990  0.00  0.00           O
ATOM   2218  CB  PHE A 342      52.630  59.310 119.390  0.00  0.00           C
ATOM   2219  CG  PHE A 342      53.440  58.330 120.240  0.00  0.00           C
ATOM   2220  CD1 PHE A 342      54.830  58.280 120.260  0.00  0.00           C
ATOM   2221  CD2 PHE A 342      52.730  57.550 121.140  0.00  0.00           C
ATOM   2222  CE1 PHE A 342      55.450  57.460 121.200  0.00  0.00           C
ATOM   2223  CE2 PHE A 342      53.370  56.740 122.070  0.00  0.00           C
ATOM   2224  CZ  PHE A 342      54.760  56.680 122.120  0.00  0.00           C
ATOM   2225  N   CYS A 343      51.670  62.430 118.730  0.00  0.00           N
ATOM   2226  CA  CYS A 343      51.080  63.460 117.860  0.00  0.00           C
ATOM   2227  C   CYS A 343      52.010  64.310 116.990  0.00  0.00           C
ATOM   2228  O   CYS A 343      51.620  64.590 115.850  0.00  0.00           O
ATOM   2229  CB  CYS A 343      50.250  64.460 118.680  0.00  0.00           C
ATOM   2230  SG  CYS A 343      48.630  63.810 119.210  0.00  0.00           S
ATOM   2231  N   ILE A 344      53.110  64.800 117.540  0.00  0.00           N
ATOM   2232  CA  ILE A 344      54.100  65.500 116.710  0.00  0.00           C
ATOM   2233  C   ILE A 344      54.660  64.680 115.550  0.00  0.00           C
ATOM   2234  O   ILE A 344      54.800  65.180 114.430  0.00  0.00           O
ATOM   2235  CB  ILE A 344      55.270  66.130 117.470  0.00  0.00           C
ATOM   2236  CG1 ILE A 344      55.890  65.210 118.520  0.00  0.00           C
ATOM   2237  CG2 ILE A 344      54.710  67.390 118.130  0.00  0.00           C
ATOM   2238  CD  ILE A 344      57.060  65.770 119.330  0.00  0.00           C
ATOM   2239  N   VAL A 345      54.870  63.380 115.740  0.00  0.00           N
ATOM   2240  CA  VAL A 345      55.350  62.540 114.630  0.00  0.00           C
ATOM   2241  C   VAL A 345      54.240  62.110 113.670  0.00  0.00           C
ATOM   2242  O   VAL A 345      54.540  62.020 112.480  0.00  0.00           O
ATOM   2243  CB  VAL A 345      56.100  61.260 115.000  0.00  0.00           C
ATOM   2244  CG1 VAL A 345      56.990  60.840 113.830  0.00  0.00           C
ATOM   2245  CG2 VAL A 345      57.060  61.530 116.170  0.00  0.00           C
ATOM   2246  N   LEU A 346      52.980  62.240 114.080  0.00  0.00           N
ATOM   2247  CA  LEU A 346      51.840  62.130 113.160  0.00  0.00           C
ATOM   2248  C   LEU A 346      51.710  63.330 112.210  0.00  0.00           C
ATOM   2249  O   LEU A 346      51.890  63.180 111.010  0.00  0.00           O
ATOM   2250  CB  LEU A 346      50.630  61.800 114.030  0.00  0.00           C
ATOM   2251  CG  LEU A 346      49.350  61.650 113.210  0.00  0.00           C
ATOM   2252  CD1 LEU A 346      49.460  60.420 112.310  0.00  0.00           C
ATOM   2253  CD2 LEU A 346      48.120  61.500 114.110  0.00  0.00           C
ATOM   2254  N   ARG A 347      51.830  64.510 112.820  0.00  0.00           N
ATOM   2255  CA  ARG A 347      51.980  65.790 112.120  0.00  0.00           C
ATOM   2256  C   ARG A 347      53.120  65.850 111.100  0.00  0.00           C
ATOM   2257  O   ARG A 347      52.920  65.870 109.890  0.00  0.00           O
ATOM   2258  CB  ARG A 347      52.300  66.890 113.140  0.00  0.00           C
ATOM   2259  CG  ARG A 347      52.110  68.330 112.660  0.00  0.00           C
ATOM   2260  CD  ARG A 347      52.340  69.460 113.660  0.00  0.00           C
ATOM   2261  NE  ARG A 347      53.620  69.990 113.180  0.00  0.00           N
ATOM   2262  CZ  ARG A 347      54.720  70.030 113.950  0.00  0.00           C
ATOM   2263  NH1 ARG A 347      54.830  69.300 115.070  0.00  0.00           N
ATOM   2264  NH2 ARG A 347      55.910  70.480 113.530  0.00  0.00           N
ATOM   2265  N   MET A 348      54.300  65.400 111.510  0.00  0.00           N
ATOM   2266  CA  MET A 348      55.520  65.320 110.690  0.00  0.00           C
ATOM   2267  C   MET A 348      55.420  64.370 109.490  0.00  0.00           C
ATOM   2268  O   MET A 348      55.540  64.850 108.370  0.00  0.00           O
ATOM   2269  CB  MET A 348      56.770  64.900 111.460  0.00  0.00           C
ATOM   2270  CG  MET A 348      57.580  66.020 112.110  0.00  0.00           C
ATOM   2271  SD  MET A 348      56.600  67.260 113.040  0.00  0.00           S
ATOM   2272  CE  MET A 348      57.670  67.740 114.380  0.00  0.00           C
ATOM   2273  N   ALA A 349      54.940  63.150 109.720  0.00  0.00           N
ATOM   2274  CA  ALA A 349      54.780  62.100 108.700  0.00  0.00           C
ATOM   2275  C   ALA A 349      53.560  62.280 107.810  0.00  0.00           C
ATOM   2276  O   ALA A 349      53.640  61.860 106.660  0.00  0.00           O
ATOM   2277  CB  ALA A 349      54.830  60.650 109.200  0.00  0.00           C
ATOM   2278  N   VAL A 350      52.440  62.820 108.280  0.00  0.00           N
ATOM   2279  CA  VAL A 350      51.430  63.410 107.380  0.00  0.00           C
ATOM   2280  C   VAL A 350      51.840  64.630 106.550  0.00  0.00           C
ATOM   2281  O   VAL A 350      52.140  64.470 105.370  0.00  0.00           O
ATOM   2282  CB  VAL A 350      50.020  63.480 107.980  0.00  0.00           C
ATOM   2283  CG1 VAL A 350      48.940  63.790 106.940  0.00  0.00           C
ATOM   2284  CG2 VAL A 350      49.630  62.160 108.640  0.00  0.00           C
ATOM   2285  N   THR A 351      52.210  65.710 107.230  0.00  0.00           N
ATOM   2286  CA  THR A 351      52.200  67.050 106.640  0.00  0.00           C
ATOM   2287  C   THR A 351      53.380  67.290 105.700  0.00  0.00           C
ATOM   2288  O   THR A 351      53.110  68.060 104.770  0.00  0.00           O
ATOM   2289  CB  THR A 351      52.290  68.190 107.650  0.00  0.00           C
ATOM   2290  CG2 THR A 351      51.020  68.430 108.470  0.00  0.00           C
ATOM   2291  OG1 THR A 351      53.440  67.970 108.470  0.00  0.00           O
ATOM   2292  N   ARG A 352      54.600  66.810 105.930  0.00  0.00           N
ATOM   2293  CA  ARG A 352      55.650  67.000 104.910  0.00  0.00           C
ATOM   2294  C   ARG A 352      55.630  65.970 103.780  0.00  0.00           C
ATOM   2295  O   ARG A 352      55.550  66.380 102.630  0.00  0.00           O
ATOM   2296  CB  ARG A 352      56.960  67.030 105.700  0.00  0.00           C
ATOM   2297  CG  ARG A 352      58.220  67.470 104.940  0.00  0.00           C
ATOM   2298  CD  ARG A 352      59.490  66.860 105.560  0.00  0.00           C
ATOM   2299  NE  ARG A 352      60.550  67.020 104.550  0.00  0.00           N
ATOM   2300  CZ  ARG A 352      61.250  66.040 103.960  0.00  0.00           C
ATOM   2301  NH1 ARG A 352      60.940  64.780 104.280  0.00  0.00           N
ATOM   2302  NH2 ARG A 352      62.360  66.260 103.240  0.00  0.00           N
ATOM   2303  N   GLN A 353      55.900  64.720 104.170  0.00  0.00           N
ATOM   2304  CA  GLN A 353      55.970  63.610 103.210  0.00  0.00           C
ATOM   2305  C   GLN A 353      54.720  63.220 102.420  0.00  0.00           C
ATOM   2306  O   GLN A 353      54.780  63.570 101.240  0.00  0.00           O
ATOM   2307  CB  GLN A 353      56.480  62.360 103.930  0.00  0.00           C
ATOM   2308  CG  GLN A 353      57.930  62.050 104.270  0.00  0.00           C
ATOM   2309  CD  GLN A 353      58.090  62.540 105.710  0.00  0.00           C
ATOM   2310  NE2 GLN A 353      58.070  61.500 106.550  0.00  0.00           N
ATOM   2311  OE1 GLN A 353      58.590  63.630 105.980  0.00  0.00           O
ATOM   2312  N   PHE A 354      53.570  63.120 103.070  0.00  0.00           N
ATOM   2313  CA  PHE A 354      52.390  62.630 102.350  0.00  0.00           C
ATOM   2314  C   PHE A 354      51.810  63.510 101.230  0.00  0.00           C
ATOM   2315  O   PHE A 354      51.600  62.930 100.160  0.00  0.00           O
ATOM   2316  CB  PHE A 354      51.290  62.130 103.290  0.00  0.00           C
ATOM   2317  CG  PHE A 354      50.110  61.420 102.610  0.00  0.00           C
ATOM   2318  CD1 PHE A 354      50.220  60.060 102.350  0.00  0.00           C
ATOM   2319  CD2 PHE A 354      48.960  62.100 102.240  0.00  0.00           C
ATOM   2320  CE1 PHE A 354      49.180  59.330 101.770  0.00  0.00           C
ATOM   2321  CE2 PHE A 354      47.970  61.440 101.520  0.00  0.00           C
ATOM   2322  CZ  PHE A 354      48.060  60.060 101.390  0.00  0.00           C
ATOM   2323  N   PRO A 355      51.530  64.800 101.360  0.00  0.00           N
ATOM   2324  CA  PRO A 355      50.930  65.630 100.300  0.00  0.00           C
ATOM   2325  C   PRO A 355      51.920  65.730  99.140  0.00  0.00           C
ATOM   2326  O   PRO A 355      51.390  65.260  98.140  0.00  0.00           O
ATOM   2327  CB  PRO A 355      50.660  67.030 100.860  0.00  0.00           C
ATOM   2328  CG  PRO A 355      51.640  67.080 102.030  0.00  0.00           C
ATOM   2329  CD  PRO A 355      51.670  65.640 102.560  0.00  0.00           C
ATOM   2330  N   TRP A 356      53.200  65.920  99.440  0.00  0.00           N
ATOM   2331  CA  TRP A 356      54.260  65.890  98.430  0.00  0.00           C
ATOM   2332  C   TRP A 356      54.210  64.640  97.540  0.00  0.00           C
ATOM   2333  O   TRP A 356      53.870  64.780  96.360  0.00  0.00           O
ATOM   2334  CB  TRP A 356      55.620  66.120  99.100  0.00  0.00           C
ATOM   2335  CG  TRP A 356      56.750  66.330  98.100  0.00  0.00           C
ATOM   2336  CD1 TRP A 356      56.940  67.350  97.280  0.00  0.00           C
ATOM   2337  CD2 TRP A 356      57.860  65.500  98.000  0.00  0.00           C
ATOM   2338  CE2 TRP A 356      58.760  66.140  97.160  0.00  0.00           C
ATOM   2339  CE3 TRP A 356      58.090  64.190  98.400  0.00  0.00           C
ATOM   2340  NE1 TRP A 356      58.190  67.290  96.820  0.00  0.00           N
ATOM   2341  CZ2 TRP A 356      59.930  65.540  96.700  0.00  0.00           C
ATOM   2342  CZ3 TRP A 356      59.220  63.570  97.870  0.00  0.00           C
ATOM   2343  CH2 TRP A 356      60.080  64.180  96.980  0.00  0.00           C
ATOM   2344  N   ALA A 357      54.290  63.510  98.220  0.00  0.00           N
ATOM   2345  CA  ALA A 357      54.280  62.110  97.760  0.00  0.00           C
ATOM   2346  C   ALA A 357      53.070  61.820  96.870  0.00  0.00           C
ATOM   2347  O   ALA A 357      53.090  61.140  95.850  0.00  0.00           O
ATOM   2348  CB  ALA A 357      54.240  61.240  99.020  0.00  0.00           C
ATOM   2349  N   VAL A 358      51.890  62.190  97.340  0.00  0.00           N
ATOM   2350  CA  VAL A 358      50.650  61.940  96.590  0.00  0.00           C
ATOM   2351  C   VAL A 358      50.280  62.880  95.440  0.00  0.00           C
ATOM   2352  O   VAL A 358      49.850  62.370  94.400  0.00  0.00           O
ATOM   2353  CB  VAL A 358      49.330  61.540  97.250  0.00  0.00           C
ATOM   2354  CG1 VAL A 358      49.530  60.210  97.990  0.00  0.00           C
ATOM   2355  CG2 VAL A 358      48.870  62.700  98.140  0.00  0.00           C
ATOM   2356  N   GLN A 359      50.670  64.150  95.530  0.00  0.00           N
ATOM   2357  CA  GLN A 359      50.770  65.000  94.340  0.00  0.00           C
ATOM   2358  C   GLN A 359      51.760  64.630  93.240  0.00  0.00           C
ATOM   2359  O   GLN A 359      51.600  65.000  92.080  0.00  0.00           O
ATOM   2360  CB  GLN A 359      51.160  66.430  94.730  0.00  0.00           C
ATOM   2361  CG  GLN A 359      50.250  66.980  95.830  0.00  0.00           C
ATOM   2362  CD  GLN A 359      50.930  68.050  96.700  0.00  0.00           C
ATOM   2363  NE2 GLN A 359      50.250  68.530  97.730  0.00  0.00           N
ATOM   2364  OE1 GLN A 359      52.120  68.370  96.640  0.00  0.00           O
ATOM   2365  N   THR A 360      52.880  64.020  93.620  0.00  0.00           N
ATOM   2366  CA  THR A 360      53.790  63.330  92.700  0.00  0.00           C
ATOM   2367  C   THR A 360      53.260  62.060  92.030  0.00  0.00           C
ATOM   2368  O   THR A 360      53.470  61.880  90.830  0.00  0.00           O
ATOM   2369  CB  THR A 360      55.220  63.280  93.240  0.00  0.00           C
ATOM   2370  CG2 THR A 360      56.260  62.680  92.290  0.00  0.00           C
ATOM   2371  OG1 THR A 360      55.560  64.650  93.470  0.00  0.00           O
ATOM   2372  N   TRP A 361      52.290  61.410  92.660  0.00  0.00           N
ATOM   2373  CA  TRP A 361      51.440  60.380  92.040  0.00  0.00           C
ATOM   2374  C   TRP A 361      50.370  60.960  91.110  0.00  0.00           C
ATOM   2375  O   TRP A 361      50.140  60.550  89.980  0.00  0.00           O
ATOM   2376  CB  TRP A 361      50.800  59.500  93.120  0.00  0.00           C
ATOM   2377  CG  TRP A 361      50.530  58.050  92.720  0.00  0.00           C
ATOM   2378  CD1 TRP A 361      50.280  57.510  91.530  0.00  0.00           C
ATOM   2379  CD2 TRP A 361      50.630  57.070  93.700  0.00  0.00           C
ATOM   2380  CE2 TRP A 361      50.380  55.910  92.980  0.00  0.00           C
ATOM   2381  CE3 TRP A 361      50.700  57.010  95.090  0.00  0.00           C
ATOM   2382  NE1 TRP A 361      50.180  56.200  91.700  0.00  0.00           N
ATOM   2383  CZ2 TRP A 361      50.170  54.750  93.710  0.00  0.00           C
ATOM   2384  CZ3 TRP A 361      50.470  55.820  95.770  0.00  0.00           C
ATOM   2385  CH2 TRP A 361      50.210  54.630  95.090  0.00  0.00           C
ATOM   2386  N   TYR A 362      49.780  62.050  91.590  0.00  0.00           N
ATOM   2387  CA  TYR A 362      48.800  62.720  90.720  0.00  0.00           C
ATOM   2388  C   TYR A 362      49.350  63.210  89.380  0.00  0.00           C
ATOM   2389  O   TYR A 362      48.650  63.280  88.380  0.00  0.00           O
ATOM   2390  CB  TYR A 362      47.930  63.800  91.370  0.00  0.00           C
ATOM   2391  CG  TYR A 362      46.580  63.270  91.860  0.00  0.00           C
ATOM   2392  CD1 TYR A 362      46.520  62.960  93.210  0.00  0.00           C
ATOM   2393  CD2 TYR A 362      45.610  62.780  90.990  0.00  0.00           C
ATOM   2394  CE1 TYR A 362      45.440  62.300  93.790  0.00  0.00           C
ATOM   2395  CE2 TYR A 362      44.570  62.050  91.540  0.00  0.00           C
ATOM   2396  CZ  TYR A 362      44.440  61.900  92.920  0.00  0.00           C
ATOM   2397  OH  TYR A 362      43.220  61.410  93.270  0.00  0.00           O
ATOM   2398  N   ASP A 363      50.600  63.660  89.400  0.00  0.00           N
ATOM   2399  CA  ASP A 363      51.380  63.910  88.180  0.00  0.00           C
ATOM   2400  C   ASP A 363      51.610  62.710  87.260  0.00  0.00           C
ATOM   2401  O   ASP A 363      51.040  62.680  86.170  0.00  0.00           O
ATOM   2402  CB  ASP A 363      52.660  64.710  88.450  0.00  0.00           C
ATOM   2403  CG  ASP A 363      53.100  65.710  87.380  0.00  0.00           C
ATOM   2404  OD1 ASP A 363      53.760  66.710  87.730  0.00  0.00           O
ATOM   2405  OD2 ASP A 363      52.850  65.380  86.200  0.00  0.00           O
ATOM   2406  N   SER A 364      52.030  61.610  87.870  0.00  0.00           N
ATOM   2407  CA  SER A 364      52.290  60.350  87.140  0.00  0.00           C
ATOM   2408  C   SER A 364      50.940  59.800  86.680  0.00  0.00           C
ATOM   2409  O   SER A 364      50.860  59.430  85.510  0.00  0.00           O
ATOM   2410  CB  SER A 364      53.180  59.400  87.950  0.00  0.00           C
ATOM   2411  OG  SER A 364      54.460  59.950  88.250  0.00  0.00           O
ATOM   2412  N   LEU A 365      49.820  59.850  87.390  0.00  0.00           N
ATOM   2413  CA  LEU A 365      48.490  59.490  86.860  0.00  0.00           C
ATOM   2414  C   LEU A 365      47.980  60.110  85.560  0.00  0.00           C
ATOM   2415  O   LEU A 365      47.500  59.350  84.710  0.00  0.00           O
ATOM   2416  CB  LEU A 365      47.400  59.740  87.900  0.00  0.00           C
ATOM   2417  CG  LEU A 365      47.490  58.700  89.020  0.00  0.00           C
ATOM   2418  CD1 LEU A 365      46.360  58.940  90.030  0.00  0.00           C
ATOM   2419  CD2 LEU A 365      47.280  57.300  88.460  0.00  0.00           C
ATOM   2420  N   GLY A 366      48.280  61.390  85.380  0.00  0.00           N
ATOM   2421  CA  GLY A 366      48.150  62.140  84.130  0.00  0.00           C
ATOM   2422  C   GLY A 366      49.040  61.630  82.990  0.00  0.00           C
ATOM   2423  O   GLY A 366      48.600  61.440  81.860  0.00  0.00           O
ATOM   2424  N   ALA A 367      50.310  61.510  83.370  0.00  0.00           N
ATOM   2425  CA  ALA A 367      51.400  60.990  82.530  0.00  0.00           C
ATOM   2426  C   ALA A 367      51.050  59.580  82.060  0.00  0.00           C
ATOM   2427  O   ALA A 367      51.140  59.290  80.870  0.00  0.00           O
ATOM   2428  CB  ALA A 367      52.730  60.930  83.280  0.00  0.00           C
ATOM   2429  N   ILE A 368      50.550  58.710  82.930  0.00  0.00           N
ATOM   2430  CA  ILE A 368      50.140  57.390  82.440  0.00  0.00           C
ATOM   2431  C   ILE A 368      48.770  57.350  81.750  0.00  0.00           C
ATOM   2432  O   ILE A 368      48.740  56.550  80.810  0.00  0.00           O
ATOM   2433  CB  ILE A 368      50.130  56.250  83.460  0.00  0.00           C
ATOM   2434  CG1 ILE A 368      49.150  56.410  84.620  0.00  0.00           C
ATOM   2435  CG2 ILE A 368      51.570  55.870  83.810  0.00  0.00           C
ATOM   2436  CD  ILE A 368      49.080  55.110  85.410  0.00  0.00           C
ATOM   2437  N   ASN A 369      47.880  58.310  81.990  0.00  0.00           N
ATOM   2438  CA  ASN A 369      46.670  58.510  81.180  0.00  0.00           C
ATOM   2439  C   ASN A 369      46.980  58.730  79.700  0.00  0.00           C
ATOM   2440  O   ASN A 369      46.590  57.930  78.860  0.00  0.00           O
ATOM   2441  CB  ASN A 369      45.960  59.720  81.810  0.00  0.00           C
ATOM   2442  CG  ASN A 369      44.530  60.090  81.410  0.00  0.00           C
ATOM   2443  ND2 ASN A 369      44.360  61.310  80.920  0.00  0.00           N
ATOM   2444  OD1 ASN A 369      43.690  59.200  81.560  0.00  0.00           O
ATOM   2445  N   LYS A 370      47.990  59.570  79.450  0.00  0.00           N
ATOM   2446  CA  LYS A 370      48.660  59.930  78.200  0.00  0.00           C
ATOM   2447  C   LYS A 370      49.390  58.790  77.480  0.00  0.00           C
ATOM   2448  O   LYS A 370      49.320  58.810  76.250  0.00  0.00           O
ATOM   2449  CB  LYS A 370      49.700  61.040  78.370  0.00  0.00           C
ATOM   2450  CG  LYS A 370      49.180  62.460  78.580  0.00  0.00           C
ATOM   2451  CD  LYS A 370      48.180  62.850  77.480  0.00  0.00           C
ATOM   2452  CE  LYS A 370      47.690  64.280  77.660  0.00  0.00           C
ATOM   2453  NZ  LYS A 370      46.230  64.220  77.520  0.00  0.00           N
ATOM   2454  N   ILE A 371      50.150  58.030  78.260  0.00  0.00           N
ATOM   2455  CA  ILE A 371      50.710  56.810  77.670  0.00  0.00           C
ATOM   2456  C   ILE A 371      49.750  55.650  77.420  0.00  0.00           C
ATOM   2457  O   ILE A 371      49.940  55.010  76.380  0.00  0.00           O
ATOM   2458  CB  ILE A 371      52.150  56.490  78.070  0.00  0.00           C
ATOM   2459  CG1 ILE A 371      52.210  55.800  79.440  0.00  0.00           C
ATOM   2460  CG2 ILE A 371      53.090  57.680  77.880  0.00  0.00           C
ATOM   2461  CD  ILE A 371      51.840  54.320  79.300  0.00  0.00           C
ATOM   2462  N   GLN A 372      48.730  55.490  78.260  0.00  0.00           N
ATOM   2463  CA  GLN A 372      47.540  54.680  77.970  0.00  0.00           C
ATOM   2464  C   GLN A 372      46.640  55.020  76.780  0.00  0.00           C
ATOM   2465  O   GLN A 372      46.330  54.110  76.000  0.00  0.00           O
ATOM   2466  CB  GLN A 372      46.770  54.180  79.190  0.00  0.00           C
ATOM   2467  CG  GLN A 372      47.400  52.930  79.800  0.00  0.00           C
ATOM   2468  CD  GLN A 372      47.410  51.620  79.020  0.00  0.00           C
ATOM   2469  NE2 GLN A 372      46.390  51.280  78.240  0.00  0.00           N
ATOM   2470  OE1 GLN A 372      48.350  50.840  79.170  0.00  0.00           O
ATOM   2471  N   ASP A 373      46.410  56.320  76.640  0.00  0.00           N
ATOM   2472  CA  ASP A 373      45.650  56.900  75.530  0.00  0.00           C
ATOM   2473  C   ASP A 373      46.500  56.660  74.270  0.00  0.00           C
ATOM   2474  O   ASP A 373      45.880  56.220  73.310  0.00  0.00           O
ATOM   2475  CB  ASP A 373      45.510  58.390  75.840  0.00  0.00           C
ATOM   2476  CG  ASP A 373      44.810  59.260  74.790  0.00  0.00           C
ATOM   2477  OD1 ASP A 373      45.570  59.980  74.120  0.00  0.00           O
ATOM   2478  OD2 ASP A 373      43.610  59.190  74.440  0.00  0.00           O
ATOM   2479  N   PHE A 374      47.820  56.850  74.250  0.00  0.00           N
ATOM   2480  CA  PHE A 374      48.720  56.570  73.130  0.00  0.00           C
ATOM   2481  C   PHE A 374      48.590  55.080  72.790  0.00  0.00           C
ATOM   2482  O   PHE A 374      48.140  54.740  71.690  0.00  0.00           O
ATOM   2483  CB  PHE A 374      50.150  57.070  73.360  0.00  0.00           C
ATOM   2484  CG  PHE A 374      50.890  56.810  72.040  0.00  0.00           C
ATOM   2485  CD1 PHE A 374      51.640  55.670  71.800  0.00  0.00           C
ATOM   2486  CD2 PHE A 374      50.890  57.850  71.120  0.00  0.00           C
ATOM   2487  CE1 PHE A 374      52.400  55.540  70.640  0.00  0.00           C
ATOM   2488  CE2 PHE A 374      51.570  57.670  69.920  0.00  0.00           C
ATOM   2489  CZ  PHE A 374      52.420  56.590  69.730  0.00  0.00           C
ATOM   2490  N   LEU A 375      48.700  54.160  73.740  0.00  0.00           N
ATOM   2491  CA  LEU A 375      48.470  52.710  73.620  0.00  0.00           C
ATOM   2492  C   LEU A 375      47.100  52.280  73.100  0.00  0.00           C
ATOM   2493  O   LEU A 375      46.940  51.210  72.510  0.00  0.00           O
ATOM   2494  CB  LEU A 375      48.890  52.000  74.920  0.00  0.00           C
ATOM   2495  CG  LEU A 375      50.370  51.910  75.260  0.00  0.00           C
ATOM   2496  CD1 LEU A 375      50.570  51.320  76.660  0.00  0.00           C
ATOM   2497  CD2 LEU A 375      51.110  51.190  74.130  0.00  0.00           C
ATOM   2498  N   GLN A 376      46.070  53.000  73.540  0.00  0.00           N
ATOM   2499  CA  GLN A 376      44.690  52.760  73.120  0.00  0.00           C
ATOM   2500  C   GLN A 376      44.350  53.590  71.880  0.00  0.00           C
ATOM   2501  O   GLN A 376      43.180  53.770  71.540  0.00  0.00           O
ATOM   2502  CB  GLN A 376      43.800  53.050  74.330  0.00  0.00           C
ATOM   2503  CG  GLN A 376      44.130  52.030  75.430  0.00  0.00           C
ATOM   2504  CD  GLN A 376      43.310  52.190  76.710  0.00  0.00           C
ATOM   2505  NE2 GLN A 376      41.990  51.980  76.720  0.00  0.00           N
ATOM   2506  OE1 GLN A 376      43.830  52.670  77.710  0.00  0.00           O
ATOM   2507  N   LYS A 377      45.320  53.990  71.070  0.00  0.00           N
ATOM   2508  CA  LYS A 377      45.080  54.250  69.640  0.00  0.00           C
ATOM   2509  C   LYS A 377      44.770  52.930  68.940  0.00  0.00           C
ATOM   2510  O   LYS A 377      45.470  51.940  69.150  0.00  0.00           O
ATOM   2511  CB  LYS A 377      46.210  55.150  69.120  0.00  0.00           C
ATOM   2512  CG  LYS A 377      46.090  56.630  69.480  0.00  0.00           C
ATOM   2513  CD  LYS A 377      47.190  57.450  68.800  0.00  0.00           C
ATOM   2514  CE  LYS A 377      47.320  58.850  69.410  0.00  0.00           C
ATOM   2515  NZ  LYS A 377      46.030  59.550  69.440  0.00  0.00           N
ATOM   2516  N   GLN A 378      43.660  52.870  68.200  0.00  0.00           N
ATOM   2517  CA  GLN A 378      43.230  51.650  67.500  0.00  0.00           C
ATOM   2518  C   GLN A 378      43.990  51.420  66.190  0.00  0.00           C
ATOM   2519  O   GLN A 378      44.450  52.350  65.530  0.00  0.00           O
ATOM   2520  CB  GLN A 378      41.720  51.790  67.300  0.00  0.00           C
ATOM   2521  CG  GLN A 378      41.220  53.060  66.610  0.00  0.00           C
ATOM   2522  CD  GLN A 378      41.030  54.210  67.610  0.00  0.00           C
ATOM   2523  NE2 GLN A 378      39.920  54.020  68.320  0.00  0.00           N
ATOM   2524  OE1 GLN A 378      41.900  54.970  68.040  0.00  0.00           O
ATOM   2525  N   GLU A 379      44.140  50.130  65.930  0.00  0.00           N
ATOM   2526  CA  GLU A 379      44.780  49.770  64.650  0.00  0.00           C
ATOM   2527  C   GLU A 379      43.890  49.950  63.420  0.00  0.00           C
ATOM   2528  O   GLU A 379      42.680  49.750  63.560  0.00  0.00           O
ATOM   2529  CB  GLU A 379      45.480  48.420  64.830  0.00  0.00           C
ATOM   2530  CG  GLU A 379      46.690  48.680  65.730  0.00  0.00           C
ATOM   2531  CD  GLU A 379      47.110  47.500  66.610  0.00  0.00           C
ATOM   2532  OE1 GLU A 379      46.750  47.390  67.810  0.00  0.00           O
ATOM   2533  OE2 GLU A 379      47.900  46.720  66.050  0.00  0.00           O
ATOM   2534  N   TYR A 380      44.450  50.110  62.230  0.00  0.00           N
ATOM   2535  CA  TYR A 380      43.680  50.520  61.050  0.00  0.00           C
ATOM   2536  C   TYR A 380      43.470  49.370  60.070  0.00  0.00           C
ATOM   2537  O   TYR A 380      42.320  49.160  59.690  0.00  0.00           O
ATOM   2538  CB  TYR A 380      44.170  51.740  60.270  0.00  0.00           C
ATOM   2539  CG  TYR A 380      43.870  53.060  60.970  0.00  0.00           C
ATOM   2540  CD1 TYR A 380      44.140  53.310  62.320  0.00  0.00           C
ATOM   2541  CD2 TYR A 380      43.070  53.970  60.290  0.00  0.00           C
ATOM   2542  CE1 TYR A 380      43.580  54.400  62.980  0.00  0.00           C
ATOM   2543  CE2 TYR A 380      42.530  55.090  60.920  0.00  0.00           C
ATOM   2544  CZ  TYR A 380      42.860  55.330  62.250  0.00  0.00           C
ATOM   2545  OH  TYR A 380      42.670  56.560  62.800  0.00  0.00           O
ATOM   2546  N   LYS A 381      44.590  48.690  59.860  0.00  0.00           N
ATOM   2547  CA  LYS A 381      44.720  47.530  58.960  0.00  0.00           C
ATOM   2548  C   LYS A 381      45.960  46.650  59.140  0.00  0.00           C
ATOM   2549  O   LYS A 381      47.000  47.070  59.630  0.00  0.00           O
ATOM   2550  CB  LYS A 381      44.810  48.140  57.560  0.00  0.00           C
ATOM   2551  CG  LYS A 381      44.600  47.250  56.330  0.00  0.00           C
ATOM   2552  CD  LYS A 381      43.230  46.590  56.230  0.00  0.00           C
ATOM   2553  CE  LYS A 381      43.030  45.860  54.900  0.00  0.00           C
ATOM   2554  NZ  LYS A 381      41.700  45.230  54.900  0.00  0.00           N
ATOM   2555  N   THR A 382      45.900  45.360  58.810  0.00  0.00           N
ATOM   2556  CA  THR A 382      46.970  44.360  58.750  0.00  0.00           C
ATOM   2557  C   THR A 382      46.560  43.290  57.740  0.00  0.00           C
ATOM   2558  O   THR A 382      45.410  42.970  57.440  0.00  0.00           O
ATOM   2559  CB  THR A 382      47.220  43.700  60.100  0.00  0.00           C
ATOM   2560  CG2 THR A 382      46.090  42.840  60.670  0.00  0.00           C
ATOM   2561  OG1 THR A 382      48.510  43.100  60.210  0.00  0.00           O
ATOM   2562  N   LEU A 383      47.670  42.810  57.170  0.00  0.00           N
ATOM   2563  CA  LEU A 383      47.700  41.820  56.080  0.00  0.00           C
ATOM   2564  C   LEU A 383      48.990  41.000  56.040  0.00  0.00           C
ATOM   2565  O   LEU A 383      50.070  41.580  56.140  0.00  0.00           O
ATOM   2566  CB  LEU A 383      47.310  42.350  54.710  0.00  0.00           C
ATOM   2567  CG  LEU A 383      47.000  41.300  53.640  0.00  0.00           C
ATOM   2568  CD1 LEU A 383      45.610  40.700  53.860  0.00  0.00           C
ATOM   2569  CD2 LEU A 383      46.970  41.880  52.230  0.00  0.00           C
ATOM   2570  N   GLU A 384      48.780  39.690  55.880  0.00  0.00           N
ATOM   2571  CA  GLU A 384      49.850  38.790  55.420  0.00  0.00           C
ATOM   2572  C   GLU A 384      49.350  37.750  54.420  0.00  0.00           C
ATOM   2573  O   GLU A 384      48.290  37.140  54.570  0.00  0.00           O
ATOM   2574  CB  GLU A 384      50.400  38.050  56.640  0.00  0.00           C
ATOM   2575  CG  GLU A 384      51.630  37.160  56.410  0.00  0.00           C
ATOM   2576  CD  GLU A 384      52.780  37.840  55.670  0.00  0.00           C
ATOM   2577  OE1 GLU A 384      53.630  38.550  56.250  0.00  0.00           O
ATOM   2578  OE2 GLU A 384      52.740  37.680  54.430  0.00  0.00           O
ATOM   2579  N   TYR A 385      50.150  37.580  53.380  0.00  0.00           N
ATOM   2580  CA  TYR A 385      49.750  36.830  52.190  0.00  0.00           C
ATOM   2581  C   TYR A 385      50.860  36.240  51.320  0.00  0.00           C
ATOM   2582  O   TYR A 385      51.840  36.970  51.150  0.00  0.00           O
ATOM   2583  CB  TYR A 385      48.730  37.570  51.320  0.00  0.00           C
ATOM   2584  CG  TYR A 385      47.480  36.740  51.050  0.00  0.00           C
ATOM   2585  CD1 TYR A 385      46.360  36.800  51.870  0.00  0.00           C
ATOM   2586  CD2 TYR A 385      47.300  35.950  49.920  0.00  0.00           C
ATOM   2587  CE1 TYR A 385      45.260  35.960  51.860  0.00  0.00           C
ATOM   2588  CE2 TYR A 385      46.120  35.240  49.730  0.00  0.00           C
ATOM   2589  CZ  TYR A 385      45.110  35.220  50.690  0.00  0.00           C
ATOM   2590  OH  TYR A 385      43.930  34.670  50.320  0.00  0.00           O
ATOM   2591  N   ASN A 386      50.680  35.110  50.640  0.00  0.00           N
ATOM   2592  CA  ASN A 386      51.620  34.480  49.710  0.00  0.00           C
ATOM   2593  C   ASN A 386      51.360  35.030  48.310  0.00  0.00           C
ATOM   2594  O   ASN A 386      50.170  34.990  47.980  0.00  0.00           O
ATOM   2595  CB  ASN A 386      51.330  32.970  49.720  0.00  0.00           C
ATOM   2596  CG  ASN A 386      52.030  32.030  48.740  0.00  0.00           C
ATOM   2597  ND2 ASN A 386      52.940  31.200  49.230  0.00  0.00           N
ATOM   2598  OD1 ASN A 386      51.630  32.040  47.580  0.00  0.00           O
ATOM   2599  N   LEU A 387      52.370  35.110  47.450  0.00  0.00           N
ATOM   2600  CA  LEU A 387      52.250  35.390  46.020  0.00  0.00           C
ATOM   2601  C   LEU A 387      53.050  34.390  45.180  0.00  0.00           C
ATOM   2602  O   LEU A 387      54.180  34.090  45.550  0.00  0.00           O
ATOM   2603  CB  LEU A 387      52.720  36.760  45.500  0.00  0.00           C
ATOM   2604  CG  LEU A 387      52.050  37.930  46.230  0.00  0.00           C
ATOM   2605  CD1 LEU A 387      52.970  38.220  47.420  0.00  0.00           C
ATOM   2606  CD2 LEU A 387      51.930  39.100  45.260  0.00  0.00           C
ATOM   2607  N   THR A 388      52.330  33.580  44.400  0.00  0.00           N
ATOM   2608  CA  THR A 388      52.760  32.660  43.350  0.00  0.00           C
ATOM   2609  C   THR A 388      52.680  33.180  41.910  0.00  0.00           C
ATOM   2610  O   THR A 388      53.450  32.810  41.030  0.00  0.00           O
ATOM   2611  CB  THR A 388      52.190  31.260  43.570  0.00  0.00           C
ATOM   2612  CG2 THR A 388      52.960  30.460  44.620  0.00  0.00           C
ATOM   2613  OG1 THR A 388      50.790  31.270  43.860  0.00  0.00           O
ATOM   2614  N   THR A 389      51.530  33.780  41.620  0.00  0.00           N
ATOM   2615  CA  THR A 389      51.280  34.510  40.370  0.00  0.00           C
ATOM   2616  C   THR A 389      50.580  35.850  40.570  0.00  0.00           C
ATOM   2617  O   THR A 389      49.420  35.810  40.990  0.00  0.00           O
ATOM   2618  CB  THR A 389      50.460  33.710  39.350  0.00  0.00           C
ATOM   2619  CG2 THR A 389      51.360  32.750  38.570  0.00  0.00           C
ATOM   2620  OG1 THR A 389      49.310  33.140  39.980  0.00  0.00           O
ATOM   2621  N   THR A 390      51.250  37.000  40.500  0.00  0.00           N
ATOM   2622  CA  THR A 390      50.610  38.300  40.770  0.00  0.00           C
ATOM   2623  C   THR A 390      49.670  38.880  39.710  0.00  0.00           C
ATOM   2624  O   THR A 390      50.070  39.700  38.890  0.00  0.00           O
ATOM   2625  CB  THR A 390      51.570  39.360  41.310  0.00  0.00           C
ATOM   2626  CG2 THR A 390      52.660  39.950  40.420  0.00  0.00           C
ATOM   2627  OG1 THR A 390      50.770  40.410  41.870  0.00  0.00           O
ATOM   2628  N   GLU A 391      48.410  38.470  39.790  0.00  0.00           N
ATOM   2629  CA  GLU A 391      47.290  39.060  39.050  0.00  0.00           C
ATOM   2630  C   GLU A 391      46.670  40.020  40.060  0.00  0.00           C
ATOM   2631  O   GLU A 391      46.330  39.510  41.130  0.00  0.00           O
ATOM   2632  CB  GLU A 391      46.300  37.980  38.590  0.00  0.00           C
ATOM   2633  CG  GLU A 391      47.050  37.190  37.520  0.00  0.00           C
ATOM   2634  CD  GLU A 391      46.140  36.190  36.790  0.00  0.00           C
ATOM   2635  OE1 GLU A 391      45.590  36.440  35.700  0.00  0.00           O
ATOM   2636  OE2 GLU A 391      45.880  35.120  37.380  0.00  0.00           O
ATOM   2637  N   VAL A 392      46.350  41.230  39.620  0.00  0.00           N
ATOM   2638  CA  VAL A 392      45.710  42.260  40.440  0.00  0.00           C
ATOM   2639  C   VAL A 392      44.350  42.610  39.850  0.00  0.00           C
ATOM   2640  O   VAL A 392      44.290  43.260  38.810  0.00  0.00           O
ATOM   2641  CB  VAL A 392      46.610  43.490  40.640  0.00  0.00           C
ATOM   2642  CG1 VAL A 392      46.010  44.580  41.530  0.00  0.00           C
ATOM   2643  CG2 VAL A 392      47.890  43.020  41.320  0.00  0.00           C
ATOM   2644  N   VAL A 393      43.320  42.540  40.700  0.00  0.00           N
ATOM   2645  CA  VAL A 393      41.970  43.090  40.540  0.00  0.00           C
ATOM   2646  C   VAL A 393      41.660  44.200  41.550  0.00  0.00           C
ATOM   2647  O   VAL A 393      41.800  44.000  42.760  0.00  0.00           O
ATOM   2648  CB  VAL A 393      40.960  41.950  40.650  0.00  0.00           C
ATOM   2649  CG1 VAL A 393      39.500  42.320  40.390  0.00  0.00           C
ATOM   2650  CG2 VAL A 393      41.360  40.770  39.760  0.00  0.00           C
ATOM   2651  N   MET A 394      41.200  45.290  40.940  0.00  0.00           N
ATOM   2652  CA  MET A 394      40.570  46.460  41.570  0.00  0.00           C
ATOM   2653  C   MET A 394      39.080  46.440  41.200  0.00  0.00           C
ATOM   2654  O   MET A 394      38.830  46.610  40.010  0.00  0.00           O
ATOM   2655  CB  MET A 394      41.260  47.760  41.170  0.00  0.00           C
ATOM   2656  CG  MET A 394      42.720  48.080  41.530  0.00  0.00           C
ATOM   2657  SD  MET A 394      44.190  47.410  40.680  0.00  0.00           S
ATOM   2658  CE  MET A 394      44.100  48.340  39.160  0.00  0.00           C
ATOM   2659  N   GLU A 395      38.210  45.940  42.070  0.00  0.00           N
ATOM   2660  CA  GLU A 395      36.770  46.010  41.810  0.00  0.00           C
ATOM   2661  C   GLU A 395      36.060  47.140  42.550  0.00  0.00           C
ATOM   2662  O   GLU A 395      36.130  47.050  43.780  0.00  0.00           O
ATOM   2663  CB  GLU A 395      36.190  44.670  42.290  0.00  0.00           C
ATOM   2664  CG  GLU A 395      34.810  44.260  41.780  0.00  0.00           C
ATOM   2665  CD  GLU A 395      34.360  42.810  42.000  0.00  0.00           C
ATOM   2666  OE1 GLU A 395      33.840  42.250  41.010  0.00  0.00           O
ATOM   2667  OE2 GLU A 395      34.050  42.460  43.150  0.00  0.00           O
ATOM   2668  N   ASN A 396      35.270  47.900  41.800  0.00  0.00           N
ATOM   2669  CA  ASN A 396      34.560  49.070  42.340  0.00  0.00           C
ATOM   2670  C   ASN A 396      35.200  49.780  43.530  0.00  0.00           C
ATOM   2671  O   ASN A 396      34.640  49.880  44.620  0.00  0.00           O
ATOM   2672  CB  ASN A 396      33.080  48.710  42.490  0.00  0.00           C
ATOM   2673  CG  ASN A 396      32.710  47.690  43.570  0.00  0.00           C
ATOM   2674  ND2 ASN A 396      32.040  48.120  44.630  0.00  0.00           N
ATOM   2675  OD1 ASN A 396      32.750  46.460  43.420  0.00  0.00           O
ATOM   2676  N   VAL A 397      36.420  50.240  43.280  0.00  0.00           N
ATOM   2677  CA  VAL A 397      37.280  50.840  44.310  0.00  0.00           C
ATOM   2678  C   VAL A 397      36.970  52.320  44.560  0.00  0.00           C
ATOM   2679  O   VAL A 397      37.310  53.260  43.850  0.00  0.00           O
ATOM   2680  CB  VAL A 397      38.730  50.620  43.880  0.00  0.00           C
ATOM   2681  CG1 VAL A 397      39.780  51.410  44.670  0.00  0.00           C
ATOM   2682  CG2 VAL A 397      38.960  49.140  44.210  0.00  0.00           C
ATOM   2683  N   THR A 398      36.210  52.440  45.650  0.00  0.00           N
ATOM   2684  CA  THR A 398      35.870  53.770  46.160  0.00  0.00           C
ATOM   2685  C   THR A 398      36.670  54.030  47.440  0.00  0.00           C
ATOM   2686  O   THR A 398      36.740  53.230  48.370  0.00  0.00           O
ATOM   2687  CB  THR A 398      34.400  53.930  46.560  0.00  0.00           C
ATOM   2688  CG2 THR A 398      33.990  55.370  46.840  0.00  0.00           C
ATOM   2689  OG1 THR A 398      33.780  53.690  45.290  0.00  0.00           O
ATOM   2690  N   ALA A 399      37.320  55.190  47.380  0.00  0.00           N
ATOM   2691  CA  ALA A 399      38.230  55.650  48.440  0.00  0.00           C
ATOM   2692  C   ALA A 399      37.860  57.050  48.930  0.00  0.00           C
ATOM   2693  O   ALA A 399      37.760  57.900  48.050  0.00  0.00           O
ATOM   2694  CB  ALA A 399      39.690  55.660  48.000  0.00  0.00           C
ATOM   2695  N   PHE A 400      37.990  57.260  50.240  0.00  0.00           N
ATOM   2696  CA  PHE A 400      37.830  58.500  51.020  0.00  0.00           C
ATOM   2697  C   PHE A 400      38.730  58.680  52.240  0.00  0.00           C
ATOM   2698  O   PHE A 400      38.720  57.810  53.110  0.00  0.00           O
ATOM   2699  CB  PHE A 400      36.450  58.430  51.680  0.00  0.00           C
ATOM   2700  CG  PHE A 400      35.150  58.610  50.880  0.00  0.00           C
ATOM   2701  CD1 PHE A 400      34.480  57.550  50.290  0.00  0.00           C
ATOM   2702  CD2 PHE A 400      34.460  59.810  50.970  0.00  0.00           C
ATOM   2703  CE1 PHE A 400      33.180  57.750  49.850  0.00  0.00           C
ATOM   2704  CE2 PHE A 400      33.170  60.000  50.490  0.00  0.00           C
ATOM   2705  CZ  PHE A 400      32.470  58.950  49.910  0.00  0.00           C
ATOM   2706  N   TRP A 401      39.490  59.770  52.340  0.00  0.00           N
ATOM   2707  CA  TRP A 401      40.550  59.930  53.340  0.00  0.00           C
ATOM   2708  C   TRP A 401      39.970  60.140  54.740  0.00  0.00           C
ATOM   2709  O   TRP A 401      40.450  59.600  55.740  0.00  0.00           O
ATOM   2710  CB  TRP A 401      41.510  61.080  53.020  0.00  0.00           C
ATOM   2711  CG  TRP A 401      42.240  60.800  51.710  0.00  0.00           C
ATOM   2712  CD1 TRP A 401      42.150  61.600  50.650  0.00  0.00           C
ATOM   2713  CD2 TRP A 401      43.410  60.090  51.480  0.00  0.00           C
ATOM   2714  CE2 TRP A 401      43.960  60.480  50.260  0.00  0.00           C
ATOM   2715  CE3 TRP A 401      44.150  59.300  52.350  0.00  0.00           C
ATOM   2716  NE1 TRP A 401      43.170  61.450  49.810  0.00  0.00           N
ATOM   2717  CZ2 TRP A 401      45.280  60.160  49.960  0.00  0.00           C
ATOM   2718  CZ3 TRP A 401      45.450  58.930  52.020  0.00  0.00           C
ATOM   2719  CH2 TRP A 401      46.030  59.390  50.840  0.00  0.00           C
ATOM   2720  N   GLU A 402      38.940  60.980  54.720  0.00  0.00           N
ATOM   2721  CA  GLU A 402      37.970  61.090  55.820  0.00  0.00           C
ATOM   2722  C   GLU A 402      36.540  60.850  55.340  0.00  0.00           C
ATOM   2723  O   GLU A 402      36.160  61.350  54.280  0.00  0.00           O
ATOM   2724  CB  GLU A 402      38.180  62.450  56.490  0.00  0.00           C
ATOM   2725  CG  GLU A 402      38.420  63.670  55.600  0.00  0.00           C
ATOM   2726  CD  GLU A 402      38.680  64.970  56.360  0.00  0.00           C
ATOM   2727  OE1 GLU A 402      37.930  65.900  56.020  0.00  0.00           O
ATOM   2728  OE2 GLU A 402      39.740  65.200  56.990  0.00  0.00           O
ATOM   2729  N   GLU A 403      35.780  60.050  56.090  0.00  0.00           N
ATOM   2730  CA  GLU A 403      34.370  59.780  55.770  0.00  0.00           C
ATOM   2731  C   GLU A 403      33.460  60.680  56.620  0.00  0.00           C
ATOM   2732  CB  GLU A 403      33.930  58.330  55.950  0.00  0.00           C
ATOM   2733  CG  GLU A 403      34.850  57.270  55.330  0.00  0.00           C
ATOM   2734  CD  GLU A 403      34.400  55.820  55.160  0.00  0.00           C
ATOM   2735  OE1 GLU A 403      33.310  55.500  55.690  0.00  0.00           O
ATOM   2736  OE2 GLU A 403      35.180  55.050  54.560  0.00  0.00           O
ATOM   2737  O1  GLU A 403      32.310  60.900  56.180  0.00  0.00           O
ATOM   2738  O2  GLU A 403      33.650  60.680  57.850  0.00  0.00           O
ATOM   2739  N   LEU B 436      32.600  64.510  55.870  0.00  0.00           N
ATOM   2740  CA  LEU B 436      33.860  65.260  55.890  0.00  0.00           C
ATOM   2741  C   LEU B 436      34.280  65.510  54.440  0.00  0.00           C
ATOM   2742  O   LEU B 436      33.450  66.050  53.720  0.00  0.00           O
ATOM   2743  CB  LEU B 436      34.940  64.540  56.700  0.00  0.00           C
ATOM   2744  CG  LEU B 436      34.580  64.390  58.180  0.00  0.00           C
ATOM   2745  CD1 LEU B 436      35.800  63.800  58.880  0.00  0.00           C
ATOM   2746  CD2 LEU B 436      33.890  65.570  58.870  0.00  0.00           C
ATOM   2747  N   GLY B 437      35.550  65.290  54.110  0.00  0.00           N
ATOM   2748  CA  GLY B 437      35.950  65.370  52.700  0.00  0.00           C
ATOM   2749  C   GLY B 437      35.470  64.370  51.640  0.00  0.00           C
ATOM   2750  O   GLY B 437      35.360  63.160  51.820  0.00  0.00           O
ATOM   2751  N   THR B 438      35.700  64.900  50.440  0.00  0.00           N
ATOM   2752  CA  THR B 438      35.340  64.310  49.150  0.00  0.00           C
ATOM   2753  C   THR B 438      36.020  62.960  48.900  0.00  0.00           C
ATOM   2754  O   THR B 438      37.180  62.790  49.290  0.00  0.00           O
ATOM   2755  CB  THR B 438      35.610  65.280  48.000  0.00  0.00           C
ATOM   2756  CG2 THR B 438      34.570  66.400  47.860  0.00  0.00           C
ATOM   2757  OG1 THR B 438      36.910  65.860  48.150  0.00  0.00           O
ATOM   2758  N   PRO B 439      35.390  62.070  48.140  0.00  0.00           N
ATOM   2759  CA  PRO B 439      36.030  60.830  47.660  0.00  0.00           C
ATOM   2760  C   PRO B 439      37.120  61.040  46.610  0.00  0.00           C
ATOM   2761  O   PRO B 439      36.930  61.590  45.530  0.00  0.00           O
ATOM   2762  CB  PRO B 439      34.860  59.920  47.250  0.00  0.00           C
ATOM   2763  CG  PRO B 439      33.670  60.850  47.000  0.00  0.00           C
ATOM   2764  CD  PRO B 439      33.940  62.010  47.960  0.00  0.00           C
ATOM   2765  N   VAL B 440      38.330  60.570  46.900  0.00  0.00           N
ATOM   2766  CA  VAL B 440      39.600  60.800  46.190  0.00  0.00           C
ATOM   2767  C   VAL B 440      39.820  59.950  44.930  0.00  0.00           C
ATOM   2768  O   VAL B 440      40.660  60.330  44.110  0.00  0.00           O
ATOM   2769  CB  VAL B 440      40.760  60.550  47.160  0.00  0.00           C
ATOM   2770  CG1 VAL B 440      40.770  59.140  47.760  0.00  0.00           C
ATOM   2771  CG2 VAL B 440      42.060  61.020  46.500  0.00  0.00           C
ATOM   2772  N   LEU B 441      39.150  58.800  44.950  0.00  0.00           N
ATOM   2773  CA  LEU B 441      38.830  58.000  43.760  0.00  0.00           C
ATOM   2774  C   LEU B 441      37.400  57.460  43.860  0.00  0.00           C
ATOM   2775  O   LEU B 441      36.930  56.770  44.770  0.00  0.00           O
ATOM   2776  CB  LEU B 441      39.730  56.770  43.900  0.00  0.00           C
ATOM   2777  CG  LEU B 441      41.230  57.090  43.900  0.00  0.00           C
ATOM   2778  CD1 LEU B 441      41.810  56.060  44.880  0.00  0.00           C
ATOM   2779  CD2 LEU B 441      41.850  57.350  42.530  0.00  0.00           C
ATOM   2780  N   LYS B 442      36.640  57.840  42.840  0.00  0.00           N
ATOM   2781  CA  LYS B 442      35.180  57.640  42.760  0.00  0.00           C
ATOM   2782  C   LYS B 442      34.730  56.200  42.570  0.00  0.00           C
ATOM   2783  O   LYS B 442      33.950  55.680  43.370  0.00  0.00           O
ATOM   2784  CB  LYS B 442      34.720  58.650  41.700  0.00  0.00           C
ATOM   2785  CG  LYS B 442      34.370  59.980  42.370  0.00  0.00           C
ATOM   2786  CD  LYS B 442      35.540  60.950  42.450  0.00  0.00           C
ATOM   2787  CE  LYS B 442      35.160  62.290  43.080  0.00  0.00           C
ATOM   2788  NZ  LYS B 442      36.060  63.330  42.580  0.00  0.00           N
ATOM   2789  N   ASP B 443      35.010  55.530  41.460  0.00  0.00           N
ATOM   2790  CA  ASP B 443      34.990  54.080  41.240  0.00  0.00           C
ATOM   2791  C   ASP B 443      35.910  53.640  40.100  0.00  0.00           C
ATOM   2792  O   ASP B 443      35.570  53.610  38.910  0.00  0.00           O
ATOM   2793  CB  ASP B 443      33.560  53.560  41.130  0.00  0.00           C
ATOM   2794  CG  ASP B 443      32.680  54.230  40.060  0.00  0.00           C
ATOM   2795  OD1 ASP B 443      32.370  53.510  39.090  0.00  0.00           O
ATOM   2796  OD2 ASP B 443      32.160  55.340  40.260  0.00  0.00           O
ATOM   2797  N   ILE B 444      37.050  53.140  40.560  0.00  0.00           N
ATOM   2798  CA  ILE B 444      38.020  52.340  39.790  0.00  0.00           C
ATOM   2799  C   ILE B 444      37.690  50.850  39.720  0.00  0.00           C
ATOM   2800  O   ILE B 444      37.410  50.290  40.770  0.00  0.00           O
ATOM   2801  CB  ILE B 444      39.430  52.490  40.370  0.00  0.00           C
ATOM   2802  CG1 ILE B 444      39.850  53.940  40.640  0.00  0.00           C
ATOM   2803  CG2 ILE B 444      40.480  51.840  39.470  0.00  0.00           C
ATOM   2804  CD  ILE B 444      40.130  54.800  39.410  0.00  0.00           C
ATOM   2805  N   ASN B 445      37.610  50.360  38.480  0.00  0.00           N
ATOM   2806  CA  ASN B 445      37.410  48.940  38.180  0.00  0.00           C
ATOM   2807  C   ASN B 445      38.380  48.580  37.040  0.00  0.00           C
ATOM   2808  O   ASN B 445      38.230  49.020  35.900  0.00  0.00           O
ATOM   2809  CB  ASN B 445      35.970  48.480  37.910  0.00  0.00           C
ATOM   2810  CG  ASN B 445      35.620  47.010  38.140  0.00  0.00           C
ATOM   2811  ND2 ASN B 445      35.880  46.130  37.170  0.00  0.00           N
ATOM   2812  OD1 ASN B 445      34.990  46.680  39.140  0.00  0.00           O
ATOM   2813  N   PHE B 446      39.380  47.810  37.440  0.00  0.00           N
ATOM   2814  CA  PHE B 446      40.460  47.440  36.500  0.00  0.00           C
ATOM   2815  C   PHE B 446      41.260  46.220  36.960  0.00  0.00           C
ATOM   2816  O   PHE B 446      41.560  45.910  38.110  0.00  0.00           O
ATOM   2817  CB  PHE B 446      41.460  48.590  36.420  0.00  0.00           C
ATOM   2818  CG  PHE B 446      42.340  48.540  35.160  0.00  0.00           C
ATOM   2819  CD1 PHE B 446      41.830  49.030  33.970  0.00  0.00           C
ATOM   2820  CD2 PHE B 446      43.590  47.950  35.130  0.00  0.00           C
ATOM   2821  CE1 PHE B 446      42.590  49.000  32.800  0.00  0.00           C
ATOM   2822  CE2 PHE B 446      44.380  47.810  33.990  0.00  0.00           C
ATOM   2823  CZ  PHE B 446      43.850  48.400  32.850  0.00  0.00           C
ATOM   2824  N   LYS B 447      41.670  45.480  35.940  0.00  0.00           N
ATOM   2825  CA  LYS B 447      42.390  44.200  36.070  0.00  0.00           C
ATOM   2826  C   LYS B 447      43.750  44.110  35.370  0.00  0.00           C
ATOM   2827  O   LYS B 447      43.830  44.610  34.260  0.00  0.00           O
ATOM   2828  CB  LYS B 447      41.480  43.090  35.550  0.00  0.00           C
ATOM   2829  CG  LYS B 447      40.440  42.760  36.630  0.00  0.00           C
ATOM   2830  CD  LYS B 447      39.500  41.660  36.130  0.00  0.00           C
ATOM   2831  CE  LYS B 447      38.650  42.030  34.910  0.00  0.00           C
ATOM   2832  NZ  LYS B 447      37.420  41.250  34.740  0.00  0.00           N
ATOM   2833  N   ILE B 448      44.720  43.570  36.110  0.00  0.00           N
ATOM   2834  CA  ILE B 448      46.090  43.490  35.590  0.00  0.00           C
ATOM   2835  C   ILE B 448      46.510  42.040  35.800  0.00  0.00           C
ATOM   2836  O   ILE B 448      46.320  41.470  36.870  0.00  0.00           O
ATOM   2837  CB  ILE B 448      47.120  44.300  36.380  0.00  0.00           C
ATOM   2838  CG1 ILE B 448      46.540  45.670  36.770  0.00  0.00           C
ATOM   2839  CG2 ILE B 448      48.340  44.550  35.500  0.00  0.00           C
ATOM   2840  CD  ILE B 448      47.200  46.150  38.070  0.00  0.00           C
ATOM   2841  N   GLU B 449      46.850  41.370  34.700  0.00  0.00           N
ATOM   2842  CA  GLU B 449      47.360  40.000  34.590  0.00  0.00           C
ATOM   2843  C   GLU B 449      48.850  39.860  34.900  0.00  0.00           C
ATOM   2844  O   GLU B 449      49.690  40.750  34.760  0.00  0.00           O
ATOM   2845  CB  GLU B 449      47.140  39.590  33.130  0.00  0.00           C
ATOM   2846  CG  GLU B 449      45.670  39.530  32.700  0.00  0.00           C
ATOM   2847  CD  GLU B 449      45.460  39.150  31.240  0.00  0.00           C
ATOM   2848  OE1 GLU B 449      45.650  39.890  30.250  0.00  0.00           O
ATOM   2849  OE2 GLU B 449      44.820  38.090  31.050  0.00  0.00           O
ATOM   2850  N   ARG B 450      49.270  38.600  35.040  0.00  0.00           N
ATOM   2851  CA  ARG B 450      50.650  38.280  35.410  0.00  0.00           C
ATOM   2852  C   ARG B 450      51.720  38.740  34.420  0.00  0.00           C
ATOM   2853  O   ARG B 450      51.590  38.750  33.190  0.00  0.00           O
ATOM   2854  CB  ARG B 450      50.930  36.790  35.660  0.00  0.00           C
ATOM   2855  CG  ARG B 450      50.360  35.810  34.630  0.00  0.00           C
ATOM   2856  CD  ARG B 450      51.390  35.410  33.570  0.00  0.00           C
ATOM   2857  NE  ARG B 450      50.820  34.890  32.320  0.00  0.00           N
ATOM   2858  CZ  ARG B 450      50.750  35.560  31.170  0.00  0.00           C
ATOM   2859  NH1 ARG B 450      51.170  36.830  31.070  0.00  0.00           N
ATOM   2860  NH2 ARG B 450      50.140  34.920  30.160  0.00  0.00           N
ATOM   2861  N   GLY B 451      52.650  39.520  34.960  0.00  0.00           N
ATOM   2862  CA  GLY B 451      53.750  40.200  34.260  0.00  0.00           C
ATOM   2863  C   GLY B 451      53.510  41.570  33.620  0.00  0.00           C
ATOM   2864  O   GLY B 451      54.550  42.120  33.270  0.00  0.00           O
ATOM   2865  N   GLN B 452      52.250  41.950  33.490  0.00  0.00           N
ATOM   2866  CA  GLN B 452      51.940  43.210  32.800  0.00  0.00           C
ATOM   2867  C   GLN B 452      52.450  44.580  33.250  0.00  0.00           C
ATOM   2868  O   GLN B 452      52.660  44.770  34.450  0.00  0.00           O
ATOM   2869  CB  GLN B 452      50.420  43.320  32.870  0.00  0.00           C
ATOM   2870  CG  GLN B 452      49.760  43.240  31.490  0.00  0.00           C
ATOM   2871  CD  GLN B 452      48.300  42.890  31.220  0.00  0.00           C
ATOM   2872  NE2 GLN B 452      47.950  42.140  30.170  0.00  0.00           N
ATOM   2873  OE1 GLN B 452      47.420  43.520  31.810  0.00  0.00           O
ATOM   2874  N   LEU B 453      53.030  45.390  32.370  0.00  0.00           N
ATOM   2875  CA  LEU B 453      53.310  46.800  32.710  0.00  0.00           C
ATOM   2876  C   LEU B 453      52.130  47.750  32.540  0.00  0.00           C
ATOM   2877  O   LEU B 453      51.770  48.230  31.470  0.00  0.00           O
ATOM   2878  CB  LEU B 453      54.520  47.210  31.870  0.00  0.00           C
ATOM   2879  CG  LEU B 453      55.540  48.140  32.540  0.00  0.00           C
ATOM   2880  CD1 LEU B 453      56.790  48.330  31.680  0.00  0.00           C
ATOM   2881  CD2 LEU B 453      55.030  49.500  33.000  0.00  0.00           C
ATOM   2882  N   LEU B 454      51.510  48.040  33.680  0.00  0.00           N
ATOM   2883  CA  LEU B 454      50.490  49.090  33.780  0.00  0.00           C
ATOM   2884  C   LEU B 454      51.130  50.430  34.170  0.00  0.00           C
ATOM   2885  O   LEU B 454      51.710  50.630  35.230  0.00  0.00           O
ATOM   2886  CB  LEU B 454      49.360  48.780  34.760  0.00  0.00           C
ATOM   2887  CG  LEU B 454      48.130  49.680  34.620  0.00  0.00           C
ATOM   2888  CD1 LEU B 454      47.390  49.380  33.310  0.00  0.00           C
ATOM   2889  CD2 LEU B 454      47.140  49.440  35.760  0.00  0.00           C
ATOM   2890  N   ALA B 455      50.870  51.430  33.320  0.00  0.00           N
ATOM   2891  CA  ALA B 455      51.310  52.810  33.530  0.00  0.00           C
ATOM   2892  C   ALA B 455      50.080  53.690  33.770  0.00  0.00           C
ATOM   2893  O   ALA B 455      49.050  53.560  33.110  0.00  0.00           O
ATOM   2894  CB  ALA B 455      52.040  53.200  32.240  0.00  0.00           C
ATOM   2895  N   VAL B 456      50.070  54.470  34.850  0.00  0.00           N
ATOM   2896  CA  VAL B 456      48.990  55.310  35.380  0.00  0.00           C
ATOM   2897  C   VAL B 456      49.450  56.770  35.380  0.00  0.00           C
ATOM   2898  O   VAL B 456      50.330  57.280  36.070  0.00  0.00           O
ATOM   2899  CB  VAL B 456      48.490  54.990  36.790  0.00  0.00           C
ATOM   2900  CG1 VAL B 456      47.260  55.870  37.020  0.00  0.00           C
ATOM   2901  CG2 VAL B 456      48.120  53.510  36.870  0.00  0.00           C
ATOM   2902  N   ALA B 457      48.900  57.570  34.470  0.00  0.00           N
ATOM   2903  CA  ALA B 457      49.160  58.960  34.070  0.00  0.00           C
ATOM   2904  C   ALA B 457      48.070  59.990  34.360  0.00  0.00           C
ATOM   2905  O   ALA B 457      46.930  59.650  34.690  0.00  0.00           O
ATOM   2906  CB  ALA B 457      49.510  59.050  32.590  0.00  0.00           C
ATOM   2907  N   GLY B 458      48.450  61.260  34.230  0.00  0.00           N
ATOM   2908  CA  GLY B 458      47.510  62.380  34.290  0.00  0.00           C
ATOM   2909  C   GLY B 458      47.850  63.570  35.180  0.00  0.00           C
ATOM   2910  O   GLY B 458      48.970  63.620  35.700  0.00  0.00           O
ATOM   2911  N   SER B 459      46.930  64.510  35.370  0.00  0.00           N
ATOM   2912  CA  SER B 459      47.100  65.770  36.110  0.00  0.00           C
ATOM   2913  C   SER B 459      47.550  65.590  37.570  0.00  0.00           C
ATOM   2914  O   SER B 459      47.340  64.560  38.210  0.00  0.00           O
ATOM   2915  CB  SER B 459      45.820  66.600  36.180  0.00  0.00           C
ATOM   2916  OG  SER B 459      46.090  67.940  36.610  0.00  0.00           O
ATOM   2917  N   THR B 460      48.480  66.410  38.020  0.00  0.00           N
ATOM   2918  CA  THR B 460      48.900  66.510  39.430  0.00  0.00           C
ATOM   2919  C   THR B 460      47.770  66.810  40.410  0.00  0.00           C
ATOM   2920  O   THR B 460      47.010  67.730  40.140  0.00  0.00           O
ATOM   2921  CB  THR B 460      50.140  67.390  39.590  0.00  0.00           C
ATOM   2922  CG2 THR B 460      49.960  68.910  39.540  0.00  0.00           C
ATOM   2923  OG1 THR B 460      50.640  66.940  40.860  0.00  0.00           O
ATOM   2924  N   GLY B 461      47.680  65.890  41.370  0.00  0.00           N
ATOM   2925  CA  GLY B 461      46.450  65.690  42.160  0.00  0.00           C
ATOM   2926  C   GLY B 461      45.260  65.010  41.490  0.00  0.00           C
ATOM   2927  O   GLY B 461      44.140  65.460  41.700  0.00  0.00           O
ATOM   2928  N   ALA B 462      45.590  64.020  40.660  0.00  0.00           N
ATOM   2929  CA  ALA B 462      44.520  63.140  40.180  0.00  0.00           C
ATOM   2930  C   ALA B 462      44.040  62.000  41.080  0.00  0.00           C
ATOM   2931  O   ALA B 462      42.840  61.850  41.280  0.00  0.00           O
ATOM   2932  CB  ALA B 462      44.830  62.530  38.820  0.00  0.00           C
ATOM   2933  N   GLY B 463      44.950  61.460  41.890  0.00  0.00           N
ATOM   2934  CA  GLY B 463      44.660  60.300  42.750  0.00  0.00           C
ATOM   2935  C   GLY B 463      45.610  59.130  42.520  0.00  0.00           C
ATOM   2936  O   GLY B 463      45.250  58.050  42.990  0.00  0.00           O
ATOM   2937  N   LYS B 464      46.720  59.290  41.800  0.00  0.00           N
ATOM   2938  CA  LYS B 464      47.650  58.270  41.320  0.00  0.00           C
ATOM   2939  C   LYS B 464      48.390  57.440  42.370  0.00  0.00           C
ATOM   2940  O   LYS B 464      48.110  56.240  42.430  0.00  0.00           O
ATOM   2941  CB  LYS B 464      48.580  58.780  40.220  0.00  0.00           C
ATOM   2942  CG  LYS B 464      47.990  59.300  38.910  0.00  0.00           C
ATOM   2943  CD  LYS B 464      49.100  59.540  37.890  0.00  0.00           C
ATOM   2944  CE  LYS B 464      49.960  60.790  38.120  0.00  0.00           C
ATOM   2945  NZ  LYS B 464      49.180  62.040  38.160  0.00  0.00           N
ATOM   2946  N   THR B 465      48.900  58.180  43.350  0.00  0.00           N
ATOM   2947  CA  THR B 465      49.590  57.590  44.510  0.00  0.00           C
ATOM   2948  C   THR B 465      48.550  57.000  45.460  0.00  0.00           C
ATOM   2949  O   THR B 465      48.650  55.930  46.060  0.00  0.00           O
ATOM   2950  CB  THR B 465      50.370  58.610  45.340  0.00  0.00           C
ATOM   2951  CG2 THR B 465      50.960  57.970  46.600  0.00  0.00           C
ATOM   2952  OG1 THR B 465      51.280  59.380  44.550  0.00  0.00           O
ATOM   2953  N   SER B 466      47.410  57.680  45.560  0.00  0.00           N
ATOM   2954  CA  SER B 466      46.250  57.190  46.320  0.00  0.00           C
ATOM   2955  C   SER B 466      45.730  55.820  45.880  0.00  0.00           C
ATOM   2956  O   SER B 466      45.970  54.860  46.620  0.00  0.00           O
ATOM   2957  CB  SER B 466      45.150  58.250  46.380  0.00  0.00           C
ATOM   2958  OG  SER B 466      45.690  59.560  46.630  0.00  0.00           O
ATOM   2959  N   LEU B 467      45.560  55.630  44.580  0.00  0.00           N
ATOM   2960  CA  LEU B 467      45.190  54.310  44.060  0.00  0.00           C
ATOM   2961  C   LEU B 467      46.270  53.290  44.430  0.00  0.00           C
ATOM   2962  O   LEU B 467      46.000  52.150  44.810  0.00  0.00           O
ATOM   2963  CB  LEU B 467      44.910  54.360  42.560  0.00  0.00           C
ATOM   2964  CG  LEU B 467      44.630  52.980  41.970  0.00  0.00           C
ATOM   2965  CD1 LEU B 467      43.320  52.360  42.460  0.00  0.00           C
ATOM   2966  CD2 LEU B 467      44.700  52.900  40.440  0.00  0.00           C
ATOM   2967  N   LEU B 468      47.510  53.650  44.120  0.00  0.00           N
ATOM   2968  CA  LEU B 468      48.710  52.860  44.480  0.00  0.00           C
ATOM   2969  C   LEU B 468      48.990  52.430  45.920  0.00  0.00           C
ATOM   2970  O   LEU B 468      49.130  51.210  46.030  0.00  0.00           O
ATOM   2971  CB  LEU B 468      49.990  53.520  43.960  0.00  0.00           C
ATOM   2972  CG  LEU B 468      50.340  53.380  42.470  0.00  0.00           C
ATOM   2973  CD1 LEU B 468      51.820  53.650  42.240  0.00  0.00           C
ATOM   2974  CD2 LEU B 468      49.980  52.030  41.860  0.00  0.00           C
ATOM   2975  N   MET B 469      48.920  53.330  46.900  0.00  0.00           N
ATOM   2976  CA  MET B 469      49.120  52.860  48.280  0.00  0.00           C
ATOM   2977  C   MET B 469      48.070  51.940  48.900  0.00  0.00           C
ATOM   2978  O   MET B 469      48.340  51.370  49.950  0.00  0.00           O
ATOM   2979  CB  MET B 469      49.510  54.060  49.140  0.00  0.00           C
ATOM   2980  CG  MET B 469      48.390  55.080  49.350  0.00  0.00           C
ATOM   2981  SD  MET B 469      46.920  54.640  50.350  0.00  0.00           S
ATOM   2982  CE  MET B 469      45.840  55.960  49.830  0.00  0.00           C
ATOM   2983  N   VAL B 470      46.910  51.910  48.240  0.00  0.00           N
ATOM   2984  CA  VAL B 470      45.770  51.080  48.630  0.00  0.00           C
ATOM   2985  C   VAL B 470      46.040  49.600  48.350  0.00  0.00           C
ATOM   2986  O   VAL B 470      45.960  48.800  49.280  0.00  0.00           O
ATOM   2987  CB  VAL B 470      44.480  51.650  48.030  0.00  0.00           C
ATOM   2988  CG1 VAL B 470      43.330  50.690  48.370  0.00  0.00           C
ATOM   2989  CG2 VAL B 470      44.110  53.070  48.460  0.00  0.00           C
ATOM   2990  N   ILE B 471      46.750  49.330  47.260  0.00  0.00           N
ATOM   2991  CA  ILE B 471      47.440  48.050  47.070  0.00  0.00           C
ATOM   2992  C   ILE B 471      48.460  47.620  48.130  0.00  0.00           C
ATOM   2993  O   ILE B 471      48.510  46.430  48.430  0.00  0.00           O
ATOM   2994  CB  ILE B 471      47.940  48.060  45.620  0.00  0.00           C
ATOM   2995  CG1 ILE B 471      46.820  48.440  44.650  0.00  0.00           C
ATOM   2996  CG2 ILE B 471      48.670  46.820  45.100  0.00  0.00           C
ATOM   2997  CD  ILE B 471      47.300  48.870  43.260  0.00  0.00           C
ATOM   2998  N   MET B 472      49.340  48.510  48.590  0.00  0.00           N
ATOM   2999  CA  MET B 472      50.220  48.360  49.750  0.00  0.00           C
ATOM   3000  C   MET B 472      49.430  47.940  51.000  0.00  0.00           C
ATOM   3001  O   MET B 472      50.010  47.170  51.770  0.00  0.00           O
ATOM   3002  CB  MET B 472      51.080  49.610  49.950  0.00  0.00           C
ATOM   3003  CG  MET B 472      52.300  49.550  50.880  0.00  0.00           C
ATOM   3004  SD  MET B 472      51.900  50.140  52.570  0.00  0.00           S
ATOM   3005  CE  MET B 472      53.100  51.440  52.750  0.00  0.00           C
ATOM   3006  N   GLY B 473      48.160  48.320  51.080  0.00  0.00           N
ATOM   3007  CA  GLY B 473      47.360  48.240  52.310  0.00  0.00           C
ATOM   3008  C   GLY B 473      47.600  49.360  53.320  0.00  0.00           C
ATOM   3009  O   GLY B 473      47.200  49.240  54.480  0.00  0.00           O
ATOM   3010  N   GLU B 474      48.080  50.490  52.810  0.00  0.00           N
ATOM   3011  CA  GLU B 474      48.180  51.630  53.730  0.00  0.00           C
ATOM   3012  C   GLU B 474      46.830  52.180  54.200  0.00  0.00           C
ATOM   3013  O   GLU B 474      46.580  52.120  55.400  0.00  0.00           O
ATOM   3014  CB  GLU B 474      49.130  52.640  53.090  0.00  0.00           C
ATOM   3015  CG  GLU B 474      49.520  53.660  54.160  0.00  0.00           C
ATOM   3016  CD  GLU B 474      49.960  53.130  55.530  0.00  0.00           C
ATOM   3017  OE1 GLU B 474      49.170  53.310  56.480  0.00  0.00           O
ATOM   3018  OE2 GLU B 474      51.120  52.670  55.620  0.00  0.00           O
ATOM   3019  N   LEU B 475      45.970  52.530  53.250  0.00  0.00           N
ATOM   3020  CA  LEU B 475      44.580  52.930  53.500  0.00  0.00           C
ATOM   3021  C   LEU B 475      43.690  51.810  52.950  0.00  0.00           C
ATOM   3022  O   LEU B 475      43.750  51.360  51.810  0.00  0.00           O
ATOM   3023  CB  LEU B 475      44.300  54.210  52.700  0.00  0.00           C
ATOM   3024  CG  LEU B 475      42.910  54.800  52.940  0.00  0.00           C
ATOM   3025  CD1 LEU B 475      42.900  55.290  54.390  0.00  0.00           C
ATOM   3026  CD2 LEU B 475      42.540  55.850  51.900  0.00  0.00           C
ATOM   3027  N   GLU B 476      42.670  51.440  53.720  0.00  0.00           N
ATOM   3028  CA  GLU B 476      41.550  50.550  53.370  0.00  0.00           C
ATOM   3029  C   GLU B 476      40.510  51.290  52.520  0.00  0.00           C
ATOM   3030  O   GLU B 476      40.290  52.480  52.730  0.00  0.00           O
ATOM   3031  CB  GLU B 476      40.930  50.050  54.670  0.00  0.00           C
ATOM   3032  CG  GLU B 476      39.930  48.890  54.590  0.00  0.00           C
ATOM   3033  CD  GLU B 476      39.490  48.460  55.990  0.00  0.00           C
ATOM   3034  OE1 GLU B 476      38.480  48.930  56.550  0.00  0.00           O
ATOM   3035  OE2 GLU B 476      40.260  47.650  56.550  0.00  0.00           O
ATOM   3036  N   PRO B 477      40.060  50.610  51.470  0.00  0.00           N
ATOM   3037  CA  PRO B 477      38.930  51.080  50.660  0.00  0.00           C
ATOM   3038  C   PRO B 477      37.660  51.230  51.500  0.00  0.00           C
ATOM   3039  O   PRO B 477      37.430  50.420  52.400  0.00  0.00           O
ATOM   3040  CB  PRO B 477      38.680  50.030  49.570  0.00  0.00           C
ATOM   3041  CG  PRO B 477      40.020  49.290  49.510  0.00  0.00           C
ATOM   3042  CD  PRO B 477      40.720  49.450  50.850  0.00  0.00           C
ATOM   3043  N   SER B 478      37.070  52.380  51.180  0.00  0.00           N
ATOM   3044  CA  SER B 478      35.730  52.670  51.720  0.00  0.00           C
ATOM   3045  C   SER B 478      34.680  51.740  51.110  0.00  0.00           C
ATOM   3046  O   SER B 478      33.690  51.360  51.730  0.00  0.00           O
ATOM   3047  CB  SER B 478      35.340  54.100  51.330  0.00  0.00           C
ATOM   3048  OG  SER B 478      34.140  54.510  51.990  0.00  0.00           O
ATOM   3049  N   GLU B 479      34.740  51.450  49.810  0.00  0.00           N
ATOM   3050  CA  GLU B 479      33.830  50.490  49.170  0.00  0.00           C
ATOM   3051  C   GLU B 479      34.620  49.800  48.050  0.00  0.00           C
ATOM   3052  O   GLU B 479      35.390  50.390  47.300  0.00  0.00           O
ATOM   3053  CB  GLU B 479      32.510  51.130  48.730  0.00  0.00           C
ATOM   3054  CG  GLU B 479      31.420  50.140  48.290  0.00  0.00           C
ATOM   3055  CD  GLU B 479      31.110  49.060  49.330  0.00  0.00           C
ATOM   3056  OE1 GLU B 479      31.630  47.930  49.160  0.00  0.00           O
ATOM   3057  OE2 GLU B 479      30.210  49.410  50.110  0.00  0.00           O
ATOM   3058  N   GLY B 480      34.210  48.550  47.850  0.00  0.00           N
ATOM   3059  CA  GLY B 480      34.840  47.620  46.910  0.00  0.00           C
ATOM   3060  C   GLY B 480      36.110  46.980  47.450  0.00  0.00           C
ATOM   3061  O   GLY B 480      36.190  46.680  48.640  0.00  0.00           O
ATOM   3062  N   LYS B 481      36.620  46.100  46.590  0.00  0.00           N
ATOM   3063  CA  LYS B 481      37.660  45.130  46.960  0.00  0.00           C
ATOM   3064  C   LYS B 481      38.910  45.190  46.090  0.00  0.00           C
ATOM   3065  O   LYS B 481      38.770  45.290  44.870  0.00  0.00           O
ATOM   3066  CB  LYS B 481      36.920  43.860  46.520  0.00  0.00           C
ATOM   3067  CG  LYS B 481      37.140  42.750  47.550  0.00  0.00           C
ATOM   3068  CD  LYS B 481      36.150  42.930  48.700  0.00  0.00           C
ATOM   3069  CE  LYS B 481      34.870  42.100  48.620  0.00  0.00           C
ATOM   3070  NZ  LYS B 481      33.720  42.490  49.440  0.00  0.00           N
ATOM   3071  N   ILE B 482      40.110  45.110  46.650  0.00  0.00           N
ATOM   3072  CA  ILE B 482      41.310  44.640  45.930  0.00  0.00           C
ATOM   3073  C   ILE B 482      41.860  43.250  46.230  0.00  0.00           C
ATOM   3074  O   ILE B 482      42.010  42.900  47.400  0.00  0.00           O
ATOM   3075  CB  ILE B 482      42.480  45.620  45.860  0.00  0.00           C
ATOM   3076  CG1 ILE B 482      43.240  45.930  47.150  0.00  0.00           C
ATOM   3077  CG2 ILE B 482      41.930  46.880  45.190  0.00  0.00           C
ATOM   3078  CD  ILE B 482      42.510  46.810  48.170  0.00  0.00           C
ATOM   3079  N   LYS B 483      42.090  42.480  45.160  0.00  0.00           N
ATOM   3080  CA  LYS B 483      42.590  41.100  45.200  0.00  0.00           C
ATOM   3081  C   LYS B 483      43.740  40.910  44.200  0.00  0.00           C
ATOM   3082  O   LYS B 483      43.650  41.170  43.000  0.00  0.00           O
ATOM   3083  CB  LYS B 483      41.510  40.060  44.910  0.00  0.00           C
ATOM   3084  CG  LYS B 483      40.250  40.270  45.750  0.00  0.00           C
ATOM   3085  CD  LYS B 483      39.030  39.440  45.330  0.00  0.00           C
ATOM   3086  CE  LYS B 483      38.470  39.990  44.020  0.00  0.00           C
ATOM   3087  NZ  LYS B 483      37.350  39.190  43.500  0.00  0.00           N
ATOM   3088  N   HIS B 484      44.890  41.080  44.840  0.00  0.00           N
ATOM   3089  CA  HIS B 484      46.220  41.250  44.240  0.00  0.00           C
ATOM   3090  C   HIS B 484      47.180  40.100  44.540  0.00  0.00           C
ATOM   3091  O   HIS B 484      48.370  40.100  44.220  0.00  0.00           O
ATOM   3092  CB  HIS B 484      46.780  42.580  44.750  0.00  0.00           C
ATOM   3093  CG  HIS B 484      46.710  42.840  46.260  0.00  0.00           C
ATOM   3094  CD2 HIS B 484      46.770  44.030  46.840  0.00  0.00           C
ATOM   3095  ND1 HIS B 484      46.190  41.970  47.120  0.00  0.00           N
ATOM   3096  CE1 HIS B 484      45.880  42.610  48.240  0.00  0.00           C
ATOM   3097  NE2 HIS B 484      46.190  43.890  48.030  0.00  0.00           N
ATOM   3098  N   SER B 485      46.550  39.090  45.140  0.00  0.00           N
ATOM   3099  CA  SER B 485      47.310  38.200  46.030  0.00  0.00           C
ATOM   3100  C   SER B 485      48.270  38.650  47.130  0.00  0.00           C
ATOM   3101  O   SER B 485      49.040  37.800  47.590  0.00  0.00           O
ATOM   3102  CB  SER B 485      47.860  37.100  45.110  0.00  0.00           C
ATOM   3103  OG  SER B 485      48.160  35.900  45.820  0.00  0.00           O
ATOM   3104  N   GLY B 486      48.170  39.930  47.480  0.00  0.00           N
ATOM   3105  CA  GLY B 486      48.950  40.550  48.560  0.00  0.00           C
ATOM   3106  C   GLY B 486      49.780  41.830  48.440  0.00  0.00           C
ATOM   3107  O   GLY B 486      49.460  42.930  48.880  0.00  0.00           O
ATOM   3108  N   ARG B 487      51.030  41.500  48.120  0.00  0.00           N
ATOM   3109  CA  ARG B 487      52.120  42.400  48.520  0.00  0.00           C
ATOM   3110  C   ARG B 487      52.960  43.060  47.410  0.00  0.00           C
ATOM   3111  O   ARG B 487      52.790  42.660  46.260  0.00  0.00           O
ATOM   3112  CB  ARG B 487      52.990  41.660  49.540  0.00  0.00           C
ATOM   3113  CG  ARG B 487      52.370  41.340  50.900  0.00  0.00           C
ATOM   3114  CD  ARG B 487      53.140  40.280  51.690  0.00  0.00           C
ATOM   3115  NE  ARG B 487      53.580  39.070  50.990  0.00  0.00           N
ATOM   3116  CZ  ARG B 487      54.830  38.630  50.790  0.00  0.00           C
ATOM   3117  NH1 ARG B 487      55.860  39.450  51.020  0.00  0.00           N
ATOM   3118  NH2 ARG B 487      54.940  37.300  50.600  0.00  0.00           N
ATOM   3119  N   ILE B 488      53.960  43.870  47.730  0.00  0.00           N
ATOM   3120  CA  ILE B 488      54.680  44.700  46.750  0.00  0.00           C
ATOM   3121  C   ILE B 488      56.180  44.790  46.990  0.00  0.00           C
ATOM   3122  O   ILE B 488      56.530  44.830  48.170  0.00  0.00           O
ATOM   3123  CB  ILE B 488      54.020  46.070  46.520  0.00  0.00           C
ATOM   3124  CG1 ILE B 488      53.410  46.840  47.680  0.00  0.00           C
ATOM   3125  CG2 ILE B 488      52.760  45.900  45.670  0.00  0.00           C
ATOM   3126  CD  ILE B 488      54.350  47.430  48.730  0.00  0.00           C
ATOM   3127  N   SER B 489      56.900  45.270  45.980  0.00  0.00           N
ATOM   3128  CA  SER B 489      58.160  46.030  46.050  0.00  0.00           C
ATOM   3129  C   SER B 489      57.780  47.450  45.660  0.00  0.00           C
ATOM   3130  O   SER B 489      57.460  47.830  44.530  0.00  0.00           O
ATOM   3131  CB  SER B 489      59.230  45.620  45.040  0.00  0.00           C
ATOM   3132  OG  SER B 489      60.480  46.300  45.190  0.00  0.00           O
ATOM   3133  N   PHE B 490      57.800  48.370  46.630  0.00  0.00           N
ATOM   3134  CA  PHE B 490      57.470  49.780  46.390  0.00  0.00           C
ATOM   3135  C   PHE B 490      58.720  50.660  46.430  0.00  0.00           C
ATOM   3136  O   PHE B 490      59.560  50.480  47.320  0.00  0.00           O
ATOM   3137  CB  PHE B 490      56.250  49.980  47.290  0.00  0.00           C
ATOM   3138  CG  PHE B 490      55.490  51.260  47.640  0.00  0.00           C
ATOM   3139  CD1 PHE B 490      55.460  52.270  46.680  0.00  0.00           C
ATOM   3140  CD2 PHE B 490      54.710  51.360  48.790  0.00  0.00           C
ATOM   3141  CE1 PHE B 490      54.660  53.400  46.820  0.00  0.00           C
ATOM   3142  CE2 PHE B 490      53.920  52.490  48.930  0.00  0.00           C
ATOM   3143  CZ  PHE B 490      53.860  53.480  47.950  0.00  0.00           C
ATOM   3144  N   CYS B 491      58.740  51.410  45.330  0.00  0.00           N
ATOM   3145  CA  CYS B 491      59.470  52.680  45.380  0.00  0.00           C
ATOM   3146  C   CYS B 491      58.460  53.840  45.360  0.00  0.00           C
ATOM   3147  O   CYS B 491      57.710  53.970  44.390  0.00  0.00           O
ATOM   3148  CB  CYS B 491      60.280  52.870  44.100  0.00  0.00           C
ATOM   3149  SG  CYS B 491      61.330  54.360  43.980  0.00  0.00           S
ATOM   3150  N   SER B 492      58.580  54.770  46.300  0.00  0.00           N
ATOM   3151  CA  SER B 492      57.850  56.050  46.430  0.00  0.00           C
ATOM   3152  C   SER B 492      58.660  57.200  45.830  0.00  0.00           C
ATOM   3153  O   SER B 492      59.880  57.150  45.980  0.00  0.00           O
ATOM   3154  CB  SER B 492      57.450  56.380  47.860  0.00  0.00           C
ATOM   3155  OG  SER B 492      56.230  55.730  48.220  0.00  0.00           O
ATOM   3156  N   GLN B 493      58.050  58.260  45.310  0.00  0.00           N
ATOM   3157  CA  GLN B 493      58.780  59.470  44.920  0.00  0.00           C
ATOM   3158  C   GLN B 493      59.410  60.280  46.060  0.00  0.00           C
ATOM   3159  O   GLN B 493      60.610  60.530  45.970  0.00  0.00           O
ATOM   3160  CB  GLN B 493      57.860  60.310  44.050  0.00  0.00           C
ATOM   3161  CG  GLN B 493      58.700  61.330  43.280  0.00  0.00           C
ATOM   3162  CD  GLN B 493      58.860  62.620  44.100  0.00  0.00           C
ATOM   3163  NE2 GLN B 493      57.920  63.560  44.090  0.00  0.00           N
ATOM   3164  OE1 GLN B 493      59.900  62.830  44.730  0.00  0.00           O
ATOM   3165  N   PHE B 494      58.720  60.410  47.190  0.00  0.00           N
ATOM   3166  CA  PHE B 494      59.310  61.000  48.410  0.00  0.00           C
ATOM   3167  C   PHE B 494      60.040  59.960  49.260  0.00  0.00           C
ATOM   3168  O   PHE B 494      59.950  59.910  50.480  0.00  0.00           O
ATOM   3169  CB  PHE B 494      58.380  61.970  49.140  0.00  0.00           C
ATOM   3170  CG  PHE B 494      59.000  63.080  49.980  0.00  0.00           C
ATOM   3171  CD1 PHE B 494      60.140  63.790  49.620  0.00  0.00           C
ATOM   3172  CD2 PHE B 494      58.480  63.140  51.270  0.00  0.00           C
ATOM   3173  CE1 PHE B 494      60.750  64.580  50.590  0.00  0.00           C
ATOM   3174  CE2 PHE B 494      59.040  63.980  52.220  0.00  0.00           C
ATOM   3175  CZ  PHE B 494      60.150  64.710  51.840  0.00  0.00           C
ATOM   3176  N   SER B 495      61.040  59.330  48.640  0.00  0.00           N
ATOM   3177  CA  SER B 495      61.810  58.210  49.200  0.00  0.00           C
ATOM   3178  C   SER B 495      62.670  58.540  50.420  0.00  0.00           C
ATOM   3179  O   SER B 495      63.660  59.260  50.330  0.00  0.00           O
ATOM   3180  CB  SER B 495      62.720  57.590  48.140  0.00  0.00           C
ATOM   3181  OG  SER B 495      61.920  56.610  47.480  0.00  0.00           O
ATOM   3182  N   TRP B 496      62.190  58.030  51.550  0.00  0.00           N
ATOM   3183  CA  TRP B 496      62.920  58.120  52.820  0.00  0.00           C
ATOM   3184  C   TRP B 496      64.240  57.350  52.950  0.00  0.00           C
ATOM   3185  O   TRP B 496      64.320  56.300  52.310  0.00  0.00           O
ATOM   3186  CB  TRP B 496      61.930  57.590  53.860  0.00  0.00           C
ATOM   3187  CG  TRP B 496      60.580  58.320  53.880  0.00  0.00           C
ATOM   3188  CD1 TRP B 496      59.470  58.020  53.210  0.00  0.00           C
ATOM   3189  CD2 TRP B 496      60.320  59.370  54.750  0.00  0.00           C
ATOM   3190  CE2 TRP B 496      59.000  59.730  54.480  0.00  0.00           C
ATOM   3191  CE3 TRP B 496      61.080  60.050  55.690  0.00  0.00           C
ATOM   3192  NE1 TRP B 496      58.530  58.900  53.550  0.00  0.00           N
ATOM   3193  CZ2 TRP B 496      58.550  60.850  55.170  0.00  0.00           C
ATOM   3194  CZ3 TRP B 496      60.610  61.210  56.290  0.00  0.00           C
ATOM   3195  CH2 TRP B 496      59.300  61.620  56.050  0.00  0.00           C
ATOM   3196  N   ILE B 497      65.150  57.820  53.790  0.00  0.00           N
ATOM   3197  CA  ILE B 497      66.570  57.420  53.780  0.00  0.00           C
ATOM   3198  C   ILE B 497      67.150  57.880  55.120  0.00  0.00           C
ATOM   3199  O   ILE B 497      67.140  59.030  55.540  0.00  0.00           O
ATOM   3200  CB  ILE B 497      67.240  58.050  52.560  0.00  0.00           C
ATOM   3201  CG1 ILE B 497      68.660  57.570  52.250  0.00  0.00           C
ATOM   3202  CG2 ILE B 497      67.070  59.560  52.420  0.00  0.00           C
ATOM   3203  CD  ILE B 497      69.200  58.080  50.910  0.00  0.00           C
ATOM   3204  N   MET B 498      67.580  56.950  55.970  0.00  0.00           N
ATOM   3205  CA  MET B 498      68.070  57.230  57.320  0.00  0.00           C
ATOM   3206  C   MET B 498      69.590  57.410  57.430  0.00  0.00           C
ATOM   3207  O   MET B 498      70.300  56.850  56.590  0.00  0.00           O
ATOM   3208  CB  MET B 498      67.700  56.130  58.320  0.00  0.00           C
ATOM   3209  CG  MET B 498      66.260  56.350  58.800  0.00  0.00           C
ATOM   3210  SD  MET B 498      65.200  55.480  57.580  0.00  0.00           S
ATOM   3211  CE  MET B 498      63.500  55.690  58.080  0.00  0.00           C
ATOM   3212  N   PRO B 499      70.010  58.230  58.390  0.00  0.00           N
ATOM   3213  CA  PRO B 499      71.410  58.460  58.780  0.00  0.00           C
ATOM   3214  C   PRO B 499      72.270  57.270  59.200  0.00  0.00           C
ATOM   3215  O   PRO B 499      72.390  56.970  60.380  0.00  0.00           O
ATOM   3216  CB  PRO B 499      71.370  59.670  59.720  0.00  0.00           C
ATOM   3217  CG  PRO B 499      69.950  59.600  60.290  0.00  0.00           C
ATOM   3218  CD  PRO B 499      69.130  59.190  59.070  0.00  0.00           C
ATOM   3219  N   GLY B 500      72.860  56.670  58.170  0.00  0.00           N
ATOM   3220  CA  GLY B 500      73.740  55.510  58.400  0.00  0.00           C
ATOM   3221  C   GLY B 500      74.640  55.320  57.170  0.00  0.00           C
ATOM   3222  O   GLY B 500      74.710  56.200  56.310  0.00  0.00           O
ATOM   3223  N   THR B 501      75.100  54.090  57.000  0.00  0.00           N
ATOM   3224  CA  THR B 501      75.930  53.770  55.830  0.00  0.00           C
ATOM   3225  C   THR B 501      75.110  53.610  54.540  0.00  0.00           C
ATOM   3226  O   THR B 501      73.890  53.600  54.450  0.00  0.00           O
ATOM   3227  CB  THR B 501      76.890  52.580  55.920  0.00  0.00           C
ATOM   3228  CG2 THR B 501      77.800  52.850  57.110  0.00  0.00           C
ATOM   3229  OG1 THR B 501      76.280  51.290  56.050  0.00  0.00           O
ATOM   3230  N   ILE B 502      75.780  53.660  53.400  0.00  0.00           N
ATOM   3231  CA  ILE B 502      75.220  53.280  52.090  0.00  0.00           C
ATOM   3232  C   ILE B 502      74.850  51.800  52.000  0.00  0.00           C
ATOM   3233  O   ILE B 502      73.650  51.630  51.820  0.00  0.00           O
ATOM   3234  CB  ILE B 502      75.910  53.900  50.870  0.00  0.00           C
ATOM   3235  CG1 ILE B 502      75.970  55.420  50.960  0.00  0.00           C
ATOM   3236  CG2 ILE B 502      75.280  53.400  49.570  0.00  0.00           C
ATOM   3237  CD  ILE B 502      76.700  56.270  49.930  0.00  0.00           C
ATOM   3238  N   LYS B 503      75.550  50.910  52.710  0.00  0.00           N
ATOM   3239  CA  LYS B 503      75.150  49.510  52.920  0.00  0.00           C
ATOM   3240  C   LYS B 503      73.930  49.390  53.820  0.00  0.00           C
ATOM   3241  O   LYS B 503      72.930  48.780  53.430  0.00  0.00           O
ATOM   3242  CB  LYS B 503      76.410  48.750  53.360  0.00  0.00           C
ATOM   3243  CG  LYS B 503      76.110  47.250  53.420  0.00  0.00           C
ATOM   3244  CD  LYS B 503      77.070  46.590  54.420  0.00  0.00           C
ATOM   3245  CE  LYS B 503      78.480  46.410  53.860  0.00  0.00           C
ATOM   3246  NZ  LYS B 503      79.310  45.590  54.750  0.00  0.00           N
ATOM   3247  N   GLU B 504      73.920  50.210  54.870  0.00  0.00           N
ATOM   3248  CA  GLU B 504      72.830  50.200  55.860  0.00  0.00           C
ATOM   3249  C   GLU B 504      71.480  50.500  55.200  0.00  0.00           C
ATOM   3250  O   GLU B 504      70.480  49.840  55.490  0.00  0.00           O
ATOM   3251  CB  GLU B 504      73.120  51.180  56.990  0.00  0.00           C
ATOM   3252  CG  GLU B 504      73.760  50.420  58.150  0.00  0.00           C
ATOM   3253  CD  GLU B 504      74.050  51.190  59.440  0.00  0.00           C
ATOM   3254  OE1 GLU B 504      74.770  50.620  60.280  0.00  0.00           O
ATOM   3255  OE2 GLU B 504      73.270  52.160  59.570  0.00  0.00           O
ATOM   3256  N   ASN B 505      71.440  51.670  54.570  0.00  0.00           N
ATOM   3257  CA  ASN B 505      70.300  52.050  53.710  0.00  0.00           C
ATOM   3258  C   ASN B 505      69.890  51.020  52.660  0.00  0.00           C
ATOM   3259  O   ASN B 505      68.680  50.950  52.440  0.00  0.00           O
ATOM   3260  CB  ASN B 505      70.570  53.380  53.020  0.00  0.00           C
ATOM   3261  CG  ASN B 505      70.100  54.550  53.890  0.00  0.00           C
ATOM   3262  ND2 ASN B 505      71.060  55.180  54.560  0.00  0.00           N
ATOM   3263  OD1 ASN B 505      68.950  54.580  54.330  0.00  0.00           O
ATOM   3264  N   ILE B 506      70.840  50.310  52.050  0.00  0.00           N
ATOM   3265  CA  ILE B 506      70.420  49.240  51.140  0.00  0.00           C
ATOM   3266  C   ILE B 506      69.990  47.890  51.730  0.00  0.00           C
ATOM   3267  O   ILE B 506      68.990  47.380  51.220  0.00  0.00           O
ATOM   3268  CB  ILE B 506      71.490  49.160  50.040  0.00  0.00           C
ATOM   3269  CG1 ILE B 506      71.690  50.580  49.510  0.00  0.00           C
ATOM   3270  CG2 ILE B 506      71.020  48.240  48.910  0.00  0.00           C
ATOM   3271  CD  ILE B 506      72.860  50.710  48.530  0.00  0.00           C
ATOM   3272  N   ILE B 507      70.420  47.660  52.970  0.00  0.00           N
ATOM   3273  CA  ILE B 507      69.960  46.490  53.740  0.00  0.00           C
ATOM   3274  C   ILE B 507      68.520  46.480  54.260  0.00  0.00           C
ATOM   3275  O   ILE B 507      68.040  45.500  54.820  0.00  0.00           O
ATOM   3276  CB  ILE B 507      70.870  46.020  54.880  0.00  0.00           C
ATOM   3277  CG1 ILE B 507      71.070  46.970  56.060  0.00  0.00           C
ATOM   3278  CG2 ILE B 507      72.250  45.640  54.360  0.00  0.00           C
ATOM   3279  CD  ILE B 507      71.670  46.250  57.260  0.00  0.00           C
ATOM   3280  N   PHE B 508      67.860  47.620  54.080  0.00  0.00           N
ATOM   3281  CA  PHE B 508      66.410  47.770  54.270  0.00  0.00           C
ATOM   3282  C   PHE B 508      65.500  46.890  53.410  0.00  0.00           C
ATOM   3283  O   PHE B 508      64.550  46.370  53.980  0.00  0.00           O
ATOM   3284  CB  PHE B 508      66.050  49.200  53.870  0.00  0.00           C
ATOM   3285  CG  PHE B 508      65.790  50.190  55.010  0.00  0.00           C
ATOM   3286  CD1 PHE B 508      64.470  50.400  55.420  0.00  0.00           C
ATOM   3287  CD2 PHE B 508      66.880  50.760  55.650  0.00  0.00           C
ATOM   3288  CE1 PHE B 508      64.210  51.310  56.430  0.00  0.00           C
ATOM   3289  CE2 PHE B 508      66.570  51.730  56.600  0.00  0.00           C
ATOM   3290  CZ  PHE B 508      65.270  52.010  57.000  0.00  0.00           C
ATOM   3291  N   GLY B 509      66.060  46.550  52.250  0.00  0.00           N
ATOM   3292  CA  GLY B 509      65.500  45.650  51.230  0.00  0.00           C
ATOM   3293  C   GLY B 509      65.210  44.250  51.770  0.00  0.00           C
ATOM   3294  O   GLY B 509      64.020  43.940  51.720  0.00  0.00           O
ATOM   3295  N   VAL B 510      66.140  43.560  52.420  0.00  0.00           N
ATOM   3296  CA  VAL B 510      66.080  42.290  53.160  0.00  0.00           C
ATOM   3297  C   VAL B 510      67.480  42.030  53.730  0.00  0.00           C
ATOM   3298  O   VAL B 510      68.260  42.980  53.800  0.00  0.00           O
ATOM   3299  CB  VAL B 510      65.770  41.040  52.330  0.00  0.00           C
ATOM   3300  CG1 VAL B 510      64.270  40.750  52.440  0.00  0.00           C
ATOM   3301  CG2 VAL B 510      66.100  41.050  50.840  0.00  0.00           C
ATOM   3302  N   SER B 511      67.610  41.010  54.570  0.00  0.00           N
ATOM   3303  CA  SER B 511      68.900  40.400  54.950  0.00  0.00           C
ATOM   3304  C   SER B 511      70.000  40.120  53.920  0.00  0.00           C
ATOM   3305  O   SER B 511      69.840  39.450  52.900  0.00  0.00           O
ATOM   3306  CB  SER B 511      68.470  39.040  55.500  0.00  0.00           C
ATOM   3307  OG  SER B 511      67.560  39.270  56.570  0.00  0.00           O
ATOM   3308  N   TYR B 512      71.080  40.870  54.100  0.00  0.00           N
ATOM   3309  CA  TYR B 512      72.230  40.800  53.180  0.00  0.00           C
ATOM   3310  C   TYR B 512      73.470  39.940  53.440  0.00  0.00           C
ATOM   3311  O   TYR B 512      74.000  39.900  54.540  0.00  0.00           O
ATOM   3312  CB  TYR B 512      72.670  42.190  52.700  0.00  0.00           C
ATOM   3313  CG  TYR B 512      71.640  42.510  51.610  0.00  0.00           C
ATOM   3314  CD1 TYR B 512      71.980  42.500  50.270  0.00  0.00           C
ATOM   3315  CD2 TYR B 512      70.630  43.350  52.080  0.00  0.00           C
ATOM   3316  CE1 TYR B 512      71.310  43.400  49.440  0.00  0.00           C
ATOM   3317  CE2 TYR B 512      70.000  44.240  51.220  0.00  0.00           C
ATOM   3318  CZ  TYR B 512      70.300  44.250  49.860  0.00  0.00           C
ATOM   3319  OH  TYR B 512      69.610  45.110  49.070  0.00  0.00           O
ATOM   3320  N   ASP B 513      73.880  39.270  52.360  0.00  0.00           N
ATOM   3321  CA  ASP B 513      75.300  39.020  52.090  0.00  0.00           C
ATOM   3322  C   ASP B 513      75.860  40.190  51.280  0.00  0.00           C
ATOM   3323  O   ASP B 513      75.190  40.950  50.580  0.00  0.00           O
ATOM   3324  CB  ASP B 513      75.300  37.670  51.370  0.00  0.00           C
ATOM   3325  CG  ASP B 513      76.540  37.450  50.500  0.00  0.00           C
ATOM   3326  OD1 ASP B 513      76.410  37.670  49.270  0.00  0.00           O
ATOM   3327  OD2 ASP B 513      77.640  37.460  51.090  0.00  0.00           O
ATOM   3328  N   GLU B 514      77.140  40.480  51.540  0.00  0.00           N
ATOM   3329  CA  GLU B 514      77.870  41.570  50.880  0.00  0.00           C
ATOM   3330  C   GLU B 514      77.950  41.540  49.350  0.00  0.00           C
ATOM   3331  O   GLU B 514      78.370  42.480  48.690  0.00  0.00           O
ATOM   3332  CB  GLU B 514      79.290  41.560  51.450  0.00  0.00           C
ATOM   3333  CG  GLU B 514      79.360  41.910  52.940  0.00  0.00           C
ATOM   3334  CD  GLU B 514      80.790  41.610  53.410  0.00  0.00           C
ATOM   3335  OE1 GLU B 514      81.220  40.440  53.540  0.00  0.00           O
ATOM   3336  OE2 GLU B 514      81.580  42.570  53.390  0.00  0.00           O
ATOM   3337  N   TYR B 515      77.800  40.320  48.830  0.00  0.00           N
ATOM   3338  CA  TYR B 515      77.940  40.060  47.390  0.00  0.00           C
ATOM   3339  C   TYR B 515      76.650  40.360  46.630  0.00  0.00           C
ATOM   3340  O   TYR B 515      76.540  40.440  45.400  0.00  0.00           O
ATOM   3341  CB  TYR B 515      78.630  38.700  47.220  0.00  0.00           C
ATOM   3342  CG  TYR B 515      78.930  38.220  45.800  0.00  0.00           C
ATOM   3343  CD1 TYR B 515      79.600  38.960  44.830  0.00  0.00           C
ATOM   3344  CD2 TYR B 515      78.360  37.000  45.450  0.00  0.00           C
ATOM   3345  CE1 TYR B 515      79.690  38.540  43.510  0.00  0.00           C
ATOM   3346  CE2 TYR B 515      78.480  36.560  44.140  0.00  0.00           C
ATOM   3347  CZ  TYR B 515      79.150  37.300  43.180  0.00  0.00           C
ATOM   3348  OH  TYR B 515      79.530  36.670  42.030  0.00  0.00           O
ATOM   3349  N   ARG B 516      75.610  39.890  47.300  0.00  0.00           N
ATOM   3350  CA  ARG B 516      74.260  40.370  46.950  0.00  0.00           C
ATOM   3351  C   ARG B 516      74.180  41.900  46.970  0.00  0.00           C
ATOM   3352  O   ARG B 516      73.720  42.440  45.970  0.00  0.00           O
ATOM   3353  CB  ARG B 516      73.120  39.780  47.770  0.00  0.00           C
ATOM   3354  CG  ARG B 516      72.870  38.270  47.760  0.00  0.00           C
ATOM   3355  CD  ARG B 516      72.610  37.810  46.330  0.00  0.00           C
ATOM   3356  NE  ARG B 516      72.390  36.360  46.220  0.00  0.00           N
ATOM   3357  CZ  ARG B 516      73.330  35.420  46.030  0.00  0.00           C
ATOM   3358  NH1 ARG B 516      74.580  35.750  45.680  0.00  0.00           N
ATOM   3359  NH2 ARG B 516      72.980  34.130  46.100  0.00  0.00           N
ATOM   3360  N   TYR B 517      74.720  42.600  47.970  0.00  0.00           N
ATOM   3361  CA  TYR B 517      74.700  44.060  48.050  0.00  0.00           C
ATOM   3362  C   TYR B 517      75.470  44.700  46.890  0.00  0.00           C
ATOM   3363  O   TYR B 517      74.920  45.580  46.220  0.00  0.00           O
ATOM   3364  CB  TYR B 517      75.310  44.340  49.430  0.00  0.00           C
ATOM   3365  CG  TYR B 517      75.780  45.780  49.580  0.00  0.00           C
ATOM   3366  CD1 TYR B 517      74.940  46.890  49.490  0.00  0.00           C
ATOM   3367  CD2 TYR B 517      77.150  45.920  49.410  0.00  0.00           C
ATOM   3368  CE1 TYR B 517      75.500  48.140  49.270  0.00  0.00           C
ATOM   3369  CE2 TYR B 517      77.700  47.170  49.120  0.00  0.00           C
ATOM   3370  CZ  TYR B 517      76.860  48.280  49.050  0.00  0.00           C
ATOM   3371  OH  TYR B 517      77.340  49.530  48.810  0.00  0.00           O
ATOM   3372  N   ARG B 518      76.620  44.120  46.570  0.00  0.00           N
ATOM   3373  CA  ARG B 518      77.310  44.510  45.340  0.00  0.00           C
ATOM   3374  C   ARG B 518      76.500  44.320  44.060  0.00  0.00           C
ATOM   3375  O   ARG B 518      76.460  45.250  43.250  0.00  0.00           O
ATOM   3376  CB  ARG B 518      78.700  43.860  45.240  0.00  0.00           C
ATOM   3377  CG  ARG B 518      79.570  44.250  46.440  0.00  0.00           C
ATOM   3378  CD  ARG B 518      80.690  43.210  46.570  0.00  0.00           C
ATOM   3379  NE  ARG B 518      81.830  43.730  47.330  0.00  0.00           N
ATOM   3380  CZ  ARG B 518      83.040  43.810  46.750  0.00  0.00           C
ATOM   3381  NH1 ARG B 518      83.340  43.530  45.470  0.00  0.00           N
ATOM   3382  NH2 ARG B 518      84.060  44.290  47.470  0.00  0.00           N
ATOM   3383  N   SER B 519      75.890  43.140  43.900  0.00  0.00           N
ATOM   3384  CA  SER B 519      74.960  42.900  42.790  0.00  0.00           C
ATOM   3385  C   SER B 519      73.860  43.960  42.770  0.00  0.00           C
ATOM   3386  O   SER B 519      73.610  44.640  41.780  0.00  0.00           O
ATOM   3387  CB  SER B 519      74.350  41.500  42.880  0.00  0.00           C
ATOM   3388  OG  SER B 519      73.300  41.390  41.920  0.00  0.00           O
ATOM   3389  N   VAL B 520      73.190  44.170  43.900  0.00  0.00           N
ATOM   3390  CA  VAL B 520      72.050  45.110  43.820  0.00  0.00           C
ATOM   3391  C   VAL B 520      72.360  46.590  43.600  0.00  0.00           C
ATOM   3392  O   VAL B 520      71.640  47.310  42.910  0.00  0.00           O
ATOM   3393  CB  VAL B 520      71.270  45.030  45.130  0.00  0.00           C
ATOM   3394  CG1 VAL B 520      69.850  45.590  44.980  0.00  0.00           C
ATOM   3395  CG2 VAL B 520      71.150  43.590  45.640  0.00  0.00           C
ATOM   3396  N   ILE B 521      73.510  47.030  44.100  0.00  0.00           N
ATOM   3397  CA  ILE B 521      74.010  48.400  43.860  0.00  0.00           C
ATOM   3398  C   ILE B 521      74.530  48.650  42.440  0.00  0.00           C
ATOM   3399  O   ILE B 521      74.330  49.710  41.850  0.00  0.00           O
ATOM   3400  CB  ILE B 521      74.960  48.790  44.990  0.00  0.00           C
ATOM   3401  CG1 ILE B 521      75.000  50.310  45.010  0.00  0.00           C
ATOM   3402  CG2 ILE B 521      76.350  48.290  44.610  0.00  0.00           C
ATOM   3403  CD  ILE B 521      75.620  50.660  46.370  0.00  0.00           C
ATOM   3404  N   LYS B 522      75.040  47.580  41.840  0.00  0.00           N
ATOM   3405  CA  LYS B 522      75.220  47.510  40.380  0.00  0.00           C
ATOM   3406  C   LYS B 522      73.980  47.750  39.520  0.00  0.00           C
ATOM   3407  O   LYS B 522      73.970  48.430  38.500  0.00  0.00           O
ATOM   3408  CB  LYS B 522      75.960  46.190  40.110  0.00  0.00           C
ATOM   3409  CG  LYS B 522      76.720  46.170  38.780  0.00  0.00           C
ATOM   3410  CD  LYS B 522      77.730  47.300  38.540  0.00  0.00           C
ATOM   3411  CE  LYS B 522      78.640  47.010  37.340  0.00  0.00           C
ATOM   3412  NZ  LYS B 522      79.100  48.290  36.780  0.00  0.00           N
ATOM   3413  N   ALA B 523      72.910  47.000  39.790  0.00  0.00           N
ATOM   3414  CA  ALA B 523      71.630  47.160  39.090  0.00  0.00           C
ATOM   3415  C   ALA B 523      70.910  48.510  39.130  0.00  0.00           C
ATOM   3416  O   ALA B 523      70.130  48.820  38.230  0.00  0.00           O
ATOM   3417  CB  ALA B 523      70.730  46.030  39.590  0.00  0.00           C
ATOM   3418  N   CYS B 524      70.990  49.160  40.290  0.00  0.00           N
ATOM   3419  CA  CYS B 524      70.600  50.570  40.330  0.00  0.00           C
ATOM   3420  C   CYS B 524      71.510  51.660  39.770  0.00  0.00           C
ATOM   3421  O   CYS B 524      71.110  52.810  39.590  0.00  0.00           O
ATOM   3422  CB  CYS B 524      70.240  51.060  41.730  0.00  0.00           C
ATOM   3423  SG  CYS B 524      71.500  50.980  43.050  0.00  0.00           S
ATOM   3424  N   GLN B 525      72.690  51.250  39.300  0.00  0.00           N
ATOM   3425  CA  GLN B 525      73.750  52.180  38.880  0.00  0.00           C
ATOM   3426  C   GLN B 525      74.200  53.090  40.020  0.00  0.00           C
ATOM   3427  O   GLN B 525      74.360  54.300  39.870  0.00  0.00           O
ATOM   3428  CB  GLN B 525      73.530  52.990  37.590  0.00  0.00           C
ATOM   3429  CG  GLN B 525      74.850  53.190  36.850  0.00  0.00           C
ATOM   3430  CD  GLN B 525      74.780  54.360  35.860  0.00  0.00           C
ATOM   3431  NE2 GLN B 525      75.800  54.340  35.000  0.00  0.00           N
ATOM   3432  OE1 GLN B 525      74.220  55.430  36.070  0.00  0.00           O
ATOM   3433  N   LEU B 526      74.570  52.490  41.150  0.00  0.00           N
ATOM   3434  CA  LEU B 526      75.190  53.300  42.220  0.00  0.00           C
ATOM   3435  C   LEU B 526      76.600  52.870  42.640  0.00  0.00           C
ATOM   3436  O   LEU B 526      77.290  53.650  43.280  0.00  0.00           O
ATOM   3437  CB  LEU B 526      74.130  53.370  43.310  0.00  0.00           C
ATOM   3438  CG  LEU B 526      74.300  54.330  44.490  0.00  0.00           C
ATOM   3439  CD1 LEU B 526      74.560  55.780  44.050  0.00  0.00           C
ATOM   3440  CD2 LEU B 526      73.090  54.220  45.430  0.00  0.00           C
ATOM   3441  N   GLU B 527      77.070  51.760  42.070  0.00  0.00           N
ATOM   3442  CA  GLU B 527      78.350  51.090  42.350  0.00  0.00           C
ATOM   3443  C   GLU B 527      79.570  52.000  42.160  0.00  0.00           C
ATOM   3444  O   GLU B 527      80.490  52.070  42.970  0.00  0.00           O
ATOM   3445  CB  GLU B 527      78.470  49.760  41.610  0.00  0.00           C
ATOM   3446  CG  GLU B 527      79.770  49.020  41.940  0.00  0.00           C
ATOM   3447  CD  GLU B 527      80.070  48.040  40.800  0.00  0.00           C
ATOM   3448  OE1 GLU B 527      79.840  46.850  41.100  0.00  0.00           O
ATOM   3449  OE2 GLU B 527      80.700  48.540  39.840  0.00  0.00           O
ATOM   3450  N   GLU B 528      79.520  52.760  41.070  0.00  0.00           N
ATOM   3451  CA  GLU B 528      80.590  53.680  40.650  0.00  0.00           C
ATOM   3452  C   GLU B 528      80.610  54.990  41.430  0.00  0.00           C
ATOM   3453  O   GLU B 528      81.620  55.230  42.090  0.00  0.00           O
ATOM   3454  CB  GLU B 528      80.350  54.000  39.170  0.00  0.00           C
ATOM   3455  CG  GLU B 528      81.690  54.250  38.480  0.00  0.00           C
ATOM   3456  CD  GLU B 528      82.590  53.050  38.180  0.00  0.00           C
ATOM   3457  OE1 GLU B 528      82.220  52.100  37.460  0.00  0.00           O
ATOM   3458  OE2 GLU B 528      83.670  53.140  38.810  0.00  0.00           O
ATOM   3459  N   ASP B 529      79.460  55.520  41.850  0.00  0.00           N
ATOM   3460  CA  ASP B 529      79.290  56.600  42.830  0.00  0.00           C
ATOM   3461  C   ASP B 529      79.800  56.300  44.240  0.00  0.00           C
ATOM   3462  O   ASP B 529      80.380  57.160  44.900  0.00  0.00           O
ATOM   3463  CB  ASP B 529      77.860  57.160  42.890  0.00  0.00           C
ATOM   3464  CG  ASP B 529      77.320  57.630  41.540  0.00  0.00           C
ATOM   3465  OD1 ASP B 529      77.480  58.820  41.190  0.00  0.00           O
ATOM   3466  OD2 ASP B 529      76.700  56.720  40.950  0.00  0.00           O
ATOM   3467  N   ILE B 530      79.350  55.150  44.730  0.00  0.00           N
ATOM   3468  CA  ILE B 530      79.720  54.750  46.090  0.00  0.00           C
ATOM   3469  C   ILE B 530      81.200  54.380  46.210  0.00  0.00           C
ATOM   3470  O   ILE B 530      81.830  54.890  47.140  0.00  0.00           O
ATOM   3471  CB  ILE B 530      78.810  53.660  46.650  0.00  0.00           C
ATOM   3472  CG1 ILE B 530      78.830  52.300  45.950  0.00  0.00           C
ATOM   3473  CG2 ILE B 530      77.370  54.180  46.580  0.00  0.00           C
ATOM   3474  CD  ILE B 530      79.770  51.180  46.400  0.00  0.00           C
ATOM   3475  N   SER B 531      81.720  53.870  45.100  0.00  0.00           N
ATOM   3476  CA  SER B 531      83.180  53.800  44.920  0.00  0.00           C
ATOM   3477  C   SER B 531      83.980  55.100  44.830  0.00  0.00           C
ATOM   3478  O   SER B 531      85.140  55.170  45.210  0.00  0.00           O
ATOM   3479  CB  SER B 531      83.540  52.970  43.690  0.00  0.00           C
ATOM   3480  OG  SER B 531      83.040  51.630  43.780  0.00  0.00           O
ATOM   3481  N   LYS B 532      83.280  56.150  44.410  0.00  0.00           N
ATOM   3482  CA  LYS B 532      83.820  57.510  44.580  0.00  0.00           C
ATOM   3483  C   LYS B 532      83.850  58.020  46.020  0.00  0.00           C
ATOM   3484  O   LYS B 532      84.880  58.550  46.410  0.00  0.00           O
ATOM   3485  CB  LYS B 532      83.140  58.520  43.660  0.00  0.00           C
ATOM   3486  CG  LYS B 532      83.070  58.200  42.170  0.00  0.00           C
ATOM   3487  CD  LYS B 532      82.250  59.250  41.410  0.00  0.00           C
ATOM   3488  CE  LYS B 532      82.860  60.650  41.530  0.00  0.00           C
ATOM   3489  NZ  LYS B 532      82.280  61.680  40.650  0.00  0.00           N
ATOM   3490  N   PHE B 533      82.780  57.850  46.790  0.00  0.00           N
ATOM   3491  CA  PHE B 533      82.790  58.470  48.120  0.00  0.00           C
ATOM   3492  C   PHE B 533      83.900  57.970  49.060  0.00  0.00           C
ATOM   3493  O   PHE B 533      84.360  56.840  48.990  0.00  0.00           O
ATOM   3494  CB  PHE B 533      81.400  58.230  48.730  0.00  0.00           C
ATOM   3495  CG  PHE B 533      80.290  59.210  48.320  0.00  0.00           C
ATOM   3496  CD1 PHE B 533      79.430  58.710  47.350  0.00  0.00           C
ATOM   3497  CD2 PHE B 533      80.080  60.380  49.040  0.00  0.00           C
ATOM   3498  CE1 PHE B 533      78.300  59.470  47.060  0.00  0.00           C
ATOM   3499  CE2 PHE B 533      78.830  60.970  48.890  0.00  0.00           C
ATOM   3500  CZ  PHE B 533      78.010  60.580  47.840  0.00  0.00           C
ATOM   3501  N   ALA B 534      84.400  58.940  49.820  0.00  0.00           N
ATOM   3502  CA  ALA B 534      85.370  58.640  50.880  0.00  0.00           C
ATOM   3503  C   ALA B 534      84.840  57.670  51.940  0.00  0.00           C
ATOM   3504  O   ALA B 534      83.650  57.720  52.230  0.00  0.00           O
ATOM   3505  CB  ALA B 534      85.900  59.970  51.440  0.00  0.00           C
ATOM   3506  N   GLU B 535      85.560  56.560  52.020  0.00  0.00           N
ATOM   3507  CA  GLU B 535      85.140  55.290  52.630  0.00  0.00           C
ATOM   3508  C   GLU B 535      83.940  54.510  52.070  0.00  0.00           C
ATOM   3509  O   GLU B 535      83.290  53.720  52.760  0.00  0.00           O
ATOM   3510  CB  GLU B 535      85.200  55.480  54.140  0.00  0.00           C
ATOM   3511  CG  GLU B 535      86.580  55.040  54.650  0.00  0.00           C
ATOM   3512  CD  GLU B 535      86.810  55.140  56.150  0.00  0.00           C
ATOM   3513  OE1 GLU B 535      87.470  56.160  56.470  0.00  0.00           O
ATOM   3514  OE2 GLU B 535      86.520  54.200  56.920  0.00  0.00           O
ATOM   3515  N   LYS B 536      83.760  54.580  50.750  0.00  0.00           N
ATOM   3516  CA  LYS B 536      82.950  53.630  49.990  0.00  0.00           C
ATOM   3517  C   LYS B 536      81.510  53.240  50.320  0.00  0.00           C
ATOM   3518  O   LYS B 536      80.550  54.010  50.290  0.00  0.00           O
ATOM   3519  CB  LYS B 536      83.910  52.540  49.520  0.00  0.00           C
ATOM   3520  CG  LYS B 536      84.990  52.960  48.530  0.00  0.00           C
ATOM   3521  CD  LYS B 536      85.820  51.670  48.500  0.00  0.00           C
ATOM   3522  CE  LYS B 536      86.770  51.780  47.300  0.00  0.00           C
ATOM   3523  NZ  LYS B 536      87.640  50.610  47.120  0.00  0.00           N
ATOM   3524  N   ASP B 537      81.360  51.940  50.590  0.00  0.00           N
ATOM   3525  CA  ASP B 537      80.130  51.360  51.150  0.00  0.00           C
ATOM   3526  C   ASP B 537      79.890  51.840  52.580  0.00  0.00           C
ATOM   3527  O   ASP B 537      78.740  52.150  52.890  0.00  0.00           O
ATOM   3528  CB  ASP B 537      80.200  49.830  51.180  0.00  0.00           C
ATOM   3529  CG  ASP B 537      80.860  49.320  49.900  0.00  0.00           C
ATOM   3530  OD1 ASP B 537      82.100  49.170  49.880  0.00  0.00           O
ATOM   3531  OD2 ASP B 537      80.100  48.930  48.990  0.00  0.00           O
ATOM   3532  N   ASN B 538      80.950  52.210  53.290  0.00  0.00           N
ATOM   3533  CA  ASN B 538      80.940  52.670  54.690  0.00  0.00           C
ATOM   3534  C   ASN B 538      80.810  54.180  54.890  0.00  0.00           C
ATOM   3535  O   ASN B 538      81.280  54.610  55.940  0.00  0.00           O
ATOM   3536  CB  ASN B 538      82.160  52.060  55.370  0.00  0.00           C
ATOM   3537  CG  ASN B 538      82.060  50.660  55.980  0.00  0.00           C
ATOM   3538  ND2 ASN B 538      82.820  50.320  57.020  0.00  0.00           N
ATOM   3539  OD1 ASN B 538      81.180  49.880  55.630  0.00  0.00           O
ATOM   3540  N   ILE B 539      80.560  55.070  53.940  0.00  0.00           N
ATOM   3541  CA  ILE B 539      80.300  56.510  54.110  0.00  0.00           C
ATOM   3542  C   ILE B 539      79.010  56.690  54.900  0.00  0.00           C
ATOM   3543  O   ILE B 539      77.980  56.200  54.440  0.00  0.00           O
ATOM   3544  CB  ILE B 539      80.500  57.260  52.790  0.00  0.00           C
ATOM   3545  CG1 ILE B 539      80.310  58.730  53.150  0.00  0.00           C
ATOM   3546  CG2 ILE B 539      79.760  56.710  51.560  0.00  0.00           C
ATOM   3547  CD  ILE B 539      81.230  59.590  52.290  0.00  0.00           C
ATOM   3548  N   VAL B 540      79.050  57.350  56.060  0.00  0.00           N
ATOM   3549  CA  VAL B 540      77.780  57.670  56.720  0.00  0.00           C
ATOM   3550  C   VAL B 540      77.190  58.960  56.140  0.00  0.00           C
ATOM   3551  O   VAL B 540      77.890  59.950  55.950  0.00  0.00           O
ATOM   3552  CB  VAL B 540      78.000  57.900  58.220  0.00  0.00           C
ATOM   3553  CG1 VAL B 540      76.720  58.350  58.910  0.00  0.00           C
ATOM   3554  CG2 VAL B 540      78.380  56.530  58.790  0.00  0.00           C
ATOM   3555  N   LEU B 541      76.160  58.680  55.340  0.00  0.00           N
ATOM   3556  CA  LEU B 541      75.270  59.720  54.810  0.00  0.00           C
ATOM   3557  C   LEU B 541      74.590  60.590  55.870  0.00  0.00           C
ATOM   3558  O   LEU B 541      74.310  60.050  56.940  0.00  0.00           O
ATOM   3559  CB  LEU B 541      74.390  59.130  53.710  0.00  0.00           C
ATOM   3560  CG  LEU B 541      73.390  58.010  54.040  0.00  0.00           C
ATOM   3561  CD1 LEU B 541      72.060  58.570  54.540  0.00  0.00           C
ATOM   3562  CD2 LEU B 541      73.220  57.160  52.770  0.00  0.00           C
ATOM   3563  N   GLY B 542      74.360  61.860  55.560  0.00  0.00           N
ATOM   3564  CA  GLY B 542      73.800  62.780  56.560  0.00  0.00           C
ATOM   3565  C   GLY B 542      72.310  62.620  56.860  0.00  0.00           C
ATOM   3566  O   GLY B 542      71.620  61.900  56.140  0.00  0.00           O
ATOM   3567  N   GLU B 543      71.820  63.460  57.770  0.00  0.00           N
ATOM   3568  CA  GLU B 543      70.460  63.400  58.310  0.00  0.00           C
ATOM   3569  C   GLU B 543      69.400  63.470  57.200  0.00  0.00           C
ATOM   3570  O   GLU B 543      69.530  64.210  56.220  0.00  0.00           O
ATOM   3571  CB  GLU B 543      70.150  64.420  59.400  0.00  0.00           C
ATOM   3572  CG  GLU B 543      69.050  63.800  60.260  0.00  0.00           C
ATOM   3573  CD  GLU B 543      67.860  64.720  60.510  0.00  0.00           C
ATOM   3574  OE1 GLU B 543      67.790  65.240  61.640  0.00  0.00           O
ATOM   3575  OE2 GLU B 543      66.830  64.450  59.850  0.00  0.00           O
ATOM   3576  N   GLY B 544      68.540  62.460  57.070  0.00  0.00           N
ATOM   3577  CA  GLY B 544      67.480  62.330  56.070  0.00  0.00           C
ATOM   3578  C   GLY B 544      67.990  62.370  54.630  0.00  0.00           C
ATOM   3579  O   GLY B 544      67.360  62.710  53.640  0.00  0.00           O
ATOM   3580  N   GLY B 545      69.150  61.720  54.540  0.00  0.00           N
ATOM   3581  CA  GLY B 545      69.940  61.600  53.300  0.00  0.00           C
ATOM   3582  C   GLY B 545      70.520  62.860  52.660  0.00  0.00           C
ATOM   3583  O   GLY B 545      70.900  62.730  51.490  0.00  0.00           O
ATOM   3584  N   ILE B 546      70.910  63.800  53.520  0.00  0.00           N
ATOM   3585  CA  ILE B 546      71.440  65.100  53.090  0.00  0.00           C
ATOM   3586  C   ILE B 546      72.790  65.160  52.370  0.00  0.00           C
ATOM   3587  O   ILE B 546      72.840  65.840  51.340  0.00  0.00           O
ATOM   3588  CB  ILE B 546      71.240  66.170  54.160  0.00  0.00           C
ATOM   3589  CG1 ILE B 546      71.470  67.570  53.590  0.00  0.00           C
ATOM   3590  CG2 ILE B 546      72.200  65.840  55.300  0.00  0.00           C
ATOM   3591  CD  ILE B 546      70.940  68.690  54.490  0.00  0.00           C
ATOM   3592  N   THR B 547      73.720  64.240  52.580  0.00  0.00           N
ATOM   3593  CA  THR B 547      74.970  64.190  51.810  0.00  0.00           C
ATOM   3594  C   THR B 547      75.030  64.010  50.290  0.00  0.00           C
ATOM   3595  O   THR B 547      75.500  64.840  49.510  0.00  0.00           O
ATOM   3596  CB  THR B 547      76.000  63.210  52.380  0.00  0.00           C
ATOM   3597  CG2 THR B 547      76.570  63.850  53.650  0.00  0.00           C
ATOM   3598  OG1 THR B 547      75.440  61.920  52.640  0.00  0.00           O
ATOM   3599  N   LEU B 548      74.280  63.020  49.830  0.00  0.00           N
ATOM   3600  CA  LEU B 548      74.050  62.650  48.420  0.00  0.00           C
ATOM   3601  C   LEU B 548      73.250  63.710  47.660  0.00  0.00           C
ATOM   3602  O   LEU B 548      72.600  64.620  48.160  0.00  0.00           O
ATOM   3603  CB  LEU B 548      73.260  61.350  48.260  0.00  0.00           C
ATOM   3604  CG  LEU B 548      73.800  60.210  49.120  0.00  0.00           C
ATOM   3605  CD1 LEU B 548      72.670  59.310  49.610  0.00  0.00           C
ATOM   3606  CD2 LEU B 548      74.800  59.450  48.250  0.00  0.00           C
ATOM   3607  N   SER B 549      73.390  63.590  46.340  0.00  0.00           N
ATOM   3608  CA  SER B 549      72.430  64.130  45.370  0.00  0.00           C
ATOM   3609  C   SER B 549      71.100  63.390  45.290  0.00  0.00           C
ATOM   3610  O   SER B 549      70.830  62.290  45.760  0.00  0.00           O
ATOM   3611  CB  SER B 549      73.110  64.100  44.000  0.00  0.00           C
ATOM   3612  OG  SER B 549      72.120  64.150  42.960  0.00  0.00           O
ATOM   3613  N   GLY B 550      70.150  64.190  44.820  0.00  0.00           N
ATOM   3614  CA  GLY B 550      68.760  63.770  44.590  0.00  0.00           C
ATOM   3615  C   GLY B 550      68.660  62.530  43.690  0.00  0.00           C
ATOM   3616  O   GLY B 550      67.970  61.580  44.050  0.00  0.00           O
ATOM   3617  N   GLY B 551      69.370  62.460  42.570  0.00  0.00           N
ATOM   3618  CA  GLY B 551      69.590  61.280  41.730  0.00  0.00           C
ATOM   3619  C   GLY B 551      70.140  60.090  42.520  0.00  0.00           C
ATOM   3620  O   GLY B 551      69.600  58.990  42.630  0.00  0.00           O
ATOM   3621  N   GLN B 552      71.220  60.320  43.270  0.00  0.00           N
ATOM   3622  CA  GLN B 552      71.840  59.250  44.070  0.00  0.00           C
ATOM   3623  C   GLN B 552      70.920  58.830  45.230  0.00  0.00           C
ATOM   3624  O   GLN B 552      70.710  57.620  45.300  0.00  0.00           O
ATOM   3625  CB  GLN B 552      73.150  59.780  44.650  0.00  0.00           C
ATOM   3626  CG  GLN B 552      74.220  60.050  43.590  0.00  0.00           C
ATOM   3627  CD  GLN B 552      75.250  61.040  44.120  0.00  0.00           C
ATOM   3628  NE2 GLN B 552      76.490  60.900  43.650  0.00  0.00           N
ATOM   3629  OE1 GLN B 552      75.000  61.990  44.870  0.00  0.00           O
ATOM   3630  N   ARG B 553      70.150  59.700  45.870  0.00  0.00           N
ATOM   3631  CA  ARG B 553      69.050  59.370  46.800  0.00  0.00           C
ATOM   3632  C   ARG B 553      67.870  58.570  46.250  0.00  0.00           C
ATOM   3633  O   ARG B 553      67.590  57.520  46.830  0.00  0.00           O
ATOM   3634  CB  ARG B 553      68.480  60.680  47.350  0.00  0.00           C
ATOM   3635  CG  ARG B 553      69.350  61.290  48.460  0.00  0.00           C
ATOM   3636  CD  ARG B 553      68.530  62.350  49.190  0.00  0.00           C
ATOM   3637  NE  ARG B 553      68.320  63.570  48.390  0.00  0.00           N
ATOM   3638  CZ  ARG B 553      68.910  64.750  48.200  0.00  0.00           C
ATOM   3639  NH1 ARG B 553      70.030  65.150  48.820  0.00  0.00           N
ATOM   3640  NH2 ARG B 553      68.230  65.570  47.390  0.00  0.00           N
ATOM   3641  N   ALA B 554      67.360  58.860  45.060  0.00  0.00           N
ATOM   3642  CA  ALA B 554      66.400  58.060  44.300  0.00  0.00           C
ATOM   3643  C   ALA B 554      67.010  56.720  43.880  0.00  0.00           C
ATOM   3644  O   ALA B 554      66.330  55.710  43.720  0.00  0.00           O
ATOM   3645  CB  ALA B 554      66.010  58.950  43.110  0.00  0.00           C
ATOM   3646  N   ARG B 555      68.270  56.660  43.450  0.00  0.00           N
ATOM   3647  CA  ARG B 555      69.050  55.450  43.160  0.00  0.00           C
ATOM   3648  C   ARG B 555      69.300  54.420  44.260  0.00  0.00           C
ATOM   3649  O   ARG B 555      69.290  53.220  44.030  0.00  0.00           O
ATOM   3650  CB  ARG B 555      70.470  55.690  42.640  0.00  0.00           C
ATOM   3651  CG  ARG B 555      70.890  55.890  41.180  0.00  0.00           C
ATOM   3652  CD  ARG B 555      72.040  56.890  41.220  0.00  0.00           C
ATOM   3653  NE  ARG B 555      72.840  56.760  39.990  0.00  0.00           N
ATOM   3654  CZ  ARG B 555      73.920  57.430  39.550  0.00  0.00           C
ATOM   3655  NH1 ARG B 555      74.410  58.530  40.140  0.00  0.00           N
ATOM   3656  NH2 ARG B 555      74.550  57.090  38.420  0.00  0.00           N
ATOM   3657  N   ILE B 556      69.500  54.900  45.490  0.00  0.00           N
ATOM   3658  CA  ILE B 556      69.450  54.110  46.730  0.00  0.00           C
ATOM   3659  C   ILE B 556      68.120  53.370  46.910  0.00  0.00           C
ATOM   3660  O   ILE B 556      68.270  52.220  47.300  0.00  0.00           O
ATOM   3661  CB  ILE B 556      69.760  55.030  47.910  0.00  0.00           C
ATOM   3662  CG1 ILE B 556      71.120  55.670  47.640  0.00  0.00           C
ATOM   3663  CG2 ILE B 556      69.750  54.110  49.140  0.00  0.00           C
ATOM   3664  CD  ILE B 556      71.930  56.190  48.830  0.00  0.00           C
ATOM   3665  N   SER B 557      67.000  54.080  46.800  0.00  0.00           N
ATOM   3666  CA  SER B 557      65.630  53.550  46.840  0.00  0.00           C
ATOM   3667  C   SER B 557      65.240  52.390  45.920  0.00  0.00           C
ATOM   3668  O   SER B 557      64.980  51.250  46.300  0.00  0.00           O
ATOM   3669  CB  SER B 557      64.680  54.730  46.640  0.00  0.00           C
ATOM   3670  OG  SER B 557      63.310  54.320  46.690  0.00  0.00           O
ATOM   3671  N   LEU B 558      65.770  52.570  44.720  0.00  0.00           N
ATOM   3672  CA  LEU B 558      65.650  51.590  43.630  0.00  0.00           C
ATOM   3673  C   LEU B 558      66.520  50.360  43.860  0.00  0.00           C
ATOM   3674  O   LEU B 558      65.960  49.270  43.750  0.00  0.00           O
ATOM   3675  CB  LEU B 558      66.040  52.190  42.270  0.00  0.00           C
ATOM   3676  CG  LEU B 558      65.520  51.450  41.040  0.00  0.00           C
ATOM   3677  CD1 LEU B 558      66.320  50.150  40.860  0.00  0.00           C
ATOM   3678  CD2 LEU B 558      64.030  51.110  41.060  0.00  0.00           C
ATOM   3679  N   ALA B 559      67.600  50.480  44.630  0.00  0.00           N
ATOM   3680  CA  ALA B 559      68.420  49.320  45.020  0.00  0.00           C
ATOM   3681  C   ALA B 559      67.580  48.370  45.890  0.00  0.00           C
ATOM   3682  O   ALA B 559      67.360  47.230  45.490  0.00  0.00           O
ATOM   3683  CB  ALA B 559      69.650  49.680  45.860  0.00  0.00           C
ATOM   3684  N   ARG B 560      66.850  48.990  46.810  0.00  0.00           N
ATOM   3685  CA  ARG B 560      66.220  48.250  47.920  0.00  0.00           C
ATOM   3686  C   ARG B 560      65.070  47.350  47.440  0.00  0.00           C
ATOM   3687  O   ARG B 560      64.900  46.230  47.900  0.00  0.00           O
ATOM   3688  CB  ARG B 560      65.550  49.220  48.890  0.00  0.00           C
ATOM   3689  CG  ARG B 560      66.390  50.290  49.590  0.00  0.00           C
ATOM   3690  CD  ARG B 560      65.580  51.060  50.630  0.00  0.00           C
ATOM   3691  NE  ARG B 560      66.360  51.980  51.470  0.00  0.00           N
ATOM   3692  CZ  ARG B 560      65.980  53.230  51.770  0.00  0.00           C
ATOM   3693  NH1 ARG B 560      64.790  53.660  51.310  0.00  0.00           N
ATOM   3694  NH2 ARG B 560      66.570  54.000  52.690  0.00  0.00           N
ATOM   3695  N   ALA B 561      64.570  47.760  46.280  0.00  0.00           N
ATOM   3696  CA  ALA B 561      63.590  47.040  45.450  0.00  0.00           C
ATOM   3697  C   ALA B 561      64.180  45.790  44.800  0.00  0.00           C
ATOM   3698  O   ALA B 561      63.690  44.680  45.020  0.00  0.00           O
ATOM   3699  CB  ALA B 561      63.190  48.040  44.360  0.00  0.00           C
ATOM   3700  N   VAL B 562      65.330  45.910  44.170  0.00  0.00           N
ATOM   3701  CA  VAL B 562      66.060  44.830  43.490  0.00  0.00           C
ATOM   3702  C   VAL B 562      66.400  43.620  44.380  0.00  0.00           C
ATOM   3703  O   VAL B 562      66.150  42.460  44.040  0.00  0.00           O
ATOM   3704  CB  VAL B 562      67.180  45.370  42.600  0.00  0.00           C
ATOM   3705  CG1 VAL B 562      67.420  44.270  41.570  0.00  0.00           C
ATOM   3706  CG2 VAL B 562      66.920  46.670  41.840  0.00  0.00           C
ATOM   3707  N   TYR B 563      66.780  43.950  45.600  0.00  0.00           N
ATOM   3708  CA  TYR B 563      67.020  42.850  46.550  0.00  0.00           C
ATOM   3709  C   TYR B 563      65.750  42.450  47.300  0.00  0.00           C
ATOM   3710  O   TYR B 563      65.720  41.270  47.670  0.00  0.00           O
ATOM   3711  CB  TYR B 563      68.220  42.870  47.500  0.00  0.00           C
ATOM   3712  CG  TYR B 563      68.650  41.450  47.870  0.00  0.00           C
ATOM   3713  CD1 TYR B 563      68.850  40.620  46.770  0.00  0.00           C
ATOM   3714  CD2 TYR B 563      68.820  41.130  49.210  0.00  0.00           C
ATOM   3715  CE1 TYR B 563      69.300  39.350  47.120  0.00  0.00           C
ATOM   3716  CE2 TYR B 563      69.120  39.800  49.490  0.00  0.00           C
ATOM   3717  CZ  TYR B 563      69.380  38.930  48.440  0.00  0.00           C
ATOM   3718  OH  TYR B 563      69.740  37.660  48.750  0.00  0.00           O
ATOM   3719  N   LYS B 564      64.690  43.230  47.470  0.00  0.00           N
ATOM   3720  CA  LYS B 564      63.390  42.690  47.880  0.00  0.00           C
ATOM   3721  C   LYS B 564      62.780  41.710  46.880  0.00  0.00           C
ATOM   3722  O   LYS B 564      62.150  40.750  47.320  0.00  0.00           O
ATOM   3723  CB  LYS B 564      62.330  43.790  47.940  0.00  0.00           C
ATOM   3724  CG  LYS B 564      61.060  43.320  48.670  0.00  0.00           C
ATOM   3725  CD  LYS B 564      61.220  43.140  50.180  0.00  0.00           C
ATOM   3726  CE  LYS B 564      59.990  42.300  50.520  0.00  0.00           C
ATOM   3727  NZ  LYS B 564      60.080  41.640  51.830  0.00  0.00           N
ATOM   3728  N   ASP B 565      63.210  41.840  45.630  0.00  0.00           N
ATOM   3729  CA  ASP B 565      63.160  40.820  44.570  0.00  0.00           C
ATOM   3730  C   ASP B 565      61.750  40.450  44.100  0.00  0.00           C
ATOM   3731  O   ASP B 565      61.520  40.020  42.970  0.00  0.00           O
ATOM   3732  CB  ASP B 565      63.940  39.560  44.930  0.00  0.00           C
ATOM   3733  CG  ASP B 565      64.170  38.460  43.890  0.00  0.00           C
ATOM   3734  OD1 ASP B 565      64.650  38.810  42.780  0.00  0.00           O
ATOM   3735  OD2 ASP B 565      64.040  37.290  44.300  0.00  0.00           O
ATOM   3736  N   ALA B 566      60.740  40.970  44.800  0.00  0.00           N
ATOM   3737  CA  ALA B 566      59.350  40.490  44.810  0.00  0.00           C
ATOM   3738  C   ALA B 566      58.560  40.510  43.510  0.00  0.00           C
ATOM   3739  O   ALA B 566      58.860  41.060  42.450  0.00  0.00           O
ATOM   3740  CB  ALA B 566      58.670  41.310  45.910  0.00  0.00           C
ATOM   3741  N   ASP B 567      57.560  39.630  43.610  0.00  0.00           N
ATOM   3742  CA  ASP B 567      56.610  39.320  42.540  0.00  0.00           C
ATOM   3743  C   ASP B 567      56.010  40.570  41.890  0.00  0.00           C
ATOM   3744  O   ASP B 567      56.030  40.650  40.660  0.00  0.00           O
ATOM   3745  CB  ASP B 567      55.400  38.510  43.020  0.00  0.00           C
ATOM   3746  CG  ASP B 567      55.700  37.020  43.120  0.00  0.00           C
ATOM   3747  OD1 ASP B 567      55.960  36.420  44.190  0.00  0.00           O
ATOM   3748  OD2 ASP B 567      55.730  36.390  42.040  0.00  0.00           O
ATOM   3749  N   LEU B 568      55.540  41.520  42.690  0.00  0.00           N
ATOM   3750  CA  LEU B 568      55.000  42.790  42.170  0.00  0.00           C
ATOM   3751  C   LEU B 568      55.870  44.030  42.420  0.00  0.00           C
ATOM   3752  O   LEU B 568      56.350  44.240  43.530  0.00  0.00           O
ATOM   3753  CB  LEU B 568      53.660  42.880  42.910  0.00  0.00           C
ATOM   3754  CG  LEU B 568      52.390  43.310  42.170  0.00  0.00           C
ATOM   3755  CD1 LEU B 568      51.240  43.230  43.180  0.00  0.00           C
ATOM   3756  CD2 LEU B 568      52.560  44.680  41.510  0.00  0.00           C
ATOM   3757  N   TYR B 569      56.010  44.860  41.400  0.00  0.00           N
ATOM   3758  CA  TYR B 569      56.730  46.140  41.470  0.00  0.00           C
ATOM   3759  C   TYR B 569      55.930  47.430  41.260  0.00  0.00           C
ATOM   3760  O   TYR B 569      55.160  47.620  40.320  0.00  0.00           O
ATOM   3761  CB  TYR B 569      57.940  46.170  40.530  0.00  0.00           C
ATOM   3762  CG  TYR B 569      59.120  45.380  41.090  0.00  0.00           C
ATOM   3763  CD1 TYR B 569      60.060  46.120  41.790  0.00  0.00           C
ATOM   3764  CD2 TYR B 569      59.390  44.060  40.740  0.00  0.00           C
ATOM   3765  CE1 TYR B 569      61.250  45.480  42.110  0.00  0.00           C
ATOM   3766  CE2 TYR B 569      60.540  43.400  41.170  0.00  0.00           C
ATOM   3767  CZ  TYR B 569      61.510  44.140  41.840  0.00  0.00           C
ATOM   3768  OH  TYR B 569      62.830  43.930  41.620  0.00  0.00           O
ATOM   3769  N   LEU B 570      56.140  48.290  42.260  0.00  0.00           N
ATOM   3770  CA  LEU B 570      55.340  49.510  42.380  0.00  0.00           C
ATOM   3771  C   LEU B 570      56.320  50.690  42.300  0.00  0.00           C
ATOM   3772  O   LEU B 570      57.210  50.990  43.100  0.00  0.00           O
ATOM   3773  CB  LEU B 570      54.590  49.560  43.710  0.00  0.00           C
ATOM   3774  CG  LEU B 570      53.150  50.080  43.700  0.00  0.00           C
ATOM   3775  CD1 LEU B 570      52.260  49.090  42.950  0.00  0.00           C
ATOM   3776  CD2 LEU B 570      52.660  50.180  45.150  0.00  0.00           C
ATOM   3777  N   LEU B 571      56.200  51.380  41.180  0.00  0.00           N
ATOM   3778  CA  LEU B 571      57.010  52.590  40.930  0.00  0.00           C
ATOM   3779  C   LEU B 571      56.270  53.920  40.790  0.00  0.00           C
ATOM   3780  O   LEU B 571      55.450  54.250  39.940  0.00  0.00           O
ATOM   3781  CB  LEU B 571      57.840  52.410  39.650  0.00  0.00           C
ATOM   3782  CG  LEU B 571      58.860  51.280  39.480  0.00  0.00           C
ATOM   3783  CD1 LEU B 571      59.560  51.460  38.140  0.00  0.00           C
ATOM   3784  CD2 LEU B 571      59.990  51.190  40.520  0.00  0.00           C
ATOM   3785  N   ASP B 572      56.270  54.630  41.920  0.00  0.00           N
ATOM   3786  CA  ASP B 572      55.750  56.010  41.920  0.00  0.00           C
ATOM   3787  C   ASP B 572      56.800  57.090  41.660  0.00  0.00           C
ATOM   3788  O   ASP B 572      57.730  57.340  42.430  0.00  0.00           O
ATOM   3789  CB  ASP B 572      55.010  56.160  43.250  0.00  0.00           C
ATOM   3790  CG  ASP B 572      54.210  57.450  43.450  0.00  0.00           C
ATOM   3791  OD1 ASP B 572      54.760  58.570  43.310  0.00  0.00           O
ATOM   3792  OD2 ASP B 572      53.060  57.480  43.930  0.00  0.00           O
ATOM   3793  N   SER B 573      56.840  57.520  40.400  0.00  0.00           N
ATOM   3794  CA  SER B 573      57.750  58.510  39.810  0.00  0.00           C
ATOM   3795  C   SER B 573      59.210  58.330  40.230  0.00  0.00           C
ATOM   3796  O   SER B 573      59.910  59.320  40.440  0.00  0.00           O
ATOM   3797  CB  SER B 573      57.230  59.940  39.910  0.00  0.00           C
ATOM   3798  OG  SER B 573      56.320  60.330  38.880  0.00  0.00           O
ATOM   3799  N   PRO B 574      59.720  57.110  40.090  0.00  0.00           N
ATOM   3800  CA  PRO B 574      61.080  56.790  40.560  0.00  0.00           C
ATOM   3801  C   PRO B 574      62.220  57.590  39.930  0.00  0.00           C
ATOM   3802  O   PRO B 574      63.210  57.880  40.610  0.00  0.00           O
ATOM   3803  CB  PRO B 574      61.190  55.270  40.400  0.00  0.00           C
ATOM   3804  CG  PRO B 574      60.400  55.080  39.110  0.00  0.00           C
ATOM   3805  CD  PRO B 574      59.280  56.120  39.100  0.00  0.00           C
ATOM   3806  N   PHE B 575      62.190  57.890  38.640  0.00  0.00           N
ATOM   3807  CA  PHE B 575      63.120  58.750  37.900  0.00  0.00           C
ATOM   3808  C   PHE B 575      63.260  60.130  38.540  0.00  0.00           C
ATOM   3809  O   PHE B 575      64.430  60.510  38.600  0.00  0.00           O
ATOM   3810  CB  PHE B 575      62.730  59.000  36.440  0.00  0.00           C
ATOM   3811  CG  PHE B 575      61.570  59.920  36.090  0.00  0.00           C
ATOM   3812  CD1 PHE B 575      61.800  61.200  35.590  0.00  0.00           C
ATOM   3813  CD2 PHE B 575      60.310  59.490  36.480  0.00  0.00           C
ATOM   3814  CE1 PHE B 575      60.760  62.110  35.620  0.00  0.00           C
ATOM   3815  CE2 PHE B 575      59.270  60.410  36.520  0.00  0.00           C
ATOM   3816  CZ  PHE B 575      59.510  61.700  36.080  0.00  0.00           C
ATOM   3817  N   GLY B 576      62.210  60.650  39.160  0.00  0.00           N
ATOM   3818  CA  GLY B 576      62.190  61.900  39.940  0.00  0.00           C
ATOM   3819  C   GLY B 576      63.180  62.980  39.520  0.00  0.00           C
ATOM   3820  O   GLY B 576      62.970  63.670  38.520  0.00  0.00           O
ATOM   3821  N   TYR B 577      64.330  62.980  40.200  0.00  0.00           N
ATOM   3822  CA  TYR B 577      65.500  63.850  40.090  0.00  0.00           C
ATOM   3823  C   TYR B 577      66.540  63.490  39.030  0.00  0.00           C
ATOM   3824  O   TYR B 577      67.220  64.400  38.560  0.00  0.00           O
ATOM   3825  CB  TYR B 577      66.250  63.830  41.430  0.00  0.00           C
ATOM   3826  CG  TYR B 577      67.230  64.990  41.580  0.00  0.00           C
ATOM   3827  CD1 TYR B 577      68.550  65.020  41.140  0.00  0.00           C
ATOM   3828  CD2 TYR B 577      66.740  66.220  42.010  0.00  0.00           C
ATOM   3829  CE1 TYR B 577      69.430  66.090  41.240  0.00  0.00           C
ATOM   3830  CE2 TYR B 577      67.530  67.360  41.970  0.00  0.00           C
ATOM   3831  CZ  TYR B 577      68.890  67.280  41.700  0.00  0.00           C
ATOM   3832  OH  TYR B 577      69.660  68.380  41.920  0.00  0.00           O
ATOM   3833  N   LEU B 578      66.640  62.260  38.530  0.00  0.00           N
ATOM   3834  CA  LEU B 578      67.820  61.760  37.820  0.00  0.00           C
ATOM   3835  C   LEU B 578      67.780  62.290  36.380  0.00  0.00           C
ATOM   3836  O   LEU B 578      66.760  62.740  35.850  0.00  0.00           O
ATOM   3837  CB  LEU B 578      67.650  60.240  37.800  0.00  0.00           C
ATOM   3838  CG  LEU B 578      67.870  59.500  39.120  0.00  0.00           C
ATOM   3839  CD1 LEU B 578      66.890  58.340  39.280  0.00  0.00           C
ATOM   3840  CD2 LEU B 578      69.200  58.730  39.030  0.00  0.00           C
ATOM   3841  N   ASP B 579      69.000  62.540  35.920  0.00  0.00           N
ATOM   3842  CA  ASP B 579      69.250  63.010  34.550  0.00  0.00           C
ATOM   3843  C   ASP B 579      68.910  61.970  33.480  0.00  0.00           C
ATOM   3844  O   ASP B 579      68.690  60.790  33.760  0.00  0.00           O
ATOM   3845  CB  ASP B 579      70.720  63.440  34.550  0.00  0.00           C
ATOM   3846  CG  ASP B 579      71.700  62.270  34.630  0.00  0.00           C
ATOM   3847  OD1 ASP B 579      72.200  61.960  35.730  0.00  0.00           O
ATOM   3848  OD2 ASP B 579      71.960  61.620  33.590  0.00  0.00           O
ATOM   3849  N   VAL B 580      68.990  62.420  32.230  0.00  0.00           N
ATOM   3850  CA  VAL B 580      68.570  61.640  31.060  0.00  0.00           C
ATOM   3851  C   VAL B 580      69.540  60.510  30.710  0.00  0.00           C
ATOM   3852  O   VAL B 580      69.020  59.520  30.190  0.00  0.00           O
ATOM   3853  CB  VAL B 580      68.460  62.590  29.870  0.00  0.00           C
ATOM   3854  CG1 VAL B 580      68.320  61.960  28.480  0.00  0.00           C
ATOM   3855  CG2 VAL B 580      67.500  63.750  30.170  0.00  0.00           C
ATOM   3856  N   LEU B 581      70.780  60.570  31.190  0.00  0.00           N
ATOM   3857  CA  LEU B 581      71.820  59.540  31.020  0.00  0.00           C
ATOM   3858  C   LEU B 581      71.650  58.400  32.040  0.00  0.00           C
ATOM   3859  O   LEU B 581      71.370  57.250  31.700  0.00  0.00           O
ATOM   3860  CB  LEU B 581      73.260  60.010  30.820  0.00  0.00           C
ATOM   3861  CG  LEU B 581      73.550  60.980  29.670  0.00  0.00           C
ATOM   3862  CD1 LEU B 581      75.050  61.250  29.580  0.00  0.00           C
ATOM   3863  CD2 LEU B 581      72.950  60.550  28.330  0.00  0.00           C
ATOM   3864  N   THR B 582      71.480  58.850  33.280  0.00  0.00           N
ATOM   3865  CA  THR B 582      71.250  57.940  34.410  0.00  0.00           C
ATOM   3866  C   THR B 582      69.880  57.250  34.400  0.00  0.00           C
ATOM   3867  O   THR B 582      69.780  56.030  34.530  0.00  0.00           O
ATOM   3868  CB  THR B 582      71.570  58.500  35.800  0.00  0.00           C
ATOM   3869  CG2 THR B 582      73.020  58.950  35.890  0.00  0.00           C
ATOM   3870  OG1 THR B 582      70.660  59.570  36.040  0.00  0.00           O
ATOM   3871  N   GLU B 583      68.860  58.030  34.060  0.00  0.00           N
ATOM   3872  CA  GLU B 583      67.580  57.420  33.700  0.00  0.00           C
ATOM   3873  C   GLU B 583      67.630  56.250  32.710  0.00  0.00           C
ATOM   3874  O   GLU B 583      67.070  55.240  33.130  0.00  0.00           O
ATOM   3875  CB  GLU B 583      66.730  58.530  33.090  0.00  0.00           C
ATOM   3876  CG  GLU B 583      65.330  58.240  32.540  0.00  0.00           C
ATOM   3877  CD  GLU B 583      64.810  59.580  32.010  0.00  0.00           C
ATOM   3878  OE1 GLU B 583      64.140  60.220  32.840  0.00  0.00           O
ATOM   3879  OE2 GLU B 583      64.840  59.790  30.780  0.00  0.00           O
ATOM   3880  N   LYS B 584      68.280  56.380  31.560  0.00  0.00           N
ATOM   3881  CA  LYS B 584      68.390  55.340  30.520  0.00  0.00           C
ATOM   3882  C   LYS B 584      68.950  54.020  31.050  0.00  0.00           C
ATOM   3883  O   LYS B 584      68.260  53.010  30.950  0.00  0.00           O
ATOM   3884  CB  LYS B 584      69.340  55.640  29.370  0.00  0.00           C
ATOM   3885  CG  LYS B 584      69.080  56.840  28.450  0.00  0.00           C
ATOM   3886  CD  LYS B 584      70.280  56.890  27.500  0.00  0.00           C
ATOM   3887  CE  LYS B 584      70.490  58.200  26.730  0.00  0.00           C
ATOM   3888  NZ  LYS B 584      71.510  58.050  25.680  0.00  0.00           N
ATOM   3889  N   GLU B 585      70.020  54.110  31.840  0.00  0.00           N
ATOM   3890  CA  GLU B 585      70.620  52.940  32.500  0.00  0.00           C
ATOM   3891  C   GLU B 585      69.740  52.310  33.580  0.00  0.00           C
ATOM   3892  O   GLU B 585      69.620  51.090  33.590  0.00  0.00           O
ATOM   3893  CB  GLU B 585      71.950  53.290  33.190  0.00  0.00           C
ATOM   3894  CG  GLU B 585      72.980  54.040  32.340  0.00  0.00           C
ATOM   3895  CD  GLU B 585      73.520  53.140  31.230  0.00  0.00           C
ATOM   3896  OE1 GLU B 585      73.900  52.000  31.590  0.00  0.00           O
ATOM   3897  OE2 GLU B 585      73.520  53.500  30.030  0.00  0.00           O
ATOM   3898  N   ILE B 586      69.080  53.100  34.430  0.00  0.00           N
ATOM   3899  CA  ILE B 586      68.380  52.440  35.540  0.00  0.00           C
ATOM   3900  C   ILE B 586      66.990  51.970  35.090  0.00  0.00           C
ATOM   3901  O   ILE B 586      66.670  50.870  34.650  0.00  0.00           O
ATOM   3902  CB  ILE B 586      68.380  53.230  36.840  0.00  0.00           C
ATOM   3903  CG1 ILE B 586      69.580  54.140  37.120  0.00  0.00           C
ATOM   3904  CG2 ILE B 586      68.120  52.250  37.980  0.00  0.00           C
ATOM   3905  CD  ILE B 586      69.110  55.270  38.040  0.00  0.00           C
ATOM   3906  N   PHE B 587      66.270  53.060  34.800  0.00  0.00           N
ATOM   3907  CA  PHE B 587      64.830  52.980  34.520  0.00  0.00           C
ATOM   3908  C   PHE B 587      64.470  52.450  33.130  0.00  0.00           C
ATOM   3909  O   PHE B 587      63.310  52.050  33.030  0.00  0.00           O
ATOM   3910  CB  PHE B 587      64.120  54.280  34.900  0.00  0.00           C
ATOM   3911  CG  PHE B 587      64.140  54.400  36.430  0.00  0.00           C
ATOM   3912  CD1 PHE B 587      63.300  53.540  37.140  0.00  0.00           C
ATOM   3913  CD2 PHE B 587      65.010  55.250  37.090  0.00  0.00           C
ATOM   3914  CE1 PHE B 587      63.400  53.450  38.520  0.00  0.00           C
ATOM   3915  CE2 PHE B 587      65.050  55.170  38.480  0.00  0.00           C
ATOM   3916  CZ  PHE B 587      64.250  54.300  39.210  0.00  0.00           C
ATOM   3917  N   GLU B 588      65.210  52.660  32.050  0.00  0.00           N
ATOM   3918  CA  GLU B 588      64.960  51.670  30.990  0.00  0.00           C
ATOM   3919  C   GLU B 588      65.650  50.350  31.320  0.00  0.00           C
ATOM   3920  O   GLU B 588      65.080  49.410  31.890  0.00  0.00           O
ATOM   3921  CB  GLU B 588      65.180  52.290  29.610  0.00  0.00           C
ATOM   3922  CG  GLU B 588      65.230  51.290  28.450  0.00  0.00           C
ATOM   3923  CD  GLU B 588      63.820  50.780  28.120  0.00  0.00           C
ATOM   3924  OE1 GLU B 588      63.280  51.230  27.080  0.00  0.00           O
ATOM   3925  OE2 GLU B 588      63.450  49.780  28.760  0.00  0.00           O
ATOM   3926  N   SER B 589      66.970  50.360  31.130  0.00  0.00           N
ATOM   3927  CA  SER B 589      67.710  49.100  30.930  0.00  0.00           C
ATOM   3928  C   SER B 589      67.770  48.060  32.050  0.00  0.00           C
ATOM   3929  O   SER B 589      67.120  47.040  31.780  0.00  0.00           O
ATOM   3930  CB  SER B 589      69.140  49.460  30.530  0.00  0.00           C
ATOM   3931  OG  SER B 589      69.260  49.860  29.170  0.00  0.00           O
ATOM   3932  N   CYS B 590      68.360  48.340  33.200  0.00  0.00           N
ATOM   3933  CA  CYS B 590      68.160  47.390  34.310  0.00  0.00           C
ATOM   3934  C   CYS B 590      66.720  47.080  34.740  0.00  0.00           C
ATOM   3935  O   CYS B 590      66.420  45.920  35.010  0.00  0.00           O
ATOM   3936  CB  CYS B 590      69.050  47.760  35.500  0.00  0.00           C
ATOM   3937  SG  CYS B 590      70.830  47.630  35.120  0.00  0.00           S
ATOM   3938  N   VAL B 591      65.940  48.140  34.890  0.00  0.00           N
ATOM   3939  CA  VAL B 591      64.520  47.910  35.210  0.00  0.00           C
ATOM   3940  C   VAL B 591      63.610  47.050  34.330  0.00  0.00           C
ATOM   3941  O   VAL B 591      62.840  46.250  34.870  0.00  0.00           O
ATOM   3942  CB  VAL B 591      64.020  49.280  35.660  0.00  0.00           C
ATOM   3943  CG1 VAL B 591      62.500  49.500  35.640  0.00  0.00           C
ATOM   3944  CG2 VAL B 591      64.600  49.740  37.000  0.00  0.00           C
ATOM   3945  N   CYS B 592      63.890  47.160  33.030  0.00  0.00           N
ATOM   3946  CA  CYS B 592      63.270  46.330  31.980  0.00  0.00           C
ATOM   3947  C   CYS B 592      63.600  44.850  32.160  0.00  0.00           C
ATOM   3948  O   CYS B 592      62.630  44.110  32.360  0.00  0.00           O
ATOM   3949  CB  CYS B 592      63.690  46.830  30.600  0.00  0.00           C
ATOM   3950  SG  CYS B 592      62.280  47.690  29.820  0.00  0.00           S
ATOM   3951  N   LYS B 593      64.870  44.490  32.270  0.00  0.00           N
ATOM   3952  CA  LYS B 593      65.340  43.150  32.660  0.00  0.00           C
ATOM   3953  C   LYS B 593      64.520  42.480  33.770  0.00  0.00           C
ATOM   3954  O   LYS B 593      63.930  41.420  33.570  0.00  0.00           O
ATOM   3955  CB  LYS B 593      66.830  43.050  32.990  0.00  0.00           C
ATOM   3956  CG  LYS B 593      67.750  43.710  31.960  0.00  0.00           C
ATOM   3957  CD  LYS B 593      69.220  43.730  32.410  0.00  0.00           C
ATOM   3958  CE  LYS B 593      70.060  44.510  31.400  0.00  0.00           C
ATOM   3959  NZ  LYS B 593      71.510  44.360  31.600  0.00  0.00           N
ATOM   3960  N   LEU B 594      64.580  43.140  34.920  0.00  0.00           N
ATOM   3961  CA  LEU B 594      63.860  42.760  36.140  0.00  0.00           C
ATOM   3962  C   LEU B 594      62.330  42.670  36.040  0.00  0.00           C
ATOM   3963  O   LEU B 594      61.700  41.770  36.570  0.00  0.00           O
ATOM   3964  CB  LEU B 594      64.320  43.680  37.280  0.00  0.00           C
ATOM   3965  CG  LEU B 594      65.800  43.580  37.650  0.00  0.00           C
ATOM   3966  CD1 LEU B 594      66.410  44.930  38.040  0.00  0.00           C
ATOM   3967  CD2 LEU B 594      65.940  42.680  38.880  0.00  0.00           C
ATOM   3968  N   MET B 595      61.640  43.630  35.420  0.00  0.00           N
ATOM   3969  CA  MET B 595      60.170  43.570  35.440  0.00  0.00           C
ATOM   3970  C   MET B 595      59.580  42.960  34.170  0.00  0.00           C
ATOM   3971  O   MET B 595      58.390  42.640  34.200  0.00  0.00           O
ATOM   3972  CB  MET B 595      59.620  44.980  35.670  0.00  0.00           C
ATOM   3973  CG  MET B 595      60.020  45.310  37.110  0.00  0.00           C
ATOM   3974  SD  MET B 595      60.270  47.090  37.430  0.00  0.00           S
ATOM   3975  CE  MET B 595      61.240  47.000  38.920  0.00  0.00           C
ATOM   3976  N   ALA B 596      60.400  42.350  33.320  0.00  0.00           N
ATOM   3977  CA  ALA B 596      59.950  41.610  32.130  0.00  0.00           C
ATOM   3978  C   ALA B 596      59.140  40.360  32.460  0.00  0.00           C
ATOM   3979  O   ALA B 596      58.220  40.070  31.690  0.00  0.00           O
ATOM   3980  CB  ALA B 596      61.170  41.270  31.280  0.00  0.00           C
ATOM   3981  N   ASN B 597      59.350  39.540  33.480  0.00  0.00           N
ATOM   3982  CA  ASN B 597      58.450  38.520  34.030  0.00  0.00           C
ATOM   3983  C   ASN B 597      57.510  38.920  35.170  0.00  0.00           C
ATOM   3984  O   ASN B 597      56.680  38.140  35.640  0.00  0.00           O
ATOM   3985  CB  ASN B 597      59.220  37.250  34.400  0.00  0.00           C
ATOM   3986  CG  ASN B 597      59.860  36.530  33.210  0.00  0.00           C
ATOM   3987  ND2 ASN B 597      61.180  36.400  33.140  0.00  0.00           N
ATOM   3988  OD1 ASN B 597      59.170  36.270  32.230  0.00  0.00           O
ATOM   3989  N   LYS B 598      57.620  40.150  35.680  0.00  0.00           N
ATOM   3990  CA  LYS B 598      57.010  40.550  36.950  0.00  0.00           C
ATOM   3991  C   LYS B 598      56.030  41.690  36.650  0.00  0.00           C
ATOM   3992  O   LYS B 598      56.350  42.650  35.950  0.00  0.00           O
ATOM   3993  CB  LYS B 598      57.990  40.980  38.040  0.00  0.00           C
ATOM   3994  CG  LYS B 598      58.940  39.850  38.450  0.00  0.00           C
ATOM   3995  CD  LYS B 598      59.950  40.610  39.300  0.00  0.00           C
ATOM   3996  CE  LYS B 598      61.220  39.840  39.650  0.00  0.00           C
ATOM   3997  NZ  LYS B 598      60.870  38.850  40.680  0.00  0.00           N
ATOM   3998  N   THR B 599      54.910  41.770  37.360  0.00  0.00           N
ATOM   3999  CA  THR B 599      53.860  42.800  37.240  0.00  0.00           C
ATOM   4000  C   THR B 599      54.200  44.160  37.850  0.00  0.00           C
ATOM   4001  O   THR B 599      54.420  44.210  39.060  0.00  0.00           O
ATOM   4002  CB  THR B 599      52.530  42.340  37.840  0.00  0.00           C
ATOM   4003  CG2 THR B 599      51.280  43.100  37.400  0.00  0.00           C
ATOM   4004  OG1 THR B 599      52.390  40.960  37.510  0.00  0.00           O
ATOM   4005  N   ARG B 600      54.400  45.050  36.880  0.00  0.00           N
ATOM   4006  CA  ARG B 600      54.660  46.450  37.240  0.00  0.00           C
ATOM   4007  C   ARG B 600      53.400  47.310  37.240  0.00  0.00           C
ATOM   4008  O   ARG B 600      52.780  47.380  36.180  0.00  0.00           O
ATOM   4009  CB  ARG B 600      55.760  46.980  36.310  0.00  0.00           C
ATOM   4010  CG  ARG B 600      56.640  47.920  37.120  0.00  0.00           C
ATOM   4011  CD  ARG B 600      57.440  48.870  36.220  0.00  0.00           C
ATOM   4012  NE  ARG B 600      58.470  48.230  35.380  0.00  0.00           N
ATOM   4013  CZ  ARG B 600      59.310  48.750  34.470  0.00  0.00           C
ATOM   4014  NH1 ARG B 600      59.670  50.040  34.480  0.00  0.00           N
ATOM   4015  NH2 ARG B 600      59.940  47.970  33.580  0.00  0.00           N
ATOM   4016  N   ILE B 601      53.320  48.070  38.330  0.00  0.00           N
ATOM   4017  CA  ILE B 601      52.550  49.320  38.340  0.00  0.00           C
ATOM   4018  C   ILE B 601      53.400  50.590  38.350  0.00  0.00           C
ATOM   4019  O   ILE B 601      54.280  50.700  39.200  0.00  0.00           O
ATOM   4020  CB  ILE B 601      51.380  49.180  39.300  0.00  0.00           C
ATOM   4021  CG1 ILE B 601      50.580  47.870  39.400  0.00  0.00           C
ATOM   4022  CG2 ILE B 601      50.480  50.370  39.000  0.00  0.00           C
ATOM   4023  CD  ILE B 601      49.570  47.870  40.540  0.00  0.00           C
ATOM   4024  N   LEU B 602      53.130  51.500  37.420  0.00  0.00           N
ATOM   4025  CA  LEU B 602      54.070  52.610  37.210  0.00  0.00           C
ATOM   4026  C   LEU B 602      53.370  53.960  37.050  0.00  0.00           C
ATOM   4027  O   LEU B 602      52.550  54.060  36.140  0.00  0.00           O
ATOM   4028  CB  LEU B 602      54.850  52.360  35.920  0.00  0.00           C
ATOM   4029  CG  LEU B 602      55.740  53.440  35.310  0.00  0.00           C
ATOM   4030  CD1 LEU B 602      56.720  53.930  36.380  0.00  0.00           C
ATOM   4031  CD2 LEU B 602      56.580  52.760  34.230  0.00  0.00           C
ATOM   4032  N   VAL B 603      53.540  54.850  38.030  0.00  0.00           N
ATOM   4033  CA  VAL B 603      53.100  56.240  37.940  0.00  0.00           C
ATOM   4034  C   VAL B 603      54.360  57.000  37.520  0.00  0.00           C
ATOM   4035  O   VAL B 603      55.440  56.680  38.020  0.00  0.00           O
ATOM   4036  CB  VAL B 603      52.670  56.530  39.380  0.00  0.00           C
ATOM   4037  CG1 VAL B 603      52.590  58.050  39.610  0.00  0.00           C
ATOM   4038  CG2 VAL B 603      51.260  56.020  39.660  0.00  0.00           C
ATOM   4039  N   THR B 604      54.180  57.890  36.550  0.00  0.00           N
ATOM   4040  CA  THR B 604      55.200  58.790  36.000  0.00  0.00           C
ATOM   4041  C   THR B 604      54.590  59.950  35.210  0.00  0.00           C
ATOM   4042  O   THR B 604      53.610  59.670  34.510  0.00  0.00           O
ATOM   4043  CB  THR B 604      56.180  57.960  35.160  0.00  0.00           C
ATOM   4044  CG2 THR B 604      56.960  58.780  34.140  0.00  0.00           C
ATOM   4045  OG1 THR B 604      57.080  57.280  36.040  0.00  0.00           O
ATOM   4046  N   SER B 605      55.090  61.150  35.500  0.00  0.00           N
ATOM   4047  CA  SER B 605      54.870  62.380  34.740  0.00  0.00           C
ATOM   4048  C   SER B 605      55.600  62.650  33.420  0.00  0.00           C
ATOM   4049  O   SER B 605      55.000  63.320  32.570  0.00  0.00           O
ATOM   4050  CB  SER B 605      55.160  63.570  35.670  0.00  0.00           C
ATOM   4051  OG  SER B 605      56.450  63.430  36.260  0.00  0.00           O
ATOM   4052  N   LYS B 606      56.810  62.140  33.250  0.00  0.00           N
ATOM   4053  CA  LYS B 606      57.550  62.090  31.980  0.00  0.00           C
ATOM   4054  C   LYS B 606      57.030  60.950  31.100  0.00  0.00           C
ATOM   4055  O   LYS B 606      57.500  59.830  31.270  0.00  0.00           O
ATOM   4056  CB  LYS B 606      59.050  62.050  32.280  0.00  0.00           C
ATOM   4057  CG  LYS B 606      59.770  62.540  31.020  0.00  0.00           C
ATOM   4058  CD  LYS B 606      61.270  62.500  31.310  0.00  0.00           C
ATOM   4059  CE  LYS B 606      62.280  63.120  30.340  0.00  0.00           C
ATOM   4060  NZ  LYS B 606      63.600  62.690  30.820  0.00  0.00           N
ATOM   4061  N   MET B 607      56.320  61.380  30.060  0.00  0.00           N
ATOM   4062  CA  MET B 607      55.450  60.500  29.260  0.00  0.00           C
ATOM   4063  C   MET B 607      56.250  59.450  28.510  0.00  0.00           C
ATOM   4064  O   MET B 607      55.870  58.300  28.310  0.00  0.00           O
ATOM   4065  CB  MET B 607      54.630  61.180  28.160  0.00  0.00           C
ATOM   4066  CG  MET B 607      53.430  62.000  28.640  0.00  0.00           C
ATOM   4067  SD  MET B 607      52.260  61.110  29.720  0.00  0.00           S
ATOM   4068  CE  MET B 607      51.800  62.510  30.730  0.00  0.00           C
ATOM   4069  N   GLU B 608      57.540  59.700  28.270  0.00  0.00           N
ATOM   4070  CA  GLU B 608      58.560  58.840  27.650  0.00  0.00           C
ATOM   4071  C   GLU B 608      58.880  57.490  28.300  0.00  0.00           C
ATOM   4072  O   GLU B 608      58.800  56.430  27.670  0.00  0.00           O
ATOM   4073  CB  GLU B 608      59.880  59.590  27.460  0.00  0.00           C
ATOM   4074  CG  GLU B 608      59.680  60.650  26.370  0.00  0.00           C
ATOM   4075  CD  GLU B 608      59.220  62.020  26.870  0.00  0.00           C
ATOM   4076  OE1 GLU B 608      57.990  62.220  27.040  0.00  0.00           O
ATOM   4077  OE2 GLU B 608      60.040  62.960  26.930  0.00  0.00           O
ATOM   4078  N   HIS B 609      58.960  57.390  29.620  0.00  0.00           N
ATOM   4079  CA  HIS B 609      59.030  56.230  30.520  0.00  0.00           C
ATOM   4080  C   HIS B 609      57.960  55.190  30.170  0.00  0.00           C
ATOM   4081  O   HIS B 609      58.010  53.970  30.370  0.00  0.00           O
ATOM   4082  CB  HIS B 609      58.940  56.730  31.960  0.00  0.00           C
ATOM   4083  CG  HIS B 609      60.250  57.230  32.580  0.00  0.00           C
ATOM   4084  CD2 HIS B 609      60.870  58.370  32.280  0.00  0.00           C
ATOM   4085  ND1 HIS B 609      61.050  56.540  33.380  0.00  0.00           N
ATOM   4086  CE1 HIS B 609      62.180  57.220  33.540  0.00  0.00           C
ATOM   4087  NE2 HIS B 609      62.070  58.360  32.860  0.00  0.00           N
ATOM   4088  N   LEU B 610      56.790  55.720  29.840  0.00  0.00           N
ATOM   4089  CA  LEU B 610      55.530  54.980  29.710  0.00  0.00           C
ATOM   4090  C   LEU B 610      55.410  54.040  28.510  0.00  0.00           C
ATOM   4091  O   LEU B 610      54.890  52.950  28.750  0.00  0.00           O
ATOM   4092  CB  LEU B 610      54.400  56.010  29.690  0.00  0.00           C
ATOM   4093  CG  LEU B 610      53.820  56.380  31.060  0.00  0.00           C
ATOM   4094  CD1 LEU B 610      54.800  57.060  32.010  0.00  0.00           C
ATOM   4095  CD2 LEU B 610      52.640  57.310  30.780  0.00  0.00           C
ATOM   4096  N   LYS B 611      56.070  54.400  27.410  0.00  0.00           N
ATOM   4097  CA  LYS B 611      55.790  53.990  26.030  0.00  0.00           C
ATOM   4098  C   LYS B 611      55.640  52.480  25.810  0.00  0.00           C
ATOM   4099  O   LYS B 611      54.870  52.080  24.940  0.00  0.00           O
ATOM   4100  CB  LYS B 611      56.830  54.550  25.060  0.00  0.00           C
ATOM   4101  CG  LYS B 611      56.510  54.290  23.580  0.00  0.00           C
ATOM   4102  CD  LYS B 611      57.540  54.690  22.520  0.00  0.00           C
ATOM   4103  CE  LYS B 611      56.980  54.500  21.110  0.00  0.00           C
ATOM   4104  NZ  LYS B 611      57.800  54.860  19.960  0.00  0.00           N
ATOM   4105  N   LYS B 612      56.610  51.790  26.400  0.00  0.00           N
ATOM   4106  CA  LYS B 612      56.690  50.330  26.480  0.00  0.00           C
ATOM   4107  C   LYS B 612      55.650  49.480  27.220  0.00  0.00           C
ATOM   4108  O   LYS B 612      55.600  48.270  26.960  0.00  0.00           O
ATOM   4109  CB  LYS B 612      58.140  49.950  26.790  0.00  0.00           C
ATOM   4110  CG  LYS B 612      59.270  49.790  25.770  0.00  0.00           C
ATOM   4111  CD  LYS B 612      60.590  49.320  26.380  0.00  0.00           C
ATOM   4112  CE  LYS B 612      61.560  48.980  25.250  0.00  0.00           C
ATOM   4113  NZ  LYS B 612      62.770  48.280  25.720  0.00  0.00           N
ATOM   4114  N   ALA B 613      54.860  50.210  28.000  0.00  0.00           N
ATOM   4115  CA  ALA B 613      53.870  49.570  28.870  0.00  0.00           C
ATOM   4116  C   ALA B 613      52.790  48.790  28.110  0.00  0.00           C
ATOM   4117  O   ALA B 613      52.210  49.310  27.160  0.00  0.00           O
ATOM   4118  CB  ALA B 613      53.240  50.600  29.810  0.00  0.00           C
ATOM   4119  N   ASP B 614      52.370  47.670  28.690  0.00  0.00           N
ATOM   4120  CA  ASP B 614      51.320  46.780  28.170  0.00  0.00           C
ATOM   4121  C   ASP B 614      49.940  47.460  28.090  0.00  0.00           C
ATOM   4122  O   ASP B 614      49.080  47.160  27.270  0.00  0.00           O
ATOM   4123  CB  ASP B 614      51.320  45.460  28.950  0.00  0.00           C
ATOM   4124  CG  ASP B 614      52.660  44.760  28.700  0.00  0.00           C
ATOM   4125  OD1 ASP B 614      52.750  43.990  27.730  0.00  0.00           O
ATOM   4126  OD2 ASP B 614      53.560  44.960  29.540  0.00  0.00           O
ATOM   4127  N   LYS B 615      49.790  48.440  28.980  0.00  0.00           N
ATOM   4128  CA  LYS B 615      48.640  49.350  29.080  0.00  0.00           C
ATOM   4129  C   LYS B 615      48.890  50.650  29.850  0.00  0.00           C
ATOM   4130  O   LYS B 615      49.560  50.710  30.880  0.00  0.00           O
ATOM   4131  CB  LYS B 615      47.400  48.600  29.570  0.00  0.00           C
ATOM   4132  CG  LYS B 615      46.130  48.850  28.750  0.00  0.00           C
ATOM   4133  CD  LYS B 615      45.040  47.780  28.850  0.00  0.00           C
ATOM   4134  CE  LYS B 615      45.350  46.420  28.240  0.00  0.00           C
ATOM   4135  NZ  LYS B 615      44.260  45.590  28.750  0.00  0.00           N
ATOM   4136  N   ILE B 616      48.390  51.760  29.320  0.00  0.00           N
ATOM   4137  CA  ILE B 616      48.490  53.070  29.990  0.00  0.00           C
ATOM   4138  C   ILE B 616      47.020  53.420  30.220  0.00  0.00           C
ATOM   4139  O   ILE B 616      46.190  53.550  29.320  0.00  0.00           O
ATOM   4140  CB  ILE B 616      49.080  54.160  29.090  0.00  0.00           C
ATOM   4141  CG1 ILE B 616      50.610  54.160  29.080  0.00  0.00           C
ATOM   4142  CG2 ILE B 616      48.630  55.580  29.420  0.00  0.00           C
ATOM   4143  CD  ILE B 616      51.030  53.060  28.110  0.00  0.00           C
ATOM   4144  N   LEU B 617      46.880  53.720  31.510  0.00  0.00           N
ATOM   4145  CA  LEU B 617      45.660  54.220  32.160  0.00  0.00           C
ATOM   4146  C   LEU B 617      45.700  55.690  32.590  0.00  0.00           C
ATOM   4147  O   LEU B 617      46.670  56.220  33.130  0.00  0.00           O
ATOM   4148  CB  LEU B 617      45.500  53.300  33.380  0.00  0.00           C
ATOM   4149  CG  LEU B 617      44.270  53.540  34.260  0.00  0.00           C
ATOM   4150  CD1 LEU B 617      43.040  53.090  33.490  0.00  0.00           C
ATOM   4151  CD2 LEU B 617      44.250  52.900  35.650  0.00  0.00           C
ATOM   4152  N   ILE B 618      44.720  56.480  32.160  0.00  0.00           N
ATOM   4153  CA  ILE B 618      44.760  57.880  32.600  0.00  0.00           C
ATOM   4154  C   ILE B 618      43.670  58.470  33.490  0.00  0.00           C
ATOM   4155  O   ILE B 618      42.490  58.130  33.330  0.00  0.00           O
ATOM   4156  CB  ILE B 618      45.020  58.770  31.380  0.00  0.00           C
ATOM   4157  CG1 ILE B 618      45.170  60.260  31.710  0.00  0.00           C
ATOM   4158  CG2 ILE B 618      44.070  58.480  30.220  0.00  0.00           C
ATOM   4159  CD  ILE B 618      45.690  61.060  30.510  0.00  0.00           C
ATOM   4160  N   LEU B 619      44.170  58.980  34.610  0.00  0.00           N
ATOM   4161  CA  LEU B 619      43.430  59.440  35.790  0.00  0.00           C
ATOM   4162  C   LEU B 619      43.130  60.940  35.690  0.00  0.00           C
ATOM   4163  O   LEU B 619      43.970  61.630  35.120  0.00  0.00           O
ATOM   4164  CB  LEU B 619      44.360  59.030  36.930  0.00  0.00           C
ATOM   4165  CG  LEU B 619      43.600  58.150  37.930  0.00  0.00           C
ATOM   4166  CD1 LEU B 619      44.530  57.420  38.900  0.00  0.00           C
ATOM   4167  CD2 LEU B 619      42.560  58.910  38.750  0.00  0.00           C
ATOM   4168  N   HIS B 620      41.900  61.320  36.010  0.00  0.00           N
ATOM   4169  CA  HIS B 620      41.620  62.750  36.220  0.00  0.00           C
ATOM   4170  C   HIS B 620      40.460  63.000  37.180  0.00  0.00           C
ATOM   4171  O   HIS B 620      39.480  62.280  37.010  0.00  0.00           O
ATOM   4172  CB  HIS B 620      41.470  63.420  34.850  0.00  0.00           C
ATOM   4173  CG  HIS B 620      41.530  64.930  35.040  0.00  0.00           C
ATOM   4174  CD2 HIS B 620      40.440  65.690  35.190  0.00  0.00           C
ATOM   4175  ND1 HIS B 620      42.560  65.770  34.970  0.00  0.00           N
ATOM   4176  CE1 HIS B 620      42.110  67.020  34.850  0.00  0.00           C
ATOM   4177  NE2 HIS B 620      40.780  66.960  34.990  0.00  0.00           N
ATOM   4178  N   GLU B 621      40.620  63.840  38.210  0.00  0.00           N
ATOM   4179  CA  GLU B 621      39.630  64.010  39.290  0.00  0.00           C
ATOM   4180  C   GLU B 621      39.180  62.740  40.000  0.00  0.00           C
ATOM   4181  O   GLU B 621      38.050  62.600  40.460  0.00  0.00           O
ATOM   4182  CB  GLU B 621      38.440  64.770  38.710  0.00  0.00           C
ATOM   4183  CG  GLU B 621      38.800  66.160  38.180  0.00  0.00           C
ATOM   4184  CD  GLU B 621      37.510  66.700  37.550  0.00  0.00           C
ATOM   4185  OE1 GLU B 621      37.180  66.470  36.370  0.00  0.00           O
ATOM   4186  OE2 GLU B 621      36.820  67.440  38.280  0.00  0.00           O
ATOM   4187  N   GLY B 622      40.080  61.760  40.070  0.00  0.00           N
ATOM   4188  CA  GLY B 622      39.740  60.470  40.700  0.00  0.00           C
ATOM   4189  C   GLY B 622      38.950  59.500  39.840  0.00  0.00           C
ATOM   4190  O   GLY B 622      38.140  58.750  40.390  0.00  0.00           O
ATOM   4191  N   SER B 623      38.880  59.760  38.530  0.00  0.00           N
ATOM   4192  CA  SER B 623      38.270  58.760  37.630  0.00  0.00           C
ATOM   4193  C   SER B 623      39.130  58.430  36.410  0.00  0.00           C
ATOM   4194  O   SER B 623      39.670  59.290  35.720  0.00  0.00           O
ATOM   4195  CB  SER B 623      36.930  59.320  37.150  0.00  0.00           C
ATOM   4196  OG  SER B 623      35.960  59.630  38.160  0.00  0.00           O
ATOM   4197  N   SER B 624      39.070  57.160  36.030  0.00  0.00           N
ATOM   4198  CA  SER B 624      39.890  56.590  34.950  0.00  0.00           C
ATOM   4199  C   SER B 624      39.230  56.900  33.610  0.00  0.00           C
ATOM   4200  O   SER B 624      38.390  56.200  33.060  0.00  0.00           O
ATOM   4201  CB  SER B 624      40.070  55.080  35.130  0.00  0.00           C
ATOM   4202  OG  SER B 624      38.820  54.420  35.250  0.00  0.00           O
ATOM   4203  N   TYR B 625      39.650  58.060  33.100  0.00  0.00           N
ATOM   4204  CA  TYR B 625      39.110  58.620  31.850  0.00  0.00           C
ATOM   4205  C   TYR B 625      39.300  57.680  30.670  0.00  0.00           C
ATOM   4206  O   TYR B 625      38.340  57.310  29.990  0.00  0.00           O
ATOM   4207  CB  TYR B 625      39.840  59.950  31.630  0.00  0.00           C
ATOM   4208  CG  TYR B 625      39.240  61.170  32.340  0.00  0.00           C
ATOM   4209  CD1 TYR B 625      38.470  61.170  33.500  0.00  0.00           C
ATOM   4210  CD2 TYR B 625      39.500  62.400  31.760  0.00  0.00           C
ATOM   4211  CE1 TYR B 625      37.940  62.330  34.060  0.00  0.00           C
ATOM   4212  CE2 TYR B 625      38.870  63.560  32.200  0.00  0.00           C
ATOM   4213  CZ  TYR B 625      38.100  63.520  33.360  0.00  0.00           C
ATOM   4214  OH  TYR B 625      37.480  64.710  33.560  0.00  0.00           O
ATOM   4215  N   PHE B 626      40.570  57.420  30.340  0.00  0.00           N
ATOM   4216  CA  PHE B 626      40.940  56.470  29.290  0.00  0.00           C
ATOM   4217  C   PHE B 626      41.770  55.270  29.760  0.00  0.00           C
ATOM   4218  O   PHE B 626      42.500  55.310  30.750  0.00  0.00           O
ATOM   4219  CB  PHE B 626      41.660  57.190  28.150  0.00  0.00           C
ATOM   4220  CG  PHE B 626      40.630  57.770  27.180  0.00  0.00           C
ATOM   4221  CD1 PHE B 626      40.000  58.940  27.590  0.00  0.00           C
ATOM   4222  CD2 PHE B 626      40.270  57.200  25.960  0.00  0.00           C
ATOM   4223  CE1 PHE B 626      39.070  59.540  26.740  0.00  0.00           C
ATOM   4224  CE2 PHE B 626      39.270  57.730  25.140  0.00  0.00           C
ATOM   4225  CZ  PHE B 626      38.700  58.930  25.540  0.00  0.00           C
ATOM   4226  N   TYR B 627      41.730  54.240  28.920  0.00  0.00           N
ATOM   4227  CA  TYR B 627      42.710  53.150  28.910  0.00  0.00           C
ATOM   4228  C   TYR B 627      42.950  52.680  27.470  0.00  0.00           C
ATOM   4229  O   TYR B 627      42.140  52.690  26.540  0.00  0.00           O
ATOM   4230  CB  TYR B 627      42.330  51.970  29.810  0.00  0.00           C
ATOM   4231  CG  TYR B 627      40.940  51.350  29.590  0.00  0.00           C
ATOM   4232  CD1 TYR B 627      39.830  51.730  30.330  0.00  0.00           C
ATOM   4233  CD2 TYR B 627      40.760  50.460  28.540  0.00  0.00           C
ATOM   4234  CE1 TYR B 627      38.520  51.300  30.110  0.00  0.00           C
ATOM   4235  CE2 TYR B 627      39.460  50.020  28.300  0.00  0.00           C
ATOM   4236  CZ  TYR B 627      38.360  50.400  29.060  0.00  0.00           C
ATOM   4237  OH  TYR B 627      37.120  49.920  28.780  0.00  0.00           O
ATOM   4238  N   GLY B 628      44.220  52.340  27.330  0.00  0.00           N
ATOM   4239  CA  GLY B 628      44.800  51.690  26.140  0.00  0.00           C
ATOM   4240  C   GLY B 628      46.330  51.680  26.130  0.00  0.00           C
ATOM   4241  O   GLY B 628      46.970  51.910  27.150  0.00  0.00           O
ATOM   4242  N   THR B 629      46.870  51.130  25.050  0.00  0.00           N
ATOM   4243  CA  THR B 629      48.330  51.100  24.840  0.00  0.00           C
ATOM   4244  C   THR B 629      48.680  52.540  24.440  0.00  0.00           C
ATOM   4245  O   THR B 629      47.750  53.270  24.110  0.00  0.00           O
ATOM   4246  CB  THR B 629      48.830  50.190  23.730  0.00  0.00           C
ATOM   4247  CG2 THR B 629      48.450  48.770  24.140  0.00  0.00           C
ATOM   4248  OG1 THR B 629      48.170  50.570  22.520  0.00  0.00           O
ATOM   4249  N   PHE B 630      49.950  52.920  24.330  0.00  0.00           N
ATOM   4250  CA  PHE B 630      50.430  54.200  23.820  0.00  0.00           C
ATOM   4251  C   PHE B 630      50.070  54.500  22.360  0.00  0.00           C
ATOM   4252  O   PHE B 630      49.890  55.660  22.010  0.00  0.00           O
ATOM   4253  CB  PHE B 630      51.960  54.240  23.910  0.00  0.00           C
ATOM   4254  CG  PHE B 630      52.540  55.650  23.850  0.00  0.00           C
ATOM   4255  CD1 PHE B 630      52.810  56.290  25.050  0.00  0.00           C
ATOM   4256  CD2 PHE B 630      53.170  56.000  22.660  0.00  0.00           C
ATOM   4257  CE1 PHE B 630      53.720  57.340  24.980  0.00  0.00           C
ATOM   4258  CE2 PHE B 630      54.050  57.070  22.600  0.00  0.00           C
ATOM   4259  CZ  PHE B 630      54.360  57.700  23.800  0.00  0.00           C
ATOM   4260  N   SER B 631      49.950  53.500  21.490  0.00  0.00           N
ATOM   4261  CA  SER B 631      49.520  53.690  20.100  0.00  0.00           C
ATOM   4262  C   SER B 631      48.010  53.840  19.900  0.00  0.00           C
ATOM   4263  O   SER B 631      47.510  54.360  18.900  0.00  0.00           O
ATOM   4264  CB  SER B 631      50.110  52.680  19.110  0.00  0.00           C
ATOM   4265  OG  SER B 631      49.470  51.410  19.260  0.00  0.00           O
ATOM   4266  N   GLU B 632      47.270  53.110  20.740  0.00  0.00           N
ATOM   4267  CA  GLU B 632      45.820  53.280  20.850  0.00  0.00           C
ATOM   4268  C   GLU B 632      45.340  54.570  21.520  0.00  0.00           C
ATOM   4269  O   GLU B 632      44.290  55.040  21.090  0.00  0.00           O
ATOM   4270  CB  GLU B 632      45.410  52.090  21.730  0.00  0.00           C
ATOM   4271  CG  GLU B 632      45.670  50.870  20.860  0.00  0.00           C
ATOM   4272  CD  GLU B 632      45.490  49.550  21.610  0.00  0.00           C
ATOM   4273  OE1 GLU B 632      46.280  48.630  21.350  0.00  0.00           O
ATOM   4274  OE2 GLU B 632      44.500  49.400  22.370  0.00  0.00           O
ATOM   4275  N   LEU B 633      45.950  55.000  22.620  0.00  0.00           N
ATOM   4276  CA  LEU B 633      45.820  56.380  23.130  0.00  0.00           C
ATOM   4277  C   LEU B 633      46.260  57.580  22.290  0.00  0.00           C
ATOM   4278  O   LEU B 633      46.090  58.690  22.800  0.00  0.00           O
ATOM   4279  CB  LEU B 633      46.350  56.330  24.570  0.00  0.00           C
ATOM   4280  CG  LEU B 633      45.410  55.640  25.560  0.00  0.00           C
ATOM   4281  CD1 LEU B 633      46.190  55.560  26.880  0.00  0.00           C
ATOM   4282  CD2 LEU B 633      44.040  56.300  25.700  0.00  0.00           C
ATOM   4283  N   GLN B 634      47.320  57.430  21.510  0.00  0.00           N
ATOM   4284  CA  GLN B 634      47.560  58.290  20.340  0.00  0.00           C
ATOM   4285  C   GLN B 634      46.470  58.110  19.280  0.00  0.00           C
ATOM   4286  O   GLN B 634      46.050  56.970  19.080  0.00  0.00           O
ATOM   4287  CB  GLN B 634      48.890  57.960  19.660  0.00  0.00           C
ATOM   4288  CG  GLN B 634      50.100  58.330  20.520  0.00  0.00           C
ATOM   4289  CD  GLN B 634      51.520  58.150  19.990  0.00  0.00           C
ATOM   4290  NE2 GLN B 634      51.960  56.910  20.170  0.00  0.00           N
ATOM   4291  OE1 GLN B 634      52.160  59.000  19.370  0.00  0.00           O
ATOM   4292  N   ASN B 635      46.430  59.050  18.340  0.00  0.00           N
ATOM   4293  CA  ASN B 635      45.560  59.050  17.160  0.00  0.00           C
ATOM   4294  C   ASN B 635      44.060  59.000  17.430  0.00  0.00           C
ATOM   4295  O   ASN B 635      43.300  59.390  16.550  0.00  0.00           O
ATOM   4296  CB  ASN B 635      45.950  58.100  16.020  0.00  0.00           C
ATOM   4297  CG  ASN B 635      47.380  57.560  16.040  0.00  0.00           C
ATOM   4298  ND2 ASN B 635      47.550  56.350  16.550  0.00  0.00           N
ATOM   4299  OD1 ASN B 635      48.320  58.200  15.550  0.00  0.00           O
ATOM   4300  N   LEU B 636      43.590  58.330  18.480  0.00  0.00           N
ATOM   4301  CA  LEU B 636      42.260  58.440  19.090  0.00  0.00           C
ATOM   4302  C   LEU B 636      41.870  59.850  19.540  0.00  0.00           C
ATOM   4303  O   LEU B 636      40.690  60.170  19.670  0.00  0.00           O
ATOM   4304  CB  LEU B 636      42.290  57.390  20.210  0.00  0.00           C
ATOM   4305  CG  LEU B 636      40.940  56.960  20.780  0.00  0.00           C
ATOM   4306  CD1 LEU B 636      40.110  56.140  19.780  0.00  0.00           C
ATOM   4307  CD2 LEU B 636      41.180  56.220  22.100  0.00  0.00           C
ATOM   4308  N   GLN B 637      42.870  60.720  19.600  0.00  0.00           N
ATOM   4309  CA  GLN B 637      42.790  62.080  20.140  0.00  0.00           C
ATOM   4310  C   GLN B 637      42.020  62.380  21.430  0.00  0.00           C
ATOM   4311  O   GLN B 637      41.190  63.290  21.450  0.00  0.00           O
ATOM   4312  CB  GLN B 637      42.300  63.010  19.030  0.00  0.00           C
ATOM   4313  CG  GLN B 637      43.200  63.130  17.790  0.00  0.00           C
ATOM   4314  CD  GLN B 637      42.540  63.700  16.530  0.00  0.00           C
ATOM   4315  NE2 GLN B 637      41.690  62.860  15.950  0.00  0.00           N
ATOM   4316  OE1 GLN B 637      42.720  64.860  16.160  0.00  0.00           O
ATOM   4317  N   PRO B 638      42.430  61.760  22.530  0.00  0.00           N
ATOM   4318  CA  PRO B 638      41.750  61.930  23.810  0.00  0.00           C
ATOM   4319  C   PRO B 638      42.640  62.790  24.700  0.00  0.00           C
ATOM   4320  O   PRO B 638      43.640  63.330  24.230  0.00  0.00           O
ATOM   4321  CB  PRO B 638      41.540  60.530  24.400  0.00  0.00           C
ATOM   4322  CG  PRO B 638      42.790  59.780  23.930  0.00  0.00           C
ATOM   4323  CD  PRO B 638      43.230  60.530  22.670  0.00  0.00           C
ATOM   4324  N   ASP B 639      42.350  62.690  26.000  0.00  0.00           N
ATOM   4325  CA  ASP B 639      43.120  63.360  27.060  0.00  0.00           C
ATOM   4326  C   ASP B 639      44.590  62.950  27.060  0.00  0.00           C
ATOM   4327  O   ASP B 639      45.450  63.820  27.230  0.00  0.00           O
ATOM   4328  CB  ASP B 639      42.640  63.020  28.470  0.00  0.00           C
ATOM   4329  CG  ASP B 639      41.250  63.610  28.690  0.00  0.00           C
ATOM   4330  OD1 ASP B 639      40.380  62.840  28.220  0.00  0.00           O
ATOM   4331  OD2 ASP B 639      41.010  64.830  28.810  0.00  0.00           O
ATOM   4332  N   PHE B 640      44.930  61.680  26.850  0.00  0.00           N
ATOM   4333  CA  PHE B 640      46.300  61.170  26.690  0.00  0.00           C
ATOM   4334  C   PHE B 640      47.170  61.780  25.590  0.00  0.00           C
ATOM   4335  O   PHE B 640      48.240  62.330  25.890  0.00  0.00           O
ATOM   4336  CB  PHE B 640      46.270  59.650  26.520  0.00  0.00           C
ATOM   4337  CG  PHE B 640      47.660  59.080  26.810  0.00  0.00           C
ATOM   4338  CD1 PHE B 640      48.040  59.250  28.130  0.00  0.00           C
ATOM   4339  CD2 PHE B 640      48.560  58.630  25.860  0.00  0.00           C
ATOM   4340  CE1 PHE B 640      49.380  59.090  28.470  0.00  0.00           C
ATOM   4341  CE2 PHE B 640      49.890  58.440  26.210  0.00  0.00           C
ATOM   4342  CZ  PHE B 640      50.310  58.700  27.510  0.00  0.00           C
ATOM   4343  N   SER B 641      46.560  61.910  24.420  0.00  0.00           N
ATOM   4344  CA  SER B 641      47.270  62.590  23.320  0.00  0.00           C
ATOM   4345  C   SER B 641      47.530  64.080  23.580  0.00  0.00           C
ATOM   4346  O   SER B 641      48.690  64.440  23.410  0.00  0.00           O
ATOM   4347  CB  SER B 641      46.470  62.520  22.020  0.00  0.00           C
ATOM   4348  OG  SER B 641      47.080  63.300  20.990  0.00  0.00           O
ATOM   4349  N   SER B 642      46.560  64.730  24.220  0.00  0.00           N
ATOM   4350  CA  SER B 642      46.690  66.110  24.690  0.00  0.00           C
ATOM   4351  C   SER B 642      47.760  66.410  25.750  0.00  0.00           C
ATOM   4352  O   SER B 642      48.460  67.380  25.490  0.00  0.00           O
ATOM   4353  CB  SER B 642      45.400  66.810  25.140  0.00  0.00           C
ATOM   4354  OG  SER B 642      44.350  66.670  24.190  0.00  0.00           O
ATOM   4355  N   LYS B 643      47.910  65.590  26.790  0.00  0.00           N
ATOM   4356  CA  LYS B 643      49.160  65.540  27.560  0.00  0.00           C
ATOM   4357  C   LYS B 643      50.390  65.470  26.660  0.00  0.00           C
ATOM   4358  O   LYS B 643      51.130  66.420  26.400  0.00  0.00           O
ATOM   4359  CB  LYS B 643      49.180  64.330  28.500  0.00  0.00           C
ATOM   4360  CG  LYS B 643      47.880  63.990  29.230  0.00  0.00           C
ATOM   4361  CD  LYS B 643      47.430  65.170  30.090  0.00  0.00           C
ATOM   4362  CE  LYS B 643      46.040  64.800  30.620  0.00  0.00           C
ATOM   4363  NZ  LYS B 643      45.400  66.060  31.030  0.00  0.00           N
ATOM   4364  N   LEU B 644      50.520  64.310  26.030  0.00  0.00           N
ATOM   4365  CA  LEU B 644      51.710  64.020  25.220  0.00  0.00           C
ATOM   4366  C   LEU B 644      52.020  65.050  24.130  0.00  0.00           C
ATOM   4367  O   LEU B 644      53.190  65.270  23.830  0.00  0.00           O
ATOM   4368  CB  LEU B 644      51.430  62.620  24.660  0.00  0.00           C
ATOM   4369  CG  LEU B 644      52.400  61.860  23.750  0.00  0.00           C
ATOM   4370  CD1 LEU B 644      53.770  61.740  24.410  0.00  0.00           C
ATOM   4371  CD2 LEU B 644      51.930  60.430  23.500  0.00  0.00           C
ATOM   4372  N   MET B 645      51.020  65.630  23.490  0.00  0.00           N
ATOM   4373  CA  MET B 645      51.230  66.720  22.530  0.00  0.00           C
ATOM   4374  C   MET B 645      51.140  68.120  23.150  0.00  0.00           C
ATOM   4375  O   MET B 645      50.590  69.080  22.630  0.00  0.00           O
ATOM   4376  CB  MET B 645      50.110  66.690  21.480  0.00  0.00           C
ATOM   4377  CG  MET B 645      49.960  65.310  20.850  0.00  0.00           C
ATOM   4378  SD  MET B 645      51.540  64.490  20.410  0.00  0.00           S
ATOM   4379  CE  MET B 645      50.890  62.850  20.170  0.00  0.00           C
ATOM   4380  N   GLY B 646      51.890  68.250  24.250  0.00  0.00           N
ATOM   4381  CA  GLY B 646      52.100  69.550  24.900  0.00  0.00           C
ATOM   4382  C   GLY B 646      53.520  70.110  25.000  0.00  0.00           C
ATOM   4383  O   GLY B 646      54.410  69.610  24.310  0.00  0.00           O
ATOM   4384  N   CYS B 647      53.660  71.290  25.600  0.00  0.00           N
ATOM   4385  CA  CYS B 647      55.010  71.750  25.960  0.00  0.00           C
ATOM   4386  C   CYS B 647      55.410  71.200  27.330  0.00  0.00           C
ATOM   4387  CB  CYS B 647      55.070  73.260  26.180  0.00  0.00           C
ATOM   4388  SG  CYS B 647      56.840  73.720  26.300  0.00  0.00           S
ATOM   4389  O1  CYS B 647      54.670  70.400  27.930  0.00  0.00           O
ATOM   4390  O2  CYS B 647      56.560  71.500  27.750  0.00  0.00           O
ATOM   4391  N   TRP C 846      86.500  80.820  82.790  0.00  0.00           N
ATOM   4392  CA  TRP C 846      85.240  81.150  83.480  0.00  0.00           C
ATOM   4393  C   TRP C 846      84.730  79.970  84.310  0.00  0.00           C
ATOM   4394  O   TRP C 846      84.820  78.860  83.780  0.00  0.00           O
ATOM   4395  CB  TRP C 846      84.190  81.590  82.460  0.00  0.00           C
ATOM   4396  CG  TRP C 846      83.780  83.060  82.400  0.00  0.00           C
ATOM   4397  CD1 TRP C 846      84.480  83.980  81.740  0.00  0.00           C
ATOM   4398  CD2 TRP C 846      82.790  83.670  83.170  0.00  0.00           C
ATOM   4399  CE2 TRP C 846      82.960  85.010  82.870  0.00  0.00           C
ATOM   4400  CE3 TRP C 846      81.840  83.170  84.050  0.00  0.00           C
ATOM   4401  NE1 TRP C 846      84.010  85.180  82.070  0.00  0.00           N
ATOM   4402  CZ2 TRP C 846      82.210  85.890  83.640  0.00  0.00           C
ATOM   4403  CZ3 TRP C 846      81.050  84.070  84.750  0.00  0.00           C
ATOM   4404  CH2 TRP C 846      81.240  85.430  84.530  0.00  0.00           C
ATOM   4405  N   ASN C 847      84.270  80.260  85.520  0.00  0.00           N
ATOM   4406  CA  ASN C 847      83.630  79.210  86.320  0.00  0.00           C
ATOM   4407  C   ASN C 847      82.290  78.770  85.730  0.00  0.00           C
ATOM   4408  O   ASN C 847      81.520  79.550  85.170  0.00  0.00           O
ATOM   4409  CB  ASN C 847      83.300  79.860  87.670  0.00  0.00           C
ATOM   4410  CG  ASN C 847      82.770  78.830  88.670  0.00  0.00           C
ATOM   4411  ND2 ASN C 847      83.660  78.340  89.520  0.00  0.00           N
ATOM   4412  OD1 ASN C 847      81.570  78.540  88.620  0.00  0.00           O
ATOM   4413  N   THR C 848      81.980  77.480  85.850  0.00  0.00           N
ATOM   4414  CA  THR C 848      80.810  76.840  85.240  0.00  0.00           C
ATOM   4415  C   THR C 848      79.480  77.100  85.960  0.00  0.00           C
ATOM   4416  O   THR C 848      78.460  77.360  85.330  0.00  0.00           O
ATOM   4417  CB  THR C 848      80.880  75.320  85.030  0.00  0.00           C
ATOM   4418  CG2 THR C 848      82.040  75.000  84.080  0.00  0.00           C
ATOM   4419  OG1 THR C 848      81.140  74.720  86.300  0.00  0.00           O
ATOM   4420  N   TYR C 849      79.480  77.020  87.290  0.00  0.00           N
ATOM   4421  CA  TYR C 849      78.350  77.310  88.180  0.00  0.00           C
ATOM   4422  C   TYR C 849      77.980  78.770  87.970  0.00  0.00           C
ATOM   4423  O   TYR C 849      76.820  79.030  87.650  0.00  0.00           O
ATOM   4424  CB  TYR C 849      78.740  76.970  89.620  0.00  0.00           C
ATOM   4425  CG  TYR C 849      77.500  76.490  90.390  0.00  0.00           C
ATOM   4426  CD1 TYR C 849      76.710  77.440  91.030  0.00  0.00           C
ATOM   4427  CD2 TYR C 849      76.840  75.300  90.110  0.00  0.00           C
ATOM   4428  CE1 TYR C 849      75.350  77.310  91.290  0.00  0.00           C
ATOM   4429  CE2 TYR C 849      75.480  75.130  90.320  0.00  0.00           C
ATOM   4430  CZ  TYR C 849      74.710  76.140  90.900  0.00  0.00           C
ATOM   4431  OH  TYR C 849      73.390  75.900  91.090  0.00  0.00           O
ATOM   4432  N   LEU C 850      79.000  79.620  87.880  0.00  0.00           N
ATOM   4433  CA  LEU C 850      78.780  81.030  87.550  0.00  0.00           C
ATOM   4434  C   LEU C 850      78.330  81.350  86.130  0.00  0.00           C
ATOM   4435  O   LEU C 850      77.450  82.200  86.110  0.00  0.00           O
ATOM   4436  CB  LEU C 850      79.960  81.960  87.840  0.00  0.00           C
ATOM   4437  CG  LEU C 850      80.170  82.240  89.330  0.00  0.00           C
ATOM   4438  CD1 LEU C 850      81.520  82.880  89.650  0.00  0.00           C
ATOM   4439  CD2 LEU C 850      79.050  83.170  89.800  0.00  0.00           C
ATOM   4440  N   ARG C 851      78.580  80.490  85.140  0.00  0.00           N
ATOM   4441  CA  ARG C 851      77.860  80.450  83.860  0.00  0.00           C
ATOM   4442  C   ARG C 851      76.350  80.200  83.860  0.00  0.00           C
ATOM   4443  O   ARG C 851      75.580  80.960  83.280  0.00  0.00           O
ATOM   4444  CB  ARG C 851      78.590  79.540  82.870  0.00  0.00           C
ATOM   4445  CG  ARG C 851      79.660  80.230  82.010  0.00  0.00           C
ATOM   4446  CD  ARG C 851      79.000  81.260  81.090  0.00  0.00           C
ATOM   4447  NE  ARG C 851      80.030  81.930  80.290  0.00  0.00           N
ATOM   4448  CZ  ARG C 851      80.440  83.210  80.370  0.00  0.00           C
ATOM   4449  NH1 ARG C 851      80.090  84.090  81.310  0.00  0.00           N
ATOM   4450  NH2 ARG C 851      81.480  83.580  79.610  0.00  0.00           N
ATOM   4451  N   TYR C 852      76.010  79.150  84.590  0.00  0.00           N
ATOM   4452  CA  TYR C 852      74.630  78.810  84.960  0.00  0.00           C
ATOM   4453  C   TYR C 852      74.030  79.920  85.810  0.00  0.00           C
ATOM   4454  O   TYR C 852      72.980  80.430  85.420  0.00  0.00           O
ATOM   4455  CB  TYR C 852      74.470  77.420  85.600  0.00  0.00           C
ATOM   4456  CG  TYR C 852      73.030  77.050  85.960  0.00  0.00           C
ATOM   4457  CD1 TYR C 852      72.090  76.780  84.970  0.00  0.00           C
ATOM   4458  CD2 TYR C 852      72.690  76.950  87.300  0.00  0.00           C
ATOM   4459  CE1 TYR C 852      70.790  76.440  85.330  0.00  0.00           C
ATOM   4460  CE2 TYR C 852      71.410  76.540  87.670  0.00  0.00           C
ATOM   4461  CZ  TYR C 852      70.480  76.280  86.670  0.00  0.00           C
ATOM   4462  OH  TYR C 852      69.290  75.790  87.100  0.00  0.00           O
ATOM   4463  N   ILE C 853      74.720  80.480  86.800  0.00  0.00           N
ATOM   4464  CA  ILE C 853      74.240  81.680  87.490  0.00  0.00           C
ATOM   4465  C   ILE C 853      73.800  82.950  86.750  0.00  0.00           C
ATOM   4466  O   ILE C 853      73.050  83.780  87.260  0.00  0.00           O
ATOM   4467  CB  ILE C 853      75.220  82.040  88.610  0.00  0.00           C
ATOM   4468  CG1 ILE C 853      74.930  81.180  89.850  0.00  0.00           C
ATOM   4469  CG2 ILE C 853      75.430  83.490  89.020  0.00  0.00           C
ATOM   4470  CD  ILE C 853      75.740  81.310  91.140  0.00  0.00           C
ATOM   4471  N   THR C 854      74.330  83.080  85.540  0.00  0.00           N
ATOM   4472  CA  THR C 854      73.820  84.100  84.610  0.00  0.00           C
ATOM   4473  C   THR C 854      72.310  84.110  84.370  0.00  0.00           C
ATOM   4474  O   THR C 854      71.660  85.150  84.260  0.00  0.00           O
ATOM   4475  CB  THR C 854      74.510  84.170  83.250  0.00  0.00           C
ATOM   4476  CG2 THR C 854      75.970  84.570  83.410  0.00  0.00           C
ATOM   4477  OG1 THR C 854      74.310  82.980  82.480  0.00  0.00           O
ATOM   4478  N   VAL C 855      71.770  82.890  84.310  0.00  0.00           N
ATOM   4479  CA  VAL C 855      70.330  82.680  84.140  0.00  0.00           C
ATOM   4480  C   VAL C 855      69.530  82.870  85.430  0.00  0.00           C
ATOM   4481  O   VAL C 855      68.470  83.510  85.410  0.00  0.00           O
ATOM   4482  CB  VAL C 855      70.000  81.330  83.490  0.00  0.00           C
ATOM   4483  CG1 VAL C 855      68.570  81.330  82.930  0.00  0.00           C
ATOM   4484  CG2 VAL C 855      70.980  80.850  82.420  0.00  0.00           C
ATOM   4485  N   HIS C 856      70.160  82.540  86.550  0.00  0.00           N
ATOM   4486  CA  HIS C 856      69.710  82.860  87.920  0.00  0.00           C
ATOM   4487  C   HIS C 856      69.650  84.350  88.250  0.00  0.00           C
ATOM   4488  O   HIS C 856      69.100  84.770  89.270  0.00  0.00           O
ATOM   4489  CB  HIS C 856      70.610  82.030  88.830  0.00  0.00           C
ATOM   4490  CG  HIS C 856      70.640  82.390  90.320  0.00  0.00           C
ATOM   4491  CD2 HIS C 856      71.290  83.480  90.720  0.00  0.00           C
ATOM   4492  ND1 HIS C 856      70.340  81.600  91.340  0.00  0.00           N
ATOM   4493  CE1 HIS C 856      70.790  82.230  92.430  0.00  0.00           C
ATOM   4494  NE2 HIS C 856      71.380  83.350  92.040  0.00  0.00           N
ATOM   4495  N   LYS C 857      70.320  85.170  87.450  0.00  0.00           N
ATOM   4496  CA  LYS C 857      70.320  86.640  87.460  0.00  0.00           C
ATOM   4497  C   LYS C 857      68.950  87.320  87.350  0.00  0.00           C
ATOM   4498  O   LYS C 857      67.990  86.740  86.840  0.00  0.00           O
ATOM   4499  CB  LYS C 857      71.220  87.410  86.490  0.00  0.00           C
ATOM   4500  CG  LYS C 857      72.710  87.220  86.770  0.00  0.00           C
ATOM   4501  CD  LYS C 857      73.450  88.000  85.680  0.00  0.00           C
ATOM   4502  CE  LYS C 857      73.830  89.390  86.190  0.00  0.00           C
ATOM   4503  NZ  LYS C 857      74.950  89.390  87.150  0.00  0.00           N
ATOM   4504  N   SER C 858      68.800  88.560  87.820  0.00  0.00           N
ATOM   4505  CA  SER C 858      67.540  89.300  87.900  0.00  0.00           C
ATOM   4506  C   SER C 858      66.480  88.600  88.770  0.00  0.00           C
ATOM   4507  O   SER C 858      65.700  89.330  89.370  0.00  0.00           O
ATOM   4508  CB  SER C 858      66.940  89.700  86.550  0.00  0.00           C
ATOM   4509  OG  SER C 858      65.770  90.510  86.640  0.00  0.00           O
ATOM   4510  N   LEU C 859      66.350  87.280  88.740  0.00  0.00           N
ATOM   4511  CA  LEU C 859      65.570  86.450  89.670  0.00  0.00           C
ATOM   4512  C   LEU C 859      66.160  86.380  91.080  0.00  0.00           C
ATOM   4513  O   LEU C 859      65.560  85.930  92.050  0.00  0.00           O
ATOM   4514  CB  LEU C 859      65.470  85.000  89.200  0.00  0.00           C
ATOM   4515  CG  LEU C 859      64.460  84.670  88.100  0.00  0.00           C
ATOM   4516  CD1 LEU C 859      63.070  85.120  88.540  0.00  0.00           C
ATOM   4517  CD2 LEU C 859      64.800  85.310  86.760  0.00  0.00           C
ATOM   4518  N   ILE C 860      67.380  86.870  91.270  0.00  0.00           N
ATOM   4519  CA  ILE C 860      68.040  87.140  92.560  0.00  0.00           C
ATOM   4520  C   ILE C 860      67.240  87.530  93.810  0.00  0.00           C
ATOM   4521  O   ILE C 860      67.460  86.800  94.770  0.00  0.00           O
ATOM   4522  CB  ILE C 860      69.330  87.950  92.500  0.00  0.00           C
ATOM   4523  CG1 ILE C 860      69.250  89.150  91.560  0.00  0.00           C
ATOM   4524  CG2 ILE C 860      70.540  87.110  92.080  0.00  0.00           C
ATOM   4525  CD  ILE C 860      70.350  90.210  91.680  0.00  0.00           C
ATOM   4526  N   PHE C 861      66.250  88.400  93.600  0.00  0.00           N
ATOM   4527  CA  PHE C 861      65.440  88.810  94.750  0.00  0.00           C
ATOM   4528  C   PHE C 861      64.580  87.660  95.280  0.00  0.00           C
ATOM   4529  O   PHE C 861      64.620  87.290  96.460  0.00  0.00           O
ATOM   4530  CB  PHE C 861      64.590  90.030  94.440  0.00  0.00           C
ATOM   4531  CG  PHE C 861      65.370  91.340  94.270  0.00  0.00           C
ATOM   4532  CD1 PHE C 861      66.100  91.520  93.100  0.00  0.00           C
ATOM   4533  CD2 PHE C 861      65.710  92.110  95.370  0.00  0.00           C
ATOM   4534  CE1 PHE C 861      67.170  92.400  93.060  0.00  0.00           C
ATOM   4535  CE2 PHE C 861      66.760  93.020  95.370  0.00  0.00           C
ATOM   4536  CZ  PHE C 861      67.520  93.100  94.210  0.00  0.00           C
ATOM   4537  N   VAL C 862      63.780  87.150  94.350  0.00  0.00           N
ATOM   4538  CA  VAL C 862      62.780  86.100  94.550  0.00  0.00           C
ATOM   4539  C   VAL C 862      63.340  84.750  95.000  0.00  0.00           C
ATOM   4540  O   VAL C 862      62.690  84.010  95.750  0.00  0.00           O
ATOM   4541  CB  VAL C 862      61.710  85.990  93.450  0.00  0.00           C
ATOM   4542  CG1 VAL C 862      60.440  85.240  93.840  0.00  0.00           C
ATOM   4543  CG2 VAL C 862      61.320  87.410  93.030  0.00  0.00           C
ATOM   4544  N   LEU C 863      64.590  84.490  94.640  0.00  0.00           N
ATOM   4545  CA  LEU C 863      65.460  83.450  95.190  0.00  0.00           C
ATOM   4546  C   LEU C 863      65.890  83.600  96.650  0.00  0.00           C
ATOM   4547  O   LEU C 863      65.670  82.670  97.420  0.00  0.00           O
ATOM   4548  CB  LEU C 863      66.700  83.420  94.290  0.00  0.00           C
ATOM   4549  CG  LEU C 863      66.330  82.960  92.880  0.00  0.00           C
ATOM   4550  CD1 LEU C 863      67.420  83.320  91.870  0.00  0.00           C
ATOM   4551  CD2 LEU C 863      66.240  81.430  92.820  0.00  0.00           C
ATOM   4552  N   ILE C 864      66.560  84.650  97.130  0.00  0.00           N
ATOM   4553  CA  ILE C 864      66.690  84.890  98.580  0.00  0.00           C
ATOM   4554  C   ILE C 864      65.430  85.170  99.410  0.00  0.00           C
ATOM   4555  O   ILE C 864      65.240  84.610 100.490  0.00  0.00           O
ATOM   4556  CB  ILE C 864      67.710  86.010  98.730  0.00  0.00           C
ATOM   4557  CG1 ILE C 864      68.320  85.980 100.140  0.00  0.00           C
ATOM   4558  CG2 ILE C 864      67.150  87.380  98.340  0.00  0.00           C
ATOM   4559  CD  ILE C 864      68.930  84.670 100.620  0.00  0.00           C
ATOM   4560  N   TRP C 865      64.380  85.540  98.690  0.00  0.00           N
ATOM   4561  CA  TRP C 865      62.990  85.530  99.190  0.00  0.00           C
ATOM   4562  C   TRP C 865      62.550  84.160  99.710  0.00  0.00           C
ATOM   4563  O   TRP C 865      62.050  84.090 100.830  0.00  0.00           O
ATOM   4564  CB  TRP C 865      61.950  85.990  98.170  0.00  0.00           C
ATOM   4565  CG  TRP C 865      60.490  85.630  98.460  0.00  0.00           C
ATOM   4566  CD1 TRP C 865      59.730  84.870  97.670  0.00  0.00           C
ATOM   4567  CD2 TRP C 865      59.700  86.110  99.500  0.00  0.00           C
ATOM   4568  CE2 TRP C 865      58.430  85.650  99.190  0.00  0.00           C
ATOM   4569  CE3 TRP C 865      60.030  86.890 100.610  0.00  0.00           C
ATOM   4570  NE1 TRP C 865      58.480  84.870  98.110  0.00  0.00           N
ATOM   4571  CZ2 TRP C 865      57.470  85.920 100.160  0.00  0.00           C
ATOM   4572  CZ3 TRP C 865      59.030  87.120 101.540  0.00  0.00           C
ATOM   4573  CH2 TRP C 865      57.740  86.650 101.310  0.00  0.00           C
ATOM   4574  N   CYS C 866      62.660  83.190  98.800  0.00  0.00           N
ATOM   4575  CA  CYS C 866      62.360  81.770  99.000  0.00  0.00           C
ATOM   4576  C   CYS C 866      63.180  81.170 100.140  0.00  0.00           C
ATOM   4577  O   CYS C 866      62.560  80.760 101.120  0.00  0.00           O
ATOM   4578  CB  CYS C 866      62.440  80.900  97.740  0.00  0.00           C
ATOM   4579  SG  CYS C 866      62.050  79.130  98.000  0.00  0.00           S
ATOM   4580  N   LEU C 867      64.510  81.300 100.170  0.00  0.00           N
ATOM   4581  CA  LEU C 867      65.220  81.040 101.430  0.00  0.00           C
ATOM   4582  C   LEU C 867      64.710  81.710 102.710  0.00  0.00           C
ATOM   4583  O   LEU C 867      64.580  81.000 103.710  0.00  0.00           O
ATOM   4584  CB  LEU C 867      66.740  81.190 101.350  0.00  0.00           C
ATOM   4585  CG  LEU C 867      67.260  79.880 100.740  0.00  0.00           C
ATOM   4586  CD1 LEU C 867      68.460  80.170  99.840  0.00  0.00           C
ATOM   4587  CD2 LEU C 867      67.710  78.820 101.750  0.00  0.00           C
ATOM   4588  N   VAL C 868      64.490  83.020 102.640  0.00  0.00           N
ATOM   4589  CA  VAL C 868      64.040  83.820 103.790  0.00  0.00           C
ATOM   4590  C   VAL C 868      62.790  83.240 104.440  0.00  0.00           C
ATOM   4591  O   VAL C 868      62.690  83.040 105.650  0.00  0.00           O
ATOM   4592  CB  VAL C 868      63.930  85.300 103.400  0.00  0.00           C
ATOM   4593  CG1 VAL C 868      63.440  86.040 104.640  0.00  0.00           C
ATOM   4594  CG2 VAL C 868      65.300  85.900 103.070  0.00  0.00           C
ATOM   4595  N   ILE C 869      61.790  82.840 103.650  0.00  0.00           N
ATOM   4596  CA  ILE C 869      60.530  82.140 103.930  0.00  0.00           C
ATOM   4597  C   ILE C 869      60.740  80.660 104.250  0.00  0.00           C
ATOM   4598  O   ILE C 869      60.040  80.100 105.090  0.00  0.00           O
ATOM   4599  CB  ILE C 869      59.570  82.320 102.750  0.00  0.00           C
ATOM   4600  CG1 ILE C 869      59.080  83.770 102.660  0.00  0.00           C
ATOM   4601  CG2 ILE C 869      58.320  81.430 102.760  0.00  0.00           C
ATOM   4602  CD  ILE C 869      58.500  84.250 103.990  0.00  0.00           C
ATOM   4603  N   PHE C 870      61.730  79.970 103.680  0.00  0.00           N
ATOM   4604  CA  PHE C 870      62.190  78.680 104.220  0.00  0.00           C
ATOM   4605  C   PHE C 870      62.830  78.830 105.610  0.00  0.00           C
ATOM   4606  O   PHE C 870      62.840  77.750 106.190  0.00  0.00           O
ATOM   4607  CB  PHE C 870      63.300  78.070 103.370  0.00  0.00           C
ATOM   4608  CG  PHE C 870      62.810  77.100 102.290  0.00  0.00           C
ATOM   4609  CD1 PHE C 870      62.690  77.410 100.940  0.00  0.00           C
ATOM   4610  CD2 PHE C 870      62.810  75.750 102.620  0.00  0.00           C
ATOM   4611  CE1 PHE C 870      62.790  76.450  99.940  0.00  0.00           C
ATOM   4612  CE2 PHE C 870      62.840  74.790 101.620  0.00  0.00           C
ATOM   4613  CZ  PHE C 870      62.920  75.110 100.270  0.00  0.00           C
ATOM   4614  N   LEU C 871      63.590  79.880 105.890  0.00  0.00           N
ATOM   4615  CA  LEU C 871      64.190  80.060 107.220  0.00  0.00           C
ATOM   4616  C   LEU C 871      63.210  80.410 108.340  0.00  0.00           C
ATOM   4617  O   LEU C 871      63.220  79.840 109.440  0.00  0.00           O
ATOM   4618  CB  LEU C 871      65.380  81.030 107.180  0.00  0.00           C
ATOM   4619  CG  LEU C 871      66.690  80.320 106.830  0.00  0.00           C
ATOM   4620  CD1 LEU C 871      67.860  81.300 106.810  0.00  0.00           C
ATOM   4621  CD2 LEU C 871      67.000  79.210 107.830  0.00  0.00           C
ATOM   4622  N   ALA C 872      62.120  81.030 107.920  0.00  0.00           N
ATOM   4623  CA  ALA C 872      60.920  81.240 108.750  0.00  0.00           C
ATOM   4624  C   ALA C 872      60.090  80.030 109.190  0.00  0.00           C
ATOM   4625  O   ALA C 872      59.820  79.940 110.390  0.00  0.00           O
ATOM   4626  CB  ALA C 872      59.970  82.270 108.150  0.00  0.00           C
ATOM   4627  N   GLU C 873      60.080  78.970 108.400  0.00  0.00           N
ATOM   4628  CA  GLU C 873      59.340  77.710 108.600  0.00  0.00           C
ATOM   4629  C   GLU C 873      59.730  76.990 109.890  0.00  0.00           C
ATOM   4630  O   GLU C 873      58.820  76.700 110.680  0.00  0.00           O
ATOM   4631  CB  GLU C 873      59.420  76.710 107.440  0.00  0.00           C
ATOM   4632  CG  GLU C 873      58.240  75.750 107.400  0.00  0.00           C
ATOM   4633  CD  GLU C 873      58.640  74.420 106.760  0.00  0.00           C
ATOM   4634  OE1 GLU C 873      59.720  73.910 107.140  0.00  0.00           O
ATOM   4635  OE2 GLU C 873      57.840  73.840 105.990  0.00  0.00           O
ATOM   4636  N   VAL C 874      61.000  77.020 110.280  0.00  0.00           N
ATOM   4637  CA  VAL C 874      61.620  76.350 111.430  0.00  0.00           C
ATOM   4638  C   VAL C 874      61.050  76.830 112.760  0.00  0.00           C
ATOM   4639  O   VAL C 874      60.660  76.020 113.610  0.00  0.00           O
ATOM   4640  CB  VAL C 874      63.130  76.470 111.190  0.00  0.00           C
ATOM   4641  CG1 VAL C 874      63.760  75.910 112.470  0.00  0.00           C
ATOM   4642  CG2 VAL C 874      63.520  75.640 109.960  0.00  0.00           C
ATOM   4643  N   ALA C 875      60.590  78.080 112.750  0.00  0.00           N
ATOM   4644  CA  ALA C 875      59.910  78.680 113.900  0.00  0.00           C
ATOM   4645  C   ALA C 875      58.550  78.070 114.240  0.00  0.00           C
ATOM   4646  O   ALA C 875      58.310  77.770 115.410  0.00  0.00           O
ATOM   4647  CB  ALA C 875      59.960  80.190 113.610  0.00  0.00           C
ATOM   4648  N   ALA C 876      57.820  77.550 113.260  0.00  0.00           N
ATOM   4649  CA  ALA C 876      56.590  76.780 113.500  0.00  0.00           C
ATOM   4650  C   ALA C 876      56.610  75.440 114.230  0.00  0.00           C
ATOM   4651  O   ALA C 876      55.750  75.170 115.070  0.00  0.00           O
ATOM   4652  CB  ALA C 876      55.760  76.670 112.220  0.00  0.00           C
ATOM   4653  N   SER C 877      57.740  74.790 113.990  0.00  0.00           N
ATOM   4654  CA  SER C 877      57.960  73.460 114.590  0.00  0.00           C
ATOM   4655  C   SER C 877      58.110  73.560 116.110  0.00  0.00           C
ATOM   4656  O   SER C 877      57.370  72.910 116.860  0.00  0.00           O
ATOM   4657  CB  SER C 877      59.320  72.870 114.190  0.00  0.00           C
ATOM   4658  OG  SER C 877      59.320  71.460 114.430  0.00  0.00           O
ATOM   4659  N   LEU C 878      58.710  74.650 116.580  0.00  0.00           N
ATOM   4660  CA  LEU C 878      58.850  74.880 118.020  0.00  0.00           C
ATOM   4661  C   LEU C 878      57.600  75.350 118.760  0.00  0.00           C
ATOM   4662  O   LEU C 878      57.510  75.300 119.990  0.00  0.00           O
ATOM   4663  CB  LEU C 878      59.910  75.960 118.280  0.00  0.00           C
ATOM   4664  CG  LEU C 878      61.290  75.670 117.690  0.00  0.00           C
ATOM   4665  CD1 LEU C 878      62.260  76.810 118.020  0.00  0.00           C
ATOM   4666  CD2 LEU C 878      62.000  74.440 118.250  0.00  0.00           C
ATOM   4667  N   VAL C 879      56.690  75.920 117.970  0.00  0.00           N
ATOM   4668  CA  VAL C 879      55.460  76.470 118.560  0.00  0.00           C
ATOM   4669  C   VAL C 879      54.560  75.350 119.080  0.00  0.00           C
ATOM   4670  O   VAL C 879      53.900  75.520 120.110  0.00  0.00           O
ATOM   4671  CB  VAL C 879      54.780  77.360 117.520  0.00  0.00           C
ATOM   4672  CG1 VAL C 879      53.720  78.250 118.180  0.00  0.00           C
ATOM   4673  CG2 VAL C 879      55.660  78.340 116.740  0.00  0.00           C
ATOM   4674  N   VAL C 880      54.690  74.200 118.440  0.00  0.00           N
ATOM   4675  CA  VAL C 880      53.900  73.060 118.940  0.00  0.00           C
ATOM   4676  C   VAL C 880      54.370  72.620 120.320  0.00  0.00           C
ATOM   4677  O   VAL C 880      53.660  72.330 121.290  0.00  0.00           O
ATOM   4678  CB  VAL C 880      53.660  71.980 117.880  0.00  0.00           C
ATOM   4679  CG1 VAL C 880      52.810  70.890 118.530  0.00  0.00           C
ATOM   4680  CG2 VAL C 880      53.050  72.480 116.570  0.00  0.00           C
ATOM   4681  N   LEU C 881      55.690  72.720 120.470  0.00  0.00           N
ATOM   4682  CA  LEU C 881      56.410  72.510 121.730  0.00  0.00           C
ATOM   4683  C   LEU C 881      56.170  73.440 122.910  0.00  0.00           C
ATOM   4684  O   LEU C 881      56.310  73.020 124.060  0.00  0.00           O
ATOM   4685  CB  LEU C 881      57.860  72.510 121.240  0.00  0.00           C
ATOM   4686  CG  LEU C 881      58.240  71.220 120.520  0.00  0.00           C
ATOM   4687  CD1 LEU C 881      59.520  71.440 119.730  0.00  0.00           C
ATOM   4688  CD2 LEU C 881      58.390  70.050 121.500  0.00  0.00           C
ATOM   4689  N   TRP C 882      55.860  74.700 122.600  0.00  0.00           N
ATOM   4690  CA  TRP C 882      55.310  75.780 123.430  0.00  0.00           C
ATOM   4691  C   TRP C 882      53.900  75.480 123.940  0.00  0.00           C
ATOM   4692  O   TRP C 882      53.680  75.420 125.150  0.00  0.00           O
ATOM   4693  CB  TRP C 882      55.470  77.090 122.650  0.00  0.00           C
ATOM   4694  CG  TRP C 882      55.110  78.360 123.420  0.00  0.00           C
ATOM   4695  CD1 TRP C 882      55.830  78.750 124.470  0.00  0.00           C
ATOM   4696  CD2 TRP C 882      54.020  79.210 123.290  0.00  0.00           C
ATOM   4697  CE2 TRP C 882      54.110  80.090 124.360  0.00  0.00           C
ATOM   4698  CE3 TRP C 882      53.040  79.360 122.310  0.00  0.00           C
ATOM   4699  NE1 TRP C 882      55.130  79.690 125.110  0.00  0.00           N
ATOM   4700  CZ2 TRP C 882      53.250  81.170 124.430  0.00  0.00           C
ATOM   4701  CZ3 TRP C 882      52.200  80.470 122.360  0.00  0.00           C
ATOM   4702  CH2 TRP C 882      52.270  81.320 123.460  0.00  0.00           C
ATOM   4703  N   LEU C 883      53.060  75.070 123.000  0.00  0.00           N
ATOM   4704  CA  LEU C 883      51.740  74.490 123.300  0.00  0.00           C
ATOM   4705  C   LEU C 883      51.800  73.280 124.240  0.00  0.00           C
ATOM   4706  O   LEU C 883      51.260  73.310 125.340  0.00  0.00           O
ATOM   4707  CB  LEU C 883      51.180  74.120 121.930  0.00  0.00           C
ATOM   4708  CG  LEU C 883      49.860  73.350 121.930  0.00  0.00           C
ATOM   4709  CD1 LEU C 883      48.680  74.220 122.380  0.00  0.00           C
ATOM   4710  CD2 LEU C 883      49.570  72.790 120.540  0.00  0.00           C
ATOM   4711  N   LEU C 884      52.770  72.400 124.030  0.00  0.00           N
ATOM   4712  CA  LEU C 884      53.010  71.260 124.930  0.00  0.00           C
ATOM   4713  C   LEU C 884      53.550  71.600 126.320  0.00  0.00           C
ATOM   4714  O   LEU C 884      53.510  70.890 127.320  0.00  0.00           O
ATOM   4715  CB  LEU C 884      53.860  70.320 124.080  0.00  0.00           C
ATOM   4716  CG  LEU C 884      54.620  69.190 124.780  0.00  0.00           C
ATOM   4717  CD1 LEU C 884      53.760  68.200 125.570  0.00  0.00           C
ATOM   4718  CD2 LEU C 884      55.480  68.440 123.750  0.00  0.00           C
ATOM   4719  N   GLY C 885      54.150  72.790 126.390  0.00  0.00           N
ATOM   4720  CA  GLY C 885      54.520  73.320 127.710  0.00  0.00           C
ATOM   4721  C   GLY C 885      53.330  73.930 128.440  0.00  0.00           C
ATOM   4722  O   GLY C 885      52.970  73.420 129.500  0.00  0.00           O
ATOM   4723  N   ASN C 886      52.630  74.820 127.740  0.00  0.00           N
ATOM   4724  CA  ASN C 886      51.480  75.630 128.180  0.00  0.00           C
ATOM   4725  C   ASN C 886      50.440  74.720 128.830  0.00  0.00           C
ATOM   4726  O   ASN C 886      50.320  74.630 130.050  0.00  0.00           O
ATOM   4727  CB  ASN C 886      50.900  76.370 126.970  0.00  0.00           C
ATOM   4728  CG  ASN C 886      51.770  77.560 126.570  0.00  0.00           C
ATOM   4729  ND2 ASN C 886      51.860  77.930 125.290  0.00  0.00           N
ATOM   4730  OD1 ASN C 886      52.580  78.100 127.320  0.00  0.00           O
ATOM   4731  N   THR C 887      49.910  73.750 128.090  0.00  0.00           N
ATOM   4732  CA  THR C 887      48.860  72.920 128.700  0.00  0.00           C
ATOM   4733  C   THR C 887      49.190  72.100 129.940  0.00  0.00           C
ATOM   4734  O   THR C 887      48.420  72.230 130.890  0.00  0.00           O
ATOM   4735  CB  THR C 887      48.010  72.130 127.700  0.00  0.00           C
ATOM   4736  CG2 THR C 887      47.420  73.120 126.690  0.00  0.00           C
ATOM   4737  OG1 THR C 887      48.780  71.130 127.020  0.00  0.00           O
ATOM   4738  N   PRO C 888      50.300  71.380 130.110  0.00  0.00           N
ATOM   4739  CA  PRO C 888      50.630  70.830 131.440  0.00  0.00           C
ATOM   4740  C   PRO C 888      50.960  71.860 132.520  0.00  0.00           C
ATOM   4741  O   PRO C 888      50.720  71.600 133.700  0.00  0.00           O
ATOM   4742  CB  PRO C 888      51.800  69.850 131.300  0.00  0.00           C
ATOM   4743  CG  PRO C 888      51.700  69.530 129.810  0.00  0.00           C
ATOM   4744  CD  PRO C 888      51.130  70.750 129.080  0.00  0.00           C
ATOM   4745  N   LEU C 889      51.460  73.030 132.120  0.00  0.00           N
ATOM   4746  CA  LEU C 889      51.800  74.170 132.980  0.00  0.00           C
ATOM   4747  C   LEU C 889      50.580  74.850 133.590  0.00  0.00           C
ATOM   4748  O   LEU C 889      50.410  74.730 134.800  0.00  0.00           O
ATOM   4749  CB  LEU C 889      52.650  75.160 132.180  0.00  0.00           C
ATOM   4750  CG  LEU C 889      53.400  76.170 133.050  0.00  0.00           C
ATOM   4751  CD1 LEU C 889      54.450  75.500 133.940  0.00  0.00           C
ATOM   4752  CD2 LEU C 889      54.240  77.180 132.270  0.00  0.00           C
ATOM   4753  N   GLN C 890      49.630  75.150 132.700  0.00  0.00           N
ATOM   4754  CA  GLN C 890      48.310  75.750 132.930  0.00  0.00           C
ATOM   4755  C   GLN C 890      47.230  74.890 133.600  0.00  0.00           C
ATOM   4756  O   GLN C 890      46.320  75.390 134.260  0.00  0.00           O
ATOM   4757  CB  GLN C 890      47.730  76.300 131.620  0.00  0.00           C
ATOM   4758  CG  GLN C 890      46.670  77.350 131.960  0.00  0.00           C
ATOM   4759  CD  GLN C 890      47.170  78.780 131.740  0.00  0.00           C
ATOM   4760  NE2 GLN C 890      46.450  79.820 132.160  0.00  0.00           N
ATOM   4761  OE1 GLN C 890      48.360  78.990 131.560  0.00  0.00           O
ATOM   4762  N   ASP C 891      47.290  73.570 133.430  0.00  0.00           N
ATOM   4763  CA  ASP C 891      46.380  72.670 134.140  0.00  0.00           C
ATOM   4764  C   ASP C 891      46.590  72.620 135.660  0.00  0.00           C
ATOM   4765  O   ASP C 891      45.890  72.080 136.510  0.00  0.00           O
ATOM   4766  CB  ASP C 891      46.210  71.260 133.570  0.00  0.00           C
ATOM   4767  CG  ASP C 891      44.780  70.990 133.080  0.00  0.00           C
ATOM   4768  OD1 ASP C 891      43.790  71.410 133.710  0.00  0.00           O
ATOM   4769  OD2 ASP C 891      44.700  70.360 132.010  0.00  0.00           O
ATOM   4770  N   LYS C 892      47.740  73.160 136.060  0.00  0.00           N
ATOM   4771  CA  LYS C 892      47.970  73.330 137.500  0.00  0.00           C
ATOM   4772  C   LYS C 892      47.380  74.740 137.560  0.00  0.00           C
ATOM   4773  O   LYS C 892      47.850  75.730 137.010  0.00  0.00           O
ATOM   4774  CB  LYS C 892      49.480  73.350 137.750  0.00  0.00           C
ATOM   4775  CG  LYS C 892      49.690  73.520 139.260  0.00  0.00           C
ATOM   4776  CD  LYS C 892      51.180  73.300 139.570  0.00  0.00           C
ATOM   4777  CE  LYS C 892      51.670  73.460 141.010  0.00  0.00           C
ATOM   4778  NZ  LYS C 892      53.100  73.170 141.170  0.00  0.00           N
ATOM   4779  N   GLY C 893      46.450  74.850 138.510  0.00  0.00           N
ATOM   4780  CA  GLY C 893      45.390  75.870 138.610  0.00  0.00           C
ATOM   4781  C   GLY C 893      44.280  75.750 137.570  0.00  0.00           C
ATOM   4782  O   GLY C 893      44.220  74.840 136.740  0.00  0.00           O
ATOM   4783  N   ASN C 894      43.130  76.240 138.030  0.00  0.00           N
ATOM   4784  CA  ASN C 894      41.830  76.180 137.370  0.00  0.00           C
ATOM   4785  C   ASN C 894      41.850  76.990 136.070  0.00  0.00           C
ATOM   4786  O   ASN C 894      42.380  78.100 136.090  0.00  0.00           O
ATOM   4787  CB  ASN C 894      40.830  76.890 138.290  0.00  0.00           C
ATOM   4788  CG  ASN C 894      40.320  76.180 139.550  0.00  0.00           C
ATOM   4789  ND2 ASN C 894      39.010  76.010 139.670  0.00  0.00           N
ATOM   4790  OD1 ASN C 894      41.050  75.740 140.430  0.00  0.00           O
ATOM   4791  N   SER C 895      41.630  76.320 134.940  0.00  0.00           N
ATOM   4792  CA  SER C 895      41.720  76.840 133.570  0.00  0.00           C
ATOM   4793  C   SER C 895      40.610  76.290 132.680  0.00  0.00           C
ATOM   4794  O   SER C 895      40.860  75.500 131.780  0.00  0.00           O
ATOM   4795  CB  SER C 895      43.070  76.950 132.850  0.00  0.00           C
ATOM   4796  OG  SER C 895      43.890  75.780 132.900  0.00  0.00           O
ATOM   4797  N   THR C 896      39.350  76.590 133.010  0.00  0.00           N
ATOM   4798  CA  THR C 896      38.160  76.150 132.270  0.00  0.00           C
ATOM   4799  C   THR C 896      38.080  76.870 130.920  0.00  0.00           C
ATOM   4800  O   THR C 896      38.980  77.000 130.100  0.00  0.00           O
ATOM   4801  CB  THR C 896      36.930  76.070 133.170  0.00  0.00           C
ATOM   4802  CG2 THR C 896      37.270  75.330 134.470  0.00  0.00           C
ATOM   4803  OG1 THR C 896      36.380  77.370 133.420  0.00  0.00           O
ATOM   4804  N   HIS C 897      36.850  77.340 130.690  0.00  0.00           N
ATOM   4805  CA  HIS C 897      36.600  78.090 129.450  0.00  0.00           C
ATOM   4806  C   HIS C 897      36.990  79.550 129.680  0.00  0.00           C
ATOM   4807  O   HIS C 897      38.050  79.910 129.170  0.00  0.00           O
ATOM   4808  CB  HIS C 897      35.100  78.090 129.180  0.00  0.00           C
ATOM   4809  CG  HIS C 897      34.640  78.160 127.720  0.00  0.00           C
ATOM   4810  CD2 HIS C 897      33.840  79.060 127.170  0.00  0.00           C
ATOM   4811  ND1 HIS C 897      34.830  77.250 126.770  0.00  0.00           N
ATOM   4812  CE1 HIS C 897      34.180  77.570 125.660  0.00  0.00           C
ATOM   4813  NE2 HIS C 897      33.600  78.740 125.900  0.00  0.00           N
ATOM   4814  N   SER C 898      36.460  80.180 130.730  0.00  0.00           N
ATOM   4815  CA  SER C 898      36.580  81.610 131.040  0.00  0.00           C
ATOM   4816  C   SER C 898      37.120  81.930 132.430  0.00  0.00           C
ATOM   4817  O   SER C 898      36.910  81.110 133.320  0.00  0.00           O
ATOM   4818  CB  SER C 898      35.300  82.410 130.780  0.00  0.00           C
ATOM   4819  OG  SER C 898      34.770  82.160 129.480  0.00  0.00           O
ATOM   4820  N   ARG C 899      37.910  83.000 132.520  0.00  0.00           N
ATOM   4821  CA  ARG C 899      38.510  83.400 133.800  0.00  0.00           C
ATOM   4822  C   ARG C 899      39.410  82.380 134.490  0.00  0.00           C
ATOM   4823  O   ARG C 899      39.020  81.440 135.180  0.00  0.00           O
ATOM   4824  CB  ARG C 899      37.380  83.950 134.680  0.00  0.00           C
ATOM   4825  CG  ARG C 899      37.700  84.160 136.160  0.00  0.00           C
ATOM   4826  CD  ARG C 899      36.450  84.310 137.030  0.00  0.00           C
ATOM   4827  NE  ARG C 899      37.070  84.490 138.350  0.00  0.00           N
ATOM   4828  CZ  ARG C 899      36.690  83.820 139.450  0.00  0.00           C
ATOM   4829  NH1 ARG C 899      35.620  83.020 139.380  0.00  0.00           N
ATOM   4830  NH2 ARG C 899      37.550  83.680 140.470  0.00  0.00           N
ATOM   4831  N   ASN C 900      40.710  82.590 134.280  0.00  0.00           N
ATOM   4832  CA  ASN C 900      41.730  81.760 134.940  0.00  0.00           C
ATOM   4833  C   ASN C 900      41.630  82.050 136.440  0.00  0.00           C
ATOM   4834  O   ASN C 900      41.510  83.220 136.810  0.00  0.00           O
ATOM   4835  CB  ASN C 900      43.110  82.120 134.390  0.00  0.00           C
ATOM   4836  CG  ASN C 900      44.020  80.890 134.370  0.00  0.00           C
ATOM   4837  ND2 ASN C 900      44.850  80.780 135.400  0.00  0.00           N
ATOM   4838  OD1 ASN C 900      44.000  80.030 133.490  0.00  0.00           O
ATOM   4839  N   ASN C 901      41.890  81.040 137.270  0.00  0.00           N
ATOM   4840  CA  ASN C 901      41.780  81.310 138.710  0.00  0.00           C
ATOM   4841  C   ASN C 901      42.820  82.260 139.300  0.00  0.00           C
ATOM   4842  O   ASN C 901      42.550  83.170 140.090  0.00  0.00           O
ATOM   4843  CB  ASN C 901      41.720  79.980 139.460  0.00  0.00           C
ATOM   4844  CG  ASN C 901      41.270  80.160 140.910  0.00  0.00           C
ATOM   4845  ND2 ASN C 901      39.970  80.170 141.190  0.00  0.00           N
ATOM   4846  OD1 ASN C 901      42.130  80.260 141.790  0.00  0.00           O
ATOM   4847  N   SER C 902      44.060  81.960 138.940  0.00  0.00           N
ATOM   4848  CA  SER C 902      45.150  82.910 139.170  0.00  0.00           C
ATOM   4849  C   SER C 902      44.960  84.220 138.400  0.00  0.00           C
ATOM   4850  O   SER C 902      44.760  84.320 137.190  0.00  0.00           O
ATOM   4851  CB  SER C 902      46.550  82.370 138.870  0.00  0.00           C
ATOM   4852  OG  SER C 902      46.620  81.840 137.550  0.00  0.00           O
ATOM   4853  N   TYR C 903      44.710  85.260 139.180  0.00  0.00           N
ATOM   4854  CA  TYR C 903      44.670  86.650 138.710  0.00  0.00           C
ATOM   4855  C   TYR C 903      45.900  87.130 137.940  0.00  0.00           C
ATOM   4856  O   TYR C 903      45.750  87.840 136.950  0.00  0.00           O
ATOM   4857  CB  TYR C 903      44.340  87.740 139.730  0.00  0.00           C
ATOM   4858  CG  TYR C 903      43.290  87.400 140.780  0.00  0.00           C
ATOM   4859  CD1 TYR C 903      43.650  87.190 142.110  0.00  0.00           C
ATOM   4860  CD2 TYR C 903      42.000  87.900 140.590  0.00  0.00           C
ATOM   4861  CE1 TYR C 903      42.800  87.370 143.200  0.00  0.00           C
ATOM   4862  CE2 TYR C 903      41.170  88.240 141.650  0.00  0.00           C
ATOM   4863  CZ  TYR C 903      41.520  87.850 142.930  0.00  0.00           C
ATOM   4864  OH  TYR C 903      40.490  87.470 143.730  0.00  0.00           O
ATOM   4865  N   ALA C 904      47.080  86.860 138.490  0.00  0.00           N
ATOM   4866  CA  ALA C 904      48.360  86.940 137.770  0.00  0.00           C
ATOM   4867  C   ALA C 904      49.540  86.170 138.380  0.00  0.00           C
ATOM   4868  O   ALA C 904      50.070  86.570 139.410  0.00  0.00           O
ATOM   4869  CB  ALA C 904      48.730  88.420 137.680  0.00  0.00           C
ATOM   4870  N   VAL C 905      50.140  85.460 137.420  0.00  0.00           N
ATOM   4871  CA  VAL C 905      51.360  84.660 137.570  0.00  0.00           C
ATOM   4872  C   VAL C 905      51.880  84.160 136.210  0.00  0.00           C
ATOM   4873  O   VAL C 905      51.090  84.250 135.270  0.00  0.00           O
ATOM   4874  CB  VAL C 905      51.200  83.550 138.600  0.00  0.00           C
ATOM   4875  CG1 VAL C 905      50.200  82.460 138.180  0.00  0.00           C
ATOM   4876  CG2 VAL C 905      52.510  83.050 139.220  0.00  0.00           C
ATOM   4877  N   ILE C 906      53.140  83.760 136.090  0.00  0.00           N
ATOM   4878  CA  ILE C 906      53.840  83.210 134.920  0.00  0.00           C
ATOM   4879  C   ILE C 906      53.160  82.040 134.210  0.00  0.00           C
ATOM   4880  O   ILE C 906      53.710  80.940 134.120  0.00  0.00           O
ATOM   4881  CB  ILE C 906      55.320  82.900 135.180  0.00  0.00           C
ATOM   4882  CG1 ILE C 906      55.550  82.010 136.390  0.00  0.00           C
ATOM   4883  CG2 ILE C 906      56.130  84.200 135.140  0.00  0.00           C
ATOM   4884  CD  ILE C 906      57.040  81.690 136.570  0.00  0.00           C
ATOM   4885  N   ILE C 907      51.960  82.250 133.670  0.00  0.00           N
ATOM   4886  CA  ILE C 907      51.160  81.300 132.890  0.00  0.00           C
ATOM   4887  C   ILE C 907      50.550  82.030 131.700  0.00  0.00           C
ATOM   4888  O   ILE C 907      50.410  83.250 131.550  0.00  0.00           O
ATOM   4889  CB  ILE C 907      50.180  80.550 133.800  0.00  0.00           C
ATOM   4890  CG1 ILE C 907      49.340  81.410 134.740  0.00  0.00           C
ATOM   4891  CG2 ILE C 907      50.760  79.270 134.380  0.00  0.00           C
ATOM   4892  CD  ILE C 907      48.100  82.090 134.150  0.00  0.00           C
ATOM   4893  N   THR C 908      50.080  81.230 130.750  0.00  0.00           N
ATOM   4894  CA  THR C 908      49.310  81.740 129.610  0.00  0.00           C
ATOM   4895  C   THR C 908      47.860  81.970 130.020  0.00  0.00           C
ATOM   4896  O   THR C 908      47.690  82.330 131.180  0.00  0.00           O
ATOM   4897  CB  THR C 908      49.430  80.900 128.330  0.00  0.00           C
ATOM   4898  CG2 THR C 908      48.890  79.470 128.290  0.00  0.00           C
ATOM   4899  OG1 THR C 908      49.150  81.750 127.220  0.00  0.00           O
ATOM   4900  N   SER C 909      46.990  81.940 129.010  0.00  0.00           N
ATOM   4901  CA  SER C 909      45.540  82.060 129.210  0.00  0.00           C
ATOM   4902  C   SER C 909      44.890  80.690 129.390  0.00  0.00           C
ATOM   4903  O   SER C 909      45.590  79.690 129.230  0.00  0.00           O
ATOM   4904  CB  SER C 909      44.930  82.950 128.120  0.00  0.00           C
ATOM   4905  OG  SER C 909      43.560  83.250 128.410  0.00  0.00           O
ATOM   4906  N   THR C 910      43.570  80.660 129.560  0.00  0.00           N
ATOM   4907  CA  THR C 910      42.800  79.430 129.800  0.00  0.00           C
ATOM   4908  C   THR C 910      42.920  78.440 128.640  0.00  0.00           C
ATOM   4909  O   THR C 910      42.930  78.960 127.520  0.00  0.00           O
ATOM   4910  CB  THR C 910      41.330  79.820 129.890  0.00  0.00           C
ATOM   4911  CG2 THR C 910      41.130  80.430 131.280  0.00  0.00           C
ATOM   4912  OG1 THR C 910      40.730  80.700 128.940  0.00  0.00           O
ATOM   4913  N   SER C 911      42.650  77.150 128.810  0.00  0.00           N
ATOM   4914  CA  SER C 911      42.770  76.070 127.820  0.00  0.00           C
ATOM   4915  C   SER C 911      41.950  76.180 126.540  0.00  0.00           C
ATOM   4916  O   SER C 911      42.500  76.330 125.450  0.00  0.00           O
ATOM   4917  CB  SER C 911      42.350  74.670 128.290  0.00  0.00           C
ATOM   4918  OG  SER C 911      41.050  74.720 128.890  0.00  0.00           O
ATOM   4919  N   SER C 912      40.680  76.480 126.770  0.00  0.00           N
ATOM   4920  CA  SER C 912      39.720  76.900 125.740  0.00  0.00           C
ATOM   4921  C   SER C 912      40.240  77.950 124.770  0.00  0.00           C
ATOM   4922  O   SER C 912      40.290  77.700 123.570  0.00  0.00           O
ATOM   4923  CB  SER C 912      38.420  77.450 126.340  0.00  0.00           C
ATOM   4924  OG  SER C 912      37.500  76.410 126.670  0.00  0.00           O
ATOM   4925  N   TYR C 913      40.380  79.180 125.260  0.00  0.00           N
ATOM   4926  CA  TYR C 913      40.870  80.340 124.490  0.00  0.00           C
ATOM   4927  C   TYR C 913      42.320  80.330 124.010  0.00  0.00           C
ATOM   4928  O   TYR C 913      42.490  80.580 122.820  0.00  0.00           O
ATOM   4929  CB  TYR C 913      40.710  81.600 125.330  0.00  0.00           C
ATOM   4930  CG  TYR C 913      39.250  81.790 125.770  0.00  0.00           C
ATOM   4931  CD1 TYR C 913      38.160  81.280 125.080  0.00  0.00           C
ATOM   4932  CD2 TYR C 913      39.020  82.480 126.950  0.00  0.00           C
ATOM   4933  CE1 TYR C 913      36.870  81.460 125.570  0.00  0.00           C
ATOM   4934  CE2 TYR C 913      37.730  82.690 127.420  0.00  0.00           C
ATOM   4935  CZ  TYR C 913      36.620  82.220 126.710  0.00  0.00           C
ATOM   4936  OH  TYR C 913      35.430  82.840 126.930  0.00  0.00           O
ATOM   4937  N   TYR C 914      43.210  79.750 124.820  0.00  0.00           N
ATOM   4938  CA  TYR C 914      44.610  79.510 124.450  0.00  0.00           C
ATOM   4939  C   TYR C 914      44.680  78.560 123.250  0.00  0.00           C
ATOM   4940  O   TYR C 914      44.950  79.030 122.150  0.00  0.00           O
ATOM   4941  CB  TYR C 914      45.460  79.120 125.660  0.00  0.00           C
ATOM   4942  CG  TYR C 914      46.840  78.590 125.260  0.00  0.00           C
ATOM   4943  CD1 TYR C 914      47.770  79.530 124.840  0.00  0.00           C
ATOM   4944  CD2 TYR C 914      47.160  77.250 125.070  0.00  0.00           C
ATOM   4945  CE1 TYR C 914      48.910  79.070 124.200  0.00  0.00           C
ATOM   4946  CE2 TYR C 914      48.320  76.750 124.480  0.00  0.00           C
ATOM   4947  CZ  TYR C 914      49.200  77.720 124.020  0.00  0.00           C
ATOM   4948  OH  TYR C 914      50.220  77.260 123.250  0.00  0.00           O
ATOM   4949  N   VAL C 915      44.150  77.350 123.370  0.00  0.00           N
ATOM   4950  CA  VAL C 915      44.170  76.410 122.240  0.00  0.00           C
ATOM   4951  C   VAL C 915      43.360  76.850 121.020  0.00  0.00           C
ATOM   4952  O   VAL C 915      44.000  76.900 119.970  0.00  0.00           O
ATOM   4953  CB  VAL C 915      43.870  74.970 122.670  0.00  0.00           C
ATOM   4954  CG1 VAL C 915      44.260  73.910 121.640  0.00  0.00           C
ATOM   4955  CG2 VAL C 915      44.550  74.620 123.990  0.00  0.00           C
ATOM   4956  N   PHE C 916      42.290  77.620 121.230  0.00  0.00           N
ATOM   4957  CA  PHE C 916      41.600  78.320 120.140  0.00  0.00           C
ATOM   4958  C   PHE C 916      42.320  79.370 119.290  0.00  0.00           C
ATOM   4959  O   PHE C 916      42.400  79.130 118.080  0.00  0.00           O
ATOM   4960  CB  PHE C 916      40.280  78.970 120.570  0.00  0.00           C
ATOM   4961  CG  PHE C 916      39.430  79.460 119.390  0.00  0.00           C
ATOM   4962  CD1 PHE C 916      39.240  80.810 119.150  0.00  0.00           C
ATOM   4963  CD2 PHE C 916      38.630  78.550 118.710  0.00  0.00           C
ATOM   4964  CE1 PHE C 916      38.280  81.200 118.230  0.00  0.00           C
ATOM   4965  CE2 PHE C 916      37.660  78.890 117.770  0.00  0.00           C
ATOM   4966  CZ  PHE C 916      37.530  80.260 117.540  0.00  0.00           C
ATOM   4967  N   TYR C 917      43.130  80.180 119.970  0.00  0.00           N
ATOM   4968  CA  TYR C 917      44.000  81.220 119.400  0.00  0.00           C
ATOM   4969  C   TYR C 917      45.250  80.620 118.770  0.00  0.00           C
ATOM   4970  O   TYR C 917      45.600  81.000 117.650  0.00  0.00           O
ATOM   4971  CB  TYR C 917      44.140  82.210 120.570  0.00  0.00           C
ATOM   4972  CG  TYR C 917      43.190  83.410 120.520  0.00  0.00           C
ATOM   4973  CD1 TYR C 917      41.810  83.250 120.450  0.00  0.00           C
ATOM   4974  CD2 TYR C 917      43.720  84.690 120.450  0.00  0.00           C
ATOM   4975  CE1 TYR C 917      40.960  84.350 120.400  0.00  0.00           C
ATOM   4976  CE2 TYR C 917      42.890  85.810 120.390  0.00  0.00           C
ATOM   4977  CZ  TYR C 917      41.520  85.620 120.530  0.00  0.00           C
ATOM   4978  OH  TYR C 917      40.660  86.640 120.780  0.00  0.00           O
ATOM   4979  N   ILE C 918      45.930  79.680 119.430  0.00  0.00           N
ATOM   4980  CA  ILE C 918      47.070  79.070 118.740  0.00  0.00           C
ATOM   4981  C   ILE C 918      46.670  78.160 117.580  0.00  0.00           C
ATOM   4982  O   ILE C 918      47.420  78.170 116.610  0.00  0.00           O
ATOM   4983  CB  ILE C 918      47.970  78.320 119.730  0.00  0.00           C
ATOM   4984  CG1 ILE C 918      49.300  77.940 119.090  0.00  0.00           C
ATOM   4985  CG2 ILE C 918      47.290  77.000 120.120  0.00  0.00           C
ATOM   4986  CD  ILE C 918      50.330  77.430 120.100  0.00  0.00           C
ATOM   4987  N   TYR C 919      45.440  77.650 117.650  0.00  0.00           N
ATOM   4988  CA  TYR C 919      44.930  76.810 116.560  0.00  0.00           C
ATOM   4989  C   TYR C 919      44.770  77.580 115.240  0.00  0.00           C
ATOM   4990  O   TYR C 919      45.260  77.170 114.190  0.00  0.00           O
ATOM   4991  CB  TYR C 919      43.670  76.150 117.120  0.00  0.00           C
ATOM   4992  CG  TYR C 919      42.480  75.930 116.190  0.00  0.00           C
ATOM   4993  CD1 TYR C 919      41.330  76.710 116.090  0.00  0.00           C
ATOM   4994  CD2 TYR C 919      42.520  74.720 115.500  0.00  0.00           C
ATOM   4995  CE1 TYR C 919      40.270  76.260 115.310  0.00  0.00           C
ATOM   4996  CE2 TYR C 919      41.420  74.310 114.750  0.00  0.00           C
ATOM   4997  CZ  TYR C 919      40.260  75.060 114.610  0.00  0.00           C
ATOM   4998  OH  TYR C 919      39.210  74.720 113.810  0.00  0.00           O
ATOM   4999  N   VAL C 920      44.290  78.820 115.380  0.00  0.00           N
ATOM   5000  CA  VAL C 920      44.000  79.720 114.260  0.00  0.00           C
ATOM   5001  C   VAL C 920      45.320  80.310 113.750  0.00  0.00           C
ATOM   5002  O   VAL C 920      45.900  79.660 112.880  0.00  0.00           O
ATOM   5003  CB  VAL C 920      43.000  80.840 114.540  0.00  0.00           C
ATOM   5004  CG1 VAL C 920      42.590  81.580 113.260  0.00  0.00           C
ATOM   5005  CG2 VAL C 920      41.710  80.260 115.130  0.00  0.00           C
ATOM   5006  N   GLY C 921      46.020  80.970 114.660  0.00  0.00           N
ATOM   5007  CA  GLY C 921      47.230  81.750 114.350  0.00  0.00           C
ATOM   5008  C   GLY C 921      48.390  80.970 113.720  0.00  0.00           C
ATOM   5009  O   GLY C 921      49.170  81.510 112.940  0.00  0.00           O
ATOM   5010  N   VAL C 922      48.680  79.750 114.150  0.00  0.00           N
ATOM   5011  CA  VAL C 922      49.770  78.910 113.640  0.00  0.00           C
ATOM   5012  C   VAL C 922      49.410  78.200 112.330  0.00  0.00           C
ATOM   5013  O   VAL C 922      50.300  78.210 111.470  0.00  0.00           O
ATOM   5014  CB  VAL C 922      50.360  77.970 114.690  0.00  0.00           C
ATOM   5015  CG1 VAL C 922      51.370  76.880 114.330  0.00  0.00           C
ATOM   5016  CG2 VAL C 922      50.920  78.850 115.810  0.00  0.00           C
ATOM   5017  N   ALA C 923      48.150  77.820 112.170  0.00  0.00           N
ATOM   5018  CA  ALA C 923      47.720  77.080 110.970  0.00  0.00           C
ATOM   5019  C   ALA C 923      47.620  77.980 109.730  0.00  0.00           C
ATOM   5020  O   ALA C 923      48.190  77.550 108.730  0.00  0.00           O
ATOM   5021  CB  ALA C 923      46.430  76.370 111.360  0.00  0.00           C
ATOM   5022  N   ASP C 924      47.010  79.150 109.880  0.00  0.00           N
ATOM   5023  CA  ASP C 924      46.840  80.100 108.770  0.00  0.00           C
ATOM   5024  C   ASP C 924      48.130  80.760 108.280  0.00  0.00           C
ATOM   5025  O   ASP C 924      48.290  80.840 107.070  0.00  0.00           O
ATOM   5026  CB  ASP C 924      45.810  81.170 109.140  0.00  0.00           C
ATOM   5027  CG  ASP C 924      45.950  81.790 110.530  0.00  0.00           C
ATOM   5028  OD1 ASP C 924      47.090  82.180 110.840  0.00  0.00           O
ATOM   5029  OD2 ASP C 924      44.990  81.970 111.320  0.00  0.00           O
ATOM   5030  N   THR C 925      49.010  81.100 109.230  0.00  0.00           N
ATOM   5031  CA  THR C 925      50.340  81.690 109.000  0.00  0.00           C
ATOM   5032  C   THR C 925      51.200  80.810 108.090  0.00  0.00           C
ATOM   5033  O   THR C 925      51.610  81.180 107.000  0.00  0.00           O
ATOM   5034  CB  THR C 925      51.010  82.110 110.310  0.00  0.00           C
ATOM   5035  CG2 THR C 925      52.320  82.840 110.010  0.00  0.00           C
ATOM   5036  OG1 THR C 925      50.140  83.050 110.950  0.00  0.00           O
ATOM   5037  N   LEU C 926      51.210  79.520 108.450  0.00  0.00           N
ATOM   5038  CA  LEU C 926      51.800  78.440 107.650  0.00  0.00           C
ATOM   5039  C   LEU C 926      51.250  78.340 106.220  0.00  0.00           C
ATOM   5040  O   LEU C 926      52.050  78.150 105.310  0.00  0.00           O
ATOM   5041  CB  LEU C 926      51.760  77.100 108.380  0.00  0.00           C
ATOM   5042  CG  LEU C 926      52.860  77.120 109.450  0.00  0.00           C
ATOM   5043  CD1 LEU C 926      52.680  76.050 110.530  0.00  0.00           C
ATOM   5044  CD2 LEU C 926      54.170  76.970 108.680  0.00  0.00           C
ATOM   5045  N   LEU C 927      49.930  78.460 106.090  0.00  0.00           N
ATOM   5046  CA  LEU C 927      49.260  78.360 104.790  0.00  0.00           C
ATOM   5047  C   LEU C 927      49.710  79.530 103.920  0.00  0.00           C
ATOM   5048  O   LEU C 927      50.280  79.300 102.850  0.00  0.00           O
ATOM   5049  CB  LEU C 927      47.760  78.460 105.080  0.00  0.00           C
ATOM   5050  CG  LEU C 927      46.770  78.400 103.910  0.00  0.00           C
ATOM   5051  CD1 LEU C 927      46.280  76.960 103.780  0.00  0.00           C
ATOM   5052  CD2 LEU C 927      45.770  79.550 104.070  0.00  0.00           C
ATOM   5053  N   ALA C 928      49.680  80.770 104.410  0.00  0.00           N
ATOM   5054  CA  ALA C 928      50.320  81.880 103.690  0.00  0.00           C
ATOM   5055  C   ALA C 928      51.820  81.820 103.400  0.00  0.00           C
ATOM   5056  O   ALA C 928      52.430  82.210 102.410  0.00  0.00           O
ATOM   5057  CB  ALA C 928      50.150  83.210 104.430  0.00  0.00           C
ATOM   5058  N   MET C 929      52.540  81.270 104.370  0.00  0.00           N
ATOM   5059  CA  MET C 929      53.960  80.960 104.140  0.00  0.00           C
ATOM   5060  C   MET C 929      54.320  79.840 103.150  0.00  0.00           C
ATOM   5061  O   MET C 929      55.230  80.010 102.340  0.00  0.00           O
ATOM   5062  CB  MET C 929      54.640  80.690 105.480  0.00  0.00           C
[truncated: 302,812 more chars]
