# Supplementary material for: Cystic Fibrosis Transmembrane Conductance Regulator (CFTR): CLOSED AND OPEN STATE CHANNEL MODELS
Source: J Biol Chem. 2015 Jul 30;290(38):22891–906. doi: 10.1074/jbc.M115.665125 (PMC4645605; doi:10.1074/jbc.M115.665125)
Supplement: Supplemental Data [file supp_M115.665125_jbc.M115.665125-1.zip › CFTR_on_TM287-288.pdb]

CRYST1    0.000    0.000    0.000  90.00  90.00  90.00 P 1           1
ATOM      1  N   LYS A  68      45.072  41.079  79.786  0.00  0.00           N
ATOM      2  CA  LYS A  68      45.058  41.887  81.011  0.00  0.00           C
ATOM      3  C   LYS A  68      46.539  41.948  81.400  0.00  0.00           C
ATOM      4  O   LYS A  68      47.211  40.944  81.667  0.00  0.00           O
ATOM      5  CB  LYS A  68      44.322  41.140  82.126  0.00  0.00           C
ATOM      6  CG  LYS A  68      42.879  40.690  81.889  0.00  0.00           C
ATOM      7  CD  LYS A  68      42.602  39.770  83.075  0.00  0.00           C
ATOM      8  CE  LYS A  68      41.132  39.834  83.504  0.00  0.00           C
ATOM      9  NZ  LYS A  68      40.763  41.200  83.916  0.00  0.00           N
ATOM     10  N   LEU A  69      46.958  43.147  81.782  0.00  0.00           N
ATOM     11  CA  LEU A  69      48.351  43.449  82.180  0.00  0.00           C
ATOM     12  C   LEU A  69      48.885  42.713  83.415  0.00  0.00           C
ATOM     13  O   LEU A  69      50.052  42.304  83.397  0.00  0.00           O
ATOM     14  CB  LEU A  69      48.552  44.949  82.400  0.00  0.00           C
ATOM     15  CG  LEU A  69      48.179  45.804  81.194  0.00  0.00           C
ATOM     16  CD1 LEU A  69      48.361  47.294  81.475  0.00  0.00           C
ATOM     17  CD2 LEU A  69      48.866  45.370  79.897  0.00  0.00           C
ATOM     18  N   ILE A  70      48.012  42.285  84.308  0.00  0.00           N
ATOM     19  CA  ILE A  70      48.396  41.520  85.513  0.00  0.00           C
ATOM     20  C   ILE A  70      48.975  40.183  85.061  0.00  0.00           C
ATOM     21  O   ILE A  70      49.540  39.464  85.886  0.00  0.00           O
ATOM     22  CB  ILE A  70      47.305  41.446  86.583  0.00  0.00           C
ATOM     23  CG1 ILE A  70      47.712  41.022  87.996  0.00  0.00           C
ATOM     24  CG2 ILE A  70      46.188  40.551  86.039  0.00  0.00           C
ATOM     25  CD  ILE A  70      48.040  42.047  89.079  0.00  0.00           C
ATOM     26  N   ASN A  71      48.902  39.745  83.804  0.00  0.00           N
ATOM     27  CA  ASN A  71      49.482  38.477  83.343  0.00  0.00           C
ATOM     28  C   ASN A  71      51.012  38.496  83.452  0.00  0.00           C
ATOM     29  O   ASN A  71      51.655  37.564  83.918  0.00  0.00           O
ATOM     30  CB  ASN A  71      48.957  37.853  82.047  0.00  0.00           C
ATOM     31  CG  ASN A  71      49.303  38.662  80.791  0.00  0.00           C
ATOM     32  ND2 ASN A  71      49.109  38.096  79.605  0.00  0.00           N
ATOM     33  OD1 ASN A  71      49.911  39.727  80.774  0.00  0.00           O
ATOM     34  N   ALA A  72      51.660  39.517  82.895  0.00  0.00           N
ATOM     35  CA  ALA A  72      53.111  39.697  83.014  0.00  0.00           C
ATOM     36  C   ALA A  72      53.692  39.802  84.423  0.00  0.00           C
ATOM     37  O   ALA A  72      54.921  39.682  84.444  0.00  0.00           O
ATOM     38  CB  ALA A  72      53.451  40.949  82.206  0.00  0.00           C
ATOM     39  N   LEU A  73      52.834  40.045  85.402  0.00  0.00           N
ATOM     40  CA  LEU A  73      53.175  40.101  86.832  0.00  0.00           C
ATOM     41  C   LEU A  73      53.114  38.686  87.421  0.00  0.00           C
ATOM     42  O   LEU A  73      54.081  38.282  88.073  0.00  0.00           O
ATOM     43  CB  LEU A  73      52.262  41.024  87.636  0.00  0.00           C
ATOM     44  CG  LEU A  73      52.474  42.532  87.506  0.00  0.00           C
ATOM     45  CD1 LEU A  73      51.998  43.106  86.162  0.00  0.00           C
ATOM     46  CD2 LEU A  73      51.769  43.175  88.692  0.00  0.00           C
ATOM     47  N   ARG A  74      51.968  38.014  87.375  0.00  0.00           N
ATOM     48  CA  ARG A  74      51.559  36.792  88.083  0.00  0.00           C
ATOM     49  C   ARG A  74      52.661  35.816  88.460  0.00  0.00           C
ATOM     50  O   ARG A  74      53.042  35.921  89.629  0.00  0.00           O
ATOM     51  CB  ARG A  74      50.443  36.096  87.288  0.00  0.00           C
ATOM     52  CG  ARG A  74      49.139  36.808  87.624  0.00  0.00           C
ATOM     53  CD  ARG A  74      47.924  36.213  86.908  0.00  0.00           C
ATOM     54  NE  ARG A  74      46.627  36.637  87.455  0.00  0.00           N
ATOM     55  CZ  ARG A  74      45.801  35.787  88.081  0.00  0.00           C
ATOM     56  NH1 ARG A  74      46.191  34.504  88.019  0.00  0.00           N
ATOM     57  NH2 ARG A  74      44.784  36.230  88.838  0.00  0.00           N
ATOM     58  N   ARG A  75      53.407  35.274  87.503  0.00  0.00           N
ATOM     59  CA  ARG A  75      54.489  34.297  87.710  0.00  0.00           C
ATOM     60  C   ARG A  75      55.652  34.674  88.627  0.00  0.00           C
ATOM     61  O   ARG A  75      55.987  33.947  89.562  0.00  0.00           O
ATOM     62  CB  ARG A  75      55.096  33.833  86.393  0.00  0.00           C
ATOM     63  CG  ARG A  75      55.986  32.587  86.451  0.00  0.00           C
ATOM     64  CD  ARG A  75      55.256  31.274  86.749  0.00  0.00           C
ATOM     65  NE  ARG A  75      56.197  30.156  86.647  0.00  0.00           N
ATOM     66  CZ  ARG A  75      56.773  29.639  87.740  0.00  0.00           C
ATOM     67  NH1 ARG A  75      56.727  30.217  88.946  0.00  0.00           N
ATOM     68  NH2 ARG A  75      57.283  28.404  87.598  0.00  0.00           N
ATOM     69  N   CYS A  76      56.182  35.878  88.429  0.00  0.00           N
ATOM     70  CA  CYS A  76      57.127  36.557  89.324  0.00  0.00           C
ATOM     71  C   CYS A  76      56.473  37.309  90.480  0.00  0.00           C
ATOM     72  O   CYS A  76      57.002  37.213  91.590  0.00  0.00           O
ATOM     73  CB  CYS A  76      58.014  37.424  88.439  0.00  0.00           C
ATOM     74  SG  CYS A  76      59.517  37.799  89.416  0.00  0.00           S
ATOM     75  N   PHE A  77      55.278  37.889  90.446  0.00  0.00           N
ATOM     76  CA  PHE A  77      54.614  38.691  91.491  0.00  0.00           C
ATOM     77  C   PHE A  77      54.367  37.851  92.746  0.00  0.00           C
ATOM     78  O   PHE A  77      54.940  38.153  93.794  0.00  0.00           O
ATOM     79  CB  PHE A  77      53.307  39.056  90.798  0.00  0.00           C
ATOM     80  CG  PHE A  77      52.242  39.760  91.644  0.00  0.00           C
ATOM     81  CD1 PHE A  77      51.325  38.851  92.150  0.00  0.00           C
ATOM     82  CD2 PHE A  77      52.053  41.133  91.745  0.00  0.00           C
ATOM     83  CE1 PHE A  77      50.139  39.334  92.707  0.00  0.00           C
ATOM     84  CE2 PHE A  77      50.837  41.605  92.232  0.00  0.00           C
ATOM     85  CZ  PHE A  77      49.900  40.706  92.718  0.00  0.00           C
ATOM     86  N   PHE A  78      53.848  36.653  92.504  0.00  0.00           N
ATOM     87  CA  PHE A  78      53.341  35.784  93.580  0.00  0.00           C
ATOM     88  C   PHE A  78      54.328  35.384  94.693  0.00  0.00           C
ATOM     89  O   PHE A  78      53.948  35.294  95.853  0.00  0.00           O
ATOM     90  CB  PHE A  78      52.661  34.496  93.099  0.00  0.00           C
ATOM     91  CG  PHE A  78      51.303  34.773  92.457  0.00  0.00           C
ATOM     92  CD1 PHE A  78      50.187  35.206  93.164  0.00  0.00           C
ATOM     93  CD2 PHE A  78      51.110  34.356  91.150  0.00  0.00           C
ATOM     94  CE1 PHE A  78      48.937  35.302  92.564  0.00  0.00           C
ATOM     95  CE2 PHE A  78      49.850  34.422  90.559  0.00  0.00           C
ATOM     96  CZ  PHE A  78      48.754  34.925  91.246  0.00  0.00           C
ATOM     97  N   TRP A  79      55.607  35.262  94.353  0.00  0.00           N
ATOM     98  CA  TRP A  79      56.728  35.369  95.292  0.00  0.00           C
ATOM     99  C   TRP A  79      57.399  36.735  95.493  0.00  0.00           C
ATOM    100  O   TRP A  79      57.154  37.364  96.519  0.00  0.00           O
ATOM    101  CB  TRP A  79      57.840  34.358  94.979  0.00  0.00           C
ATOM    102  CG  TRP A  79      57.269  32.942  94.878  0.00  0.00           C
ATOM    103  CD1 TRP A  79      57.044  32.221  95.963  0.00  0.00           C
ATOM    104  CD2 TRP A  79      56.605  32.370  93.802  0.00  0.00           C
ATOM    105  CE2 TRP A  79      55.966  31.289  94.399  0.00  0.00           C
ATOM    106  CE3 TRP A  79      56.247  32.654  92.490  0.00  0.00           C
ATOM    107  NE1 TRP A  79      56.275  31.165  95.690  0.00  0.00           N
ATOM    108  CZ2 TRP A  79      55.149  30.430  93.675  0.00  0.00           C
ATOM    109  CZ3 TRP A  79      55.380  31.816  91.796  0.00  0.00           C
ATOM    110  CH2 TRP A  79      54.781  30.695  92.363  0.00  0.00           C
ATOM    111  N   ARG A  80      57.943  37.294  94.420  0.00  0.00           N
ATOM    112  CA  ARG A  80      58.773  38.498  94.532  0.00  0.00           C
ATOM    113  C   ARG A  80      58.173  39.855  94.903  0.00  0.00           C
ATOM    114  O   ARG A  80      58.729  40.537  95.758  0.00  0.00           O
ATOM    115  CB  ARG A  80      59.664  38.603  93.291  0.00  0.00           C
ATOM    116  CG  ARG A  80      60.796  37.574  93.318  0.00  0.00           C
ATOM    117  CD  ARG A  80      61.879  37.962  94.335  0.00  0.00           C
ATOM    118  NE  ARG A  80      62.951  36.965  94.481  0.00  0.00           N
ATOM    119  CZ  ARG A  80      64.152  37.049  95.081  0.00  0.00           C
ATOM    120  NH1 ARG A  80      64.741  38.217  95.353  0.00  0.00           N
ATOM    121  NH2 ARG A  80      64.863  35.913  95.018  0.00  0.00           N
ATOM    122  N   PHE A  81      56.905  40.093  94.561  0.00  0.00           N
ATOM    123  CA  PHE A  81      56.195  41.331  94.893  0.00  0.00           C
ATOM    124  C   PHE A  81      55.624  41.155  96.305  0.00  0.00           C
ATOM    125  O   PHE A  81      55.761  42.069  97.119  0.00  0.00           O
ATOM    126  CB  PHE A  81      55.107  41.653  93.861  0.00  0.00           C
ATOM    127  CG  PHE A  81      54.568  43.077  93.832  0.00  0.00           C
ATOM    128  CD1 PHE A  81      55.226  44.087  93.135  0.00  0.00           C
ATOM    129  CD2 PHE A  81      53.271  43.350  94.230  0.00  0.00           C
ATOM    130  CE1 PHE A  81      54.676  45.278  92.688  0.00  0.00           C
ATOM    131  CE2 PHE A  81      52.640  44.502  93.783  0.00  0.00           C
ATOM    132  CZ  PHE A  81      53.327  45.411  92.997  0.00  0.00           C
ATOM    133  N   MET A  82      55.174  39.940  96.603  0.00  0.00           N
ATOM    134  CA  MET A  82      54.911  39.601  98.015  0.00  0.00           C
ATOM    135  C   MET A  82      56.092  39.698  98.974  0.00  0.00           C
ATOM    136  O   MET A  82      55.908  40.446  99.939  0.00  0.00           O
ATOM    137  CB  MET A  82      54.360  38.176  98.074  0.00  0.00           C
ATOM    138  CG  MET A  82      52.908  37.875  97.676  0.00  0.00           C
ATOM    139  SD  MET A  82      52.564  38.717  96.081  0.00  0.00           S
ATOM    140  CE  MET A  82      50.870  38.189  95.935  0.00  0.00           C
ATOM    141  N   PHE A  83      57.269  39.236  98.557  0.00  0.00           N
ATOM    142  CA  PHE A  83      58.570  39.411  99.216  0.00  0.00           C
ATOM    143  C   PHE A  83      58.991  40.849  99.526  0.00  0.00           C
ATOM    144  O   PHE A  83      58.785  41.239 100.674  0.00  0.00           O
ATOM    145  CB  PHE A  83      59.624  38.607  98.441  0.00  0.00           C
ATOM    146  CG  PHE A  83      59.642  37.077  98.391  0.00  0.00           C
ATOM    147  CD1 PHE A  83      59.165  36.247  99.397  0.00  0.00           C
ATOM    148  CD2 PHE A  83      60.337  36.514  97.325  0.00  0.00           C
ATOM    149  CE1 PHE A  83      59.405  34.884  99.315  0.00  0.00           C
ATOM    150  CE2 PHE A  83      60.607  35.152  97.284  0.00  0.00           C
ATOM    151  CZ  PHE A  83      60.140  34.302  98.279  0.00  0.00           C
ATOM    152  N   TYR A  84      58.808  41.674  98.511  0.00  0.00           N
ATOM    153  CA  TYR A  84      58.909  43.143  98.461  0.00  0.00           C
ATOM    154  C   TYR A  84      58.005  43.817  99.497  0.00  0.00           C
ATOM    155  O   TYR A  84      58.500  44.549 100.352  0.00  0.00           O
ATOM    156  CB  TYR A  84      58.643  43.576  97.008  0.00  0.00           C
ATOM    157  CG  TYR A  84      58.134  44.998  96.819  0.00  0.00           C
ATOM    158  CD1 TYR A  84      59.122  45.980  96.703  0.00  0.00           C
ATOM    159  CD2 TYR A  84      56.895  45.114  96.198  0.00  0.00           C
ATOM    160  CE1 TYR A  84      58.850  47.087  95.905  0.00  0.00           C
ATOM    161  CE2 TYR A  84      56.673  46.200  95.361  0.00  0.00           C
ATOM    162  CZ  TYR A  84      57.651  47.172  95.205  0.00  0.00           C
ATOM    163  OH  TYR A  84      57.469  48.238  94.388  0.00  0.00           O
ATOM    164  N   GLY A  85      56.722  43.457  99.479  0.00  0.00           N
ATOM    165  CA  GLY A  85      55.646  43.931 100.356  0.00  0.00           C
ATOM    166  C   GLY A  85      55.723  43.550 101.829  0.00  0.00           C
ATOM    167  O   GLY A  85      55.649  44.367 102.744  0.00  0.00           O
ATOM    168  N   ILE A  86      55.993  42.280 102.147  0.00  0.00           N
ATOM    169  CA  ILE A  86      56.380  41.976 103.529  0.00  0.00           C
ATOM    170  C   ILE A  86      57.755  42.498 103.956  0.00  0.00           C
ATOM    171  O   ILE A  86      57.859  43.074 105.032  0.00  0.00           O
ATOM    172  CB  ILE A  86      56.269  40.469 103.769  0.00  0.00           C
ATOM    173  CG1 ILE A  86      56.695  40.054 105.182  0.00  0.00           C
ATOM    174  CG2 ILE A  86      57.052  39.576 102.795  0.00  0.00           C
ATOM    175  CD  ILE A  86      55.547  40.280 106.161  0.00  0.00           C
ATOM    176  N   PHE A  87      58.736  42.725 103.084  0.00  0.00           N
ATOM    177  CA  PHE A  87      60.031  43.257 103.510  0.00  0.00           C
ATOM    178  C   PHE A  87      60.022  44.750 103.861  0.00  0.00           C
ATOM    179  O   PHE A  87      60.495  45.133 104.928  0.00  0.00           O
ATOM    180  CB  PHE A  87      61.148  42.952 102.522  0.00  0.00           C
ATOM    181  CG  PHE A  87      61.577  41.479 102.512  0.00  0.00           C
ATOM    182  CD1 PHE A  87      61.320  40.628 103.578  0.00  0.00           C
ATOM    183  CD2 PHE A  87      62.103  41.047 101.295  0.00  0.00           C
ATOM    184  CE1 PHE A  87      61.539  39.265 103.387  0.00  0.00           C
ATOM    185  CE2 PHE A  87      62.292  39.684 101.124  0.00  0.00           C
ATOM    186  CZ  PHE A  87      62.026  38.813 102.159  0.00  0.00           C
ATOM    187  N   LEU A  88      59.168  45.482 103.156  0.00  0.00           N
ATOM    188  CA  LEU A  88      58.779  46.857 103.507  0.00  0.00           C
ATOM    189  C   LEU A  88      57.981  47.122 104.785  0.00  0.00           C
ATOM    190  O   LEU A  88      58.298  48.005 105.580  0.00  0.00           O
ATOM    191  CB  LEU A  88      57.993  47.366 102.304  0.00  0.00           C
ATOM    192  CG  LEU A  88      58.877  47.952 101.200  0.00  0.00           C
ATOM    193  CD1 LEU A  88      58.009  48.220  99.968  0.00  0.00           C
ATOM    194  CD2 LEU A  88      59.667  49.237 101.471  0.00  0.00           C
ATOM    195  N   TYR A  89      57.203  46.090 105.112  0.00  0.00           N
ATOM    196  CA  TYR A  89      56.402  46.005 106.343  0.00  0.00           C
ATOM    197  C   TYR A  89      57.232  45.947 107.623  0.00  0.00           C
ATOM    198  O   TYR A  89      57.259  46.902 108.397  0.00  0.00           O
ATOM    199  CB  TYR A  89      55.433  44.821 106.181  0.00  0.00           C
ATOM    200  CG  TYR A  89      54.472  44.686 107.362  0.00  0.00           C
ATOM    201  CD1 TYR A  89      54.725  43.811 108.407  0.00  0.00           C
ATOM    202  CD2 TYR A  89      53.318  45.465 107.357  0.00  0.00           C
ATOM    203  CE1 TYR A  89      53.875  43.855 109.517  0.00  0.00           C
ATOM    204  CE2 TYR A  89      52.438  45.449 108.427  0.00  0.00           C
ATOM    205  CZ  TYR A  89      52.762  44.684 109.542  0.00  0.00           C
ATOM    206  OH  TYR A  89      52.225  45.046 110.740  0.00  0.00           O
ATOM    207  N   LEU A  90      58.215  45.048 107.569  0.00  0.00           N
ATOM    208  CA  LEU A  90      59.214  44.898 108.640  0.00  0.00           C
ATOM    209  C   LEU A  90      60.074  46.162 108.742  0.00  0.00           C
ATOM    210  O   LEU A  90      60.566  46.435 109.840  0.00  0.00           O
ATOM    211  CB  LEU A  90      60.104  43.660 108.548  0.00  0.00           C
ATOM    212  CG  LEU A  90      59.354  42.358 108.837  0.00  0.00           C
ATOM    213  CD1 LEU A  90      60.365  41.287 108.443  0.00  0.00           C
ATOM    214  CD2 LEU A  90      58.724  42.382 110.237  0.00  0.00           C
ATOM    215  N   GLY A  91      60.329  46.852 107.637  0.00  0.00           N
ATOM    216  CA  GLY A  91      60.840  48.228 107.608  0.00  0.00           C
ATOM    217  C   GLY A  91      60.028  49.319 108.311  0.00  0.00           C
ATOM    218  O   GLY A  91      60.577  50.415 108.324  0.00  0.00           O
ATOM    219  N   GLU A  92      58.698  49.300 108.381  0.00  0.00           N
ATOM    220  CA  GLU A  92      57.956  50.291 109.175  0.00  0.00           C
ATOM    221  C   GLU A  92      57.543  49.894 110.597  0.00  0.00           C
ATOM    222  O   GLU A  92      57.520  50.839 111.391  0.00  0.00           O
ATOM    223  CB  GLU A  92      56.800  50.845 108.351  0.00  0.00           C
ATOM    224  CG  GLU A  92      55.752  49.801 107.948  0.00  0.00           C
ATOM    225  CD  GLU A  92      54.879  49.435 109.151  0.00  0.00           C
ATOM    226  OE1 GLU A  92      55.010  48.277 109.598  0.00  0.00           O
ATOM    227  OE2 GLU A  92      54.156  50.334 109.645  0.00  0.00           O
ATOM    228  N   VAL A  93      57.553  48.616 110.946  0.00  0.00           N
ATOM    229  CA  VAL A  93      57.559  48.145 112.339  0.00  0.00           C
ATOM    230  C   VAL A  93      58.822  48.500 113.126  0.00  0.00           C
ATOM    231  O   VAL A  93      58.658  49.228 114.102  0.00  0.00           O
ATOM    232  CB  VAL A  93      57.198  46.659 112.449  0.00  0.00           C
ATOM    233  CG1 VAL A  93      57.393  46.066 113.853  0.00  0.00           C
ATOM    234  CG2 VAL A  93      55.755  46.347 112.051  0.00  0.00           C
ATOM    235  N   THR A  94      59.989  48.148 112.599  0.00  0.00           N
ATOM    236  CA  THR A  94      61.323  48.640 112.985  0.00  0.00           C
ATOM    237  C   THR A  94      61.445  50.160 113.155  0.00  0.00           C
ATOM    238  O   THR A  94      62.219  50.600 114.002  0.00  0.00           O
ATOM    239  CB  THR A  94      62.460  48.175 112.078  0.00  0.00           C
ATOM    240  CG2 THR A  94      62.738  46.673 112.138  0.00  0.00           C
ATOM    241  OG1 THR A  94      62.243  48.558 110.716  0.00  0.00           O
ATOM    242  N   LYS A  95      60.852  50.979 112.300  0.00  0.00           N
ATOM    243  CA  LYS A  95      60.733  52.441 112.430  0.00  0.00           C
ATOM    244  C   LYS A  95      59.837  52.896 113.577  0.00  0.00           C
ATOM    245  O   LYS A  95      60.115  54.006 114.030  0.00  0.00           O
ATOM    246  CB  LYS A  95      60.167  52.957 111.107  0.00  0.00           C
ATOM    247  CG  LYS A  95      60.409  54.443 110.847  0.00  0.00           C
ATOM    248  CD  LYS A  95      60.260  54.645 109.336  0.00  0.00           C
ATOM    249  CE  LYS A  95      60.482  56.110 108.946  0.00  0.00           C
ATOM    250  NZ  LYS A  95      60.223  56.323 107.515  0.00  0.00           N
ATOM    251  N   ALA A  96      58.840  52.106 113.973  0.00  0.00           N
ATOM    252  CA  ALA A  96      58.013  52.410 115.151  0.00  0.00           C
ATOM    253  C   ALA A  96      58.448  51.836 116.505  0.00  0.00           C
ATOM    254  O   ALA A  96      58.304  52.524 117.520  0.00  0.00           O
ATOM    255  CB  ALA A  96      56.540  52.031 114.973  0.00  0.00           C
ATOM    256  N   VAL A  97      59.230  50.769 116.441  0.00  0.00           N
ATOM    257  CA  VAL A  97      60.036  50.280 117.565  0.00  0.00           C
ATOM    258  C   VAL A  97      61.213  51.154 118.009  0.00  0.00           C
ATOM    259  O   VAL A  97      61.335  51.401 119.207  0.00  0.00           O
ATOM    260  CB  VAL A  97      60.485  48.826 117.454  0.00  0.00           C
ATOM    261  CG1 VAL A  97      60.780  48.172 118.808  0.00  0.00           C
ATOM    262  CG2 VAL A  97      59.448  47.900 116.810  0.00  0.00           C
ATOM    263  N   GLN A  98      61.709  51.934 117.054  0.00  0.00           N
ATOM    264  CA  GLN A  98      62.608  53.078 117.236  0.00  0.00           C
ATOM    265  C   GLN A  98      62.177  54.178 118.209  0.00  0.00           C
ATOM    266  O   GLN A  98      62.837  54.179 119.249  0.00  0.00           O
ATOM    267  CB  GLN A  98      62.931  53.426 115.784  0.00  0.00           C
ATOM    268  CG  GLN A  98      63.751  54.709 115.635  0.00  0.00           C
ATOM    269  CD  GLN A  98      63.466  55.342 114.271  0.00  0.00           C
ATOM    270  NE2 GLN A  98      63.306  56.653 114.222  0.00  0.00           N
ATOM    271  OE1 GLN A  98      63.331  54.716 113.215  0.00  0.00           O
ATOM    272  N   PRO A  99      61.042  54.855 118.014  0.00  0.00           N
ATOM    273  CA  PRO A  99      60.489  55.697 119.079  0.00  0.00           C
ATOM    274  C   PRO A  99      59.933  54.959 120.304  0.00  0.00           C
ATOM    275  O   PRO A  99      60.366  55.263 121.412  0.00  0.00           O
ATOM    276  CB  PRO A  99      59.487  56.691 118.483  0.00  0.00           C
ATOM    277  CG  PRO A  99      59.786  56.609 116.993  0.00  0.00           C
ATOM    278  CD  PRO A  99      60.315  55.193 116.782  0.00  0.00           C
ATOM    279  N   LEU A 100      59.214  53.853 120.091  0.00  0.00           N
ATOM    280  CA  LEU A 100      58.847  52.943 121.187  0.00  0.00           C
ATOM    281  C   LEU A 100      59.944  52.511 122.170  0.00  0.00           C
ATOM    282  O   LEU A 100      59.665  52.641 123.359  0.00  0.00           O
ATOM    283  CB  LEU A 100      58.088  51.696 120.726  0.00  0.00           C
ATOM    284  CG  LEU A 100      56.650  52.025 120.334  0.00  0.00           C
ATOM    285  CD1 LEU A 100      56.192  50.972 119.331  0.00  0.00           C
ATOM    286  CD2 LEU A 100      55.751  52.080 121.583  0.00  0.00           C
ATOM    287  N   LEU A 101      61.151  52.149 121.762  0.00  0.00           N
ATOM    288  CA  LEU A 101      62.309  51.906 122.634  0.00  0.00           C
ATOM    289  C   LEU A 101      63.009  53.144 123.206  0.00  0.00           C
ATOM    290  O   LEU A 101      63.249  53.110 124.406  0.00  0.00           O
ATOM    291  CB  LEU A 101      63.392  50.944 122.120  0.00  0.00           C
ATOM    292  CG  LEU A 101      62.741  49.558 122.049  0.00  0.00           C
ATOM    293  CD1 LEU A 101      63.722  48.468 121.636  0.00  0.00           C
ATOM    294  CD2 LEU A 101      62.068  49.182 123.372  0.00  0.00           C
ATOM    295  N   LEU A 102      62.938  54.290 122.538  0.00  0.00           N
ATOM    296  CA  LEU A 102      63.279  55.621 123.079  0.00  0.00           C
ATOM    297  C   LEU A 102      62.472  56.066 124.297  0.00  0.00           C
ATOM    298  O   LEU A 102      63.024  56.288 125.375  0.00  0.00           O
ATOM    299  CB  LEU A 102      63.337  56.734 122.032  0.00  0.00           C
ATOM    300  CG  LEU A 102      62.948  58.150 122.463  0.00  0.00           C
ATOM    301  CD1 LEU A 102      63.894  58.839 123.448  0.00  0.00           C
ATOM    302  CD2 LEU A 102      62.975  59.011 121.197  0.00  0.00           C
ATOM    303  N   GLY A 103      61.180  55.824 124.078  0.00  0.00           N
ATOM    304  CA  GLY A 103      60.211  55.969 125.167  0.00  0.00           C
ATOM    305  C   GLY A 103      60.535  55.195 126.443  0.00  0.00           C
ATOM    306  O   GLY A 103      61.090  55.816 127.348  0.00  0.00           O
ATOM    307  N   ARG A 104      60.765  53.901 126.201  0.00  0.00           N
ATOM    308  CA  ARG A 104      61.138  52.975 127.267  0.00  0.00           C
ATOM    309  C   ARG A 104      62.520  53.218 127.865  0.00  0.00           C
ATOM    310  O   ARG A 104      62.590  53.196 129.095  0.00  0.00           O
ATOM    311  CB  ARG A 104      61.026  51.484 126.937  0.00  0.00           C
ATOM    312  CG  ARG A 104      60.790  50.724 128.242  0.00  0.00           C
ATOM    313  CD  ARG A 104      60.809  49.222 127.962  0.00  0.00           C
ATOM    314  NE  ARG A 104      60.463  48.473 129.177  0.00  0.00           N
ATOM    315  CZ  ARG A 104      61.196  47.602 129.882  0.00  0.00           C
ATOM    316  NH1 ARG A 104      62.423  47.220 129.515  0.00  0.00           N
ATOM    317  NH2 ARG A 104      60.783  47.203 131.095  0.00  0.00           N
ATOM    318  N   ILE A 105      63.493  53.626 127.053  0.00  0.00           N
ATOM    319  CA  ILE A 105      64.786  54.039 127.620  0.00  0.00           C
ATOM    320  C   ILE A 105      64.746  55.226 128.592  0.00  0.00           C
ATOM    321  O   ILE A 105      64.764  54.964 129.794  0.00  0.00           O
ATOM    322  CB  ILE A 105      65.928  54.234 126.628  0.00  0.00           C
ATOM    323  CG1 ILE A 105      66.247  52.877 126.017  0.00  0.00           C
ATOM    324  CG2 ILE A 105      67.182  54.778 127.325  0.00  0.00           C
ATOM    325  CD  ILE A 105      67.497  52.891 125.127  0.00  0.00           C
ATOM    326  N   ILE A 106      64.295  56.397 128.154  0.00  0.00           N
ATOM    327  CA  ILE A 106      64.124  57.544 129.047  0.00  0.00           C
ATOM    328  C   ILE A 106      62.846  57.749 129.866  0.00  0.00           C
ATOM    329  O   ILE A 106      62.474  58.835 130.308  0.00  0.00           O
ATOM    330  CB  ILE A 106      64.864  58.795 128.568  0.00  0.00           C
ATOM    331  CG1 ILE A 106      64.856  59.135 127.076  0.00  0.00           C
ATOM    332  CG2 ILE A 106      66.285  58.908 129.118  0.00  0.00           C
ATOM    333  CD  ILE A 106      65.277  60.529 126.587  0.00  0.00           C
ATOM    334  N   ALA A 107      61.958  56.775 129.682  0.00  0.00           N
ATOM    335  CA  ALA A 107      60.926  56.520 130.704  0.00  0.00           C
ATOM    336  C   ALA A 107      60.978  55.436 131.791  0.00  0.00           C
ATOM    337  O   ALA A 107      60.177  55.319 132.712  0.00  0.00           O
ATOM    338  CB  ALA A 107      59.554  56.276 130.076  0.00  0.00           C
ATOM    339  N   SER A 108      61.760  54.418 131.458  0.00  0.00           N
ATOM    340  CA  SER A 108      62.152  53.472 132.504  0.00  0.00           C
ATOM    341  C   SER A 108      63.485  53.826 133.161  0.00  0.00           C
ATOM    342  O   SER A 108      63.478  54.194 134.339  0.00  0.00           O
ATOM    343  CB  SER A 108      62.240  51.960 132.294  0.00  0.00           C
ATOM    344  OG  SER A 108      62.145  51.239 133.528  0.00  0.00           O
ATOM    345  N   TYR A 109      64.477  54.032 132.300  0.00  0.00           N
ATOM    346  CA  TYR A 109      65.859  54.284 132.728  0.00  0.00           C
ATOM    347  C   TYR A 109      66.118  55.528 133.570  0.00  0.00           C
ATOM    348  O   TYR A 109      66.327  55.384 134.771  0.00  0.00           O
ATOM    349  CB  TYR A 109      66.956  53.939 131.710  0.00  0.00           C
ATOM    350  CG  TYR A 109      68.233  54.770 131.815  0.00  0.00           C
ATOM    351  CD1 TYR A 109      69.052  54.751 132.945  0.00  0.00           C
ATOM    352  CD2 TYR A 109      68.311  55.864 130.957  0.00  0.00           C
ATOM    353  CE1 TYR A 109      69.970  55.765 133.118  0.00  0.00           C
ATOM    354  CE2 TYR A 109      69.209  56.898 131.161  0.00  0.00           C
ATOM    355  CZ  TYR A 109      70.089  56.838 132.241  0.00  0.00           C
ATOM    356  OH  TYR A 109      70.907  57.883 132.504  0.00  0.00           O
ATOM    357  N   ASP A 110      66.098  56.724 132.982  0.00  0.00           N
ATOM    358  CA  ASP A 110      66.377  57.898 133.824  0.00  0.00           C
ATOM    359  C   ASP A 110      65.609  58.092 135.123  0.00  0.00           C
ATOM    360  O   ASP A 110      66.370  58.253 136.082  0.00  0.00           O
ATOM    361  CB  ASP A 110      66.447  59.131 132.916  0.00  0.00           C
ATOM    362  CG  ASP A 110      66.697  60.434 133.688  0.00  0.00           C
ATOM    363  OD1 ASP A 110      65.732  61.095 134.113  0.00  0.00           O
ATOM    364  OD2 ASP A 110      67.900  60.786 133.785  0.00  0.00           O
ATOM    365  N   PRO A 111      64.297  57.873 135.195  0.00  0.00           N
ATOM    366  CA  PRO A 111      63.519  58.107 136.413  0.00  0.00           C
ATOM    367  C   PRO A 111      63.760  57.032 137.480  0.00  0.00           C
ATOM    368  O   PRO A 111      64.383  57.334 138.498  0.00  0.00           O
ATOM    369  CB  PRO A 111      62.088  58.045 135.884  0.00  0.00           C
ATOM    370  CG  PRO A 111      62.119  58.215 134.363  0.00  0.00           C
ATOM    371  CD  PRO A 111      63.475  57.602 134.007  0.00  0.00           C
ATOM    372  N   ASP A 112      63.570  55.761 137.159  0.00  0.00           N
ATOM    373  CA  ASP A 112      64.031  54.593 137.916  0.00  0.00           C
ATOM    374  C   ASP A 112      65.408  54.179 137.409  0.00  0.00           C
ATOM    375  O   ASP A 112      65.532  53.362 136.494  0.00  0.00           O
ATOM    376  CB  ASP A 112      63.022  53.440 137.804  0.00  0.00           C
ATOM    377  CG  ASP A 112      61.952  53.385 138.885  0.00  0.00           C
ATOM    378  OD1 ASP A 112      60.795  53.813 138.662  0.00  0.00           O
ATOM    379  OD2 ASP A 112      62.208  52.941 140.027  0.00  0.00           O
ATOM    380  N   ASN A 113      66.432  54.615 138.136  0.00  0.00           N
ATOM    381  CA  ASN A 113      67.792  54.681 137.575  0.00  0.00           C
ATOM    382  C   ASN A 113      68.652  53.433 137.373  0.00  0.00           C
ATOM    383  O   ASN A 113      69.620  53.070 138.036  0.00  0.00           O
ATOM    384  CB  ASN A 113      68.560  55.681 138.449  0.00  0.00           C
ATOM    385  CG  ASN A 113      69.516  56.498 137.583  0.00  0.00           C
ATOM    386  ND2 ASN A 113      69.024  57.537 136.896  0.00  0.00           N
ATOM    387  OD1 ASN A 113      70.623  56.107 137.236  0.00  0.00           O
ATOM    388  N   LYS A 114      68.266  52.619 136.389  0.00  0.00           N
ATOM    389  CA  LYS A 114      68.987  51.500 135.776  0.00  0.00           C
ATOM    390  C   LYS A 114      70.070  51.864 134.754  0.00  0.00           C
ATOM    391  O   LYS A 114      69.889  51.708 133.545  0.00  0.00           O
ATOM    392  CB  LYS A 114      67.979  50.454 135.293  0.00  0.00           C
ATOM    393  CG  LYS A 114      67.213  49.768 136.428  0.00  0.00           C
ATOM    394  CD  LYS A 114      68.217  48.915 137.213  0.00  0.00           C
ATOM    395  CE  LYS A 114      67.504  48.499 138.496  0.00  0.00           C
ATOM    396  NZ  LYS A 114      68.325  47.426 139.083  0.00  0.00           N
ATOM    397  N   GLU A 115      71.006  52.581 135.369  0.00  0.00           N
ATOM    398  CA  GLU A 115      72.259  53.057 134.766  0.00  0.00           C
ATOM    399  C   GLU A 115      73.281  51.987 134.362  0.00  0.00           C
ATOM    400  O   GLU A 115      74.223  52.305 133.650  0.00  0.00           O
ATOM    401  CB  GLU A 115      72.856  53.960 135.830  0.00  0.00           C
ATOM    402  CG  GLU A 115      73.233  53.456 137.233  0.00  0.00           C
ATOM    403  CD  GLU A 115      74.547  52.707 137.488  0.00  0.00           C
ATOM    404  OE1 GLU A 115      74.499  51.693 138.224  0.00  0.00           O
ATOM    405  OE2 GLU A 115      75.580  53.146 136.955  0.00  0.00           O
ATOM    406  N   GLU A 116      73.051  50.751 134.821  0.00  0.00           N
ATOM    407  CA  GLU A 116      73.681  49.474 134.489  0.00  0.00           C
ATOM    408  C   GLU A 116      73.137  48.940 133.152  0.00  0.00           C
ATOM    409  O   GLU A 116      72.392  49.581 132.418  0.00  0.00           O
ATOM    410  CB  GLU A 116      73.635  48.633 135.764  0.00  0.00           C
ATOM    411  CG  GLU A 116      72.272  48.308 136.397  0.00  0.00           C
ATOM    412  CD  GLU A 116      71.593  47.188 135.604  0.00  0.00           C
ATOM    413  OE1 GLU A 116      72.268  46.477 134.829  0.00  0.00           O
ATOM    414  OE2 GLU A 116      70.353  47.128 135.635  0.00  0.00           O
ATOM    415  N   ARG A 117      73.517  47.695 132.881  0.00  0.00           N
ATOM    416  CA  ARG A 117      73.143  47.119 131.584  0.00  0.00           C
ATOM    417  C   ARG A 117      71.690  46.798 131.247  0.00  0.00           C
ATOM    418  O   ARG A 117      71.322  47.114 130.105  0.00  0.00           O
ATOM    419  CB  ARG A 117      73.882  45.802 131.323  0.00  0.00           C
ATOM    420  CG  ARG A 117      75.403  45.939 131.252  0.00  0.00           C
ATOM    421  CD  ARG A 117      76.088  45.232 132.417  0.00  0.00           C
ATOM    422  NE  ARG A 117      75.917  43.791 132.176  0.00  0.00           N
ATOM    423  CZ  ARG A 117      75.200  42.982 132.961  0.00  0.00           C
ATOM    424  NH1 ARG A 117      74.753  43.304 134.179  0.00  0.00           N
ATOM    425  NH2 ARG A 117      74.821  41.752 132.569  0.00  0.00           N
ATOM    426  N   SER A 118      70.857  46.391 132.199  0.00  0.00           N
ATOM    427  CA  SER A 118      69.473  45.951 131.972  0.00  0.00           C
ATOM    428  C   SER A 118      68.529  46.722 131.057  0.00  0.00           C
ATOM    429  O   SER A 118      68.035  46.140 130.101  0.00  0.00           O
ATOM    430  CB  SER A 118      68.761  45.625 133.285  0.00  0.00           C
ATOM    431  OG  SER A 118      68.410  46.822 133.977  0.00  0.00           O
ATOM    432  N   ILE A 119      68.259  47.977 131.409  0.00  0.00           N
ATOM    433  CA  ILE A 119      67.456  48.908 130.603  0.00  0.00           C
ATOM    434  C   ILE A 119      68.243  49.695 129.558  0.00  0.00           C
ATOM    435  O   ILE A 119      68.369  49.256 128.411  0.00  0.00           O
ATOM    436  CB  ILE A 119      66.744  49.840 131.587  0.00  0.00           C
ATOM    437  CG1 ILE A 119      65.958  49.073 132.652  0.00  0.00           C
ATOM    438  CG2 ILE A 119      65.761  50.783 130.891  0.00  0.00           C
ATOM    439  CD  ILE A 119      64.761  48.229 132.208  0.00  0.00           C
ATOM    440  N   ALA A 120      68.961  50.702 130.041  0.00  0.00           N
ATOM    441  CA  ALA A 120      69.748  51.681 129.265  0.00  0.00           C
ATOM    442  C   ALA A 120      70.604  51.167 128.098  0.00  0.00           C
ATOM    443  O   ALA A 120      70.256  51.352 126.937  0.00  0.00           O
ATOM    444  CB  ALA A 120      70.444  52.453 130.380  0.00  0.00           C
ATOM    445  N   ILE A 121      71.699  50.470 128.382  0.00  0.00           N
ATOM    446  CA  ILE A 121      72.563  49.806 127.397  0.00  0.00           C
ATOM    447  C   ILE A 121      71.795  48.727 126.624  0.00  0.00           C
ATOM    448  O   ILE A 121      71.914  48.648 125.404  0.00  0.00           O
ATOM    449  CB  ILE A 121      73.829  49.231 128.040  0.00  0.00           C
ATOM    450  CG1 ILE A 121      74.598  50.300 128.813  0.00  0.00           C
ATOM    451  CG2 ILE A 121      74.662  48.388 127.086  0.00  0.00           C
ATOM    452  CD  ILE A 121      75.803  49.705 129.537  0.00  0.00           C
ATOM    453  N   TYR A 122      71.197  47.756 127.300  0.00  0.00           N
ATOM    454  CA  TYR A 122      70.599  46.646 126.558  0.00  0.00           C
ATOM    455  C   TYR A 122      69.461  46.959 125.576  0.00  0.00           C
ATOM    456  O   TYR A 122      69.759  46.699 124.407  0.00  0.00           O
ATOM    457  CB  TYR A 122      70.120  45.496 127.445  0.00  0.00           C
ATOM    458  CG  TYR A 122      71.273  44.630 127.941  0.00  0.00           C
ATOM    459  CD1 TYR A 122      70.907  43.850 129.036  0.00  0.00           C
ATOM    460  CD2 TYR A 122      72.562  44.516 127.431  0.00  0.00           C
ATOM    461  CE1 TYR A 122      71.830  42.976 129.612  0.00  0.00           C
ATOM    462  CE2 TYR A 122      73.415  43.584 128.018  0.00  0.00           C
ATOM    463  CZ  TYR A 122      73.088  42.743 129.073  0.00  0.00           C
ATOM    464  OH  TYR A 122      73.830  41.680 129.500  0.00  0.00           O
ATOM    465  N   LEU A 123      68.598  47.888 125.970  0.00  0.00           N
ATOM    466  CA  LEU A 123      67.663  48.449 124.986  0.00  0.00           C
ATOM    467  C   LEU A 123      68.359  49.236 123.871  0.00  0.00           C
ATOM    468  O   LEU A 123      67.987  49.062 122.712  0.00  0.00           O
ATOM    469  CB  LEU A 123      66.519  49.232 125.621  0.00  0.00           C
ATOM    470  CG  LEU A 123      65.412  48.314 126.157  0.00  0.00           C
ATOM    471  CD1 LEU A 123      64.077  48.987 126.503  0.00  0.00           C
ATOM    472  CD2 LEU A 123      65.103  47.200 125.155  0.00  0.00           C
ATOM    473  N   GLY A 124      69.484  49.899 124.136  0.00  0.00           N
ATOM    474  CA  GLY A 124      70.379  50.596 123.212  0.00  0.00           C
ATOM    475  C   GLY A 124      71.112  49.624 122.278  0.00  0.00           C
ATOM    476  O   GLY A 124      71.113  49.796 121.067  0.00  0.00           O
ATOM    477  N   ILE A 125      71.563  48.474 122.765  0.00  0.00           N
ATOM    478  CA  ILE A 125      72.084  47.404 121.912  0.00  0.00           C
ATOM    479  C   ILE A 125      70.999  46.727 121.067  0.00  0.00           C
ATOM    480  O   ILE A 125      71.216  46.308 119.940  0.00  0.00           O
ATOM    481  CB  ILE A 125      72.876  46.363 122.709  0.00  0.00           C
ATOM    482  CG1 ILE A 125      74.279  46.755 123.196  0.00  0.00           C
ATOM    483  CG2 ILE A 125      72.855  44.930 122.169  0.00  0.00           C
ATOM    484  CD  ILE A 125      75.321  46.920 122.085  0.00  0.00           C
ATOM    485  N   GLY A 126      69.837  46.520 121.688  0.00  0.00           N
ATOM    486  CA  GLY A 126      68.673  46.005 120.962  0.00  0.00           C
ATOM    487  C   GLY A 126      68.240  46.880 119.786  0.00  0.00           C
ATOM    488  O   GLY A 126      68.196  46.433 118.639  0.00  0.00           O
ATOM    489  N   LEU A 127      68.380  48.181 119.998  0.00  0.00           N
ATOM    490  CA  LEU A 127      68.028  49.116 118.912  0.00  0.00           C
ATOM    491  C   LEU A 127      69.017  49.111 117.751  0.00  0.00           C
ATOM    492  O   LEU A 127      68.557  49.077 116.612  0.00  0.00           O
ATOM    493  CB  LEU A 127      68.119  50.549 119.452  0.00  0.00           C
ATOM    494  CG  LEU A 127      66.832  51.014 120.129  0.00  0.00           C
ATOM    495  CD1 LEU A 127      67.133  52.336 120.840  0.00  0.00           C
ATOM    496  CD2 LEU A 127      65.826  51.435 119.057  0.00  0.00           C
ATOM    497  N   CYS A 128      70.327  49.022 118.002  0.00  0.00           N
ATOM    498  CA  CYS A 128      71.354  48.628 117.024  0.00  0.00           C
ATOM    499  C   CYS A 128      71.114  47.374 116.183  0.00  0.00           C
ATOM    500  O   CYS A 128      70.885  47.558 114.991  0.00  0.00           O
ATOM    501  CB  CYS A 128      72.702  48.382 117.706  0.00  0.00           C
ATOM    502  SG  CYS A 128      74.037  47.774 116.610  0.00  0.00           S
ATOM    503  N   LEU A 129      70.735  46.281 116.830  0.00  0.00           N
ATOM    504  CA  LEU A 129      70.275  45.040 116.178  0.00  0.00           C
ATOM    505  C   LEU A 129      68.977  45.235 115.377  0.00  0.00           C
ATOM    506  O   LEU A 129      68.935  44.958 114.179  0.00  0.00           O
ATOM    507  CB  LEU A 129      70.217  43.887 117.176  0.00  0.00           C
ATOM    508  CG  LEU A 129      69.616  42.579 116.684  0.00  0.00           C
ATOM    509  CD1 LEU A 129      70.631  41.945 115.738  0.00  0.00           C
ATOM    510  CD2 LEU A 129      69.509  41.688 117.920  0.00  0.00           C
ATOM    511  N   LEU A 130      67.992  45.937 115.932  0.00  0.00           N
ATOM    512  CA  LEU A 130      66.745  46.282 115.240  0.00  0.00           C
ATOM    513  C   LEU A 130      66.911  47.102 113.965  0.00  0.00           C
ATOM    514  O   LEU A 130      66.140  46.982 113.016  0.00  0.00           O
ATOM    515  CB  LEU A 130      65.740  46.946 116.186  0.00  0.00           C
ATOM    516  CG  LEU A 130      64.752  45.877 116.653  0.00  0.00           C
ATOM    517  CD1 LEU A 130      63.876  46.441 117.769  0.00  0.00           C
ATOM    518  CD2 LEU A 130      63.928  45.425 115.446  0.00  0.00           C
ATOM    519  N   PHE A 131      67.829  48.066 114.028  0.00  0.00           N
ATOM    520  CA  PHE A 131      68.195  48.815 112.813  0.00  0.00           C
ATOM    521  C   PHE A 131      69.070  48.161 111.748  0.00  0.00           C
ATOM    522  O   PHE A 131      68.922  48.484 110.575  0.00  0.00           O
ATOM    523  CB  PHE A 131      68.795  50.143 113.275  0.00  0.00           C
ATOM    524  CG  PHE A 131      67.862  50.937 114.189  0.00  0.00           C
ATOM    525  CD1 PHE A 131      68.478  51.748 115.134  0.00  0.00           C
ATOM    526  CD2 PHE A 131      66.481  50.927 114.070  0.00  0.00           C
ATOM    527  CE1 PHE A 131      67.705  52.679 115.818  0.00  0.00           C
ATOM    528  CE2 PHE A 131      65.728  51.748 114.904  0.00  0.00           C
ATOM    529  CZ  PHE A 131      66.315  52.629 115.799  0.00  0.00           C
ATOM    530  N   ILE A 132      69.812  47.148 112.184  0.00  0.00           N
ATOM    531  CA  ILE A 132      70.455  46.256 111.210  0.00  0.00           C
ATOM    532  C   ILE A 132      69.418  45.410 110.466  0.00  0.00           C
ATOM    533  O   ILE A 132      69.467  45.251 109.247  0.00  0.00           O
ATOM    534  CB  ILE A 132      71.557  45.311 111.666  0.00  0.00           C
ATOM    535  CG1 ILE A 132      72.533  45.970 112.652  0.00  0.00           C
ATOM    536  CG2 ILE A 132      72.302  44.627 110.510  0.00  0.00           C
ATOM    537  CD  ILE A 132      73.145  44.931 113.588  0.00  0.00           C
ATOM    538  N   VAL A 133      68.385  44.983 111.198  0.00  0.00           N
ATOM    539  CA  VAL A 133      67.209  44.298 110.653  0.00  0.00           C
ATOM    540  C   VAL A 133      66.416  45.168 109.667  0.00  0.00           C
ATOM    541  O   VAL A 133      66.372  44.701 108.530  0.00  0.00           O
ATOM    542  CB  VAL A 133      66.216  43.873 111.736  0.00  0.00           C
ATOM    543  CG1 VAL A 133      65.049  42.970 111.332  0.00  0.00           C
ATOM    544  CG2 VAL A 133      66.968  42.893 112.642  0.00  0.00           C
ATOM    545  N   ARG A 134      66.186  46.442 109.979  0.00  0.00           N
ATOM    546  CA  ARG A 134      65.583  47.400 109.033  0.00  0.00           C
ATOM    547  C   ARG A 134      66.365  47.566 107.722  0.00  0.00           C
ATOM    548  O   ARG A 134      65.731  47.114 106.775  0.00  0.00           O
ATOM    549  CB  ARG A 134      65.524  48.736 109.774  0.00  0.00           C
ATOM    550  CG  ARG A 134      64.993  49.834 108.857  0.00  0.00           C
ATOM    551  CD  ARG A 134      64.662  51.092 109.669  0.00  0.00           C
ATOM    552  NE  ARG A 134      64.361  52.249 108.831  0.00  0.00           N
ATOM    553  CZ  ARG A 134      64.051  53.455 109.323  0.00  0.00           C
ATOM    554  NH1 ARG A 134      63.883  53.665 110.632  0.00  0.00           N
ATOM    555  NH2 ARG A 134      63.689  54.492 108.546  0.00  0.00           N
ATOM    556  N   THR A 135      67.696  47.675 107.741  0.00  0.00           N
ATOM    557  CA  THR A 135      68.536  47.691 106.531  0.00  0.00           C
ATOM    558  C   THR A 135      68.636  46.395 105.729  0.00  0.00           C
ATOM    559  O   THR A 135      68.266  46.400 104.559  0.00  0.00           O
ATOM    560  CB  THR A 135      69.948  47.973 107.049  0.00  0.00           C
ATOM    561  CG2 THR A 135      71.109  48.098 106.058  0.00  0.00           C
ATOM    562  OG1 THR A 135      69.866  49.040 108.002  0.00  0.00           O
ATOM    563  N   LEU A 136      68.897  45.307 106.456  0.00  0.00           N
ATOM    564  CA  LEU A 136      68.857  43.983 105.815  0.00  0.00           C
ATOM    565  C   LEU A 136      67.453  43.472 105.478  0.00  0.00           C
ATOM    566  O   LEU A 136      67.323  42.301 105.136  0.00  0.00           O
ATOM    567  CB  LEU A 136      69.518  42.924 106.702  0.00  0.00           C
ATOM    568  CG  LEU A 136      71.040  43.082 106.701  0.00  0.00           C
ATOM    569  CD1 LEU A 136      71.524  42.316 107.926  0.00  0.00           C
ATOM    570  CD2 LEU A 136      71.575  42.479 105.404  0.00  0.00           C
ATOM    571  N   LEU A 137      66.378  44.212 105.724  0.00  0.00           N
ATOM    572  CA  LEU A 137      65.057  44.029 105.095  0.00  0.00           C
ATOM    573  C   LEU A 137      64.625  45.035 104.018  0.00  0.00           C
ATOM    574  O   LEU A 137      64.312  44.640 102.901  0.00  0.00           O
ATOM    575  CB  LEU A 137      63.895  43.814 106.066  0.00  0.00           C
ATOM    576  CG  LEU A 137      64.145  42.487 106.795  0.00  0.00           C
ATOM    577  CD1 LEU A 137      63.435  42.551 108.145  0.00  0.00           C
ATOM    578  CD2 LEU A 137      63.496  41.347 106.003  0.00  0.00           C
ATOM    579  N   LEU A 138      64.985  46.293 104.220  0.00  0.00           N
ATOM    580  CA  LEU A 138      64.843  47.328 103.173  0.00  0.00           C
ATOM    581  C   LEU A 138      65.570  47.053 101.855  0.00  0.00           C
ATOM    582  O   LEU A 138      65.071  47.090 100.735  0.00  0.00           O
ATOM    583  CB  LEU A 138      65.333  48.628 103.815  0.00  0.00           C
ATOM    584  CG  LEU A 138      64.158  49.322 104.510  0.00  0.00           C
ATOM    585  CD1 LEU A 138      64.808  50.492 105.253  0.00  0.00           C
ATOM    586  CD2 LEU A 138      63.082  49.804 103.537  0.00  0.00           C
ATOM    587  N   HIS A 139      66.817  46.624 101.958  0.00  0.00           N
ATOM    588  CA  HIS A 139      67.723  46.100 100.921  0.00  0.00           C
ATOM    589  C   HIS A 139      67.223  44.830 100.229  0.00  0.00           C
ATOM    590  O   HIS A 139      67.263  44.791  99.000  0.00  0.00           O
ATOM    591  CB  HIS A 139      69.213  46.121 101.281  0.00  0.00           C
ATOM    592  CG  HIS A 139      70.166  45.218 100.507  0.00  0.00           C
ATOM    593  CD2 HIS A 139      70.496  45.247  99.216  0.00  0.00           C
ATOM    594  ND1 HIS A 139      71.090  44.495 101.131  0.00  0.00           N
ATOM    595  CE1 HIS A 139      71.977  44.033 100.264  0.00  0.00           C
ATOM    596  NE2 HIS A 139      71.601  44.528  99.091  0.00  0.00           N
ATOM    597  N   PRO A 140      66.735  43.808 100.926  0.00  0.00           N
ATOM    598  CA  PRO A 140      65.907  42.750 100.313  0.00  0.00           C
ATOM    599  C   PRO A 140      64.601  43.297  99.730  0.00  0.00           C
ATOM    600  O   PRO A 140      64.086  42.655  98.814  0.00  0.00           O
ATOM    601  CB  PRO A 140      65.669  41.750 101.450  0.00  0.00           C
ATOM    602  CG  PRO A 140      67.118  41.671 101.910  0.00  0.00           C
ATOM    603  CD  PRO A 140      67.400  43.170 102.070  0.00  0.00           C
ATOM    604  N   ALA A 141      63.939  44.325 100.233  0.00  0.00           N
ATOM    605  CA  ALA A 141      62.784  44.950  99.559  0.00  0.00           C
ATOM    606  C   ALA A 141      63.119  45.568  98.195  0.00  0.00           C
ATOM    607  O   ALA A 141      62.585  45.116  97.188  0.00  0.00           O
ATOM    608  CB  ALA A 141      62.102  45.942 100.503  0.00  0.00           C
ATOM    609  N   ILE A 142      64.264  46.229  98.100  0.00  0.00           N
ATOM    610  CA  ILE A 142      64.767  46.616  96.778  0.00  0.00           C
ATOM    611  C   ILE A 142      65.177  45.398  95.946  0.00  0.00           C
ATOM    612  O   ILE A 142      64.787  45.373  94.786  0.00  0.00           O
ATOM    613  CB  ILE A 142      65.924  47.589  97.001  0.00  0.00           C
ATOM    614  CG1 ILE A 142      65.333  48.699  97.854  0.00  0.00           C
ATOM    615  CG2 ILE A 142      66.717  47.954  95.739  0.00  0.00           C
ATOM    616  CD  ILE A 142      64.129  49.445  97.279  0.00  0.00           C
ATOM    617  N   PHE A 143      65.829  44.366  96.462  0.00  0.00           N
ATOM    618  CA  PHE A 143      66.039  43.050  95.831  0.00  0.00           C
ATOM    619  C   PHE A 143      64.842  42.147  95.527  0.00  0.00           C
ATOM    620  O   PHE A 143      65.033  41.102  94.914  0.00  0.00           O
ATOM    621  CB  PHE A 143      67.213  42.295  96.466  0.00  0.00           C
ATOM    622  CG  PHE A 143      68.278  41.661  95.580  0.00  0.00           C
ATOM    623  CD1 PHE A 143      69.185  42.520  94.964  0.00  0.00           C
ATOM    624  CD2 PHE A 143      68.447  40.279  95.479  0.00  0.00           C
ATOM    625  CE1 PHE A 143      70.301  42.066  94.267  0.00  0.00           C
ATOM    626  CE2 PHE A 143      69.584  39.835  94.802  0.00  0.00           C
ATOM    627  CZ  PHE A 143      70.440  40.684  94.126  0.00  0.00           C
ATOM    628  N   GLY A 144      63.763  42.371  96.276  0.00  0.00           N
ATOM    629  CA  GLY A 144      62.459  41.858  95.809  0.00  0.00           C
ATOM    630  C   GLY A 144      61.894  42.424  94.506  0.00  0.00           C
ATOM    631  O   GLY A 144      61.468  41.751  93.570  0.00  0.00           O
ATOM    632  N   LEU A 145      62.094  43.732  94.467  0.00  0.00           N
ATOM    633  CA  LEU A 145      61.530  44.539  93.372  0.00  0.00           C
ATOM    634  C   LEU A 145      62.098  44.335  91.963  0.00  0.00           C
ATOM    635  O   LEU A 145      61.368  44.295  90.973  0.00  0.00           O
ATOM    636  CB  LEU A 145      61.652  46.001  93.812  0.00  0.00           C
ATOM    637  CG  LEU A 145      61.291  47.158  92.874  0.00  0.00           C
ATOM    638  CD1 LEU A 145      59.830  47.046  92.435  0.00  0.00           C
ATOM    639  CD2 LEU A 145      61.651  48.480  93.556  0.00  0.00           C
ATOM    640  N   HIS A 146      63.429  44.344  91.873  0.00  0.00           N
ATOM    641  CA  HIS A 146      64.238  44.250  90.653  0.00  0.00           C
ATOM    642  C   HIS A 146      63.799  43.098  89.751  0.00  0.00           C
ATOM    643  O   HIS A 146      63.559  43.191  88.540  0.00  0.00           O
ATOM    644  CB  HIS A 146      65.739  44.420  90.912  0.00  0.00           C
ATOM    645  CG  HIS A 146      66.449  43.147  91.360  0.00  0.00           C
ATOM    646  CD2 HIS A 146      67.727  42.886  91.152  0.00  0.00           C
ATOM    647  ND1 HIS A 146      65.902  42.197  92.127  0.00  0.00           N
ATOM    648  CE1 HIS A 146      66.906  41.401  92.482  0.00  0.00           C
ATOM    649  NE2 HIS A 146      67.988  41.748  91.799  0.00  0.00           N
ATOM    650  N   HIS A 147      63.530  41.974  90.408  0.00  0.00           N
ATOM    651  CA  HIS A 147      63.070  40.704  89.837  0.00  0.00           C
ATOM    652  C   HIS A 147      61.712  40.920  89.175  0.00  0.00           C
ATOM    653  O   HIS A 147      61.600  40.713  87.967  0.00  0.00           O
ATOM    654  CB  HIS A 147      63.032  39.681  90.983  0.00  0.00           C
ATOM    655  CG  HIS A 147      64.305  38.832  91.039  0.00  0.00           C
ATOM    656  CD2 HIS A 147      65.538  39.120  90.647  0.00  0.00           C
ATOM    657  ND1 HIS A 147      64.316  37.625  91.587  0.00  0.00           N
ATOM    658  CE1 HIS A 147      65.562  37.165  91.510  0.00  0.00           C
ATOM    659  NE2 HIS A 147      66.330  38.095  90.953  0.00  0.00           N
ATOM    660  N   ILE A 148      60.725  41.383  89.952  0.00  0.00           N
ATOM    661  CA  ILE A 148      59.408  41.689  89.381  0.00  0.00           C
ATOM    662  C   ILE A 148      59.316  42.813  88.333  0.00  0.00           C
ATOM    663  O   ILE A 148      58.844  42.550  87.235  0.00  0.00           O
ATOM    664  CB  ILE A 148      58.298  41.735  90.430  0.00  0.00           C
ATOM    665  CG1 ILE A 148      56.950  41.971  89.749  0.00  0.00           C
ATOM    666  CG2 ILE A 148      58.476  42.771  91.544  0.00  0.00           C
ATOM    667  CD  ILE A 148      56.440  40.780  88.947  0.00  0.00           C
ATOM    668  N   GLY A 149      59.935  43.941  88.646  0.00  0.00           N
ATOM    669  CA  GLY A 149      59.915  45.176  87.838  0.00  0.00           C
ATOM    670  C   GLY A 149      60.462  44.872  86.449  0.00  0.00           C
ATOM    671  O   GLY A 149      59.713  44.932  85.469  0.00  0.00           O
ATOM    672  N   MET A 150      61.617  44.213  86.394  0.00  0.00           N
ATOM    673  CA  MET A 150      62.293  43.739  85.177  0.00  0.00           C
ATOM    674  C   MET A 150      61.565  42.620  84.434  0.00  0.00           C
ATOM    675  O   MET A 150      61.416  42.763  83.223  0.00  0.00           O
ATOM    676  CB  MET A 150      63.771  43.439  85.439  0.00  0.00           C
ATOM    677  CG  MET A 150      64.770  44.591  85.311  0.00  0.00           C
ATOM    678  SD  MET A 150      65.037  45.499  86.875  0.00  0.00           S
ATOM    679  CE  MET A 150      63.828  46.798  86.816  0.00  0.00           C
ATOM    680  N   GLN A 151      61.336  41.486  85.092  0.00  0.00           N
ATOM    681  CA  GLN A 151      60.547  40.379  84.539  0.00  0.00           C
ATOM    682  C   GLN A 151      59.120  40.727  84.117  0.00  0.00           C
ATOM    683  O   GLN A 151      58.595  40.115  83.191  0.00  0.00           O
ATOM    684  CB  GLN A 151      60.528  39.266  85.576  0.00  0.00           C
ATOM    685  CG  GLN A 151      61.924  38.645  85.710  0.00  0.00           C
ATOM    686  CD  GLN A 151      61.934  37.391  86.588  0.00  0.00           C
ATOM    687  NE2 GLN A 151      62.206  37.657  87.867  0.00  0.00           N
ATOM    688  OE1 GLN A 151      61.316  36.384  86.255  0.00  0.00           O
ATOM    689  N   MET A 152      58.508  41.746  84.720  0.00  0.00           N
ATOM    690  CA  MET A 152      57.272  42.322  84.166  0.00  0.00           C
ATOM    691  C   MET A 152      57.527  43.001  82.822  0.00  0.00           C
ATOM    692  O   MET A 152      56.785  42.701  81.874  0.00  0.00           O
ATOM    693  CB  MET A 152      56.580  43.343  85.060  0.00  0.00           C
ATOM    694  CG  MET A 152      55.113  43.663  84.748  0.00  0.00           C
ATOM    695  SD  MET A 152      54.881  44.725  83.271  0.00  0.00           S
ATOM    696  CE  MET A 152      55.692  46.143  83.962  0.00  0.00           C
ATOM    697  N   ARG A 153      58.346  44.026  82.975  0.00  0.00           N
ATOM    698  CA  ARG A 153      58.751  44.795  81.780  0.00  0.00           C
ATOM    699  C   ARG A 153      59.265  43.953  80.605  0.00  0.00           C
ATOM    700  O   ARG A 153      58.806  44.149  79.484  0.00  0.00           O
ATOM    701  CB  ARG A 153      59.839  45.789  82.173  0.00  0.00           C
ATOM    702  CG  ARG A 153      59.878  46.892  81.116  0.00  0.00           C
ATOM    703  CD  ARG A 153      61.125  47.773  81.230  0.00  0.00           C
ATOM    704  NE  ARG A 153      62.369  47.031  80.955  0.00  0.00           N
ATOM    705  CZ  ARG A 153      63.309  46.960  81.905  0.00  0.00           C
ATOM    706  NH1 ARG A 153      63.174  47.609  83.071  0.00  0.00           N
ATOM    707  NH2 ARG A 153      64.453  46.290  81.770  0.00  0.00           N
ATOM    708  N   ILE A 154      60.097  42.938  80.802  0.00  0.00           N
ATOM    709  CA  ILE A 154      60.611  42.186  79.647  0.00  0.00           C
ATOM    710  C   ILE A 154      59.583  41.200  79.084  0.00  0.00           C
ATOM    711  O   ILE A 154      59.770  40.821  77.926  0.00  0.00           O
ATOM    712  CB  ILE A 154      61.885  41.418  80.002  0.00  0.00           C
ATOM    713  CG1 ILE A 154      61.708  40.458  81.188  0.00  0.00           C
ATOM    714  CG2 ILE A 154      63.003  42.412  80.335  0.00  0.00           C
ATOM    715  CD  ILE A 154      62.257  39.051  80.907  0.00  0.00           C
ATOM    716  N   ALA A 155      58.659  40.713  79.897  0.00  0.00           N
ATOM    717  CA  ALA A 155      57.484  39.979  79.402  0.00  0.00           C
ATOM    718  C   ALA A 155      56.571  40.881  78.566  0.00  0.00           C
ATOM    719  O   ALA A 155      56.459  40.674  77.367  0.00  0.00           O
ATOM    720  CB  ALA A 155      56.708  39.302  80.526  0.00  0.00           C
ATOM    721  N   MET A 156      56.139  42.018  79.098  0.00  0.00           N
ATOM    722  CA  MET A 156      55.377  43.019  78.332  0.00  0.00           C
ATOM    723  C   MET A 156      56.061  43.495  77.049  0.00  0.00           C
ATOM    724  O   MET A 156      55.450  43.413  75.979  0.00  0.00           O
ATOM    725  CB  MET A 156      54.906  44.168  79.214  0.00  0.00           C
ATOM    726  CG  MET A 156      53.479  44.577  78.852  0.00  0.00           C
ATOM    727  SD  MET A 156      52.310  43.330  79.530  0.00  0.00           S
ATOM    728  CE  MET A 156      52.294  43.932  81.206  0.00  0.00           C
ATOM    729  N   PHE A 157      57.334  43.875  77.116  0.00  0.00           N
ATOM    730  CA  PHE A 157      58.236  44.171  75.994  0.00  0.00           C
ATOM    731  C   PHE A 157      58.148  43.114  74.891  0.00  0.00           C
ATOM    732  O   PHE A 157      57.740  43.430  73.779  0.00  0.00           O
ATOM    733  CB  PHE A 157      59.728  44.351  76.253  0.00  0.00           C
ATOM    734  CG  PHE A 157      60.070  45.848  76.293  0.00  0.00           C
ATOM    735  CD1 PHE A 157      60.095  46.611  75.138  0.00  0.00           C
ATOM    736  CD2 PHE A 157      60.664  46.351  77.440  0.00  0.00           C
ATOM    737  CE1 PHE A 157      60.616  47.897  75.139  0.00  0.00           C
ATOM    738  CE2 PHE A 157      61.214  47.627  77.471  0.00  0.00           C
ATOM    739  CZ  PHE A 157      61.170  48.400  76.316  0.00  0.00           C
ATOM    740  N   SER A 158      58.398  41.865  75.269  0.00  0.00           N
ATOM    741  CA  SER A 158      58.299  40.699  74.367  0.00  0.00           C
ATOM    742  C   SER A 158      56.887  40.507  73.808  0.00  0.00           C
ATOM    743  O   SER A 158      56.899  40.659  72.587  0.00  0.00           O
ATOM    744  CB  SER A 158      58.719  39.401  75.045  0.00  0.00           C
ATOM    745  OG  SER A 158      60.100  39.482  75.425  0.00  0.00           O
ATOM    746  N   LEU A 159      55.858  40.560  74.658  0.00  0.00           N
ATOM    747  CA  LEU A 159      54.467  40.438  74.209  0.00  0.00           C
ATOM    748  C   LEU A 159      53.965  41.536  73.272  0.00  0.00           C
ATOM    749  O   LEU A 159      53.343  41.224  72.254  0.00  0.00           O
ATOM    750  CB  LEU A 159      53.557  40.454  75.439  0.00  0.00           C
ATOM    751  CG  LEU A 159      53.186  39.100  76.048  0.00  0.00           C
ATOM    752  CD1 LEU A 159      54.432  38.495  76.682  0.00  0.00           C
ATOM    753  CD2 LEU A 159      51.937  39.196  76.917  0.00  0.00           C
ATOM    754  N   ILE A 160      54.285  42.796  73.553  0.00  0.00           N
ATOM    755  CA  ILE A 160      54.054  43.972  72.696  0.00  0.00           C
ATOM    756  C   ILE A 160      54.905  43.987  71.426  0.00  0.00           C
ATOM    757  O   ILE A 160      54.367  44.364  70.383  0.00  0.00           O
ATOM    758  CB  ILE A 160      54.084  45.247  73.547  0.00  0.00           C
ATOM    759  CG1 ILE A 160      53.273  46.349  72.870  0.00  0.00           C
ATOM    760  CG2 ILE A 160      55.509  45.787  73.704  0.00  0.00           C
ATOM    761  CD  ILE A 160      52.722  47.430  73.803  0.00  0.00           C
ATOM    762  N   TYR A 161      56.151  43.528  71.498  0.00  0.00           N
ATOM    763  CA  TYR A 161      56.980  43.403  70.289  0.00  0.00           C
ATOM    764  C   TYR A 161      56.402  42.351  69.336  0.00  0.00           C
ATOM    765  O   TYR A 161      56.223  42.595  68.154  0.00  0.00           O
ATOM    766  CB  TYR A 161      58.427  42.973  70.542  0.00  0.00           C
ATOM    767  CG  TYR A 161      59.329  43.258  69.340  0.00  0.00           C
ATOM    768  CD1 TYR A 161      60.141  42.249  68.856  0.00  0.00           C
ATOM    769  CD2 TYR A 161      59.449  44.524  68.781  0.00  0.00           C
ATOM    770  CE1 TYR A 161      60.983  42.455  67.775  0.00  0.00           C
ATOM    771  CE2 TYR A 161      60.210  44.710  67.630  0.00  0.00           C
ATOM    772  CZ  TYR A 161      61.032  43.691  67.147  0.00  0.00           C
ATOM    773  OH  TYR A 161      62.065  44.108  66.364  0.00  0.00           O
ATOM    774  N   LYS A 162      56.172  41.167  69.904  0.00  0.00           N
ATOM    775  CA  LYS A 162      55.524  40.097  69.131  0.00  0.00           C
ATOM    776  C   LYS A 162      54.227  40.562  68.448  0.00  0.00           C
ATOM    777  O   LYS A 162      53.966  40.387  67.269  0.00  0.00           O
ATOM    778  CB  LYS A 162      54.985  38.937  69.979  0.00  0.00           C
ATOM    779  CG  LYS A 162      56.199  38.130  70.464  0.00  0.00           C
ATOM    780  CD  LYS A 162      55.859  36.959  71.382  0.00  0.00           C
ATOM    781  CE  LYS A 162      57.185  36.341  71.836  0.00  0.00           C
ATOM    782  NZ  LYS A 162      56.896  35.280  72.803  0.00  0.00           N
ATOM    783  N   LYS A 163      53.444  41.334  69.193  0.00  0.00           N
ATOM    784  CA  LYS A 163      52.350  42.128  68.598  0.00  0.00           C
ATOM    785  C   LYS A 163      52.687  43.058  67.432  0.00  0.00           C
ATOM    786  O   LYS A 163      52.116  42.985  66.342  0.00  0.00           O
ATOM    787  CB  LYS A 163      51.665  42.792  69.794  0.00  0.00           C
ATOM    788  CG  LYS A 163      50.401  43.589  69.449  0.00  0.00           C
ATOM    789  CD  LYS A 163      49.365  42.802  68.644  0.00  0.00           C
ATOM    790  CE  LYS A 163      48.717  41.793  69.591  0.00  0.00           C
ATOM    791  NZ  LYS A 163      47.621  41.008  68.986  0.00  0.00           N
ATOM    792  N   THR A 164      53.743  43.851  67.556  0.00  0.00           N
ATOM    793  CA  THR A 164      54.090  44.781  66.480  0.00  0.00           C
ATOM    794  C   THR A 164      54.395  44.050  65.175  0.00  0.00           C
ATOM    795  O   THR A 164      53.897  44.387  64.103  0.00  0.00           O
ATOM    796  CB  THR A 164      55.228  45.725  66.864  0.00  0.00           C
ATOM    797  CG2 THR A 164      55.027  46.829  65.827  0.00  0.00           C
ATOM    798  OG1 THR A 164      55.043  46.424  68.099  0.00  0.00           O
ATOM    799  N   LEU A 165      55.086  42.915  65.312  0.00  0.00           N
ATOM    800  CA  LEU A 165      55.610  42.223  64.127  0.00  0.00           C
ATOM    801  C   LEU A 165      54.475  41.587  63.321  0.00  0.00           C
ATOM    802  O   LEU A 165      54.367  41.770  62.110  0.00  0.00           O
ATOM    803  CB  LEU A 165      56.541  41.089  64.544  0.00  0.00           C
ATOM    804  CG  LEU A 165      57.906  41.680  64.870  0.00  0.00           C
ATOM    805  CD1 LEU A 165      58.708  40.679  65.727  0.00  0.00           C
ATOM    806  CD2 LEU A 165      58.819  42.005  63.688  0.00  0.00           C
ATOM    807  N   LYS A 166      53.412  41.140  63.994  0.00  0.00           N
ATOM    808  CA  LYS A 166      52.188  40.685  63.327  0.00  0.00           C
ATOM    809  C   LYS A 166      51.437  41.806  62.610  0.00  0.00           C
ATOM    810  O   LYS A 166      50.585  41.517  61.772  0.00  0.00           O
ATOM    811  CB  LYS A 166      51.134  40.129  64.301  0.00  0.00           C
ATOM    812  CG  LYS A 166      51.536  39.073  65.328  0.00  0.00           C
ATOM    813  CD  LYS A 166      51.826  37.875  64.426  0.00  0.00           C
ATOM    814  CE  LYS A 166      51.936  36.579  65.234  0.00  0.00           C
ATOM    815  NZ  LYS A 166      52.588  35.618  64.341  0.00  0.00           N
ATOM    816  N   LEU A 167      51.597  43.067  63.002  0.00  0.00           N
ATOM    817  CA  LEU A 167      50.816  44.210  62.494  0.00  0.00           C
ATOM    818  C   LEU A 167      51.099  44.609  61.052  0.00  0.00           C
ATOM    819  O   LEU A 167      52.239  44.577  60.592  0.00  0.00           O
ATOM    820  CB  LEU A 167      51.015  45.405  63.426  0.00  0.00           C
ATOM    821  CG  LEU A 167      49.817  45.591  64.365  0.00  0.00           C
ATOM    822  CD1 LEU A 167      49.437  44.369  65.203  0.00  0.00           C
ATOM    823  CD2 LEU A 167      50.046  46.844  65.207  0.00  0.00           C
ATOM    824  N   SER A 168      50.020  44.722  60.291  0.00  0.00           N
ATOM    825  CA  SER A 168      50.054  45.353  58.957  0.00  0.00           C
ATOM    826  C   SER A 168      49.726  46.846  58.967  0.00  0.00           C
ATOM    827  O   SER A 168      48.900  47.308  59.764  0.00  0.00           O
ATOM    828  CB  SER A 168      49.219  44.692  57.861  0.00  0.00           C
ATOM    829  OG  SER A 168      49.840  43.465  57.479  0.00  0.00           O
ATOM    830  N   SER A 169      50.171  47.475  57.883  0.00  0.00           N
ATOM    831  CA  SER A 169      49.922  48.906  57.653  0.00  0.00           C
ATOM    832  C   SER A 169      48.568  49.588  57.859  0.00  0.00           C
ATOM    833  O   SER A 169      48.567  50.780  58.181  0.00  0.00           O
ATOM    834  CB  SER A 169      50.406  49.333  56.261  0.00  0.00           C
ATOM    835  OG  SER A 169      49.889  48.460  55.246  0.00  0.00           O
ATOM    836  N   ARG A 170      47.452  48.876  57.764  0.00  0.00           N
ATOM    837  CA  ARG A 170      46.136  49.419  58.120  0.00  0.00           C
ATOM    838  C   ARG A 170      46.028  49.689  59.619  0.00  0.00           C
ATOM    839  O   ARG A 170      45.335  50.598  60.073  0.00  0.00           O
ATOM    840  CB  ARG A 170      45.058  48.414  57.677  0.00  0.00           C
ATOM    841  CG  ARG A 170      43.704  49.094  57.523  0.00  0.00           C
ATOM    842  CD  ARG A 170      43.550  49.906  56.227  0.00  0.00           C
ATOM    843  NE  ARG A 170      42.122  50.186  56.026  0.00  0.00           N
ATOM    844  CZ  ARG A 170      41.309  49.796  55.038  0.00  0.00           C
ATOM    845  NH1 ARG A 170      41.834  49.245  53.932  0.00  0.00           N
ATOM    846  NH2 ARG A 170      39.980  49.937  55.058  0.00  0.00           N
ATOM    847  N   VAL A 171      46.621  48.760  60.375  0.00  0.00           N
ATOM    848  CA  VAL A 171      46.662  48.849  61.844  0.00  0.00           C
ATOM    849  C   VAL A 171      47.720  49.873  62.277  0.00  0.00           C
ATOM    850  O   VAL A 171      47.406  50.622  63.203  0.00  0.00           O
ATOM    851  CB  VAL A 171      46.761  47.422  62.394  0.00  0.00           C
ATOM    852  CG1 VAL A 171      46.631  47.503  63.913  0.00  0.00           C
ATOM    853  CG2 VAL A 171      45.644  46.527  61.840  0.00  0.00           C
ATOM    854  N   LEU A 172      48.801  50.000  61.506  0.00  0.00           N
ATOM    855  CA  LEU A 172      49.839  51.023  61.700  0.00  0.00           C
ATOM    856  C   LEU A 172      49.470  52.453  61.290  0.00  0.00           C
ATOM    857  O   LEU A 172      50.148  53.420  61.624  0.00  0.00           O
ATOM    858  CB  LEU A 172      51.156  50.588  61.052  0.00  0.00           C
ATOM    859  CG  LEU A 172      51.616  49.309  61.761  0.00  0.00           C
ATOM    860  CD1 LEU A 172      52.519  48.506  60.826  0.00  0.00           C
ATOM    861  CD2 LEU A 172      52.388  49.652  63.038  0.00  0.00           C
ATOM    862  N   ASP A 173      48.331  52.568  60.600  0.00  0.00           N
ATOM    863  CA  ASP A 173      47.711  53.881  60.401  0.00  0.00           C
ATOM    864  C   ASP A 173      46.995  54.405  61.648  0.00  0.00           C
ATOM    865  O   ASP A 173      47.532  55.276  62.332  0.00  0.00           O
ATOM    866  CB  ASP A 173      46.841  53.820  59.141  0.00  0.00           C
ATOM    867  CG  ASP A 173      46.371  55.190  58.643  0.00  0.00           C
ATOM    868  OD1 ASP A 173      45.163  55.402  58.891  0.00  0.00           O
ATOM    869  OD2 ASP A 173      47.117  55.850  57.888  0.00  0.00           O
ATOM    870  N   LYS A 174      46.199  53.535  62.253  0.00  0.00           N
ATOM    871  CA  LYS A 174      45.341  53.780  63.422  0.00  0.00           C
ATOM    872  C   LYS A 174      45.983  54.074  64.780  0.00  0.00           C
ATOM    873  O   LYS A 174      45.419  54.784  65.605  0.00  0.00           O
ATOM    874  CB  LYS A 174      44.511  52.507  63.560  0.00  0.00           C
ATOM    875  CG  LYS A 174      43.499  52.368  62.421  0.00  0.00           C
ATOM    876  CD  LYS A 174      42.809  51.002  62.340  0.00  0.00           C
ATOM    877  CE  LYS A 174      41.508  50.977  61.531  0.00  0.00           C
ATOM    878  NZ  LYS A 174      41.098  49.618  61.180  0.00  0.00           N
ATOM    879  N   ILE A 175      47.302  53.894  64.871  0.00  0.00           N
ATOM    880  CA  ILE A 175      48.186  54.394  65.948  0.00  0.00           C
ATOM    881  C   ILE A 175      49.518  54.689  65.266  0.00  0.00           C
ATOM    882  O   ILE A 175      50.171  53.791  64.731  0.00  0.00           O
ATOM    883  CB  ILE A 175      48.238  53.411  67.124  0.00  0.00           C
ATOM    884  CG1 ILE A 175      49.243  54.020  68.090  0.00  0.00           C
ATOM    885  CG2 ILE A 175      48.587  51.966  66.754  0.00  0.00           C
ATOM    886  CD  ILE A 175      48.998  53.441  69.494  0.00  0.00           C
ATOM    887  N   SER A 176      49.848  55.976  65.207  0.00  0.00           N
ATOM    888  CA  SER A 176      50.992  56.492  64.454  0.00  0.00           C
ATOM    889  C   SER A 176      52.398  56.024  64.867  0.00  0.00           C
ATOM    890  O   SER A 176      52.606  55.700  66.039  0.00  0.00           O
ATOM    891  CB  SER A 176      50.894  58.014  64.604  0.00  0.00           C
ATOM    892  OG  SER A 176      51.680  58.762  63.679  0.00  0.00           O
ATOM    893  N   ILE A 177      53.348  55.921  63.947  0.00  0.00           N
ATOM    894  CA  ILE A 177      54.694  55.412  64.230  0.00  0.00           C
ATOM    895  C   ILE A 177      55.488  56.003  65.396  0.00  0.00           C
ATOM    896  O   ILE A 177      56.022  55.174  66.142  0.00  0.00           O
ATOM    897  CB  ILE A 177      55.524  55.407  62.940  0.00  0.00           C
ATOM    898  CG1 ILE A 177      54.965  54.295  62.038  0.00  0.00           C
ATOM    899  CG2 ILE A 177      57.043  55.285  62.931  0.00  0.00           C
ATOM    900  CD  ILE A 177      55.094  52.847  62.497  0.00  0.00           C
ATOM    901  N   GLY A 178      55.519  57.305  65.628  0.00  0.00           N
ATOM    902  CA  GLY A 178      56.053  57.889  66.874  0.00  0.00           C
ATOM    903  C   GLY A 178      55.330  57.473  68.147  0.00  0.00           C
ATOM    904  O   GLY A 178      55.917  57.015  69.130  0.00  0.00           O
ATOM    905  N   GLN A 179      54.000  57.503  68.097  0.00  0.00           N
ATOM    906  CA  GLN A 179      53.156  56.896  69.131  0.00  0.00           C
ATOM    907  C   GLN A 179      53.474  55.436  69.450  0.00  0.00           C
ATOM    908  O   GLN A 179      53.821  55.080  70.573  0.00  0.00           O
ATOM    909  CB  GLN A 179      51.657  57.026  68.850  0.00  0.00           C
ATOM    910  CG  GLN A 179      50.927  58.344  69.122  0.00  0.00           C
ATOM    911  CD  GLN A 179      49.708  58.547  68.230  0.00  0.00           C
ATOM    912  NE2 GLN A 179      49.138  59.752  68.272  0.00  0.00           N
ATOM    913  OE1 GLN A 179      49.191  57.667  67.536  0.00  0.00           O
ATOM    914  N   LEU A 180      53.688  54.677  68.375  0.00  0.00           N
ATOM    915  CA  LEU A 180      54.017  53.245  68.475  0.00  0.00           C
ATOM    916  C   LEU A 180      55.376  53.059  69.166  0.00  0.00           C
ATOM    917  O   LEU A 180      55.290  52.316  70.141  0.00  0.00           O
ATOM    918  CB  LEU A 180      54.263  52.704  67.068  0.00  0.00           C
ATOM    919  CG  LEU A 180      53.622  51.318  66.927  0.00  0.00           C
ATOM    920  CD1 LEU A 180      52.264  51.574  66.256  0.00  0.00           C
ATOM    921  CD2 LEU A 180      54.474  50.326  66.144  0.00  0.00           C
ATOM    922  N   VAL A 181      56.391  53.798  68.741  0.00  0.00           N
ATOM    923  CA  VAL A 181      57.712  53.812  69.391  0.00  0.00           C
ATOM    924  C   VAL A 181      57.756  54.311  70.837  0.00  0.00           C
ATOM    925  O   VAL A 181      58.612  53.880  71.600  0.00  0.00           O
ATOM    926  CB  VAL A 181      58.925  54.247  68.578  0.00  0.00           C
ATOM    927  CG1 VAL A 181      59.168  53.387  67.343  0.00  0.00           C
ATOM    928  CG2 VAL A 181      59.197  55.723  68.258  0.00  0.00           C
ATOM    929  N   SER A 182      56.933  55.300  71.181  0.00  0.00           N
ATOM    930  CA  SER A 182      56.837  55.800  72.558  0.00  0.00           C
ATOM    931  C   SER A 182      56.219  54.761  73.475  0.00  0.00           C
ATOM    932  O   SER A 182      56.806  54.292  74.458  0.00  0.00           O
ATOM    933  CB  SER A 182      56.178  57.176  72.709  0.00  0.00           C
ATOM    934  OG  SER A 182      54.787  56.995  72.440  0.00  0.00           O
ATOM    935  N   LEU A 183      55.125  54.186  72.959  0.00  0.00           N
ATOM    936  CA  LEU A 183      54.436  53.065  73.606  0.00  0.00           C
ATOM    937  C   LEU A 183      55.346  51.860  73.844  0.00  0.00           C
ATOM    938  O   LEU A 183      55.594  51.505  74.996  0.00  0.00           O
ATOM    939  CB  LEU A 183      53.194  52.909  72.707  0.00  0.00           C
ATOM    940  CG  LEU A 183      52.295  51.708  73.005  0.00  0.00           C
ATOM    941  CD1 LEU A 183      51.826  51.781  74.465  0.00  0.00           C
ATOM    942  CD2 LEU A 183      51.154  51.551  72.006  0.00  0.00           C
ATOM    943  N   LEU A 184      55.982  51.338  72.807  0.00  0.00           N
ATOM    944  CA  LEU A 184      56.964  50.251  72.904  0.00  0.00           C
ATOM    945  C   LEU A 184      58.237  50.596  73.682  0.00  0.00           C
ATOM    946  O   LEU A 184      59.130  49.748  73.617  0.00  0.00           O
ATOM    947  CB  LEU A 184      57.340  49.838  71.477  0.00  0.00           C
ATOM    948  CG  LEU A 184      56.432  48.722  70.954  0.00  0.00           C
ATOM    949  CD1 LEU A 184      55.435  49.213  69.891  0.00  0.00           C
ATOM    950  CD2 LEU A 184      57.274  47.690  70.201  0.00  0.00           C
ATOM    951  N   SER A 185      58.536  51.826  74.104  0.00  0.00           N
ATOM    952  CA  SER A 185      59.739  52.162  74.871  0.00  0.00           C
ATOM    953  C   SER A 185      59.503  52.723  76.268  0.00  0.00           C
ATOM    954  O   SER A 185      59.368  52.051  77.292  0.00  0.00           O
ATOM    955  CB  SER A 185      60.855  52.878  74.097  0.00  0.00           C
ATOM    956  OG  SER A 185      60.374  54.119  73.568  0.00  0.00           O
ATOM    957  N   ASN A 186      59.043  53.977  76.260  0.00  0.00           N
ATOM    958  CA  ASN A 186      58.700  54.827  77.414  0.00  0.00           C
ATOM    959  C   ASN A 186      57.457  54.462  78.227  0.00  0.00           C
ATOM    960  O   ASN A 186      57.636  54.309  79.438  0.00  0.00           O
ATOM    961  CB  ASN A 186      58.491  56.225  76.825  0.00  0.00           C
ATOM    962  CG  ASN A 186      58.370  57.323  77.868  0.00  0.00           C
ATOM    963  ND2 ASN A 186      57.568  58.368  77.691  0.00  0.00           N
ATOM    964  OD1 ASN A 186      58.909  57.206  78.968  0.00  0.00           O
ATOM    965  N   ASN A 187      56.384  54.046  77.569  0.00  0.00           N
ATOM    966  CA  ASN A 187      55.180  53.610  78.292  0.00  0.00           C
ATOM    967  C   ASN A 187      55.460  52.323  79.081  0.00  0.00           C
ATOM    968  O   ASN A 187      54.989  52.184  80.202  0.00  0.00           O
ATOM    969  CB  ASN A 187      54.048  53.283  77.305  0.00  0.00           C
ATOM    970  CG  ASN A 187      53.627  54.521  76.507  0.00  0.00           C
ATOM    971  ND2 ASN A 187      52.309  54.702  76.576  0.00  0.00           N
ATOM    972  OD1 ASN A 187      54.384  55.423  76.151  0.00  0.00           O
ATOM    973  N   LEU A 188      56.032  51.324  78.417  0.00  0.00           N
ATOM    974  CA  LEU A 188      56.583  50.155  79.125  0.00  0.00           C
ATOM    975  C   LEU A 188      57.585  50.394  80.263  0.00  0.00           C
ATOM    976  O   LEU A 188      57.501  49.802  81.327  0.00  0.00           O
ATOM    977  CB  LEU A 188      57.196  49.253  78.061  0.00  0.00           C
ATOM    978  CG  LEU A 188      56.101  48.566  77.225  0.00  0.00           C
ATOM    979  CD1 LEU A 188      56.677  48.033  75.909  0.00  0.00           C
ATOM    980  CD2 LEU A 188      55.462  47.497  78.103  0.00  0.00           C
ATOM    981  N   ASN A 189      58.532  51.306  80.057  0.00  0.00           N
ATOM    982  CA  ASN A 189      59.396  51.756  81.164  0.00  0.00           C
ATOM    983  C   ASN A 189      58.601  52.410  82.300  0.00  0.00           C
ATOM    984  O   ASN A 189      58.656  51.786  83.364  0.00  0.00           O
ATOM    985  CB  ASN A 189      60.523  52.593  80.559  0.00  0.00           C
ATOM    986  CG  ASN A 189      61.548  53.212  81.514  0.00  0.00           C
ATOM    987  ND2 ASN A 189      61.734  52.798  82.767  0.00  0.00           N
ATOM    988  OD1 ASN A 189      62.285  54.124  81.158  0.00  0.00           O
ATOM    989  N   LYS A 190      57.628  53.255  81.995  0.00  0.00           N
ATOM    990  CA  LYS A 190      56.612  53.809  82.901  0.00  0.00           C
ATOM    991  C   LYS A 190      55.784  52.710  83.588  0.00  0.00           C
ATOM    992  O   LYS A 190      55.615  52.890  84.787  0.00  0.00           O
ATOM    993  CB  LYS A 190      55.700  54.852  82.264  0.00  0.00           C
ATOM    994  CG  LYS A 190      56.360  56.124  81.736  0.00  0.00           C
ATOM    995  CD  LYS A 190      55.167  57.052  81.480  0.00  0.00           C
ATOM    996  CE  LYS A 190      55.678  58.455  81.141  0.00  0.00           C
ATOM    997  NZ  LYS A 190      54.665  59.360  80.575  0.00  0.00           N
ATOM    998  N   PHE A 191      55.266  51.700  82.905  0.00  0.00           N
ATOM    999  CA  PHE A 191      54.696  50.519  83.583  0.00  0.00           C
ATOM   1000  C   PHE A 191      55.530  49.759  84.608  0.00  0.00           C
ATOM   1001  O   PHE A 191      55.108  49.440  85.720  0.00  0.00           O
ATOM   1002  CB  PHE A 191      53.929  49.589  82.639  0.00  0.00           C
ATOM   1003  CG  PHE A 191      52.734  48.902  83.304  0.00  0.00           C
ATOM   1004  CD1 PHE A 191      52.088  49.494  84.390  0.00  0.00           C
ATOM   1005  CD2 PHE A 191      52.633  47.541  83.043  0.00  0.00           C
ATOM   1006  CE1 PHE A 191      51.382  48.676  85.255  0.00  0.00           C
ATOM   1007  CE2 PHE A 191      51.907  46.733  83.908  0.00  0.00           C
ATOM   1008  CZ  PHE A 191      51.311  47.305  85.024  0.00  0.00           C
ATOM   1009  N   ASP A 192      56.809  49.557  84.309  0.00  0.00           N
ATOM   1010  CA  ASP A 192      57.875  49.064  85.202  0.00  0.00           C
ATOM   1011  C   ASP A 192      58.183  50.010  86.366  0.00  0.00           C
ATOM   1012  O   ASP A 192      58.090  49.628  87.528  0.00  0.00           O
ATOM   1013  CB  ASP A 192      59.092  48.669  84.365  0.00  0.00           C
ATOM   1014  CG  ASP A 192      60.505  49.031  84.832  0.00  0.00           C
ATOM   1015  OD1 ASP A 192      60.874  50.187  84.534  0.00  0.00           O
ATOM   1016  OD2 ASP A 192      61.168  48.180  85.468  0.00  0.00           O
ATOM   1017  N   GLU A 193      58.312  51.266  85.968  0.00  0.00           N
ATOM   1018  CA  GLU A 193      58.581  52.321  86.961  0.00  0.00           C
ATOM   1019  C   GLU A 193      57.392  52.426  87.920  0.00  0.00           C
ATOM   1020  O   GLU A 193      57.654  52.672  89.099  0.00  0.00           O
ATOM   1021  CB  GLU A 193      58.891  53.654  86.292  0.00  0.00           C
ATOM   1022  CG  GLU A 193      60.380  53.560  85.952  0.00  0.00           C
ATOM   1023  CD  GLU A 193      61.031  54.862  85.494  0.00  0.00           C
ATOM   1024  OE1 GLU A 193      60.798  55.839  86.237  0.00  0.00           O
ATOM   1025  OE2 GLU A 193      62.070  54.759  84.804  0.00  0.00           O
ATOM   1026  N   GLY A 194      56.171  52.322  87.401  0.00  0.00           N
ATOM   1027  CA  GLY A 194      54.961  52.327  88.231  0.00  0.00           C
ATOM   1028  C   GLY A 194      54.881  51.104  89.149  0.00  0.00           C
ATOM   1029  O   GLY A 194      54.683  51.313  90.338  0.00  0.00           O
ATOM   1030  N   LEU A 195      55.142  49.898  88.637  0.00  0.00           N
ATOM   1031  CA  LEU A 195      55.403  48.732  89.485  0.00  0.00           C
ATOM   1032  C   LEU A 195      56.465  48.961  90.563  0.00  0.00           C
ATOM   1033  O   LEU A 195      56.281  48.540  91.706  0.00  0.00           O
ATOM   1034  CB  LEU A 195      55.803  47.474  88.713  0.00  0.00           C
ATOM   1035  CG  LEU A 195      54.745  46.469  88.250  0.00  0.00           C
ATOM   1036  CD1 LEU A 195      54.696  45.296  89.227  0.00  0.00           C
ATOM   1037  CD2 LEU A 195      53.410  47.117  87.885  0.00  0.00           C
ATOM   1038  N   ALA A 196      57.540  49.680  90.258  0.00  0.00           N
ATOM   1039  CA  ALA A 196      58.594  50.208  91.125  0.00  0.00           C
ATOM   1040  C   ALA A 196      58.142  51.169  92.228  0.00  0.00           C
ATOM   1041  O   ALA A 196      58.400  50.954  93.410  0.00  0.00           O
ATOM   1042  CB  ALA A 196      59.839  50.743  90.401  0.00  0.00           C
ATOM   1043  N   LEU A 197      57.400  52.202  91.842  0.00  0.00           N
ATOM   1044  CA  LEU A 197      56.868  53.153  92.826  0.00  0.00           C
ATOM   1045  C   LEU A 197      55.773  52.547  93.710  0.00  0.00           C
ATOM   1046  O   LEU A 197      55.448  53.166  94.716  0.00  0.00           O
ATOM   1047  CB  LEU A 197      56.538  54.491  92.157  0.00  0.00           C
ATOM   1048  CG  LEU A 197      57.682  55.006  91.273  0.00  0.00           C
ATOM   1049  CD1 LEU A 197      57.261  56.194  90.405  0.00  0.00           C
ATOM   1050  CD2 LEU A 197      58.965  55.361  92.021  0.00  0.00           C
ATOM   1051  N   ALA A 198      55.263  51.349  93.408  0.00  0.00           N
ATOM   1052  CA  ALA A 198      54.417  50.592  94.343  0.00  0.00           C
ATOM   1053  C   ALA A 198      55.035  50.316  95.714  0.00  0.00           C
ATOM   1054  O   ALA A 198      54.376  50.348  96.744  0.00  0.00           O
ATOM   1055  CB  ALA A 198      53.927  49.331  93.631  0.00  0.00           C
ATOM   1056  N   HIS A 199      56.354  50.176  95.755  0.00  0.00           N
ATOM   1057  CA  HIS A 199      57.217  50.467  96.913  0.00  0.00           C
ATOM   1058  C   HIS A 199      56.896  51.715  97.735  0.00  0.00           C
ATOM   1059  O   HIS A 199      56.355  51.486  98.817  0.00  0.00           O
ATOM   1060  CB  HIS A 199      58.706  50.433  96.553  0.00  0.00           C
ATOM   1061  CG  HIS A 199      59.873  51.257  97.098  0.00  0.00           C
ATOM   1062  CD2 HIS A 199      59.966  51.605  98.376  0.00  0.00           C
ATOM   1063  ND1 HIS A 199      60.907  51.775  96.444  0.00  0.00           N
ATOM   1064  CE1 HIS A 199      61.652  52.464  97.300  0.00  0.00           C
ATOM   1065  NE2 HIS A 199      61.042  52.387  98.480  0.00  0.00           N
ATOM   1066  N   PHE A 200      57.016  52.869  97.078  0.00  0.00           N
ATOM   1067  CA  PHE A 200      56.675  54.117  97.769  0.00  0.00           C
ATOM   1068  C   PHE A 200      55.196  54.201  98.159  0.00  0.00           C
ATOM   1069  O   PHE A 200      54.870  54.760  99.205  0.00  0.00           O
ATOM   1070  CB  PHE A 200      57.156  55.429  97.151  0.00  0.00           C
ATOM   1071  CG  PHE A 200      58.648  55.698  97.329  0.00  0.00           C
ATOM   1072  CD1 PHE A 200      59.615  55.355  96.391  0.00  0.00           C
ATOM   1073  CD2 PHE A 200      59.002  56.254  98.555  0.00  0.00           C
ATOM   1074  CE1 PHE A 200      60.957  55.586  96.679  0.00  0.00           C
ATOM   1075  CE2 PHE A 200      60.334  56.515  98.833  0.00  0.00           C
ATOM   1076  CZ  PHE A 200      61.291  56.151  97.906  0.00  0.00           C
ATOM   1077  N   VAL A 201      54.313  53.782  97.272  0.00  0.00           N
ATOM   1078  CA  VAL A 201      52.892  53.716  97.672  0.00  0.00           C
ATOM   1079  C   VAL A 201      52.625  52.755  98.839  0.00  0.00           C
ATOM   1080  O   VAL A 201      51.616  52.968  99.507  0.00  0.00           O
ATOM   1081  CB  VAL A 201      52.019  53.275  96.495  0.00  0.00           C
ATOM   1082  CG1 VAL A 201      50.520  53.428  96.724  0.00  0.00           C
ATOM   1083  CG2 VAL A 201      52.423  53.873  95.141  0.00  0.00           C
ATOM   1084  N   TRP A 202      53.255  51.591  98.956  0.00  0.00           N
ATOM   1085  CA  TRP A 202      52.999  50.731 100.122  0.00  0.00           C
ATOM   1086  C   TRP A 202      53.512  51.186 101.489  0.00  0.00           C
ATOM   1087  O   TRP A 202      52.764  51.428 102.428  0.00  0.00           O
ATOM   1088  CB  TRP A 202      53.298  49.315  99.611  0.00  0.00           C
ATOM   1089  CG  TRP A 202      53.259  48.172 100.639  0.00  0.00           C
ATOM   1090  CD1 TRP A 202      54.284  47.608 101.272  0.00  0.00           C
ATOM   1091  CD2 TRP A 202      52.094  47.524 101.033  0.00  0.00           C
ATOM   1092  CE2 TRP A 202      52.506  46.556 101.950  0.00  0.00           C
ATOM   1093  CE3 TRP A 202      50.755  47.682 100.712  0.00  0.00           C
ATOM   1094  NE1 TRP A 202      53.837  46.627 102.049  0.00  0.00           N
ATOM   1095  CZ2 TRP A 202      51.550  45.798 102.605  0.00  0.00           C
ATOM   1096  CZ3 TRP A 202      49.808  46.863 101.318  0.00  0.00           C
ATOM   1097  CH2 TRP A 202      50.202  45.987 102.324  0.00  0.00           C
ATOM   1098  N   ILE A 203      54.776  51.616 101.516  0.00  0.00           N
ATOM   1099  CA  ILE A 203      55.499  51.968 102.744  0.00  0.00           C
ATOM   1100  C   ILE A 203      54.868  53.109 103.546  0.00  0.00           C
ATOM   1101  O   ILE A 203      54.768  53.088 104.776  0.00  0.00           O
ATOM   1102  CB  ILE A 203      56.950  52.174 102.322  0.00  0.00           C
ATOM   1103  CG1 ILE A 203      57.883  52.465 103.500  0.00  0.00           C
ATOM   1104  CG2 ILE A 203      57.249  53.255 101.285  0.00  0.00           C
ATOM   1105  CD  ILE A 203      57.914  51.361 104.557  0.00  0.00           C
ATOM   1106  N   ALA A 204      54.185  54.070 102.920  0.00  0.00           N
ATOM   1107  CA  ALA A 204      53.734  55.258 103.662  0.00  0.00           C
ATOM   1108  C   ALA A 204      52.344  55.254 104.302  0.00  0.00           C
ATOM   1109  O   ALA A 204      52.159  55.772 105.399  0.00  0.00           O
ATOM   1110  CB  ALA A 204      53.944  56.521 102.834  0.00  0.00           C
ATOM   1111  N   PRO A 205      51.430  54.656 103.546  0.00  0.00           N
ATOM   1112  CA  PRO A 205      50.196  54.210 104.210  0.00  0.00           C
ATOM   1113  C   PRO A 205      50.388  53.186 105.336  0.00  0.00           C
ATOM   1114  O   PRO A 205      49.851  53.497 106.394  0.00  0.00           O
ATOM   1115  CB  PRO A 205      49.370  53.479 103.154  0.00  0.00           C
ATOM   1116  CG  PRO A 205      49.727  54.318 101.929  0.00  0.00           C
ATOM   1117  CD  PRO A 205      51.210  54.668 102.096  0.00  0.00           C
ATOM   1118  N   LEU A 206      51.341  52.267 105.212  0.00  0.00           N
ATOM   1119  CA  LEU A 206      51.615  51.433 106.378  0.00  0.00           C
ATOM   1120  C   LEU A 206      52.230  52.106 107.603  0.00  0.00           C
ATOM   1121  O   LEU A 206      51.699  52.027 108.714  0.00  0.00           O
ATOM   1122  CB  LEU A 206      52.616  50.372 105.905  0.00  0.00           C
ATOM   1123  CG  LEU A 206      52.088  49.270 104.982  0.00  0.00           C
ATOM   1124  CD1 LEU A 206      53.220  48.250 104.848  0.00  0.00           C
ATOM   1125  CD2 LEU A 206      50.951  48.463 105.607  0.00  0.00           C
ATOM   1126  N   GLN A 207      53.187  52.997 107.347  0.00  0.00           N
ATOM   1127  CA  GLN A 207      53.784  53.889 108.351  0.00  0.00           C
ATOM   1128  C   GLN A 207      52.620  54.662 108.986  0.00  0.00           C
ATOM   1129  O   GLN A 207      52.339  54.542 110.177  0.00  0.00           O
ATOM   1130  CB  GLN A 207      54.812  54.857 107.785  0.00  0.00           C
ATOM   1131  CG  GLN A 207      56.197  54.314 107.408  0.00  0.00           C
ATOM   1132  CD  GLN A 207      56.947  55.544 106.870  0.00  0.00           C
ATOM   1133  NE2 GLN A 207      57.217  55.574 105.570  0.00  0.00           N
ATOM   1134  OE1 GLN A 207      57.334  56.446 107.614  0.00  0.00           O
ATOM   1135  N   VAL A 208      51.856  55.463 108.251  0.00  0.00           N
ATOM   1136  CA  VAL A 208      50.722  56.236 108.766  0.00  0.00           C
ATOM   1137  C   VAL A 208      49.597  55.499 109.501  0.00  0.00           C
ATOM   1138  O   VAL A 208      49.160  55.920 110.569  0.00  0.00           O
ATOM   1139  CB  VAL A 208      50.202  57.505 108.088  0.00  0.00           C
ATOM   1140  CG1 VAL A 208      51.439  58.364 107.792  0.00  0.00           C
ATOM   1141  CG2 VAL A 208      49.430  57.223 106.800  0.00  0.00           C
ATOM   1142  N   ALA A 209      49.367  54.248 109.099  0.00  0.00           N
ATOM   1143  CA  ALA A 209      48.490  53.330 109.836  0.00  0.00           C
ATOM   1144  C   ALA A 209      49.027  52.945 111.218  0.00  0.00           C
ATOM   1145  O   ALA A 209      48.541  53.495 112.195  0.00  0.00           O
ATOM   1146  CB  ALA A 209      48.290  52.145 108.883  0.00  0.00           C
ATOM   1147  N   LEU A 210      50.283  52.495 111.211  0.00  0.00           N
ATOM   1148  CA  LEU A 210      50.951  52.188 112.483  0.00  0.00           C
ATOM   1149  C   LEU A 210      51.080  53.334 113.495  0.00  0.00           C
ATOM   1150  O   LEU A 210      50.540  53.305 114.596  0.00  0.00           O
ATOM   1151  CB  LEU A 210      52.245  51.455 112.118  0.00  0.00           C
ATOM   1152  CG  LEU A 210      52.900  50.798 113.332  0.00  0.00           C
ATOM   1153  CD1 LEU A 210      51.992  49.739 113.949  0.00  0.00           C
ATOM   1154  CD2 LEU A 210      54.205  50.155 112.856  0.00  0.00           C
ATOM   1155  N   LEU A 211      51.378  54.437 112.818  0.00  0.00           N
ATOM   1156  CA  LEU A 211      51.668  55.660 113.570  0.00  0.00           C
ATOM   1157  C   LEU A 211      50.412  56.194 114.267  0.00  0.00           C
ATOM   1158  O   LEU A 211      50.403  56.302 115.496  0.00  0.00           O
ATOM   1159  CB  LEU A 211      52.226  56.729 112.633  0.00  0.00           C
ATOM   1160  CG  LEU A 211      53.737  56.846 112.412  0.00  0.00           C
ATOM   1161  CD1 LEU A 211      54.638  55.702 112.869  0.00  0.00           C
ATOM   1162  CD2 LEU A 211      53.821  57.266 110.939  0.00  0.00           C
ATOM   1163  N   MET A 212      49.282  56.169 113.577  0.00  0.00           N
ATOM   1164  CA  MET A 212      47.965  56.533 114.125  0.00  0.00           C
ATOM   1165  C   MET A 212      47.548  55.633 115.301  0.00  0.00           C
ATOM   1166  O   MET A 212      47.552  56.141 116.427  0.00  0.00           O
ATOM   1167  CB  MET A 212      46.783  56.296 113.196  0.00  0.00           C
ATOM   1168  CG  MET A 212      46.759  57.138 111.921  0.00  0.00           C
ATOM   1169  SD  MET A 212      45.130  57.185 111.071  0.00  0.00           S
ATOM   1170  CE  MET A 212      45.463  57.611 109.378  0.00  0.00           C
ATOM   1171  N   GLY A 213      47.838  54.350 115.159  0.00  0.00           N
ATOM   1172  CA  GLY A 213      47.529  53.279 116.126  0.00  0.00           C
ATOM   1173  C   GLY A 213      48.391  53.480 117.375  0.00  0.00           C
ATOM   1174  O   GLY A 213      47.951  53.431 118.525  0.00  0.00           O
ATOM   1175  N   LEU A 214      49.693  53.679 117.163  0.00  0.00           N
ATOM   1176  CA  LEU A 214      50.567  54.189 118.240  0.00  0.00           C
ATOM   1177  C   LEU A 214      50.397  55.505 118.991  0.00  0.00           C
ATOM   1178  O   LEU A 214      50.617  55.532 120.201  0.00  0.00           O
ATOM   1179  CB  LEU A 214      52.035  53.975 117.871  0.00  0.00           C
ATOM   1180  CG  LEU A 214      52.424  52.510 117.641  0.00  0.00           C
ATOM   1181  CD1 LEU A 214      53.843  52.386 117.091  0.00  0.00           C
ATOM   1182  CD2 LEU A 214      52.388  51.749 118.966  0.00  0.00           C
ATOM   1183  N   ILE A 215      49.895  56.494 118.245  0.00  0.00           N
ATOM   1184  CA  ILE A 215      49.424  57.723 118.907  0.00  0.00           C
ATOM   1185  C   ILE A 215      48.282  57.398 119.859  0.00  0.00           C
ATOM   1186  O   ILE A 215      48.502  57.464 121.069  0.00  0.00           O
ATOM   1187  CB  ILE A 215      49.073  58.789 117.880  0.00  0.00           C
ATOM   1188  CG1 ILE A 215      50.235  59.033 116.918  0.00  0.00           C
ATOM   1189  CG2 ILE A 215      48.854  60.165 118.511  0.00  0.00           C
ATOM   1190  CD  ILE A 215      49.862  59.979 115.772  0.00  0.00           C
ATOM   1191  N   TRP A 216      47.326  56.652 119.314  0.00  0.00           N
ATOM   1192  CA  TRP A 216      46.192  56.085 120.048  0.00  0.00           C
ATOM   1193  C   TRP A 216      46.646  55.330 121.303  0.00  0.00           C
ATOM   1194  O   TRP A 216      46.127  55.521 122.402  0.00  0.00           O
ATOM   1195  CB  TRP A 216      45.256  55.336 119.093  0.00  0.00           C
ATOM   1196  CG  TRP A 216      44.298  54.358 119.760  0.00  0.00           C
ATOM   1197  CD1 TRP A 216      43.242  54.861 120.386  0.00  0.00           C
ATOM   1198  CD2 TRP A 216      44.448  53.040 120.178  0.00  0.00           C
ATOM   1199  CE2 TRP A 216      43.386  52.804 121.050  0.00  0.00           C
ATOM   1200  CE3 TRP A 216      45.290  52.050 119.695  0.00  0.00           C
ATOM   1201  NE1 TRP A 216      42.695  53.930 121.163  0.00  0.00           N
ATOM   1202  CZ2 TRP A 216      43.226  51.508 121.528  0.00  0.00           C
ATOM   1203  CZ3 TRP A 216      45.090  50.785 120.253  0.00  0.00           C
ATOM   1204  CH2 TRP A 216      44.068  50.479 121.135  0.00  0.00           C
ATOM   1205  N   GLU A 217      47.589  54.411 121.069  0.00  0.00           N
ATOM   1206  CA  GLU A 217      48.182  53.633 122.164  0.00  0.00           C
ATOM   1207  C   GLU A 217      48.888  54.375 123.299  0.00  0.00           C
ATOM   1208  O   GLU A 217      49.134  53.841 124.373  0.00  0.00           O
ATOM   1209  CB  GLU A 217      49.386  52.850 121.619  0.00  0.00           C
ATOM   1210  CG  GLU A 217      48.946  51.599 120.857  0.00  0.00           C
ATOM   1211  CD  GLU A 217      48.977  50.405 121.805  0.00  0.00           C
ATOM   1212  OE1 GLU A 217      47.965  50.087 122.467  0.00  0.00           O
ATOM   1213  OE2 GLU A 217      50.042  49.757 121.889  0.00  0.00           O
ATOM   1214  N   LEU A 218      49.547  55.478 122.952  0.00  0.00           N
ATOM   1215  CA  LEU A 218      50.195  56.439 123.865  0.00  0.00           C
ATOM   1216  C   LEU A 218      49.212  57.342 124.620  0.00  0.00           C
ATOM   1217  O   LEU A 218      49.081  57.181 125.831  0.00  0.00           O
ATOM   1218  CB  LEU A 218      51.280  57.135 123.051  0.00  0.00           C
ATOM   1219  CG  LEU A 218      52.696  56.656 123.364  0.00  0.00           C
ATOM   1220  CD1 LEU A 218      52.855  55.173 123.023  0.00  0.00           C
ATOM   1221  CD2 LEU A 218      53.693  57.554 122.638  0.00  0.00           C
ATOM   1222  N   LEU A 219      48.347  58.044 123.895  0.00  0.00           N
ATOM   1223  CA  LEU A 219      47.273  58.737 124.611  0.00  0.00           C
ATOM   1224  C   LEU A 219      46.155  59.099 123.628  0.00  0.00           C
ATOM   1225  O   LEU A 219      46.231  59.772 122.604  0.00  0.00           O
ATOM   1226  CB  LEU A 219      47.913  60.016 125.152  0.00  0.00           C
ATOM   1227  CG  LEU A 219      47.068  60.679 126.248  0.00  0.00           C
ATOM   1228  CD1 LEU A 219      46.831  59.789 127.464  0.00  0.00           C
ATOM   1229  CD2 LEU A 219      47.797  61.878 126.850  0.00  0.00           C
ATOM   1230  N   GLN A 220      44.952  58.701 124.041  0.00  0.00           N
ATOM   1231  CA  GLN A 220      43.764  58.965 123.219  0.00  0.00           C
ATOM   1232  C   GLN A 220      43.386  60.449 123.290  0.00  0.00           C
ATOM   1233  O   GLN A 220      42.891  61.067 122.356  0.00  0.00           O
ATOM   1234  CB  GLN A 220      42.657  58.027 123.706  0.00  0.00           C
ATOM   1235  CG  GLN A 220      43.056  56.592 123.335  0.00  0.00           C
ATOM   1236  CD  GLN A 220      42.107  55.522 123.882  0.00  0.00           C
ATOM   1237  NE2 GLN A 220      42.294  55.089 125.125  0.00  0.00           N
ATOM   1238  OE1 GLN A 220      41.282  54.895 123.216  0.00  0.00           O
ATOM   1239  N   ALA A 221      43.590  60.995 124.486  0.00  0.00           N
ATOM   1240  CA  ALA A 221      43.281  62.409 124.717  0.00  0.00           C
ATOM   1241  C   ALA A 221      43.938  63.307 123.671  0.00  0.00           C
ATOM   1242  O   ALA A 221      43.324  64.037 122.896  0.00  0.00           O
ATOM   1243  CB  ALA A 221      43.935  62.823 126.034  0.00  0.00           C
ATOM   1244  N   SER A 222      45.258  63.216 123.521  0.00  0.00           N
ATOM   1245  CA  SER A 222      46.044  64.034 122.596  0.00  0.00           C
ATOM   1246  C   SER A 222      45.752  63.846 121.107  0.00  0.00           C
ATOM   1247  O   SER A 222      45.820  64.780 120.311  0.00  0.00           O
ATOM   1248  CB  SER A 222      47.553  63.933 122.826  0.00  0.00           C
ATOM   1249  OG  SER A 222      47.912  62.550 122.805  0.00  0.00           O
ATOM   1250  N   ALA A 223      45.453  62.606 120.745  0.00  0.00           N
ATOM   1251  CA  ALA A 223      45.220  62.249 119.338  0.00  0.00           C
ATOM   1252  C   ALA A 223      44.217  63.132 118.602  0.00  0.00           C
ATOM   1253  O   ALA A 223      44.117  63.124 117.382  0.00  0.00           O
ATOM   1254  CB  ALA A 223      44.758  60.792 119.327  0.00  0.00           C
ATOM   1255  N   PHE A 224      43.251  63.684 119.338  0.00  0.00           N
ATOM   1256  CA  PHE A 224      42.197  64.498 118.723  0.00  0.00           C
ATOM   1257  C   PHE A 224      42.747  65.739 118.005  0.00  0.00           C
ATOM   1258  O   PHE A 224      42.468  65.934 116.824  0.00  0.00           O
ATOM   1259  CB  PHE A 224      41.221  64.913 119.830  0.00  0.00           C
ATOM   1260  CG  PHE A 224      39.895  65.511 119.387  0.00  0.00           C
ATOM   1261  CD1 PHE A 224      39.726  66.892 119.308  0.00  0.00           C
ATOM   1262  CD2 PHE A 224      38.839  64.677 119.042  0.00  0.00           C
ATOM   1263  CE1 PHE A 224      38.510  67.408 118.884  0.00  0.00           C
ATOM   1264  CE2 PHE A 224      37.623  65.204 118.629  0.00  0.00           C
ATOM   1265  CZ  PHE A 224      37.434  66.585 118.550  0.00  0.00           C
ATOM   1266  N   CYS A 225      43.762  66.385 118.571  0.00  0.00           N
ATOM   1267  CA  CYS A 225      44.590  67.374 117.874  0.00  0.00           C
ATOM   1268  C   CYS A 225      45.206  66.891 116.557  0.00  0.00           C
ATOM   1269  O   CYS A 225      44.849  67.306 115.454  0.00  0.00           O
ATOM   1270  CB  CYS A 225      45.783  67.771 118.751  0.00  0.00           C
ATOM   1271  SG  CYS A 225      46.356  69.443 118.290  0.00  0.00           S
ATOM   1272  N   GLY A 226      45.927  65.786 116.674  0.00  0.00           N
ATOM   1273  CA  GLY A 226      46.302  65.075 115.449  0.00  0.00           C
ATOM   1274  C   GLY A 226      45.280  64.795 114.331  0.00  0.00           C
ATOM   1275  O   GLY A 226      45.414  65.317 113.227  0.00  0.00           O
ATOM   1276  N   LEU A 227      44.164  64.156 114.685  0.00  0.00           N
ATOM   1277  CA  LEU A 227      42.964  64.080 113.836  0.00  0.00           C
ATOM   1278  C   LEU A 227      42.444  65.411 113.287  0.00  0.00           C
ATOM   1279  O   LEU A 227      42.254  65.394 112.077  0.00  0.00           O
ATOM   1280  CB  LEU A 227      41.898  63.394 114.690  0.00  0.00           C
ATOM   1281  CG  LEU A 227      40.684  62.839 113.934  0.00  0.00           C
ATOM   1282  CD1 LEU A 227      40.863  61.424 113.383  0.00  0.00           C
ATOM   1283  CD2 LEU A 227      39.486  63.094 114.853  0.00  0.00           C
ATOM   1284  N   GLY A 228      42.573  66.534 113.990  0.00  0.00           N
ATOM   1285  CA  GLY A 228      42.073  67.815 113.491  0.00  0.00           C
ATOM   1286  C   GLY A 228      43.088  68.481 112.557  0.00  0.00           C
ATOM   1287  O   GLY A 228      42.641  68.807 111.455  0.00  0.00           O
ATOM   1288  N   PHE A 229      44.388  68.383 112.837  0.00  0.00           N
ATOM   1289  CA  PHE A 229      45.430  68.678 111.845  0.00  0.00           C
ATOM   1290  C   PHE A 229      45.423  67.850 110.561  0.00  0.00           C
ATOM   1291  O   PHE A 229      45.787  68.320 109.477  0.00  0.00           O
ATOM   1292  CB  PHE A 229      46.800  68.692 112.525  0.00  0.00           C
ATOM   1293  CG  PHE A 229      47.281  70.110 112.786  0.00  0.00           C
ATOM   1294  CD1 PHE A 229      47.026  70.660 114.042  0.00  0.00           C
ATOM   1295  CD2 PHE A 229      47.708  70.940 111.750  0.00  0.00           C
ATOM   1296  CE1 PHE A 229      47.316  71.999 114.263  0.00  0.00           C
ATOM   1297  CE2 PHE A 229      47.878  72.310 111.951  0.00  0.00           C
ATOM   1298  CZ  PHE A 229      47.753  72.829 113.228  0.00  0.00           C
ATOM   1299  N   LEU A 230      45.023  66.593 110.679  0.00  0.00           N
ATOM   1300  CA  LEU A 230      44.996  65.706 109.505  0.00  0.00           C
ATOM   1301  C   LEU A 230      44.029  66.036 108.363  0.00  0.00           C
ATOM   1302  O   LEU A 230      44.430  66.145 107.202  0.00  0.00           O
ATOM   1303  CB  LEU A 230      44.645  64.240 109.774  0.00  0.00           C
ATOM   1304  CG  LEU A 230      45.869  63.434 110.200  0.00  0.00           C
ATOM   1305  CD1 LEU A 230      45.498  62.030 110.689  0.00  0.00           C
ATOM   1306  CD2 LEU A 230      47.008  63.368 109.180  0.00  0.00           C
ATOM   1307  N   ILE A 231      42.842  66.478 108.770  0.00  0.00           N
ATOM   1308  CA  ILE A 231      41.756  66.931 107.887  0.00  0.00           C
ATOM   1309  C   ILE A 231      42.066  68.244 107.168  0.00  0.00           C
ATOM   1310  O   ILE A 231      41.977  68.366 105.947  0.00  0.00           O
ATOM   1311  CB  ILE A 231      40.397  67.056 108.566  0.00  0.00           C
ATOM   1312  CG1 ILE A 231      40.107  65.783 109.375  0.00  0.00           C
ATOM   1313  CG2 ILE A 231      39.350  67.427 107.514  0.00  0.00           C
ATOM   1314  CD  ILE A 231      38.697  65.858 109.964  0.00  0.00           C
ATOM   1315  N   VAL A 232      42.683  69.164 107.892  0.00  0.00           N
ATOM   1316  CA  VAL A 232      43.193  70.355 107.204  0.00  0.00           C
ATOM   1317  C   VAL A 232      44.362  70.229 106.215  0.00  0.00           C
ATOM   1318  O   VAL A 232      44.347  70.903 105.191  0.00  0.00           O
ATOM   1319  CB  VAL A 232      43.321  71.431 108.277  0.00  0.00           C
ATOM   1320  CG1 VAL A 232      44.631  71.356 109.068  0.00  0.00           C
ATOM   1321  CG2 VAL A 232      43.263  72.899 107.838  0.00  0.00           C
ATOM   1322  N   LEU A 233      45.325  69.354 106.511  0.00  0.00           N
ATOM   1323  CA  LEU A 233      46.361  68.870 105.594  0.00  0.00           C
ATOM   1324  C   LEU A 233      45.736  68.177 104.378  0.00  0.00           C
ATOM   1325  O   LEU A 233      46.306  68.215 103.288  0.00  0.00           O
ATOM   1326  CB  LEU A 233      47.385  68.027 106.359  0.00  0.00           C
ATOM   1327  CG  LEU A 233      48.461  68.893 107.023  0.00  0.00           C
ATOM   1328  CD1 LEU A 233      49.354  67.981 107.869  0.00  0.00           C
ATOM   1329  CD2 LEU A 233      49.346  69.488 105.919  0.00  0.00           C
ATOM   1330  N   ALA A 234      44.571  67.557 104.552  0.00  0.00           N
ATOM   1331  CA  ALA A 234      43.786  67.006 103.436  0.00  0.00           C
ATOM   1332  C   ALA A 234      43.134  68.015 102.490  0.00  0.00           C
ATOM   1333  O   ALA A 234      43.204  67.946 101.260  0.00  0.00           O
ATOM   1334  CB  ALA A 234      42.758  66.007 103.973  0.00  0.00           C
ATOM   1335  N   LEU A 235      42.702  69.072 103.163  0.00  0.00           N
ATOM   1336  CA  LEU A 235      42.202  70.312 102.545  0.00  0.00           C
ATOM   1337  C   LEU A 235      43.238  71.129 101.769  0.00  0.00           C
ATOM   1338  O   LEU A 235      43.050  71.373 100.577  0.00  0.00           O
ATOM   1339  CB  LEU A 235      41.650  71.293 103.578  0.00  0.00           C
ATOM   1340  CG  LEU A 235      40.128  71.105 103.590  0.00  0.00           C
ATOM   1341  CD1 LEU A 235      39.720  69.995 104.557  0.00  0.00           C
ATOM   1342  CD2 LEU A 235      39.448  72.374 104.131  0.00  0.00           C
ATOM   1343  N   PHE A 236      44.469  71.213 102.258  0.00  0.00           N
ATOM   1344  CA  PHE A 236      45.653  71.729 101.555  0.00  0.00           C
ATOM   1345  C   PHE A 236      45.898  71.048 100.209  0.00  0.00           C
ATOM   1346  O   PHE A 236      45.953  71.711  99.175  0.00  0.00           O
ATOM   1347  CB  PHE A 236      46.931  71.444 102.337  0.00  0.00           C
ATOM   1348  CG  PHE A 236      47.419  72.497 103.340  0.00  0.00           C
ATOM   1349  CD1 PHE A 236      46.999  72.479 104.660  0.00  0.00           C
ATOM   1350  CD2 PHE A 236      47.928  73.639 102.732  0.00  0.00           C
ATOM   1351  CE1 PHE A 236      46.909  73.733 105.252  0.00  0.00           C
ATOM   1352  CE2 PHE A 236      47.838  74.903 103.304  0.00  0.00           C
ATOM   1353  CZ  PHE A 236      47.288  74.896 104.584  0.00  0.00           C
ATOM   1354  N   GLN A 237      45.957  69.718 100.238  0.00  0.00           N
ATOM   1355  CA  GLN A 237      46.140  68.759  99.144  0.00  0.00           C
ATOM   1356  C   GLN A 237      45.122  69.070  98.032  0.00  0.00           C
ATOM   1357  O   GLN A 237      45.515  69.379  96.910  0.00  0.00           O
ATOM   1358  CB  GLN A 237      46.058  67.303  99.604  0.00  0.00           C
ATOM   1359  CG  GLN A 237      47.175  66.870 100.547  0.00  0.00           C
ATOM   1360  CD  GLN A 237      46.814  65.466 101.046  0.00  0.00           C
ATOM   1361  NE2 GLN A 237      46.684  65.376 102.367  0.00  0.00           N
ATOM   1362  OE1 GLN A 237      46.997  64.500 100.312  0.00  0.00           O
ATOM   1363  N   ALA A 238      43.852  69.092  98.412  0.00  0.00           N
ATOM   1364  CA  ALA A 238      42.765  69.425  97.480  0.00  0.00           C
ATOM   1365  C   ALA A 238      42.806  70.800  96.801  0.00  0.00           C
ATOM   1366  O   ALA A 238      42.487  70.975  95.630  0.00  0.00           O
ATOM   1367  CB  ALA A 238      41.433  69.210  98.212  0.00  0.00           C
ATOM   1368  N   GLY A 239      42.954  71.834  97.634  0.00  0.00           N
ATOM   1369  CA  GLY A 239      43.045  73.210  97.105  0.00  0.00           C
ATOM   1370  C   GLY A 239      44.156  73.385  96.064  0.00  0.00           C
ATOM   1371  O   GLY A 239      43.931  74.030  95.050  0.00  0.00           O
ATOM   1372  N   LEU A 240      45.322  72.838  96.388  0.00  0.00           N
ATOM   1373  CA  LEU A 240      46.500  72.623  95.539  0.00  0.00           C
ATOM   1374  C   LEU A 240      46.224  71.906  94.213  0.00  0.00           C
ATOM   1375  O   LEU A 240      46.260  72.589  93.189  0.00  0.00           O
ATOM   1376  CB  LEU A 240      47.675  71.998  96.293  0.00  0.00           C
ATOM   1377  CG  LEU A 240      48.792  71.653  95.295  0.00  0.00           C
ATOM   1378  CD1 LEU A 240      49.393  73.006  94.896  0.00  0.00           C
ATOM   1379  CD2 LEU A 240      49.886  70.789  95.930  0.00  0.00           C
ATOM   1380  N   GLY A 241      45.645  70.711  94.331  0.00  0.00           N
ATOM   1381  CA  GLY A 241      45.268  69.847  93.217  0.00  0.00           C
ATOM   1382  C   GLY A 241      44.344  70.568  92.232  0.00  0.00           C
ATOM   1383  O   GLY A 241      44.666  70.918  91.090  0.00  0.00           O
ATOM   1384  N   ARG A 242      43.227  71.010  92.810  0.00  0.00           N
ATOM   1385  CA  ARG A 242      42.163  71.774  92.145  0.00  0.00           C
ATOM   1386  C   ARG A 242      42.603  73.026  91.376  0.00  0.00           C
ATOM   1387  O   ARG A 242      41.857  73.546  90.543  0.00  0.00           O
ATOM   1388  CB  ARG A 242      41.107  72.219  93.152  0.00  0.00           C
ATOM   1389  CG  ARG A 242      39.979  71.230  93.459  0.00  0.00           C
ATOM   1390  CD  ARG A 242      39.022  71.605  94.596  0.00  0.00           C
ATOM   1391  NE  ARG A 242      37.776  70.873  94.371  0.00  0.00           N
ATOM   1392  CZ  ARG A 242      36.671  71.489  93.917  0.00  0.00           C
ATOM   1393  NH1 ARG A 242      36.651  72.797  93.639  0.00  0.00           N
ATOM   1394  NH2 ARG A 242      35.625  70.705  93.602  0.00  0.00           N
ATOM   1395  N   MET A 243      43.678  73.670  91.812  0.00  0.00           N
ATOM   1396  CA  MET A 243      44.098  74.913  91.154  0.00  0.00           C
ATOM   1397  C   MET A 243      45.296  74.727  90.225  0.00  0.00           C
ATOM   1398  O   MET A 243      45.278  74.929  89.004  0.00  0.00           O
ATOM   1399  CB  MET A 243      44.376  75.938  92.257  0.00  0.00           C
ATOM   1400  CG  MET A 243      44.846  77.260  91.638  0.00  0.00           C
ATOM   1401  SD  MET A 243      44.786  78.470  93.010  0.00  0.00           S
ATOM   1402  CE  MET A 243      45.820  77.770  94.275  0.00  0.00           C
ATOM   1403  N   MET A 244      46.352  74.143  90.789  0.00  0.00           N
ATOM   1404  CA  MET A 244      47.610  73.928  90.070  0.00  0.00           C
ATOM   1405  C   MET A 244      47.743  73.069  88.816  0.00  0.00           C
ATOM   1406  O   MET A 244      48.554  73.226  87.904  0.00  0.00           O
ATOM   1407  CB  MET A 244      48.505  73.338  91.164  0.00  0.00           C
ATOM   1408  CG  MET A 244      49.852  72.874  90.607  0.00  0.00           C
ATOM   1409  SD  MET A 244      50.992  74.192  90.048  0.00  0.00           S
ATOM   1410  CE  MET A 244      51.527  74.808  91.634  0.00  0.00           C
ATOM   1411  N   MET A 245      46.855  72.085  88.712  0.00  0.00           N
ATOM   1412  CA  MET A 245      46.689  71.209  87.548  0.00  0.00           C
ATOM   1413  C   MET A 245      46.164  71.945  86.303  0.00  0.00           C
ATOM   1414  O   MET A 245      46.874  71.903  85.303  0.00  0.00           O
ATOM   1415  CB  MET A 245      45.799  69.977  87.716  0.00  0.00           C
ATOM   1416  CG  MET A 245      46.512  69.148  88.781  0.00  0.00           C
ATOM   1417  SD  MET A 245      48.036  68.322  88.167  0.00  0.00           S
ATOM   1418  CE  MET A 245      48.149  67.421  89.693  0.00  0.00           C
ATOM   1419  N   LYS A 246      45.151  72.803  86.408  0.00  0.00           N
ATOM   1420  CA  LYS A 246      44.929  73.828  85.381  0.00  0.00           C
ATOM   1421  C   LYS A 246      46.126  74.737  85.115  0.00  0.00           C
ATOM   1422  O   LYS A 246      46.428  74.987  83.953  0.00  0.00           O
ATOM   1423  CB  LYS A 246      43.745  74.651  85.926  0.00  0.00           C
ATOM   1424  CG  LYS A 246      43.042  75.500  84.880  0.00  0.00           C
ATOM   1425  CD  LYS A 246      42.615  74.635  83.686  0.00  0.00           C
ATOM   1426  CE  LYS A 246      42.172  75.481  82.500  0.00  0.00           C
ATOM   1427  NZ  LYS A 246      41.456  74.750  81.445  0.00  0.00           N
ATOM   1428  N   TYR A 247      46.810  75.209  86.162  0.00  0.00           N
ATOM   1429  CA  TYR A 247      47.967  76.098  85.956  0.00  0.00           C
ATOM   1430  C   TYR A 247      49.101  75.395  85.210  0.00  0.00           C
ATOM   1431  O   TYR A 247      49.586  75.974  84.236  0.00  0.00           O
ATOM   1432  CB  TYR A 247      48.511  76.643  87.272  0.00  0.00           C
ATOM   1433  CG  TYR A 247      47.719  77.635  88.126  0.00  0.00           C
ATOM   1434  CD1 TYR A 247      48.293  78.188  89.262  0.00  0.00           C
ATOM   1435  CD2 TYR A 247      46.442  78.042  87.763  0.00  0.00           C
ATOM   1436  CE1 TYR A 247      47.651  79.197  89.965  0.00  0.00           C
ATOM   1437  CE2 TYR A 247      45.770  79.022  88.487  0.00  0.00           C
ATOM   1438  CZ  TYR A 247      46.425  79.674  89.522  0.00  0.00           C
ATOM   1439  OH  TYR A 247      45.864  80.802  90.045  0.00  0.00           O
ATOM   1440  N   ARG A 248      49.371  74.135  85.548  0.00  0.00           N
ATOM   1441  CA  ARG A 248      50.214  73.163  84.845  0.00  0.00           C
ATOM   1442  C   ARG A 248      49.881  72.806  83.387  0.00  0.00           C
ATOM   1443  O   ARG A 248      50.851  72.774  82.627  0.00  0.00           O
ATOM   1444  CB  ARG A 248      50.074  71.890  85.683  0.00  0.00           C
ATOM   1445  CG  ARG A 248      51.347  71.049  85.598  0.00  0.00           C
ATOM   1446  CD  ARG A 248      51.447  69.764  86.427  0.00  0.00           C
ATOM   1447  NE  ARG A 248      50.399  68.741  86.254  0.00  0.00           N
ATOM   1448  CZ  ARG A 248      50.470  67.566  85.631  0.00  0.00           C
ATOM   1449  NH1 ARG A 248      51.587  67.233  84.973  0.00  0.00           N
ATOM   1450  NH2 ARG A 248      49.633  66.616  86.068  0.00  0.00           N
ATOM   1451  N   ASP A 249      48.611  72.864  83.007  0.00  0.00           N
ATOM   1452  CA  ASP A 249      48.141  72.778  81.617  0.00  0.00           C
ATOM   1453  C   ASP A 249      48.441  74.051  80.829  0.00  0.00           C
ATOM   1454  O   ASP A 249      48.770  73.981  79.639  0.00  0.00           O
ATOM   1455  CB  ASP A 249      46.697  72.318  81.400  0.00  0.00           C
ATOM   1456  CG  ASP A 249      46.233  71.773  80.054  0.00  0.00           C
ATOM   1457  OD1 ASP A 249      46.108  72.507  79.049  0.00  0.00           O
ATOM   1458  OD2 ASP A 249      46.313  70.532  80.062  0.00  0.00           O
ATOM   1459  N   GLN A 250      48.169  75.187  81.471  0.00  0.00           N
ATOM   1460  CA  GLN A 250      48.570  76.491  80.943  0.00  0.00           C
ATOM   1461  C   GLN A 250      50.052  76.737  80.641  0.00  0.00           C
ATOM   1462  O   GLN A 250      50.454  77.047  79.519  0.00  0.00           O
ATOM   1463  CB  GLN A 250      48.018  77.581  81.866  0.00  0.00           C
ATOM   1464  CG  GLN A 250      46.488  77.564  81.966  0.00  0.00           C
ATOM   1465  CD  GLN A 250      45.915  78.466  83.060  0.00  0.00           C
ATOM   1466  NE2 GLN A 250      45.805  79.755  82.772  0.00  0.00           N
ATOM   1467  OE1 GLN A 250      45.211  77.957  83.934  0.00  0.00           O
ATOM   1468  N   ARG A 251      50.849  76.367  81.633  0.00  0.00           N
ATOM   1469  CA  ARG A 251      52.276  76.055  81.475  0.00  0.00           C
ATOM   1470  C   ARG A 251      52.790  75.233  80.291  0.00  0.00           C
ATOM   1471  O   ARG A 251      53.773  75.571  79.628  0.00  0.00           O
ATOM   1472  CB  ARG A 251      52.651  75.361  82.790  0.00  0.00           C
ATOM   1473  CG  ARG A 251      54.129  75.091  83.102  0.00  0.00           C
ATOM   1474  CD  ARG A 251      54.122  74.169  84.328  0.00  0.00           C
ATOM   1475  NE  ARG A 251      55.322  74.186  85.177  0.00  0.00           N
ATOM   1476  CZ  ARG A 251      55.914  73.185  85.854  0.00  0.00           C
ATOM   1477  NH1 ARG A 251      55.594  71.888  85.832  0.00  0.00           N
ATOM   1478  NH2 ARG A 251      56.767  73.495  86.842  0.00  0.00           N
ATOM   1479  N   ALA A 252      52.031  74.168  80.048  0.00  0.00           N
ATOM   1480  CA  ALA A 252      52.245  73.338  78.843  0.00  0.00           C
ATOM   1481  C   ALA A 252      52.211  74.070  77.498  0.00  0.00           C
ATOM   1482  O   ALA A 252      53.190  73.977  76.759  0.00  0.00           O
ATOM   1483  CB  ALA A 252      51.465  72.025  78.912  0.00  0.00           C
ATOM   1484  N   GLY A 253      51.217  74.946  77.353  0.00  0.00           N
ATOM   1485  CA  GLY A 253      50.965  75.861  76.237  0.00  0.00           C
ATOM   1486  C   GLY A 253      52.112  76.769  75.781  0.00  0.00           C
ATOM   1487  O   GLY A 253      52.800  76.557  74.792  0.00  0.00           O
ATOM   1488  N   LYS A 254      52.528  77.552  76.775  0.00  0.00           N
ATOM   1489  CA  LYS A 254      53.744  78.382  76.700  0.00  0.00           C
ATOM   1490  C   LYS A 254      55.100  77.760  76.374  0.00  0.00           C
ATOM   1491  O   LYS A 254      55.925  78.419  75.739  0.00  0.00           O
ATOM   1492  CB  LYS A 254      53.842  79.320  77.904  0.00  0.00           C
ATOM   1493  CG  LYS A 254      53.917  78.678  79.288  0.00  0.00           C
ATOM   1494  CD  LYS A 254      55.318  78.851  79.887  0.00  0.00           C
ATOM   1495  CE  LYS A 254      55.506  78.529  81.369  0.00  0.00           C
ATOM   1496  NZ  LYS A 254      56.965  78.409  81.539  0.00  0.00           N
ATOM   1497  N   ILE A 255      55.350  76.592  76.971  0.00  0.00           N
ATOM   1498  CA  ILE A 255      56.504  75.770  76.587  0.00  0.00           C
ATOM   1499  C   ILE A 255      56.500  75.310  75.130  0.00  0.00           C
ATOM   1500  O   ILE A 255      57.463  75.688  74.457  0.00  0.00           O
ATOM   1501  CB  ILE A 255      56.705  74.665  77.634  0.00  0.00           C
ATOM   1502  CG1 ILE A 255      57.420  75.188  78.880  0.00  0.00           C
ATOM   1503  CG2 ILE A 255      57.526  73.456  77.182  0.00  0.00           C
ATOM   1504  CD  ILE A 255      57.372  74.196  80.047  0.00  0.00           C
ATOM   1505  N   SER A 256      55.396  74.726  74.694  0.00  0.00           N
ATOM   1506  CA  SER A 256      55.242  74.288  73.296  0.00  0.00           C
ATOM   1507  C   SER A 256      55.361  75.431  72.279  0.00  0.00           C
ATOM   1508  O   SER A 256      55.980  75.249  71.230  0.00  0.00           O
ATOM   1509  CB  SER A 256      54.046  73.445  72.862  0.00  0.00           C
ATOM   1510  OG  SER A 256      54.192  72.975  71.515  0.00  0.00           O
ATOM   1511  N   GLU A 257      54.730  76.548  72.632  0.00  0.00           N
ATOM   1512  CA  GLU A 257      54.679  77.723  71.754  0.00  0.00           C
ATOM   1513  C   GLU A 257      56.054  78.391  71.649  0.00  0.00           C
ATOM   1514  O   GLU A 257      56.378  78.831  70.546  0.00  0.00           O
ATOM   1515  CB  GLU A 257      53.627  78.744  72.217  0.00  0.00           C
ATOM   1516  CG  GLU A 257      52.252  78.152  71.881  0.00  0.00           C
ATOM   1517  CD  GLU A 257      51.100  79.074  72.305  0.00  0.00           C
ATOM   1518  OE1 GLU A 257      50.797  80.012  71.539  0.00  0.00           O
ATOM   1519  OE2 GLU A 257      50.489  78.966  73.386  0.00  0.00           O
ATOM   1520  N   ARG A 258      56.854  78.392  72.709  0.00  0.00           N
ATOM   1521  CA  ARG A 258      58.258  78.811  72.686  0.00  0.00           C
ATOM   1522  C   ARG A 258      59.161  78.007  71.742  0.00  0.00           C
ATOM   1523  O   ARG A 258      60.015  78.506  71.008  0.00  0.00           O
ATOM   1524  CB  ARG A 258      58.697  78.697  74.147  0.00  0.00           C
ATOM   1525  CG  ARG A 258      60.052  79.279  74.583  0.00  0.00           C
ATOM   1526  CD  ARG A 258      60.626  78.502  75.768  0.00  0.00           C
ATOM   1527  NE  ARG A 258      61.085  77.196  75.287  0.00  0.00           N
ATOM   1528  CZ  ARG A 258      60.776  76.022  75.845  0.00  0.00           C
ATOM   1529  NH1 ARG A 258      59.865  75.895  76.816  0.00  0.00           N
ATOM   1530  NH2 ARG A 258      61.548  74.983  75.511  0.00  0.00           N
ATOM   1531  N   LEU A 259      58.801  76.729  71.640  0.00  0.00           N
ATOM   1532  CA  LEU A 259      59.524  75.768  70.796  0.00  0.00           C
ATOM   1533  C   LEU A 259      59.236  76.001  69.315  0.00  0.00           C
ATOM   1534  O   LEU A 259      60.186  76.048  68.534  0.00  0.00           O
ATOM   1535  CB  LEU A 259      59.173  74.344  71.226  0.00  0.00           C
ATOM   1536  CG  LEU A 259      59.790  73.948  72.568  0.00  0.00           C
ATOM   1537  CD1 LEU A 259      59.229  72.585  72.997  0.00  0.00           C
ATOM   1538  CD2 LEU A 259      61.288  73.705  72.400  0.00  0.00           C
ATOM   1539  N   VAL A 260      57.968  76.279  69.023  0.00  0.00           N
ATOM   1540  CA  VAL A 260      57.599  76.452  67.602  0.00  0.00           C
ATOM   1541  C   VAL A 260      58.199  77.673  66.914  0.00  0.00           C
ATOM   1542  O   VAL A 260      58.717  77.502  65.805  0.00  0.00           O
ATOM   1543  CB  VAL A 260      56.188  76.340  67.043  0.00  0.00           C
ATOM   1544  CG1 VAL A 260      55.687  74.905  67.262  0.00  0.00           C
ATOM   1545  CG2 VAL A 260      55.186  77.332  67.646  0.00  0.00           C
ATOM   1546  N   ILE A 261      58.218  78.847  67.526  0.00  0.00           N
ATOM   1547  CA  ILE A 261      58.837  80.059  66.968  0.00  0.00           C
ATOM   1548  C   ILE A 261      60.346  79.886  66.769  0.00  0.00           C
ATOM   1549  O   ILE A 261      60.859  80.315  65.736  0.00  0.00           O
ATOM   1550  CB  ILE A 261      58.517  81.336  67.760  0.00  0.00           C
ATOM   1551  CG1 ILE A 261      58.656  81.155  69.271  0.00  0.00           C
ATOM   1552  CG2 ILE A 261      57.090  81.705  67.337  0.00  0.00           C
ATOM   1553  CD  ILE A 261      60.049  81.558  69.768  0.00  0.00           C
ATOM   1554  N   THR A 262      61.039  79.055  67.544  0.00  0.00           N
ATOM   1555  CA  THR A 262      62.488  78.823  67.446  0.00  0.00           C
ATOM   1556  C   THR A 262      62.770  77.813  66.322  0.00  0.00           C
ATOM   1557  O   THR A 262      63.632  78.111  65.500  0.00  0.00           O
ATOM   1558  CB  THR A 262      63.246  78.556  68.748  0.00  0.00           C
ATOM   1559  CG2 THR A 262      63.306  79.870  69.519  0.00  0.00           C
ATOM   1560  OG1 THR A 262      62.647  77.414  69.375  0.00  0.00           O
ATOM   1561  N   SER A 263      61.922  76.780  66.269  0.00  0.00           N
ATOM   1562  CA  SER A 263      61.865  75.942  65.065  0.00  0.00           C
ATOM   1563  C   SER A 263      61.571  76.676  63.760  0.00  0.00           C
ATOM   1564  O   SER A 263      62.481  76.773  62.929  0.00  0.00           O
ATOM   1565  CB  SER A 263      60.975  74.710  65.163  0.00  0.00           C
ATOM   1566  OG  SER A 263      61.358  73.760  64.169  0.00  0.00           O
ATOM   1567  N   GLU A 264      60.446  77.374  63.655  0.00  0.00           N
ATOM   1568  CA  GLU A 264      60.102  78.189  62.480  0.00  0.00           C
ATOM   1569  C   GLU A 264      61.151  79.249  62.113  0.00  0.00           C
ATOM   1570  O   GLU A 264      61.521  79.318  60.943  0.00  0.00           O
ATOM   1571  CB  GLU A 264      58.687  78.751  62.617  0.00  0.00           C
ATOM   1572  CG  GLU A 264      57.708  77.600  62.794  0.00  0.00           C
ATOM   1573  CD  GLU A 264      56.302  78.201  62.760  0.00  0.00           C
ATOM   1574  OE1 GLU A 264      55.643  78.259  61.700  0.00  0.00           O
ATOM   1575  OE2 GLU A 264      55.765  78.512  63.848  0.00  0.00           O
ATOM   1576  N   MET A 265      61.875  79.730  63.120  0.00  0.00           N
ATOM   1577  CA  MET A 265      63.031  80.579  62.824  0.00  0.00           C
ATOM   1578  C   MET A 265      64.165  79.795  62.159  0.00  0.00           C
ATOM   1579  O   MET A 265      64.287  80.046  60.957  0.00  0.00           O
ATOM   1580  CB  MET A 265      63.496  81.234  64.130  0.00  0.00           C
ATOM   1581  CG  MET A 265      64.187  82.546  63.761  0.00  0.00           C
ATOM   1582  SD  MET A 265      64.775  83.600  65.144  0.00  0.00           S
ATOM   1583  CE  MET A 265      63.437  83.808  66.293  0.00  0.00           C
ATOM   1584  N   ILE A 266      64.627  78.706  62.766  0.00  0.00           N
ATOM   1585  CA  ILE A 266      65.741  77.963  62.171  0.00  0.00           C
ATOM   1586  C   ILE A 266      65.326  77.377  60.815  0.00  0.00           C
ATOM   1587  O   ILE A 266      66.066  77.415  59.835  0.00  0.00           O
ATOM   1588  CB  ILE A 266      66.142  76.856  63.138  0.00  0.00           C
ATOM   1589  CG1 ILE A 266      66.777  77.430  64.414  0.00  0.00           C
ATOM   1590  CG2 ILE A 266      67.054  75.805  62.495  0.00  0.00           C
ATOM   1591  CD  ILE A 266      66.658  76.347  65.492  0.00  0.00           C
ATOM   1592  N   GLU A 267      64.220  76.636  60.760  0.00  0.00           N
ATOM   1593  CA  GLU A 267      63.727  76.211  59.433  0.00  0.00           C
ATOM   1594  C   GLU A 267      63.535  77.255  58.326  0.00  0.00           C
ATOM   1595  O   GLU A 267      63.942  76.944  57.208  0.00  0.00           O
ATOM   1596  CB  GLU A 267      62.411  75.442  59.548  0.00  0.00           C
ATOM   1597  CG  GLU A 267      62.591  74.216  60.436  0.00  0.00           C
ATOM   1598  CD  GLU A 267      61.355  73.388  60.791  0.00  0.00           C
ATOM   1599  OE1 GLU A 267      61.385  72.147  60.640  0.00  0.00           O
ATOM   1600  OE2 GLU A 267      60.369  73.989  61.288  0.00  0.00           O
ATOM   1601  N   ASN A 268      62.854  78.372  58.569  0.00  0.00           N
ATOM   1602  CA  ASN A 268      62.562  79.468  57.631  0.00  0.00           C
ATOM   1603  C   ASN A 268      63.571  80.610  57.544  0.00  0.00           C
ATOM   1604  O   ASN A 268      63.377  81.355  56.589  0.00  0.00           O
ATOM   1605  CB  ASN A 268      61.156  80.001  57.928  0.00  0.00           C
ATOM   1606  CG  ASN A 268      60.451  80.659  56.744  0.00  0.00           C
ATOM   1607  ND2 ASN A 268      59.770  81.776  56.946  0.00  0.00           N
ATOM   1608  OD1 ASN A 268      60.427  80.092  55.647  0.00  0.00           O
ATOM   1609  N   ILE A 269      64.789  80.353  58.005  0.00  0.00           N
ATOM   1610  CA  ILE A 269      65.798  81.416  58.148  0.00  0.00           C
ATOM   1611  C   ILE A 269      66.203  82.155  56.873  0.00  0.00           C
ATOM   1612  O   ILE A 269      66.153  83.385  56.905  0.00  0.00           O
ATOM   1613  CB  ILE A 269      66.943  80.783  58.952  0.00  0.00           C
ATOM   1614  CG1 ILE A 269      67.681  81.882  59.725  0.00  0.00           C
ATOM   1615  CG2 ILE A 269      67.836  79.939  58.038  0.00  0.00           C
ATOM   1616  CD  ILE A 269      66.825  82.326  60.912  0.00  0.00           C
ATOM   1617  N   GLN A 270      66.178  81.447  55.748  0.00  0.00           N
ATOM   1618  CA  GLN A 270      66.362  81.987  54.394  0.00  0.00           C
ATOM   1619  C   GLN A 270      65.391  83.112  54.007  0.00  0.00           C
ATOM   1620  O   GLN A 270      65.740  84.290  54.119  0.00  0.00           O
ATOM   1621  CB  GLN A 270      66.193  80.852  53.382  0.00  0.00           C
ATOM   1622  CG  GLN A 270      66.786  81.268  52.029  0.00  0.00           C
ATOM   1623  CD  GLN A 270      67.017  80.140  51.026  0.00  0.00           C
ATOM   1624  NE2 GLN A 270      66.209  79.085  50.923  0.00  0.00           N
ATOM   1625  OE1 GLN A 270      68.008  80.247  50.306  0.00  0.00           O
ATOM   1626  N   SER A 271      64.128  82.723  54.080  0.00  0.00           N
ATOM   1627  CA  SER A 271      62.934  83.540  53.804  0.00  0.00           C
ATOM   1628  C   SER A 271      62.633  84.749  54.697  0.00  0.00           C
ATOM   1629  O   SER A 271      62.612  85.896  54.259  0.00  0.00           O
ATOM   1630  CB  SER A 271      61.588  82.811  53.799  0.00  0.00           C
ATOM   1631  OG  SER A 271      61.332  81.985  52.655  0.00  0.00           O
ATOM   1632  N   VAL A 272      62.812  84.546  55.998  0.00  0.00           N
ATOM   1633  CA  VAL A 272      62.821  85.652  56.961  0.00  0.00           C
ATOM   1634  C   VAL A 272      63.869  86.742  56.733  0.00  0.00           C
ATOM   1635  O   VAL A 272      63.529  87.925  56.766  0.00  0.00           O
ATOM   1636  CB  VAL A 272      63.046  85.049  58.355  0.00  0.00           C
ATOM   1637  CG1 VAL A 272      63.034  86.007  59.548  0.00  0.00           C
ATOM   1638  CG2 VAL A 272      62.186  83.818  58.653  0.00  0.00           C
ATOM   1639  N   LYS A 273      65.086  86.271  56.466  0.00  0.00           N
ATOM   1640  CA  LYS A 273      66.213  87.201  56.280  0.00  0.00           C
ATOM   1641  C   LYS A 273      66.218  87.862  54.896  0.00  0.00           C
ATOM   1642  O   LYS A 273      66.078  89.083  54.938  0.00  0.00           O
ATOM   1643  CB  LYS A 273      67.528  86.584  56.724  0.00  0.00           C
ATOM   1644  CG  LYS A 273      67.563  85.892  58.089  0.00  0.00           C
ATOM   1645  CD  LYS A 273      68.979  85.433  58.452  0.00  0.00           C
ATOM   1646  CE  LYS A 273      69.948  86.607  58.574  0.00  0.00           C
ATOM   1647  NZ  LYS A 273      71.206  86.261  59.236  0.00  0.00           N
ATOM   1648  N   ALA A 274      65.732  87.099  53.931  0.00  0.00           N
ATOM   1649  CA  ALA A 274      65.506  87.622  52.577  0.00  0.00           C
ATOM   1650  C   ALA A 274      64.434  88.699  52.360  0.00  0.00           C
ATOM   1651  O   ALA A 274      64.693  89.754  51.783  0.00  0.00           O
ATOM   1652  CB  ALA A 274      65.257  86.498  51.575  0.00  0.00           C
ATOM   1653  N   TYR A 275      63.403  88.573  53.191  0.00  0.00           N
ATOM   1654  CA  TYR A 275      62.281  89.512  53.315  0.00  0.00           C
ATOM   1655  C   TYR A 275      62.520  90.677  54.288  0.00  0.00           C
ATOM   1656  O   TYR A 275      61.958  91.761  54.141  0.00  0.00           O
ATOM   1657  CB  TYR A 275      60.995  88.765  53.640  0.00  0.00           C
ATOM   1658  CG  TYR A 275      60.457  87.742  52.637  0.00  0.00           C
ATOM   1659  CD1 TYR A 275      60.229  88.005  51.285  0.00  0.00           C
ATOM   1660  CD2 TYR A 275      59.967  86.529  53.115  0.00  0.00           C
ATOM   1661  CE1 TYR A 275      59.472  87.156  50.491  0.00  0.00           C
ATOM   1662  CE2 TYR A 275      59.320  85.599  52.311  0.00  0.00           C
ATOM   1663  CZ  TYR A 275      59.062  85.922  50.989  0.00  0.00           C
ATOM   1664  OH  TYR A 275      58.705  85.019  50.035  0.00  0.00           O
ATOM   1665  N   CYS A 276      63.569  90.514  55.089  0.00  0.00           N
ATOM   1666  CA  CYS A 276      63.796  91.380  56.253  0.00  0.00           C
ATOM   1667  C   CYS A 276      62.556  91.416  57.143  0.00  0.00           C
ATOM   1668  O   CYS A 276      61.793  92.382  57.227  0.00  0.00           O
ATOM   1669  CB  CYS A 276      64.306  92.743  55.764  0.00  0.00           C
ATOM   1670  SG  CYS A 276      65.155  93.814  56.987  0.00  0.00           S
ATOM   1671  N   TRP A 277      62.107  90.272  57.640  0.00  0.00           N
ATOM   1672  CA  TRP A 277      61.026  90.177  58.631  0.00  0.00           C
ATOM   1673  C   TRP A 277      61.565  90.042  60.062  0.00  0.00           C
ATOM   1674  O   TRP A 277      60.813  89.694  60.974  0.00  0.00           O
ATOM   1675  CB  TRP A 277      60.147  89.001  58.179  0.00  0.00           C
ATOM   1676  CG  TRP A 277      58.805  88.776  58.861  0.00  0.00           C
ATOM   1677  CD1 TRP A 277      58.608  87.814  59.767  0.00  0.00           C
ATOM   1678  CD2 TRP A 277      57.549  89.314  58.577  0.00  0.00           C
ATOM   1679  CE2 TRP A 277      56.716  88.827  59.571  0.00  0.00           C
ATOM   1680  CE3 TRP A 277      57.074  89.970  57.443  0.00  0.00           C
ATOM   1681  NE1 TRP A 277      57.358  87.846  60.217  0.00  0.00           N
ATOM   1682  CZ2 TRP A 277      55.346  88.947  59.360  0.00  0.00           C
ATOM   1683  CZ3 TRP A 277      55.705  90.100  57.302  0.00  0.00           C
ATOM   1684  CH2 TRP A 277      54.811  89.573  58.236  0.00  0.00           C
ATOM   1685  N   GLU A 278      62.818  90.424  60.279  0.00  0.00           N
ATOM   1686  CA  GLU A 278      63.587  90.276  61.520  0.00  0.00           C
ATOM   1687  C   GLU A 278      63.043  90.979  62.766  0.00  0.00           C
ATOM   1688  O   GLU A 278      62.999  90.446  63.869  0.00  0.00           O
ATOM   1689  CB  GLU A 278      65.040  90.653  61.218  0.00  0.00           C
ATOM   1690  CG  GLU A 278      65.626  90.080  59.921  0.00  0.00           C
ATOM   1691  CD  GLU A 278      66.743  90.977  59.385  0.00  0.00           C
ATOM   1692  OE1 GLU A 278      67.911  90.701  59.727  0.00  0.00           O
ATOM   1693  OE2 GLU A 278      66.459  91.844  58.530  0.00  0.00           O
ATOM   1694  N   GLU A 279      62.552  92.212  62.628  0.00  0.00           N
ATOM   1695  CA  GLU A 279      61.839  93.004  63.643  0.00  0.00           C
ATOM   1696  C   GLU A 279      60.474  92.417  63.977  0.00  0.00           C
ATOM   1697  O   GLU A 279      60.182  92.207  65.158  0.00  0.00           O
ATOM   1698  CB  GLU A 279      61.640  94.412  63.073  0.00  0.00           C
ATOM   1699  CG  GLU A 279      61.258  95.472  64.106  0.00  0.00           C
ATOM   1700  CD  GLU A 279      61.069  96.930  63.677  0.00  0.00           C
ATOM   1701  OE1 GLU A 279      62.035  97.640  63.302  0.00  0.00           O
ATOM   1702  OE2 GLU A 279      59.913  97.331  63.934  0.00  0.00           O
ATOM   1703  N   ALA A 280      59.740  91.926  62.980  0.00  0.00           N
ATOM   1704  CA  ALA A 280      58.504  91.177  63.235  0.00  0.00           C
ATOM   1705  C   ALA A 280      58.644  89.851  63.994  0.00  0.00           C
ATOM   1706  O   ALA A 280      58.254  89.892  65.163  0.00  0.00           O
ATOM   1707  CB  ALA A 280      57.952  90.863  61.847  0.00  0.00           C
ATOM   1708  N   MET A 281      59.739  89.210  63.608  0.00  0.00           N
ATOM   1709  CA  MET A 281      60.270  88.101  64.415  0.00  0.00           C
ATOM   1710  C   MET A 281      60.623  88.398  65.873  0.00  0.00           C
ATOM   1711  O   MET A 281      60.008  87.748  66.717  0.00  0.00           O
ATOM   1712  CB  MET A 281      61.354  87.318  63.680  0.00  0.00           C
ATOM   1713  CG  MET A 281      60.929  86.732  62.324  0.00  0.00           C
ATOM   1714  SD  MET A 281      59.451  85.665  62.501  0.00  0.00           S
ATOM   1715  CE  MET A 281      60.170  84.214  63.241  0.00  0.00           C
ATOM   1716  N   GLU A 282      61.391  89.454  66.116  0.00  0.00           N
ATOM   1717  CA  GLU A 282      61.676  90.050  67.432  0.00  0.00           C
ATOM   1718  C   GLU A 282      60.418  90.385  68.230  0.00  0.00           C
ATOM   1719  O   GLU A 282      60.416  90.123  69.432  0.00  0.00           O
ATOM   1720  CB  GLU A 282      62.635  91.232  67.274  0.00  0.00           C
ATOM   1721  CG  GLU A 282      64.041  90.738  66.947  0.00  0.00           C
ATOM   1722  CD  GLU A 282      65.090  91.860  66.880  0.00  0.00           C
ATOM   1723  OE1 GLU A 282      65.205  92.472  65.796  0.00  0.00           O
ATOM   1724  OE2 GLU A 282      65.832  92.170  67.838  0.00  0.00           O
ATOM   1725  N   LYS A 283      59.423  91.009  67.616  0.00  0.00           N
ATOM   1726  CA  LYS A 283      58.156  91.313  68.284  0.00  0.00           C
ATOM   1727  C   LYS A 283      57.316  90.062  68.563  0.00  0.00           C
ATOM   1728  O   LYS A 283      56.765  89.943  69.653  0.00  0.00           O
ATOM   1729  CB  LYS A 283      57.323  92.234  67.388  0.00  0.00           C
ATOM   1730  CG  LYS A 283      57.904  93.641  67.549  0.00  0.00           C
ATOM   1731  CD  LYS A 283      57.301  94.558  66.483  0.00  0.00           C
ATOM   1732  CE  LYS A 283      57.932  95.916  66.814  0.00  0.00           C
ATOM   1733  NZ  LYS A 283      57.459  96.933  65.867  0.00  0.00           N
ATOM   1734  N   MET A 284      57.338  89.125  67.619  0.00  0.00           N
ATOM   1735  CA  MET A 284      56.698  87.822  67.847  0.00  0.00           C
ATOM   1736  C   MET A 284      57.282  87.015  69.013  0.00  0.00           C
ATOM   1737  O   MET A 284      56.601  86.887  70.023  0.00  0.00           O
ATOM   1738  CB  MET A 284      56.792  87.012  66.563  0.00  0.00           C
ATOM   1739  CG  MET A 284      55.802  85.840  66.610  0.00  0.00           C
ATOM   1740  SD  MET A 284      54.035  86.127  66.979  0.00  0.00           S
ATOM   1741  CE  MET A 284      53.621  84.412  67.260  0.00  0.00           C
ATOM   1742  N   ILE A 285      58.590  86.754  68.974  0.00  0.00           N
ATOM   1743  CA  ILE A 285      59.235  86.067  70.109  0.00  0.00           C
ATOM   1744  C   ILE A 285      59.020  86.737  71.464  0.00  0.00           C
ATOM   1745  O   ILE A 285      58.924  85.984  72.439  0.00  0.00           O
ATOM   1746  CB  ILE A 285      60.723  85.853  69.830  0.00  0.00           C
ATOM   1747  CG1 ILE A 285      61.593  87.097  70.002  0.00  0.00           C
ATOM   1748  CG2 ILE A 285      60.877  85.163  68.464  0.00  0.00           C
ATOM   1749  CD  ILE A 285      63.042  87.013  69.522  0.00  0.00           C
ATOM   1750  N   GLU A 286      58.820  88.049  71.486  0.00  0.00           N
ATOM   1751  CA  GLU A 286      58.576  88.839  72.701  0.00  0.00           C
ATOM   1752  C   GLU A 286      57.273  88.444  73.403  0.00  0.00           C
ATOM   1753  O   GLU A 286      57.320  88.021  74.556  0.00  0.00           O
ATOM   1754  CB  GLU A 286      58.598  90.337  72.381  0.00  0.00           C
ATOM   1755  CG  GLU A 286      58.187  91.436  73.364  0.00  0.00           C
ATOM   1756  CD  GLU A 286      59.347  91.474  74.363  0.00  0.00           C
ATOM   1757  OE1 GLU A 286      60.392  92.073  74.019  0.00  0.00           O
ATOM   1758  OE2 GLU A 286      59.123  90.913  75.457  0.00  0.00           O
ATOM   1759  N   ASN A 287      56.184  88.497  72.643  0.00  0.00           N
ATOM   1760  CA  ASN A 287      54.860  88.071  73.126  0.00  0.00           C
ATOM   1761  C   ASN A 287      54.839  86.655  73.705  0.00  0.00           C
ATOM   1762  O   ASN A 287      54.388  86.476  74.837  0.00  0.00           O
ATOM   1763  CB  ASN A 287      53.683  88.394  72.204  0.00  0.00           C
ATOM   1764  CG  ASN A 287      53.525  87.457  70.990  0.00  0.00           C
ATOM   1765  ND2 ASN A 287      53.789  87.897  69.767  0.00  0.00           N
ATOM   1766  OD1 ASN A 287      53.116  86.311  71.108  0.00  0.00           O
ATOM   1767  N   LEU A 288      55.562  85.745  73.051  0.00  0.00           N
ATOM   1768  CA  LEU A 288      55.842  84.416  73.610  0.00  0.00           C
ATOM   1769  C   LEU A 288      56.562  84.439  74.960  0.00  0.00           C
ATOM   1770  O   LEU A 288      56.019  84.010  75.983  0.00  0.00           O
ATOM   1771  CB  LEU A 288      56.585  83.583  72.565  0.00  0.00           C
ATOM   1772  CG  LEU A 288      55.880  82.971  71.349  0.00  0.00           C
ATOM   1773  CD1 LEU A 288      54.822  81.962  71.826  0.00  0.00           C
ATOM   1774  CD2 LEU A 288      55.338  83.948  70.303  0.00  0.00           C
ATOM   1775  N   ARG A 289      57.737  85.050  74.956  0.00  0.00           N
ATOM   1776  CA  ARG A 289      58.517  85.092  76.205  0.00  0.00           C
ATOM   1777  C   ARG A 289      57.852  85.715  77.431  0.00  0.00           C
ATOM   1778  O   ARG A 289      57.908  85.172  78.535  0.00  0.00           O
ATOM   1779  CB  ARG A 289      59.902  85.751  76.131  0.00  0.00           C
ATOM   1780  CG  ARG A 289      61.054  84.742  76.107  0.00  0.00           C
ATOM   1781  CD  ARG A 289      61.201  84.280  77.560  0.00  0.00           C
ATOM   1782  NE  ARG A 289      61.861  82.965  77.639  0.00  0.00           N
ATOM   1783  CZ  ARG A 289      62.054  82.130  78.664  0.00  0.00           C
ATOM   1784  NH1 ARG A 289      61.625  82.292  79.923  0.00  0.00           N
ATOM   1785  NH2 ARG A 289      62.625  80.944  78.402  0.00  0.00           N
ATOM   1786  N   GLN A 290      57.050  86.740  77.145  0.00  0.00           N
ATOM   1787  CA  GLN A 290      56.174  87.294  78.191  0.00  0.00           C
ATOM   1788  C   GLN A 290      55.087  86.366  78.747  0.00  0.00           C
ATOM   1789  O   GLN A 290      54.916  86.265  79.958  0.00  0.00           O
ATOM   1790  CB  GLN A 290      55.575  88.666  77.892  0.00  0.00           C
ATOM   1791  CG  GLN A 290      56.564  89.830  78.074  0.00  0.00           C
ATOM   1792  CD  GLN A 290      55.884  91.082  77.526  0.00  0.00           C
ATOM   1793  NE2 GLN A 290      56.487  91.520  76.423  0.00  0.00           N
ATOM   1794  OE1 GLN A 290      54.727  91.403  77.804  0.00  0.00           O
ATOM   1795  N   THR A 291      54.491  85.555  77.873  0.00  0.00           N
ATOM   1796  CA  THR A 291      53.552  84.474  78.220  0.00  0.00           C
ATOM   1797  C   THR A 291      54.293  83.323  78.897  0.00  0.00           C
ATOM   1798  O   THR A 291      53.829  82.733  79.871  0.00  0.00           O
ATOM   1799  CB  THR A 291      52.709  84.073  77.013  0.00  0.00           C
ATOM   1800  CG2 THR A 291      51.670  82.983  77.280  0.00  0.00           C
ATOM   1801  OG1 THR A 291      52.068  85.234  76.475  0.00  0.00           O
ATOM   1802  N   GLU A 292      55.531  83.090  78.479  0.00  0.00           N
ATOM   1803  CA  GLU A 292      56.455  82.309  79.314  0.00  0.00           C
ATOM   1804  C   GLU A 292      56.529  82.768  80.771  0.00  0.00           C
ATOM   1805  O   GLU A 292      55.895  82.259  81.684  0.00  0.00           O
ATOM   1806  CB  GLU A 292      57.824  82.094  78.655  0.00  0.00           C
ATOM   1807  CG  GLU A 292      57.974  80.847  77.783  0.00  0.00           C
ATOM   1808  CD  GLU A 292      58.475  79.698  78.671  0.00  0.00           C
ATOM   1809  OE1 GLU A 292      58.096  78.540  78.408  0.00  0.00           O
ATOM   1810  OE2 GLU A 292      59.337  79.977  79.529  0.00  0.00           O
ATOM   1811  N   LEU A 293      57.078  83.945  81.053  0.00  0.00           N
ATOM   1812  CA  LEU A 293      57.283  84.532  82.389  0.00  0.00           C
ATOM   1813  C   LEU A 293      56.014  84.648  83.239  0.00  0.00           C
ATOM   1814  O   LEU A 293      55.970  84.096  84.342  0.00  0.00           O
ATOM   1815  CB  LEU A 293      57.854  85.948  82.340  0.00  0.00           C
ATOM   1816  CG  LEU A 293      59.384  85.935  82.290  0.00  0.00           C
ATOM   1817  CD1 LEU A 293      59.785  86.063  80.819  0.00  0.00           C
ATOM   1818  CD2 LEU A 293      59.883  87.087  83.172  0.00  0.00           C
ATOM   1819  N   LYS A 294      54.897  85.093  82.686  0.00  0.00           N
ATOM   1820  CA  LYS A 294      53.629  85.318  83.404  0.00  0.00           C
ATOM   1821  C   LYS A 294      53.009  83.975  83.763  0.00  0.00           C
ATOM   1822  O   LYS A 294      52.487  83.816  84.874  0.00  0.00           O
ATOM   1823  CB  LYS A 294      52.646  86.180  82.599  0.00  0.00           C
ATOM   1824  CG  LYS A 294      53.047  87.647  82.519  0.00  0.00           C
ATOM   1825  CD  LYS A 294      52.402  88.284  81.285  0.00  0.00           C
ATOM   1826  CE  LYS A 294      50.935  88.646  81.473  0.00  0.00           C
ATOM   1827  NZ  LYS A 294      50.299  89.133  80.240  0.00  0.00           N
ATOM   1828  N   LEU A 295      53.201  82.958  82.930  0.00  0.00           N
ATOM   1829  CA  LEU A 295      52.660  81.644  83.299  0.00  0.00           C
ATOM   1830  C   LEU A 295      53.494  80.835  84.304  0.00  0.00           C
ATOM   1831  O   LEU A 295      52.977  79.963  85.000  0.00  0.00           O
ATOM   1832  CB  LEU A 295      52.184  80.840  82.094  0.00  0.00           C
ATOM   1833  CG  LEU A 295      50.808  81.378  81.701  0.00  0.00           C
ATOM   1834  CD1 LEU A 295      50.546  81.151  80.212  0.00  0.00           C
ATOM   1835  CD2 LEU A 295      49.744  80.833  82.644  0.00  0.00           C
ATOM   1836  N   THR A 296      54.805  80.933  84.123  0.00  0.00           N
ATOM   1837  CA  THR A 296      55.700  80.343  85.127  0.00  0.00           C
ATOM   1838  C   THR A 296      55.504  80.854  86.564  0.00  0.00           C
ATOM   1839  O   THR A 296      55.098  80.042  87.389  0.00  0.00           O
ATOM   1840  CB  THR A 296      57.182  80.509  84.776  0.00  0.00           C
ATOM   1841  CG2 THR A 296      58.054  79.507  85.522  0.00  0.00           C
ATOM   1842  OG1 THR A 296      57.420  80.258  83.387  0.00  0.00           O
ATOM   1843  N   ARG A 297      55.345  82.166  86.685  0.00  0.00           N
ATOM   1844  CA  ARG A 297      55.250  82.835  87.991  0.00  0.00           C
ATOM   1845  C   ARG A 297      53.977  82.400  88.724  0.00  0.00           C
ATOM   1846  O   ARG A 297      54.122  81.836  89.807  0.00  0.00           O
ATOM   1847  CB  ARG A 297      55.252  84.323  87.661  0.00  0.00           C
ATOM   1848  CG  ARG A 297      55.800  85.395  88.614  0.00  0.00           C
ATOM   1849  CD  ARG A 297      55.872  86.862  88.194  0.00  0.00           C
ATOM   1850  NE  ARG A 297      54.605  87.368  87.651  0.00  0.00           N
ATOM   1851  CZ  ARG A 297      54.381  88.073  86.526  0.00  0.00           C
ATOM   1852  NH1 ARG A 297      55.302  88.219  85.555  0.00  0.00           N
ATOM   1853  NH2 ARG A 297      53.165  88.561  86.283  0.00  0.00           N
ATOM   1854  N   LYS A 298      52.976  82.372  87.844  0.00  0.00           N
ATOM   1855  CA  LYS A 298      51.603  81.965  88.187  0.00  0.00           C
ATOM   1856  C   LYS A 298      51.492  80.590  88.856  0.00  0.00           C
ATOM   1857  O   LYS A 298      51.171  80.440  90.027  0.00  0.00           O
ATOM   1858  CB  LYS A 298      50.814  82.103  86.886  0.00  0.00           C
ATOM   1859  CG  LYS A 298      49.302  81.845  86.928  0.00  0.00           C
ATOM   1860  CD  LYS A 298      48.742  83.123  87.569  0.00  0.00           C
ATOM   1861  CE  LYS A 298      47.369  82.748  88.132  0.00  0.00           C
ATOM   1862  NZ  LYS A 298      46.528  83.867  88.595  0.00  0.00           N
ATOM   1863  N   ALA A 299      52.065  79.611  88.162  0.00  0.00           N
ATOM   1864  CA  ALA A 299      52.264  78.273  88.741  0.00  0.00           C
ATOM   1865  C   ALA A 299      53.143  78.174  89.992  0.00  0.00           C
ATOM   1866  O   ALA A 299      52.749  77.584  90.995  0.00  0.00           O
ATOM   1867  CB  ALA A 299      52.887  77.411  87.646  0.00  0.00           C
ATOM   1868  N   ALA A 300      54.397  78.584  89.869  0.00  0.00           N
ATOM   1869  CA  ALA A 300      55.487  78.552  90.859  0.00  0.00           C
ATOM   1870  C   ALA A 300      55.163  79.343  92.134  0.00  0.00           C
ATOM   1871  O   ALA A 300      55.538  78.777  93.157  0.00  0.00           O
ATOM   1872  CB  ALA A 300      56.731  79.138  90.185  0.00  0.00           C
ATOM   1873  N   TYR A 301      54.642  80.568  92.226  0.00  0.00           N
ATOM   1874  CA  TYR A 301      54.167  81.199  93.462  0.00  0.00           C
ATOM   1875  C   TYR A 301      53.300  80.302  94.348  0.00  0.00           C
ATOM   1876  O   TYR A 301      53.628  80.017  95.499  0.00  0.00           O
ATOM   1877  CB  TYR A 301      53.779  82.671  93.292  0.00  0.00           C
ATOM   1878  CG  TYR A 301      52.431  82.978  92.630  0.00  0.00           C
ATOM   1879  CD1 TYR A 301      51.348  82.511  93.363  0.00  0.00           C
ATOM   1880  CD2 TYR A 301      52.297  83.731  91.475  0.00  0.00           C
ATOM   1881  CE1 TYR A 301      50.060  82.858  92.971  0.00  0.00           C
ATOM   1882  CE2 TYR A 301      51.000  84.129  91.173  0.00  0.00           C
ATOM   1883  CZ  TYR A 301      49.887  83.672  91.846  0.00  0.00           C
ATOM   1884  OH  TYR A 301      48.637  83.799  91.315  0.00  0.00           O
ATOM   1885  N   VAL A 302      52.375  79.605  93.702  0.00  0.00           N
ATOM   1886  CA  VAL A 302      51.587  78.606  94.439  0.00  0.00           C
ATOM   1887  C   VAL A 302      52.338  77.394  94.997  0.00  0.00           C
ATOM   1888  O   VAL A 302      51.974  76.984  96.100  0.00  0.00           O
ATOM   1889  CB  VAL A 302      50.503  78.138  93.472  0.00  0.00           C
ATOM   1890  CG1 VAL A 302      49.457  77.321  94.228  0.00  0.00           C
ATOM   1891  CG2 VAL A 302      49.742  79.300  92.845  0.00  0.00           C
ATOM   1892  N   ARG A 303      53.394  77.001  94.289  0.00  0.00           N
ATOM   1893  CA  ARG A 303      54.196  75.857  94.737  0.00  0.00           C
ATOM   1894  C   ARG A 303      54.958  76.150  96.035  0.00  0.00           C
ATOM   1895  O   ARG A 303      55.231  75.313  96.890  0.00  0.00           O
ATOM   1896  CB  ARG A 303      55.043  75.533  93.509  0.00  0.00           C
ATOM   1897  CG  ARG A 303      56.145  74.475  93.686  0.00  0.00           C
ATOM   1898  CD  ARG A 303      57.559  75.033  93.472  0.00  0.00           C
ATOM   1899  NE  ARG A 303      58.370  73.879  93.859  0.00  0.00           N
ATOM   1900  CZ  ARG A 303      59.377  73.446  93.082  0.00  0.00           C
ATOM   1901  NH1 ARG A 303      59.832  74.065  91.988  0.00  0.00           N
ATOM   1902  NH2 ARG A 303      59.687  72.154  93.170  0.00  0.00           N
ATOM   1903  N   TYR A 304      55.497  77.366  96.037  0.00  0.00           N
ATOM   1904  CA  TYR A 304      56.243  78.007  97.142  0.00  0.00           C
ATOM   1905  C   TYR A 304      55.354  78.222  98.371  0.00  0.00           C
ATOM   1906  O   TYR A 304      55.548  77.427  99.296  0.00  0.00           O
ATOM   1907  CB  TYR A 304      57.022  79.238  96.694  0.00  0.00           C
ATOM   1908  CG  TYR A 304      58.209  78.883  95.796  0.00  0.00           C
ATOM   1909  CD1 TYR A 304      58.181  79.144  94.435  0.00  0.00           C
ATOM   1910  CD2 TYR A 304      59.284  78.228  96.381  0.00  0.00           C
ATOM   1911  CE1 TYR A 304      59.320  78.960  93.656  0.00  0.00           C
ATOM   1912  CE2 TYR A 304      60.412  77.944  95.612  0.00  0.00           C
ATOM   1913  CZ  TYR A 304      60.375  78.296  94.260  0.00  0.00           C
ATOM   1914  OH  TYR A 304      61.444  78.192  93.431  0.00  0.00           O
ATOM   1915  N   PHE A 305      54.179  78.800  98.167  0.00  0.00           N
ATOM   1916  CA  PHE A 305      53.320  78.925  99.347  0.00  0.00           C
ATOM   1917  C   PHE A 305      52.850  77.663 100.075  0.00  0.00           C
ATOM   1918  O   PHE A 305      52.980  77.670 101.305  0.00  0.00           O
ATOM   1919  CB  PHE A 305      52.096  79.711  98.872  0.00  0.00           C
ATOM   1920  CG  PHE A 305      51.272  80.435  99.947  0.00  0.00           C
ATOM   1921  CD1 PHE A 305      51.512  81.774 100.178  0.00  0.00           C
ATOM   1922  CD2 PHE A 305      50.356  79.677 100.672  0.00  0.00           C
ATOM   1923  CE1 PHE A 305      50.758  82.496 101.094  0.00  0.00           C
ATOM   1924  CE2 PHE A 305      49.611  80.389 101.608  0.00  0.00           C
ATOM   1925  CZ  PHE A 305      49.802  81.748 101.779  0.00  0.00           C
ATOM   1926  N   ASN A 306      52.681  76.579  99.332  0.00  0.00           N
ATOM   1927  CA  ASN A 306      52.341  75.296  99.971  0.00  0.00           C
ATOM   1928  C   ASN A 306      53.456  74.663 100.785  0.00  0.00           C
ATOM   1929  O   ASN A 306      53.196  74.583 101.985  0.00  0.00           O
ATOM   1930  CB  ASN A 306      51.704  74.424  98.876  0.00  0.00           C
ATOM   1931  CG  ASN A 306      50.227  74.815  98.824  0.00  0.00           C
ATOM   1932  ND2 ASN A 306      49.744  75.683  97.938  0.00  0.00           N
ATOM   1933  OD1 ASN A 306      49.484  74.367  99.697  0.00  0.00           O
ATOM   1934  N   SER A 307      54.687  74.670 100.275  0.00  0.00           N
ATOM   1935  CA  SER A 307      55.792  74.066 101.028  0.00  0.00           C
ATOM   1936  C   SER A 307      56.087  74.713 102.384  0.00  0.00           C
ATOM   1937  O   SER A 307      56.171  73.938 103.339  0.00  0.00           O
ATOM   1938  CB  SER A 307      57.093  74.161 100.228  0.00  0.00           C
ATOM   1939  OG  SER A 307      58.158  73.557 100.972  0.00  0.00           O
ATOM   1940  N   SER A 308      55.837  76.015 102.436  0.00  0.00           N
ATOM   1941  CA  SER A 308      55.784  76.824 103.670  0.00  0.00           C
ATOM   1942  C   SER A 308      54.631  76.459 104.603  0.00  0.00           C
ATOM   1943  O   SER A 308      54.877  76.024 105.726  0.00  0.00           O
ATOM   1944  CB  SER A 308      55.935  78.310 103.341  0.00  0.00           C
ATOM   1945  OG  SER A 308      57.177  78.586 102.689  0.00  0.00           O
ATOM   1946  N   ALA A 309      53.422  76.575 104.062  0.00  0.00           N
ATOM   1947  CA  ALA A 309      52.198  76.149 104.745  0.00  0.00           C
ATOM   1948  C   ALA A 309      52.168  74.783 105.434  0.00  0.00           C
ATOM   1949  O   ALA A 309      51.957  74.673 106.635  0.00  0.00           O
ATOM   1950  CB  ALA A 309      50.998  76.182 103.785  0.00  0.00           C
ATOM   1951  N   PHE A 310      52.710  73.834 104.670  0.00  0.00           N
ATOM   1952  CA  PHE A 310      52.729  72.406 105.030  0.00  0.00           C
ATOM   1953  C   PHE A 310      53.457  72.189 106.361  0.00  0.00           C
ATOM   1954  O   PHE A 310      52.893  71.580 107.265  0.00  0.00           O
ATOM   1955  CB  PHE A 310      53.383  71.614 103.895  0.00  0.00           C
ATOM   1956  CG  PHE A 310      52.449  71.104 102.798  0.00  0.00           C
ATOM   1957  CD1 PHE A 310      52.528  69.780 102.377  0.00  0.00           C
ATOM   1958  CD2 PHE A 310      51.555  71.906 102.093  0.00  0.00           C
ATOM   1959  CE1 PHE A 310      51.724  69.240 101.381  0.00  0.00           C
ATOM   1960  CE2 PHE A 310      50.711  71.406 101.106  0.00  0.00           C
ATOM   1961  CZ  PHE A 310      50.830  70.073 100.715  0.00  0.00           C
ATOM   1962  N   PHE A 311      54.662  72.749 106.237  0.00  0.00           N
ATOM   1963  CA  PHE A 311      55.662  72.818 107.317  0.00  0.00           C
ATOM   1964  C   PHE A 311      55.218  73.560 108.582  0.00  0.00           C
ATOM   1965  O   PHE A 311      55.113  72.938 109.636  0.00  0.00           O
ATOM   1966  CB  PHE A 311      56.977  73.455 106.882  0.00  0.00           C
ATOM   1967  CG  PHE A 311      57.888  72.256 106.610  0.00  0.00           C
ATOM   1968  CD1 PHE A 311      58.655  71.907 107.713  0.00  0.00           C
ATOM   1969  CD2 PHE A 311      57.953  71.578 105.405  0.00  0.00           C
ATOM   1970  CE1 PHE A 311      59.628  70.909 107.629  0.00  0.00           C
ATOM   1971  CE2 PHE A 311      58.955  70.619 105.311  0.00  0.00           C
ATOM   1972  CZ  PHE A 311      59.722  70.240 106.413  0.00  0.00           C
ATOM   1973  N   PHE A 312      54.758  74.793 108.394  0.00  0.00           N
ATOM   1974  CA  PHE A 312      54.034  75.555 109.419  0.00  0.00           C
ATOM   1975  C   PHE A 312      53.018  74.758 110.244  0.00  0.00           C
ATOM   1976  O   PHE A 312      53.048  74.746 111.465  0.00  0.00           O
ATOM   1977  CB  PHE A 312      53.565  76.926 108.940  0.00  0.00           C
ATOM   1978  CG  PHE A 312      52.651  77.709 109.885  0.00  0.00           C
ATOM   1979  CD1 PHE A 312      53.239  78.710 110.658  0.00  0.00           C
ATOM   1980  CD2 PHE A 312      51.289  77.501 110.017  0.00  0.00           C
ATOM   1981  CE1 PHE A 312      52.494  79.402 111.604  0.00  0.00           C
ATOM   1982  CE2 PHE A 312      50.496  78.332 110.801  0.00  0.00           C
ATOM   1983  CZ  PHE A 312      51.113  79.263 111.635  0.00  0.00           C
ATOM   1984  N   SER A 313      52.172  74.080 109.469  0.00  0.00           N
ATOM   1985  CA  SER A 313      51.066  73.252 109.954  0.00  0.00           C
ATOM   1986  C   SER A 313      51.437  72.095 110.882  0.00  0.00           C
ATOM   1987  O   SER A 313      50.936  71.966 112.003  0.00  0.00           O
ATOM   1988  CB  SER A 313      50.241  72.611 108.839  0.00  0.00           C
ATOM   1989  OG  SER A 313      49.749  73.710 108.052  0.00  0.00           O
ATOM   1990  N   GLY A 314      52.532  71.483 110.456  0.00  0.00           N
ATOM   1991  CA  GLY A 314      53.344  70.482 111.172  0.00  0.00           C
ATOM   1992  C   GLY A 314      54.058  70.954 112.449  0.00  0.00           C
ATOM   1993  O   GLY A 314      54.242  70.219 113.414  0.00  0.00           O
ATOM   1994  N   PHE A 315      54.558  72.191 112.441  0.00  0.00           N
ATOM   1995  CA  PHE A 315      55.044  72.974 113.586  0.00  0.00           C
ATOM   1996  C   PHE A 315      54.027  73.399 114.643  0.00  0.00           C
ATOM   1997  O   PHE A 315      54.278  73.505 115.843  0.00  0.00           O
ATOM   1998  CB  PHE A 315      55.774  74.205 113.048  0.00  0.00           C
ATOM   1999  CG  PHE A 315      57.293  74.092 112.878  0.00  0.00           C
ATOM   2000  CD1 PHE A 315      57.879  73.600 111.722  0.00  0.00           C
ATOM   2001  CD2 PHE A 315      58.077  74.583 113.915  0.00  0.00           C
ATOM   2002  CE1 PHE A 315      59.269  73.558 111.612  0.00  0.00           C
ATOM   2003  CE2 PHE A 315      59.467  74.581 113.785  0.00  0.00           C
ATOM   2004  CZ  PHE A 315      60.052  74.049 112.648  0.00  0.00           C
ATOM   2005  N   PHE A 316      52.840  73.715 114.131  0.00  0.00           N
ATOM   2006  CA  PHE A 316      51.663  74.080 114.929  0.00  0.00           C
ATOM   2007  C   PHE A 316      51.173  72.808 115.628  0.00  0.00           C
ATOM   2008  O   PHE A 316      50.963  72.908 116.837  0.00  0.00           O
ATOM   2009  CB  PHE A 316      50.637  74.722 114.005  0.00  0.00           C
ATOM   2010  CG  PHE A 316      50.098  76.030 114.606  0.00  0.00           C
ATOM   2011  CD1 PHE A 316      50.906  77.122 114.319  0.00  0.00           C
ATOM   2012  CD2 PHE A 316      49.118  76.054 115.586  0.00  0.00           C
ATOM   2013  CE1 PHE A 316      50.695  78.269 115.082  0.00  0.00           C
ATOM   2014  CE2 PHE A 316      48.987  77.210 116.359  0.00  0.00           C
ATOM   2015  CZ  PHE A 316      49.706  78.353 116.061  0.00  0.00           C
ATOM   2016  N   VAL A 317      51.133  71.624 115.015  0.00  0.00           N
ATOM   2017  CA  VAL A 317      50.854  70.401 115.773  0.00  0.00           C
ATOM   2018  C   VAL A 317      51.911  70.040 116.826  0.00  0.00           C
ATOM   2019  O   VAL A 317      51.536  69.359 117.780  0.00  0.00           O
ATOM   2020  CB  VAL A 317      50.435  69.318 114.781  0.00  0.00           C
ATOM   2021  CG1 VAL A 317      51.641  68.754 114.024  0.00  0.00           C
ATOM   2022  CG2 VAL A 317      49.577  68.290 115.527  0.00  0.00           C
ATOM   2023  N   VAL A 318      53.184  70.389 116.703  0.00  0.00           N
ATOM   2024  CA  VAL A 318      54.033  70.340 117.903  0.00  0.00           C
ATOM   2025  C   VAL A 318      53.611  71.271 119.037  0.00  0.00           C
ATOM   2026  O   VAL A 318      53.357  70.841 120.160  0.00  0.00           O
ATOM   2027  CB  VAL A 318      55.534  70.357 117.623  0.00  0.00           C
ATOM   2028  CG1 VAL A 318      56.308  69.618 118.708  0.00  0.00           C
ATOM   2029  CG2 VAL A 318      55.957  69.575 116.378  0.00  0.00           C
ATOM   2030  N   PHE A 319      53.261  72.522 118.769  0.00  0.00           N
ATOM   2031  CA  PHE A 319      52.818  73.493 119.783  0.00  0.00           C
ATOM   2032  C   PHE A 319      51.575  73.057 120.556  0.00  0.00           C
ATOM   2033  O   PHE A 319      51.622  72.705 121.728  0.00  0.00           O
ATOM   2034  CB  PHE A 319      52.459  74.811 119.084  0.00  0.00           C
ATOM   2035  CG  PHE A 319      51.727  75.862 119.907  0.00  0.00           C
ATOM   2036  CD1 PHE A 319      52.230  76.326 121.124  0.00  0.00           C
ATOM   2037  CD2 PHE A 319      50.399  76.120 119.566  0.00  0.00           C
ATOM   2038  CE1 PHE A 319      51.406  77.058 121.980  0.00  0.00           C
ATOM   2039  CE2 PHE A 319      49.584  76.822 120.441  0.00  0.00           C
ATOM   2040  CZ  PHE A 319      50.068  77.287 121.658  0.00  0.00           C
ATOM   2041  N   LEU A 320      50.591  72.620 119.769  0.00  0.00           N
ATOM   2042  CA  LEU A 320      49.297  72.063 120.193  0.00  0.00           C
ATOM   2043  C   LEU A 320      49.356  70.605 120.632  0.00  0.00           C
ATOM   2044  O   LEU A 320      48.370  69.882 120.467  0.00  0.00           O
ATOM   2045  CB  LEU A 320      48.258  72.254 119.082  0.00  0.00           C
ATOM   2046  CG  LEU A 320      47.669  73.659 119.182  0.00  0.00           C
ATOM   2047  CD1 LEU A 320      46.812  74.068 117.980  0.00  0.00           C
ATOM   2048  CD2 LEU A 320      46.690  73.774 120.362  0.00  0.00           C
ATOM   2049  N   SER A 321      50.531  69.997 120.806  0.00  0.00           N
ATOM   2050  CA  SER A 321      50.700  68.649 121.385  0.00  0.00           C
ATOM   2051  C   SER A 321      51.351  68.753 122.764  0.00  0.00           C
ATOM   2052  O   SER A 321      50.896  68.123 123.718  0.00  0.00           O
ATOM   2053  CB  SER A 321      51.462  67.548 120.642  0.00  0.00           C
ATOM   2054  OG  SER A 321      52.575  67.985 119.859  0.00  0.00           O
ATOM   2055  N   VAL A 322      52.457  69.495 122.799  0.00  0.00           N
ATOM   2056  CA  VAL A 322      53.260  69.886 123.967  0.00  0.00           C
ATOM   2057  C   VAL A 322      52.517  70.769 124.961  0.00  0.00           C
ATOM   2058  O   VAL A 322      52.525  70.447 126.153  0.00  0.00           O
ATOM   2059  CB  VAL A 322      54.664  70.353 123.583  0.00  0.00           C
ATOM   2060  CG1 VAL A 322      55.375  69.242 122.801  0.00  0.00           C
ATOM   2061  CG2 VAL A 322      54.684  71.678 122.825  0.00  0.00           C
ATOM   2062  N   LEU A 323      51.815  71.791 124.494  0.00  0.00           N
ATOM   2063  CA  LEU A 323      50.921  72.534 125.400  0.00  0.00           C
ATOM   2064  C   LEU A 323      49.874  71.667 126.105  0.00  0.00           C
ATOM   2065  O   LEU A 323      49.735  71.726 127.325  0.00  0.00           O
ATOM   2066  CB  LEU A 323      50.291  73.785 124.791  0.00  0.00           C
ATOM   2067  CG  LEU A 323      49.438  74.678 125.686  0.00  0.00           C
ATOM   2068  CD1 LEU A 323      50.332  75.198 126.822  0.00  0.00           C
ATOM   2069  CD2 LEU A 323      48.867  75.857 124.888  0.00  0.00           C
ATOM   2070  N   PRO A 324      49.108  70.868 125.361  0.00  0.00           N
ATOM   2071  CA  PRO A 324      48.230  69.869 125.987  0.00  0.00           C
ATOM   2072  C   PRO A 324      48.963  68.920 126.944  0.00  0.00           C
ATOM   2073  O   PRO A 324      48.502  68.821 128.074  0.00  0.00           O
ATOM   2074  CB  PRO A 324      47.574  69.136 124.812  0.00  0.00           C
ATOM   2075  CG  PRO A 324      47.493  70.250 123.765  0.00  0.00           C
ATOM   2076  CD  PRO A 324      48.769  71.082 123.949  0.00  0.00           C
ATOM   2077  N   TYR A 325      50.078  68.348 126.497  0.00  0.00           N
ATOM   2078  CA  TYR A 325      50.911  67.477 127.343  0.00  0.00           C
ATOM   2079  C   TYR A 325      51.456  68.061 128.649  0.00  0.00           C
ATOM   2080  O   TYR A 325      51.301  67.389 129.673  0.00  0.00           O
ATOM   2081  CB  TYR A 325      52.047  66.863 126.527  0.00  0.00           C
ATOM   2082  CG  TYR A 325      51.568  65.740 125.604  0.00  0.00           C
ATOM   2083  CD1 TYR A 325      50.830  64.700 126.161  0.00  0.00           C
ATOM   2084  CD2 TYR A 325      52.047  65.688 124.304  0.00  0.00           C
ATOM   2085  CE1 TYR A 325      50.501  63.617 125.348  0.00  0.00           C
ATOM   2086  CE2 TYR A 325      51.709  64.615 123.491  0.00  0.00           C
ATOM   2087  CZ  TYR A 325      50.891  63.615 124.018  0.00  0.00           C
ATOM   2088  OH  TYR A 325      50.523  62.553 123.265  0.00  0.00           O
ATOM   2089  N   ALA A 326      51.566  69.381 128.800  0.00  0.00           N
ATOM   2090  CA  ALA A 326      51.792  70.148 130.035  0.00  0.00           C
ATOM   2091  C   ALA A 326      50.681  69.993 131.086  0.00  0.00           C
ATOM   2092  O   ALA A 326      50.963  70.229 132.255  0.00  0.00           O
ATOM   2093  CB  ALA A 326      51.964  71.634 129.735  0.00  0.00           C
ATOM   2094  N   LEU A 327      49.441  69.920 130.617  0.00  0.00           N
ATOM   2095  CA  LEU A 327      48.190  69.775 131.378  0.00  0.00           C
ATOM   2096  C   LEU A 327      47.788  68.361 131.797  0.00  0.00           C
ATOM   2097  O   LEU A 327      47.128  68.263 132.828  0.00  0.00           O
ATOM   2098  CB  LEU A 327      47.004  70.369 130.604  0.00  0.00           C
ATOM   2099  CG  LEU A 327      47.166  71.876 130.374  0.00  0.00           C
ATOM   2100  CD1 LEU A 327      46.119  72.318 129.352  0.00  0.00           C
ATOM   2101  CD2 LEU A 327      46.972  72.607 131.700  0.00  0.00           C
ATOM   2102  N   ILE A 328      48.281  67.372 131.044  0.00  0.00           N
ATOM   2103  CA  ILE A 328      48.009  65.934 131.143  0.00  0.00           C
ATOM   2104  C   ILE A 328      49.164  65.291 131.927  0.00  0.00           C
ATOM   2105  O   ILE A 328      50.231  64.899 131.450  0.00  0.00           O
ATOM   2106  CB  ILE A 328      47.865  65.376 129.727  0.00  0.00           C
ATOM   2107  CG1 ILE A 328      46.911  66.107 128.772  0.00  0.00           C
ATOM   2108  CG2 ILE A 328      47.703  63.857 129.727  0.00  0.00           C
ATOM   2109  CD  ILE A 328      47.158  65.736 127.315  0.00  0.00           C
ATOM   2110  N   LYS A 329      48.862  65.031 133.189  0.00  0.00           N
ATOM   2111  CA  LYS A 329      49.857  64.309 134.004  0.00  0.00           C
ATOM   2112  C   LYS A 329      49.845  62.797 133.784  0.00  0.00           C
ATOM   2113  O   LYS A 329      50.759  62.032 134.069  0.00  0.00           O
ATOM   2114  CB  LYS A 329      49.499  64.581 135.472  0.00  0.00           C
ATOM   2115  CG  LYS A 329      50.009  65.862 136.134  0.00  0.00           C
ATOM   2116  CD  LYS A 329      49.470  67.223 135.695  0.00  0.00           C
ATOM   2117  CE  LYS A 329      50.017  68.176 136.759  0.00  0.00           C
ATOM   2118  NZ  LYS A 329      50.427  69.469 136.210  0.00  0.00           N
ATOM   2119  N   GLY A 330      48.712  62.363 133.247  0.00  0.00           N
ATOM   2120  CA  GLY A 330      48.501  61.020 132.666  0.00  0.00           C
ATOM   2121  C   GLY A 330      49.386  60.446 131.559  0.00  0.00           C
ATOM   2122  O   GLY A 330      48.890  59.585 130.825  0.00  0.00           O
ATOM   2123  N   ILE A 331      50.669  60.786 131.597  0.00  0.00           N
ATOM   2124  CA  ILE A 331      51.667  60.562 130.538  0.00  0.00           C
ATOM   2125  C   ILE A 331      53.041  61.004 131.055  0.00  0.00           C
ATOM   2126  O   ILE A 331      53.147  61.809 131.980  0.00  0.00           O
ATOM   2127  CB  ILE A 331      51.344  61.416 129.313  0.00  0.00           C
ATOM   2128  CG1 ILE A 331      51.949  60.753 128.077  0.00  0.00           C
ATOM   2129  CG2 ILE A 331      51.765  62.883 129.363  0.00  0.00           C
ATOM   2130  CD  ILE A 331      50.901  59.768 127.553  0.00  0.00           C
ATOM   2131  N   ILE A 332      53.903  59.997 130.992  0.00  0.00           N
ATOM   2132  CA  ILE A 332      55.324  60.158 131.351  0.00  0.00           C
ATOM   2133  C   ILE A 332      56.050  60.905 130.236  0.00  0.00           C
ATOM   2134  O   ILE A 332      56.057  60.488 129.078  0.00  0.00           O
ATOM   2135  CB  ILE A 332      55.924  58.816 131.779  0.00  0.00           C
ATOM   2136  CG1 ILE A 332      57.385  58.958 132.228  0.00  0.00           C
ATOM   2137  CG2 ILE A 332      55.766  57.760 130.696  0.00  0.00           C
ATOM   2138  CD  ILE A 332      57.835  57.719 133.006  0.00  0.00           C
ATOM   2139  N   LEU A 333      56.927  61.791 130.700  0.00  0.00           N
ATOM   2140  CA  LEU A 333      57.635  62.770 129.873  0.00  0.00           C
ATOM   2141  C   LEU A 333      58.201  62.237 128.547  0.00  0.00           C
ATOM   2142  O   LEU A 333      58.207  63.011 127.591  0.00  0.00           O
ATOM   2143  CB  LEU A 333      58.641  63.538 130.728  0.00  0.00           C
ATOM   2144  CG  LEU A 333      58.672  64.985 130.238  0.00  0.00           C
ATOM   2145  CD1 LEU A 333      57.598  65.768 131.023  0.00  0.00           C
ATOM   2146  CD2 LEU A 333      59.988  65.726 130.473  0.00  0.00           C
ATOM   2147  N   ARG A 334      58.711  61.013 128.495  0.00  0.00           N
ATOM   2148  CA  ARG A 334      59.267  60.510 127.228  0.00  0.00           C
ATOM   2149  C   ARG A 334      58.302  59.901 126.202  0.00  0.00           C
ATOM   2150  O   ARG A 334      58.653  59.990 125.021  0.00  0.00           O
ATOM   2151  CB  ARG A 334      60.541  59.702 127.473  0.00  0.00           C
ATOM   2152  CG  ARG A 334      61.519  60.767 127.966  0.00  0.00           C
ATOM   2153  CD  ARG A 334      61.797  61.788 126.849  0.00  0.00           C
ATOM   2154  NE  ARG A 334      62.366  62.978 127.501  0.00  0.00           N
ATOM   2155  CZ  ARG A 334      62.865  64.080 126.924  0.00  0.00           C
ATOM   2156  NH1 ARG A 334      62.807  64.342 125.612  0.00  0.00           N
ATOM   2157  NH2 ARG A 334      62.944  65.165 127.707  0.00  0.00           N
ATOM   2158  N   LYS A 335      57.071  59.694 126.663  0.00  0.00           N
ATOM   2159  CA  LYS A 335      55.918  59.437 125.785  0.00  0.00           C
ATOM   2160  C   LYS A 335      55.478  60.655 124.977  0.00  0.00           C
ATOM   2161  O   LYS A 335      54.977  60.512 123.858  0.00  0.00           O
ATOM   2162  CB  LYS A 335      54.763  58.771 126.540  0.00  0.00           C
ATOM   2163  CG  LYS A 335      54.921  57.261 126.710  0.00  0.00           C
ATOM   2164  CD  LYS A 335      53.708  56.785 127.513  0.00  0.00           C
ATOM   2165  CE  LYS A 335      54.056  55.355 127.912  0.00  0.00           C
ATOM   2166  NZ  LYS A 335      52.981  54.668 128.647  0.00  0.00           N
ATOM   2167  N   ILE A 336      55.727  61.827 125.559  0.00  0.00           N
ATOM   2168  CA  ILE A 336      55.657  63.113 124.841  0.00  0.00           C
ATOM   2169  C   ILE A 336      56.568  63.258 123.620  0.00  0.00           C
ATOM   2170  O   ILE A 336      56.141  63.574 122.518  0.00  0.00           O
ATOM   2171  CB  ILE A 336      55.856  64.268 125.823  0.00  0.00           C
ATOM   2172  CG1 ILE A 336      55.045  64.043 127.095  0.00  0.00           C
ATOM   2173  CG2 ILE A 336      55.356  65.568 125.185  0.00  0.00           C
ATOM   2174  CD  ILE A 336      55.063  65.090 128.208  0.00  0.00           C
ATOM   2175  N   PHE A 337      57.846  62.949 123.782  0.00  0.00           N
ATOM   2176  CA  PHE A 337      58.896  62.914 122.752  0.00  0.00           C
ATOM   2177  C   PHE A 337      58.697  61.828 121.699  0.00  0.00           C
ATOM   2178  O   PHE A 337      58.759  62.060 120.487  0.00  0.00           O
ATOM   2179  CB  PHE A 337      60.305  62.857 123.342  0.00  0.00           C
ATOM   2180  CG  PHE A 337      61.123  63.875 122.545  0.00  0.00           C
ATOM   2181  CD1 PHE A 337      60.884  65.238 122.646  0.00  0.00           C
ATOM   2182  CD2 PHE A 337      62.149  63.352 121.759  0.00  0.00           C
ATOM   2183  CE1 PHE A 337      61.521  66.107 121.771  0.00  0.00           C
ATOM   2184  CE2 PHE A 337      62.836  64.221 120.923  0.00  0.00           C
ATOM   2185  CZ  PHE A 337      62.446  65.554 120.894  0.00  0.00           C
ATOM   2186  N   THR A 338      58.248  60.634 122.077  0.00  0.00           N
ATOM   2187  CA  THR A 338      57.780  59.612 121.134  0.00  0.00           C
ATOM   2188  C   THR A 338      56.502  59.897 120.342  0.00  0.00           C
ATOM   2189  O   THR A 338      56.630  59.718 119.133  0.00  0.00           O
ATOM   2190  CB  THR A 338      57.849  58.215 121.783  0.00  0.00           C
ATOM   2191  CG2 THR A 338      59.287  57.967 122.234  0.00  0.00           C
ATOM   2192  OG1 THR A 338      56.918  58.140 122.863  0.00  0.00           O
ATOM   2193  N   THR A 339      55.507  60.548 120.928  0.00  0.00           N
ATOM   2194  CA  THR A 339      54.412  61.192 120.184  0.00  0.00           C
ATOM   2195  C   THR A 339      54.701  62.404 119.296  0.00  0.00           C
ATOM   2196  O   THR A 339      54.033  62.573 118.285  0.00  0.00           O
ATOM   2197  CB  THR A 339      53.094  61.477 120.902  0.00  0.00           C
ATOM   2198  CG2 THR A 339      52.065  60.345 120.819  0.00  0.00           C
ATOM   2199  OG1 THR A 339      53.438  61.943 122.209  0.00  0.00           O
ATOM   2200  N   ILE A 340      55.727  63.168 119.660  0.00  0.00           N
ATOM   2201  CA  ILE A 340      56.325  64.158 118.754  0.00  0.00           C
ATOM   2202  C   ILE A 340      56.990  63.495 117.548  0.00  0.00           C
ATOM   2203  O   ILE A 340      56.502  63.741 116.457  0.00  0.00           O
ATOM   2204  CB  ILE A 340      57.243  65.195 119.407  0.00  0.00           C
ATOM   2205  CG1 ILE A 340      56.571  66.167 120.381  0.00  0.00           C
ATOM   2206  CG2 ILE A 340      57.910  66.113 118.381  0.00  0.00           C
ATOM   2207  CD  ILE A 340      57.321  66.170 121.721  0.00  0.00           C
ATOM   2208  N   SER A 341      57.842  62.510 117.845  0.00  0.00           N
ATOM   2209  CA  SER A 341      58.516  61.718 116.820  0.00  0.00           C
ATOM   2210  C   SER A 341      57.470  61.020 115.944  0.00  0.00           C
ATOM   2211  O   SER A 341      57.532  61.212 114.733  0.00  0.00           O
ATOM   2212  CB  SER A 341      59.438  60.745 117.556  0.00  0.00           C
ATOM   2213  OG  SER A 341      60.232  59.884 116.732  0.00  0.00           O
ATOM   2214  N   PHE A 342      56.436  60.442 116.548  0.00  0.00           N
ATOM   2215  CA  PHE A 342      55.203  60.047 115.861  0.00  0.00           C
ATOM   2216  C   PHE A 342      54.390  60.978 114.965  0.00  0.00           C
ATOM   2217  O   PHE A 342      54.088  60.703 113.807  0.00  0.00           O
ATOM   2218  CB  PHE A 342      54.236  59.170 116.657  0.00  0.00           C
ATOM   2219  CG  PHE A 342      54.956  57.887 117.045  0.00  0.00           C
ATOM   2220  CD1 PHE A 342      55.850  57.175 116.240  0.00  0.00           C
ATOM   2221  CD2 PHE A 342      54.591  57.328 118.269  0.00  0.00           C
ATOM   2222  CE1 PHE A 342      56.371  55.973 116.688  0.00  0.00           C
ATOM   2223  CE2 PHE A 342      55.062  56.087 118.677  0.00  0.00           C
ATOM   2224  CZ  PHE A 342      56.016  55.414 117.911  0.00  0.00           C
ATOM   2225  N   CYS A 343      54.190  62.203 115.457  0.00  0.00           N
ATOM   2226  CA  CYS A 343      53.387  63.225 114.770  0.00  0.00           C
ATOM   2227  C   CYS A 343      54.053  63.912 113.576  0.00  0.00           C
ATOM   2228  O   CYS A 343      53.463  63.939 112.505  0.00  0.00           O
ATOM   2229  CB  CYS A 343      52.766  64.256 115.714  0.00  0.00           C
ATOM   2230  SG  CYS A 343      51.680  63.583 117.018  0.00  0.00           S
ATOM   2231  N   ILE A 344      55.374  64.052 113.735  0.00  0.00           N
ATOM   2232  CA  ILE A 344      56.217  64.448 112.602  0.00  0.00           C
ATOM   2233  C   ILE A 344      56.149  63.401 111.499  0.00  0.00           C
ATOM   2234  O   ILE A 344      55.641  63.708 110.417  0.00  0.00           O
ATOM   2235  CB  ILE A 344      57.641  64.939 112.868  0.00  0.00           C
ATOM   2236  CG1 ILE A 344      57.659  66.006 113.962  0.00  0.00           C
ATOM   2237  CG2 ILE A 344      58.265  65.516 111.595  0.00  0.00           C
ATOM   2238  CD  ILE A 344      59.092  66.288 114.420  0.00  0.00           C
ATOM   2239  N   VAL A 345      56.369  62.122 111.827  0.00  0.00           N
ATOM   2240  CA  VAL A 345      56.230  61.017 110.874  0.00  0.00           C
ATOM   2241  C   VAL A 345      54.848  60.743 110.276  0.00  0.00           C
ATOM   2242  O   VAL A 345      54.719  60.847 109.066  0.00  0.00           O
ATOM   2243  CB  VAL A 345      56.910  59.744 111.373  0.00  0.00           C
ATOM   2244  CG1 VAL A 345      56.922  58.697 110.250  0.00  0.00           C
ATOM   2245  CG2 VAL A 345      58.342  59.996 111.851  0.00  0.00           C
ATOM   2246  N   LEU A 346      53.880  61.057 111.134  0.00  0.00           N
ATOM   2247  CA  LEU A 346      52.480  61.015 110.695  0.00  0.00           C
ATOM   2248  C   LEU A 346      52.128  62.061 109.638  0.00  0.00           C
ATOM   2249  O   LEU A 346      51.865  61.735 108.480  0.00  0.00           O
ATOM   2250  CB  LEU A 346      51.651  61.150 111.974  0.00  0.00           C
ATOM   2251  CG  LEU A 346      50.180  60.969 111.625  0.00  0.00           C
ATOM   2252  CD1 LEU A 346      49.828  59.481 111.475  0.00  0.00           C
ATOM   2253  CD2 LEU A 346      49.235  61.643 112.621  0.00  0.00           C
ATOM   2254  N   ARG A 347      52.548  63.299 109.920  0.00  0.00           N
ATOM   2255  CA  ARG A 347      52.366  64.415 108.982  0.00  0.00           C
ATOM   2256  C   ARG A 347      53.134  64.140 107.684  0.00  0.00           C
ATOM   2257  O   ARG A 347      52.545  64.178 106.614  0.00  0.00           O
ATOM   2258  CB  ARG A 347      52.936  65.665 109.654  0.00  0.00           C
ATOM   2259  CG  ARG A 347      52.707  67.063 109.085  0.00  0.00           C
ATOM   2260  CD  ARG A 347      53.140  67.420 107.663  0.00  0.00           C
ATOM   2261  NE  ARG A 347      54.601  67.538 107.572  0.00  0.00           N
ATOM   2262  CZ  ARG A 347      55.274  67.896 106.469  0.00  0.00           C
ATOM   2263  NH1 ARG A 347      54.733  67.752 105.250  0.00  0.00           N
ATOM   2264  NH2 ARG A 347      56.478  68.477 106.565  0.00  0.00           N
ATOM   2265  N   MET A 348      54.381  63.681 107.787  0.00  0.00           N
ATOM   2266  CA  MET A 348      55.349  63.416 106.709  0.00  0.00           C
ATOM   2267  C   MET A 348      54.781  62.444 105.665  0.00  0.00           C
ATOM   2268  O   MET A 348      54.394  62.830 104.573  0.00  0.00           O
ATOM   2269  CB  MET A 348      56.765  62.978 107.071  0.00  0.00           C
ATOM   2270  CG  MET A 348      57.645  64.193 107.393  0.00  0.00           C
ATOM   2271  SD  MET A 348      58.203  65.199 105.967  0.00  0.00           S
ATOM   2272  CE  MET A 348      59.529  66.054 106.801  0.00  0.00           C
ATOM   2273  N   ALA A 349      54.632  61.249 106.213  0.00  0.00           N
ATOM   2274  CA  ALA A 349      54.243  60.156 105.310  0.00  0.00           C
ATOM   2275  C   ALA A 349      52.854  60.242 104.680  0.00  0.00           C
ATOM   2276  O   ALA A 349      52.640  59.787 103.553  0.00  0.00           O
ATOM   2277  CB  ALA A 349      54.433  58.819 106.029  0.00  0.00           C
ATOM   2278  N   VAL A 350      51.868  60.755 105.406  0.00  0.00           N
ATOM   2279  CA  VAL A 350      50.499  60.952 104.915  0.00  0.00           C
ATOM   2280  C   VAL A 350      50.537  61.914 103.729  0.00  0.00           C
ATOM   2281  O   VAL A 350      50.303  61.519 102.581  0.00  0.00           O
ATOM   2282  CB  VAL A 350      49.421  61.228 105.964  0.00  0.00           C
ATOM   2283  CG1 VAL A 350      49.701  62.451 106.846  0.00  0.00           C
ATOM   2284  CG2 VAL A 350      48.042  61.294 105.313  0.00  0.00           C
ATOM   2285  N   THR A 351      50.986  63.142 103.971  0.00  0.00           N
ATOM   2286  CA  THR A 351      51.075  64.276 103.033  0.00  0.00           C
ATOM   2287  C   THR A 351      52.154  64.170 101.954  0.00  0.00           C
ATOM   2288  O   THR A 351      51.899  64.755 100.900  0.00  0.00           O
ATOM   2289  CB  THR A 351      51.296  65.609 103.755  0.00  0.00           C
ATOM   2290  CG2 THR A 351      50.157  65.804 104.763  0.00  0.00           C
ATOM   2291  OG1 THR A 351      52.586  65.643 104.364  0.00  0.00           O
ATOM   2292  N   ARG A 352      53.057  63.194 102.090  0.00  0.00           N
ATOM   2293  CA  ARG A 352      53.832  62.611 100.994  0.00  0.00           C
ATOM   2294  C   ARG A 352      52.976  61.871  99.979  0.00  0.00           C
ATOM   2295  O   ARG A 352      52.589  62.296  98.886  0.00  0.00           O
ATOM   2296  CB  ARG A 352      54.964  61.644 101.360  0.00  0.00           C
ATOM   2297  CG  ARG A 352      56.150  62.329 102.046  0.00  0.00           C
ATOM   2298  CD  ARG A 352      56.998  63.368 101.299  0.00  0.00           C
ATOM   2299  NE  ARG A 352      57.604  62.795 100.092  0.00  0.00           N
ATOM   2300  CZ  ARG A 352      57.235  63.030  98.831  0.00  0.00           C
ATOM   2301  NH1 ARG A 352      56.171  63.817  98.596  0.00  0.00           N
ATOM   2302  NH2 ARG A 352      58.022  62.677  97.813  0.00  0.00           N
ATOM   2303  N   GLN A 353      52.377  60.758 100.406  0.00  0.00           N
ATOM   2304  CA  GLN A 353      51.820  59.826  99.412  0.00  0.00           C
ATOM   2305  C   GLN A 353      50.411  60.023  98.841  0.00  0.00           C
ATOM   2306  O   GLN A 353      50.170  59.897  97.642  0.00  0.00           O
ATOM   2307  CB  GLN A 353      52.179  58.365  99.692  0.00  0.00           C
ATOM   2308  CG  GLN A 353      53.235  57.900  98.695  0.00  0.00           C
ATOM   2309  CD  GLN A 353      54.629  58.441  99.011  0.00  0.00           C
ATOM   2310  NE2 GLN A 353      55.413  57.650  99.736  0.00  0.00           N
ATOM   2311  OE1 GLN A 353      55.098  59.525  98.654  0.00  0.00           O
ATOM   2312  N   PHE A 354      49.576  60.655  99.657  0.00  0.00           N
ATOM   2313  CA  PHE A 354      48.189  60.933  99.235  0.00  0.00           C
ATOM   2314  C   PHE A 354      48.067  61.967  98.119  0.00  0.00           C
ATOM   2315  O   PHE A 354      47.174  61.639  97.351  0.00  0.00           O
ATOM   2316  CB  PHE A 354      47.331  61.198 100.474  0.00  0.00           C
ATOM   2317  CG  PHE A 354      46.941  59.906 101.182  0.00  0.00           C
ATOM   2318  CD1 PHE A 354      45.726  59.343 100.796  0.00  0.00           C
ATOM   2319  CD2 PHE A 354      47.556  59.368 102.306  0.00  0.00           C
ATOM   2320  CE1 PHE A 354      45.198  58.261 101.503  0.00  0.00           C
ATOM   2321  CE2 PHE A 354      47.137  58.206 102.944  0.00  0.00           C
ATOM   2322  CZ  PHE A 354      45.883  57.723 102.577  0.00  0.00           C
ATOM   2323  N   PRO A 355      48.875  63.020  97.962  0.00  0.00           N
ATOM   2324  CA  PRO A 355      49.130  63.659  96.657  0.00  0.00           C
ATOM   2325  C   PRO A 355      50.104  62.905  95.742  0.00  0.00           C
ATOM   2326  O   PRO A 355      49.640  62.372  94.746  0.00  0.00           O
ATOM   2327  CB  PRO A 355      49.671  65.047  96.988  0.00  0.00           C
ATOM   2328  CG  PRO A 355      50.260  64.942  98.399  0.00  0.00           C
ATOM   2329  CD  PRO A 355      49.511  63.782  99.047  0.00  0.00           C
ATOM   2330  N   TRP A 356      51.321  62.589  96.164  0.00  0.00           N
ATOM   2331  CA  TRP A 356      52.347  61.965  95.318  0.00  0.00           C
ATOM   2332  C   TRP A 356      51.897  60.713  94.556  0.00  0.00           C
ATOM   2333  O   TRP A 356      52.137  60.744  93.346  0.00  0.00           O
ATOM   2334  CB  TRP A 356      53.675  61.729  96.060  0.00  0.00           C
ATOM   2335  CG  TRP A 356      54.862  61.434  95.141  0.00  0.00           C
ATOM   2336  CD1 TRP A 356      55.539  62.243  94.336  0.00  0.00           C
ATOM   2337  CD2 TRP A 356      55.292  60.129  94.930  0.00  0.00           C
ATOM   2338  CE2 TRP A 356      56.213  60.195  93.889  0.00  0.00           C
ATOM   2339  CE3 TRP A 356      54.943  58.895  95.458  0.00  0.00           C
ATOM   2340  NE1 TRP A 356      56.293  61.472  93.551  0.00  0.00           N
ATOM   2341  CZ2 TRP A 356      56.813  58.998  93.517  0.00  0.00           C
ATOM   2342  CZ3 TRP A 356      55.423  57.688  94.946  0.00  0.00           C
ATOM   2343  CH2 TRP A 356      56.364  57.754  93.935  0.00  0.00           C
ATOM   2344  N   ALA A 357      51.179  59.773  95.153  0.00  0.00           N
ATOM   2345  CA  ALA A 357      50.710  58.562  94.451  0.00  0.00           C
ATOM   2346  C   ALA A 357      49.582  58.814  93.449  0.00  0.00           C
ATOM   2347  O   ALA A 357      49.668  58.376  92.302  0.00  0.00           O
ATOM   2348  CB  ALA A 357      50.411  57.431  95.438  0.00  0.00           C
ATOM   2349  N   VAL A 358      48.507  59.515  93.795  0.00  0.00           N
ATOM   2350  CA  VAL A 358      47.450  59.887  92.842  0.00  0.00           C
ATOM   2351  C   VAL A 358      47.937  60.735  91.667  0.00  0.00           C
ATOM   2352  O   VAL A 358      47.693  60.310  90.539  0.00  0.00           O
ATOM   2353  CB  VAL A 358      46.144  60.341  93.499  0.00  0.00           C
ATOM   2354  CG1 VAL A 358      45.717  59.513  94.705  0.00  0.00           C
ATOM   2355  CG2 VAL A 358      46.015  61.844  93.740  0.00  0.00           C
ATOM   2356  N   GLN A 359      48.705  61.781  91.960  0.00  0.00           N
ATOM   2357  CA  GLN A 359      49.451  62.579  90.974  0.00  0.00           C
ATOM   2358  C   GLN A 359      50.275  61.756  89.980  0.00  0.00           C
ATOM   2359  O   GLN A 359      49.965  61.801  88.789  0.00  0.00           O
ATOM   2360  CB  GLN A 359      50.398  63.388  91.859  0.00  0.00           C
ATOM   2361  CG  GLN A 359      50.779  64.792  91.390  0.00  0.00           C
ATOM   2362  CD  GLN A 359      51.752  65.251  92.477  0.00  0.00           C
ATOM   2363  NE2 GLN A 359      53.019  64.890  92.299  0.00  0.00           N
ATOM   2364  OE1 GLN A 359      51.364  65.482  93.625  0.00  0.00           O
ATOM   2365  N   THR A 360      51.067  60.833  90.526  0.00  0.00           N
ATOM   2366  CA  THR A 360      51.901  59.971  89.681  0.00  0.00           C
ATOM   2367  C   THR A 360      51.133  58.962  88.818  0.00  0.00           C
ATOM   2368  O   THR A 360      51.262  58.873  87.598  0.00  0.00           O
ATOM   2369  CB  THR A 360      53.117  59.447  90.445  0.00  0.00           C
ATOM   2370  CG2 THR A 360      54.125  60.541  90.797  0.00  0.00           C
ATOM   2371  OG1 THR A 360      52.620  58.587  91.470  0.00  0.00           O
ATOM   2372  N   TRP A 361      50.128  58.333  89.432  0.00  0.00           N
ATOM   2373  CA  TRP A 361      49.161  57.417  88.838  0.00  0.00           C
ATOM   2374  C   TRP A 361      48.254  57.877  87.695  0.00  0.00           C
ATOM   2375  O   TRP A 361      48.108  57.052  86.801  0.00  0.00           O
ATOM   2376  CB  TRP A 361      48.245  56.721  89.853  0.00  0.00           C
ATOM   2377  CG  TRP A 361      48.624  55.290  90.232  0.00  0.00           C
ATOM   2378  CD1 TRP A 361      49.632  55.088  91.084  0.00  0.00           C
ATOM   2379  CD2 TRP A 361      48.445  54.166  89.430  0.00  0.00           C
ATOM   2380  CE2 TRP A 361      49.348  53.232  89.906  0.00  0.00           C
ATOM   2381  CE3 TRP A 361      47.724  54.014  88.251  0.00  0.00           C
ATOM   2382  NE1 TRP A 361      50.093  53.873  90.811  0.00  0.00           N
ATOM   2383  CZ2 TRP A 361      49.378  52.047  89.184  0.00  0.00           C
ATOM   2384  CZ3 TRP A 361      47.875  52.868  87.488  0.00  0.00           C
ATOM   2385  CH2 TRP A 361      48.707  51.865  87.985  0.00  0.00           C
ATOM   2386  N   TYR A 362      47.784  59.130  87.677  0.00  0.00           N
ATOM   2387  CA  TYR A 362      47.037  59.498  86.475  0.00  0.00           C
ATOM   2388  C   TYR A 362      47.837  59.553  85.164  0.00  0.00           C
ATOM   2389  O   TYR A 362      47.522  58.969  84.128  0.00  0.00           O
ATOM   2390  CB  TYR A 362      46.247  60.786  86.726  0.00  0.00           C
ATOM   2391  CG  TYR A 362      45.296  60.681  87.917  0.00  0.00           C
ATOM   2392  CD1 TYR A 362      45.294  61.668  88.901  0.00  0.00           C
ATOM   2393  CD2 TYR A 362      44.279  59.739  87.813  0.00  0.00           C
ATOM   2394  CE1 TYR A 362      44.323  61.602  89.891  0.00  0.00           C
ATOM   2395  CE2 TYR A 362      43.248  59.723  88.744  0.00  0.00           C
ATOM   2396  CZ  TYR A 362      43.286  60.679  89.747  0.00  0.00           C
ATOM   2397  OH  TYR A 362      42.386  60.663  90.768  0.00  0.00           O
ATOM   2398  N   ASP A 363      49.031  60.095  85.381  0.00  0.00           N
ATOM   2399  CA  ASP A 363      50.061  60.081  84.341  0.00  0.00           C
ATOM   2400  C   ASP A 363      50.370  58.675  83.830  0.00  0.00           C
ATOM   2401  O   ASP A 363      50.407  58.267  82.662  0.00  0.00           O
ATOM   2402  CB  ASP A 363      51.326  60.715  84.926  0.00  0.00           C
ATOM   2403  CG  ASP A 363      52.368  60.949  83.835  0.00  0.00           C
ATOM   2404  OD1 ASP A 363      53.251  60.072  83.790  0.00  0.00           O
ATOM   2405  OD2 ASP A 363      52.166  61.976  83.148  0.00  0.00           O
ATOM   2406  N   SER A 364      50.723  57.778  84.746  0.00  0.00           N
ATOM   2407  CA  SER A 364      50.942  56.335  84.545  0.00  0.00           C
ATOM   2408  C   SER A 364      49.736  55.551  84.020  0.00  0.00           C
ATOM   2409  O   SER A 364      49.958  54.555  83.337  0.00  0.00           O
ATOM   2410  CB  SER A 364      51.577  55.658  85.759  0.00  0.00           C
ATOM   2411  OG  SER A 364      52.762  56.272  86.255  0.00  0.00           O
ATOM   2412  N   LEU A 365      48.498  55.903  84.348  0.00  0.00           N
ATOM   2413  CA  LEU A 365      47.334  55.357  83.632  0.00  0.00           C
ATOM   2414  C   LEU A 365      47.146  55.649  82.140  0.00  0.00           C
ATOM   2415  O   LEU A 365      46.909  54.716  81.376  0.00  0.00           O
ATOM   2416  CB  LEU A 365      46.120  56.061  84.247  0.00  0.00           C
ATOM   2417  CG  LEU A 365      45.574  55.403  85.512  0.00  0.00           C
ATOM   2418  CD1 LEU A 365      44.391  56.246  86.006  0.00  0.00           C
ATOM   2419  CD2 LEU A 365      44.983  54.006  85.271  0.00  0.00           C
ATOM   2420  N   GLY A 366      47.765  56.782  81.802  0.00  0.00           N
ATOM   2421  CA  GLY A 366      47.970  57.371  80.468  0.00  0.00           C
ATOM   2422  C   GLY A 366      48.853  56.518  79.564  0.00  0.00           C
ATOM   2423  O   GLY A 366      48.623  56.492  78.354  0.00  0.00           O
ATOM   2424  N   ALA A 367      49.717  55.736  80.199  0.00  0.00           N
ATOM   2425  CA  ALA A 367      50.428  54.656  79.496  0.00  0.00           C
ATOM   2426  C   ALA A 367      49.628  53.351  79.405  0.00  0.00           C
ATOM   2427  O   ALA A 367      49.813  52.703  78.379  0.00  0.00           O
ATOM   2428  CB  ALA A 367      51.677  54.451  80.347  0.00  0.00           C
ATOM   2429  N   ILE A 368      48.735  53.004  80.327  0.00  0.00           N
ATOM   2430  CA  ILE A 368      48.165  51.670  80.506  0.00  0.00           C
ATOM   2431  C   ILE A 368      47.103  51.391  79.438  0.00  0.00           C
ATOM   2432  O   ILE A 368      47.255  50.415  78.704  0.00  0.00           O
ATOM   2433  CB  ILE A 368      47.722  51.303  81.928  0.00  0.00           C
ATOM   2434  CG1 ILE A 368      48.939  50.919  82.761  0.00  0.00           C
ATOM   2435  CG2 ILE A 368      46.614  50.262  82.095  0.00  0.00           C
ATOM   2436  CD  ILE A 368      48.742  51.230  84.239  0.00  0.00           C
ATOM   2437  N   ASN A 369      46.210  52.336  79.142  0.00  0.00           N
ATOM   2438  CA  ASN A 369      45.249  52.256  78.032  0.00  0.00           C
ATOM   2439  C   ASN A 369      45.958  52.102  76.683  0.00  0.00           C
ATOM   2440  O   ASN A 369      45.621  51.140  76.000  0.00  0.00           O
ATOM   2441  CB  ASN A 369      44.279  53.435  78.145  0.00  0.00           C
ATOM   2442  CG  ASN A 369      44.959  54.810  78.136  0.00  0.00           C
ATOM   2443  ND2 ASN A 369      44.636  55.619  79.140  0.00  0.00           N
ATOM   2444  OD1 ASN A 369      45.723  55.218  77.263  0.00  0.00           O
ATOM   2445  N   LYS A 370      46.995  52.913  76.478  0.00  0.00           N
ATOM   2446  CA  LYS A 370      47.943  52.678  75.379  0.00  0.00           C
ATOM   2447  C   LYS A 370      48.331  51.213  75.169  0.00  0.00           C
ATOM   2448  O   LYS A 370      48.237  50.667  74.062  0.00  0.00           O
ATOM   2449  CB  LYS A 370      49.031  53.750  75.432  0.00  0.00           C
ATOM   2450  CG  LYS A 370      48.681  55.078  74.763  0.00  0.00           C
ATOM   2451  CD  LYS A 370      48.691  55.048  73.244  0.00  0.00           C
ATOM   2452  CE  LYS A 370      48.512  56.476  72.714  0.00  0.00           C
ATOM   2453  NZ  LYS A 370      47.177  57.048  72.931  0.00  0.00           N
ATOM   2454  N   ILE A 371      49.007  50.685  76.182  0.00  0.00           N
ATOM   2455  CA  ILE A 371      49.576  49.330  76.091  0.00  0.00           C
ATOM   2456  C   ILE A 371      48.468  48.307  75.828  0.00  0.00           C
ATOM   2457  O   ILE A 371      48.551  47.430  74.974  0.00  0.00           O
ATOM   2458  CB  ILE A 371      50.494  49.050  77.283  0.00  0.00           C
ATOM   2459  CG1 ILE A 371      51.702  49.992  77.387  0.00  0.00           C
ATOM   2460  CG2 ILE A 371      51.023  47.617  77.362  0.00  0.00           C
ATOM   2461  CD  ILE A 371      52.601  49.913  78.617  0.00  0.00           C
ATOM   2462  N   GLN A 372      47.390  48.480  76.587  0.00  0.00           N
ATOM   2463  CA  GLN A 372      46.193  47.668  76.332  0.00  0.00           C
ATOM   2464  C   GLN A 372      45.644  47.713  74.902  0.00  0.00           C
ATOM   2465  O   GLN A 372      45.375  46.631  74.399  0.00  0.00           O
ATOM   2466  CB  GLN A 372      45.097  48.143  77.299  0.00  0.00           C
ATOM   2467  CG  GLN A 372      45.495  47.899  78.761  0.00  0.00           C
ATOM   2468  CD  GLN A 372      44.540  47.193  79.726  0.00  0.00           C
ATOM   2469  NE2 GLN A 372      44.569  45.872  79.694  0.00  0.00           N
ATOM   2470  OE1 GLN A 372      43.775  47.844  80.432  0.00  0.00           O
ATOM   2471  N   ASP A 373      45.513  48.930  74.374  0.00  0.00           N
ATOM   2472  CA  ASP A 373      44.835  49.127  73.083  0.00  0.00           C
ATOM   2473  C   ASP A 373      45.649  48.394  72.018  0.00  0.00           C
ATOM   2474  O   ASP A 373      45.103  47.662  71.192  0.00  0.00           O
ATOM   2475  CB  ASP A 373      44.606  50.566  72.623  0.00  0.00           C
ATOM   2476  CG  ASP A 373      43.823  51.419  73.618  0.00  0.00           C
ATOM   2477  OD1 ASP A 373      44.042  52.638  73.800  0.00  0.00           O
ATOM   2478  OD2 ASP A 373      42.798  50.870  74.062  0.00  0.00           O
ATOM   2479  N   PHE A 374      46.960  48.534  72.156  0.00  0.00           N
ATOM   2480  CA  PHE A 374      47.935  47.881  71.271  0.00  0.00           C
ATOM   2481  C   PHE A 374      47.893  46.351  71.311  0.00  0.00           C
ATOM   2482  O   PHE A 374      47.857  45.655  70.305  0.00  0.00           O
ATOM   2483  CB  PHE A 374      49.329  48.392  71.647  0.00  0.00           C
ATOM   2484  CG  PHE A 374      50.307  48.167  70.499  0.00  0.00           C
ATOM   2485  CD1 PHE A 374      50.475  49.180  69.552  0.00  0.00           C
ATOM   2486  CD2 PHE A 374      50.988  46.961  70.386  0.00  0.00           C
ATOM   2487  CE1 PHE A 374      51.414  49.046  68.533  0.00  0.00           C
ATOM   2488  CE2 PHE A 374      51.927  46.887  69.367  0.00  0.00           C
ATOM   2489  CZ  PHE A 374      52.165  47.879  68.430  0.00  0.00           C
ATOM   2490  N   LEU A 375      47.859  45.850  72.544  0.00  0.00           N
ATOM   2491  CA  LEU A 375      47.758  44.412  72.813  0.00  0.00           C
ATOM   2492  C   LEU A 375      46.473  43.759  72.308  0.00  0.00           C
ATOM   2493  O   LEU A 375      46.363  42.587  71.946  0.00  0.00           O
ATOM   2494  CB  LEU A 375      48.056  44.139  74.285  0.00  0.00           C
ATOM   2495  CG  LEU A 375      49.575  44.059  74.476  0.00  0.00           C
ATOM   2496  CD1 LEU A 375      49.814  43.957  75.986  0.00  0.00           C
ATOM   2497  CD2 LEU A 375      50.216  42.859  73.783  0.00  0.00           C
ATOM   2498  N   GLN A 376      45.348  44.439  72.494  0.00  0.00           N
ATOM   2499  CA  GLN A 376      43.995  44.116  72.006  0.00  0.00           C
ATOM   2500  C   GLN A 376      43.605  44.120  70.526  0.00  0.00           C
ATOM   2501  O   GLN A 376      42.561  43.556  70.190  0.00  0.00           O
ATOM   2502  CB  GLN A 376      42.951  44.790  72.881  0.00  0.00           C
ATOM   2503  CG  GLN A 376      43.027  44.339  74.344  0.00  0.00           C
ATOM   2504  CD  GLN A 376      41.709  44.594  75.073  0.00  0.00           C
ATOM   2505  NE2 GLN A 376      41.151  43.522  75.650  0.00  0.00           N
ATOM   2506  OE1 GLN A 376      41.117  45.658  74.916  0.00  0.00           O
ATOM   2507  N   LYS A 377      44.480  44.778  69.771  0.00  0.00           N
ATOM   2508  CA  LYS A 377      44.361  44.849  68.311  0.00  0.00           C
ATOM   2509  C   LYS A 377      44.761  43.581  67.549  0.00  0.00           C
ATOM   2510  O   LYS A 377      45.716  42.946  67.983  0.00  0.00           O
ATOM   2511  CB  LYS A 377      45.130  45.999  67.653  0.00  0.00           C
ATOM   2512  CG  LYS A 377      44.730  47.356  68.244  0.00  0.00           C
ATOM   2513  CD  LYS A 377      45.080  48.527  67.317  0.00  0.00           C
ATOM   2514  CE  LYS A 377      44.750  49.854  68.008  0.00  0.00           C
ATOM   2515  NZ  LYS A 377      43.291  49.927  68.178  0.00  0.00           N
ATOM   2516  N   GLN A 378      43.919  43.331  66.541  0.00  0.00           N
ATOM   2517  CA  GLN A 378      44.079  42.104  65.749  0.00  0.00           C
ATOM   2518  C   GLN A 378      44.712  42.501  64.416  0.00  0.00           C
ATOM   2519  O   GLN A 378      44.701  43.658  63.999  0.00  0.00           O
ATOM   2520  CB  GLN A 378      42.822  41.253  65.525  0.00  0.00           C
ATOM   2521  CG  GLN A 378      42.613  40.020  66.413  0.00  0.00           C
ATOM   2522  CD  GLN A 378      41.376  39.148  66.149  0.00  0.00           C
ATOM   2523  NE2 GLN A 378      41.616  37.878  66.467  0.00  0.00           N
ATOM   2524  OE1 GLN A 378      40.279  39.544  65.786  0.00  0.00           O
ATOM   2525  N   GLU A 379      45.214  41.472  63.743  0.00  0.00           N
ATOM   2526  CA  GLU A 379      45.775  41.539  62.392  0.00  0.00           C
ATOM   2527  C   GLU A 379      44.736  41.750  61.281  0.00  0.00           C
ATOM   2528  O   GLU A 379      43.622  41.208  61.255  0.00  0.00           O
ATOM   2529  CB  GLU A 379      46.676  40.389  61.930  0.00  0.00           C
ATOM   2530  CG  GLU A 379      46.284  38.975  62.359  0.00  0.00           C
ATOM   2531  CD  GLU A 379      46.632  38.621  63.811  0.00  0.00           C
ATOM   2532  OE1 GLU A 379      47.768  38.144  64.004  0.00  0.00           O
ATOM   2533  OE2 GLU A 379      45.763  38.814  64.690  0.00  0.00           O
ATOM   2534  N   TYR A 380      45.310  42.218  60.188  0.00  0.00           N
ATOM   2535  CA  TYR A 380      44.632  42.505  58.916  0.00  0.00           C
ATOM   2536  C   TYR A 380      44.854  41.486  57.793  0.00  0.00           C
ATOM   2537  O   TYR A 380      43.861  41.140  57.155  0.00  0.00           O
ATOM   2538  CB  TYR A 380      45.053  43.919  58.497  0.00  0.00           C
ATOM   2539  CG  TYR A 380      44.358  44.507  57.263  0.00  0.00           C
ATOM   2540  CD1 TYR A 380      43.112  45.117  57.329  0.00  0.00           C
ATOM   2541  CD2 TYR A 380      45.129  44.703  56.121  0.00  0.00           C
ATOM   2542  CE1 TYR A 380      42.628  45.884  56.274  0.00  0.00           C
ATOM   2543  CE2 TYR A 380      44.685  45.530  55.096  0.00  0.00           C
ATOM   2544  CZ  TYR A 380      43.400  46.060  55.133  0.00  0.00           C
ATOM   2545  OH  TYR A 380      42.753  46.458  54.000  0.00  0.00           O
ATOM   2546  N   LYS A 381      46.049  40.916  57.646  0.00  0.00           N
ATOM   2547  CA  LYS A 381      46.432  39.976  56.582  0.00  0.00           C
ATOM   2548  C   LYS A 381      47.504  38.929  56.889  0.00  0.00           C
ATOM   2549  O   LYS A 381      48.256  39.199  57.817  0.00  0.00           O
ATOM   2550  CB  LYS A 381      46.879  40.834  55.397  0.00  0.00           C
ATOM   2551  CG  LYS A 381      45.790  40.996  54.326  0.00  0.00           C
ATOM   2552  CD  LYS A 381      45.851  39.819  53.343  0.00  0.00           C
ATOM   2553  CE  LYS A 381      45.194  40.215  52.021  0.00  0.00           C
ATOM   2554  NZ  LYS A 381      45.005  39.140  51.028  0.00  0.00           N
ATOM   2555  N   THR A 382      47.525  37.854  56.116  0.00  0.00           N
ATOM   2556  CA  THR A 382      48.557  36.805  56.053  0.00  0.00           C
ATOM   2557  C   THR A 382      49.005  36.562  54.615  0.00  0.00           C
ATOM   2558  O   THR A 382      48.349  37.071  53.701  0.00  0.00           O
ATOM   2559  CB  THR A 382      48.177  35.533  56.811  0.00  0.00           C
ATOM   2560  CG2 THR A 382      48.001  35.944  58.269  0.00  0.00           C
ATOM   2561  OG1 THR A 382      46.944  35.079  56.245  0.00  0.00           O
ATOM   2562  N   LEU A 383      50.181  35.972  54.438  0.00  0.00           N
ATOM   2563  CA  LEU A 383      50.787  35.539  53.171  0.00  0.00           C
ATOM   2564  C   LEU A 383      50.766  34.066  52.761  0.00  0.00           C
ATOM   2565  O   LEU A 383      50.799  33.181  53.607  0.00  0.00           O
ATOM   2566  CB  LEU A 383      52.182  36.147  52.957  0.00  0.00           C
ATOM   2567  CG  LEU A 383      52.194  37.644  52.627  0.00  0.00           C
ATOM   2568  CD1 LEU A 383      53.608  38.115  52.964  0.00  0.00           C
ATOM   2569  CD2 LEU A 383      52.066  37.946  51.135  0.00  0.00           C
ATOM   2570  N   GLU A 384      50.985  33.996  51.451  0.00  0.00           N
ATOM   2571  CA  GLU A 384      51.045  32.780  50.629  0.00  0.00           C
ATOM   2572  C   GLU A 384      52.403  32.515  50.001  0.00  0.00           C
ATOM   2573  O   GLU A 384      53.111  33.437  49.585  0.00  0.00           O
ATOM   2574  CB  GLU A 384      49.927  33.002  49.608  0.00  0.00           C
ATOM   2575  CG  GLU A 384      48.477  33.027  50.108  0.00  0.00           C
ATOM   2576  CD  GLU A 384      47.776  34.087  49.251  0.00  0.00           C
ATOM   2577  OE1 GLU A 384      48.187  34.286  48.089  0.00  0.00           O
ATOM   2578  OE2 GLU A 384      46.850  34.698  49.817  0.00  0.00           O
ATOM   2579  N   TYR A 385      52.683  31.212  49.879  0.00  0.00           N
ATOM   2580  CA  TYR A 385      53.990  30.759  49.382  0.00  0.00           C
ATOM   2581  C   TYR A 385      54.032  29.830  48.168  0.00  0.00           C
ATOM   2582  O   TYR A 385      53.113  29.922  47.358  0.00  0.00           O
ATOM   2583  CB  TYR A 385      54.775  30.130  50.536  0.00  0.00           C
ATOM   2584  CG  TYR A 385      55.455  31.369  51.138  0.00  0.00           C
ATOM   2585  CD1 TYR A 385      56.510  32.047  50.543  0.00  0.00           C
ATOM   2586  CD2 TYR A 385      54.879  31.931  52.264  0.00  0.00           C
ATOM   2587  CE1 TYR A 385      56.880  33.297  51.035  0.00  0.00           C
ATOM   2588  CE2 TYR A 385      55.308  33.121  52.846  0.00  0.00           C
ATOM   2589  CZ  TYR A 385      56.334  33.809  52.202  0.00  0.00           C
ATOM   2590  OH  TYR A 385      57.011  34.768  52.895  0.00  0.00           O
ATOM   2591  N   ASN A 386      55.167  29.180  47.912  0.00  0.00           N
ATOM   2592  CA  ASN A 386      55.278  27.983  47.060  0.00  0.00           C
ATOM   2593  C   ASN A 386      55.190  28.294  45.568  0.00  0.00           C
ATOM   2594  O   ASN A 386      54.317  27.836  44.841  0.00  0.00           O
ATOM   2595  CB  ASN A 386      54.329  26.833  47.388  0.00  0.00           C
ATOM   2596  CG  ASN A 386      54.424  26.271  48.811  0.00  0.00           C
ATOM   2597  ND2 ASN A 386      55.469  25.515  49.126  0.00  0.00           N
ATOM   2598  OD1 ASN A 386      53.809  26.862  49.688  0.00  0.00           O
ATOM   2599  N   LEU A 387      56.265  28.902  45.074  0.00  0.00           N
ATOM   2600  CA  LEU A 387      56.617  29.220  43.682  0.00  0.00           C
ATOM   2601  C   LEU A 387      55.560  29.572  42.640  0.00  0.00           C
ATOM   2602  O   LEU A 387      54.803  28.665  42.276  0.00  0.00           O
ATOM   2603  CB  LEU A 387      57.368  28.001  43.130  0.00  0.00           C
ATOM   2604  CG  LEU A 387      58.775  27.613  43.562  0.00  0.00           C
ATOM   2605  CD1 LEU A 387      59.003  26.101  43.612  0.00  0.00           C
ATOM   2606  CD2 LEU A 387      59.790  28.299  42.637  0.00  0.00           C
ATOM   2607  N   THR A 388      55.928  30.554  41.823  0.00  0.00           N
ATOM   2608  CA  THR A 388      54.903  31.206  40.989  0.00  0.00           C
ATOM   2609  C   THR A 388      55.363  31.283  39.538  0.00  0.00           C
ATOM   2610  O   THR A 388      56.563  31.192  39.259  0.00  0.00           O
ATOM   2611  CB  THR A 388      54.634  32.612  41.550  0.00  0.00           C
ATOM   2612  CG2 THR A 388      55.859  33.326  42.125  0.00  0.00           C
ATOM   2613  OG1 THR A 388      53.851  33.483  40.734  0.00  0.00           O
ATOM   2614  N   THR A 389      54.374  31.385  38.658  0.00  0.00           N
ATOM   2615  CA  THR A 389      54.676  31.634  37.246  0.00  0.00           C
ATOM   2616  C   THR A 389      54.437  33.062  36.757  0.00  0.00           C
ATOM   2617  O   THR A 389      54.088  33.197  35.576  0.00  0.00           O
ATOM   2618  CB  THR A 389      53.868  30.684  36.362  0.00  0.00           C
ATOM   2619  CG2 THR A 389      54.729  29.446  36.150  0.00  0.00           C
ATOM   2620  OG1 THR A 389      52.567  30.488  36.924  0.00  0.00           O
ATOM   2621  N   THR A 390      54.565  34.057  37.630  0.00  0.00           N
ATOM   2622  CA  THR A 390      54.536  35.516  37.460  0.00  0.00           C
ATOM   2623  C   THR A 390      53.442  36.300  36.745  0.00  0.00           C
ATOM   2624  O   THR A 390      53.691  37.365  36.178  0.00  0.00           O
ATOM   2625  CB  THR A 390      55.961  36.054  37.367  0.00  0.00           C
ATOM   2626  CG2 THR A 390      56.648  35.680  36.049  0.00  0.00           C
ATOM   2627  OG1 THR A 390      56.052  37.475  37.517  0.00  0.00           O
ATOM   2628  N   GLU A 391      52.189  35.861  36.858  0.00  0.00           N
ATOM   2629  CA  GLU A 391      51.023  36.425  36.165  0.00  0.00           C
ATOM   2630  C   GLU A 391      50.168  37.079  37.261  0.00  0.00           C
ATOM   2631  O   GLU A 391      49.774  36.539  38.284  0.00  0.00           O
ATOM   2632  CB  GLU A 391      50.126  35.507  35.331  0.00  0.00           C
ATOM   2633  CG  GLU A 391      49.497  34.387  36.168  0.00  0.00           C
ATOM   2634  CD  GLU A 391      50.337  33.112  36.327  0.00  0.00           C
ATOM   2635  OE1 GLU A 391      49.980  32.160  35.603  0.00  0.00           O
ATOM   2636  OE2 GLU A 391      51.196  32.921  37.218  0.00  0.00           O
ATOM   2637  N   VAL A 392      49.939  38.359  36.982  0.00  0.00           N
ATOM   2638  CA  VAL A 392      49.306  39.281  37.946  0.00  0.00           C
ATOM   2639  C   VAL A 392      47.949  39.708  37.374  0.00  0.00           C
ATOM   2640  O   VAL A 392      47.792  40.061  36.211  0.00  0.00           O
ATOM   2641  CB  VAL A 392      50.156  40.545  38.128  0.00  0.00           C
ATOM   2642  CG1 VAL A 392      49.644  41.536  39.161  0.00  0.00           C
ATOM   2643  CG2 VAL A 392      51.553  40.167  38.620  0.00  0.00           C
ATOM   2644  N   VAL A 393      46.939  39.741  38.234  0.00  0.00           N
ATOM   2645  CA  VAL A 393      45.561  39.999  37.792  0.00  0.00           C
ATOM   2646  C   VAL A 393      44.757  40.752  38.847  0.00  0.00           C
ATOM   2647  O   VAL A 393      44.614  40.311  39.990  0.00  0.00           O
ATOM   2648  CB  VAL A 393      44.871  38.662  37.491  0.00  0.00           C
ATOM   2649  CG1 VAL A 393      43.351  38.743  37.310  0.00  0.00           C
ATOM   2650  CG2 VAL A 393      45.446  38.049  36.215  0.00  0.00           C
ATOM   2651  N   MET A 394      44.126  41.834  38.410  0.00  0.00           N
ATOM   2652  CA  MET A 394      43.212  42.587  39.285  0.00  0.00           C
ATOM   2653  C   MET A 394      41.761  42.486  38.826  0.00  0.00           C
ATOM   2654  O   MET A 394      41.434  42.921  37.723  0.00  0.00           O
ATOM   2655  CB  MET A 394      43.563  44.066  39.475  0.00  0.00           C
ATOM   2656  CG  MET A 394      44.735  44.273  40.434  0.00  0.00           C
ATOM   2657  SD  MET A 394      45.338  45.961  40.803  0.00  0.00           S
ATOM   2658  CE  MET A 394      47.025  45.490  41.136  0.00  0.00           C
ATOM   2659  N   GLU A 395      40.838  42.149  39.718  0.00  0.00           N
ATOM   2660  CA  GLU A 395      39.437  42.047  39.269  0.00  0.00           C
ATOM   2661  C   GLU A 395      38.473  42.761  40.225  0.00  0.00           C
ATOM   2662  O   GLU A 395      38.612  42.618  41.436  0.00  0.00           O
ATOM   2663  CB  GLU A 395      39.106  40.568  39.079  0.00  0.00           C
ATOM   2664  CG  GLU A 395      37.683  40.246  38.611  0.00  0.00           C
ATOM   2665  CD  GLU A 395      37.371  38.777  38.331  0.00  0.00           C
ATOM   2666  OE1 GLU A 395      36.219  38.498  38.743  0.00  0.00           O
ATOM   2667  OE2 GLU A 395      38.216  38.056  37.765  0.00  0.00           O
ATOM   2668  N   ASN A 396      37.941  43.821  39.618  0.00  0.00           N
ATOM   2669  CA  ASN A 396      36.968  44.693  40.292  0.00  0.00           C
ATOM   2670  C   ASN A 396      37.293  45.309  41.658  0.00  0.00           C
ATOM   2671  O   ASN A 396      36.416  45.721  42.415  0.00  0.00           O
ATOM   2672  CB  ASN A 396      35.632  43.943  40.247  0.00  0.00           C
ATOM   2673  CG  ASN A 396      34.864  44.221  38.955  0.00  0.00           C
ATOM   2674  ND2 ASN A 396      34.236  43.222  38.352  0.00  0.00           N
ATOM   2675  OD1 ASN A 396      34.853  45.378  38.528  0.00  0.00           O
ATOM   2676  N   VAL A 397      38.595  45.540  41.796  0.00  0.00           N
ATOM   2677  CA  VAL A 397      39.208  46.004  43.053  0.00  0.00           C
ATOM   2678  C   VAL A 397      38.740  47.439  43.294  0.00  0.00           C
ATOM   2679  O   VAL A 397      38.686  48.284  42.408  0.00  0.00           O
ATOM   2680  CB  VAL A 397      40.738  45.911  42.924  0.00  0.00           C
ATOM   2681  CG1 VAL A 397      41.504  46.732  43.958  0.00  0.00           C
ATOM   2682  CG2 VAL A 397      41.176  44.438  42.973  0.00  0.00           C
ATOM   2683  N   THR A 398      38.180  47.531  44.493  0.00  0.00           N
ATOM   2684  CA  THR A 398      38.021  48.817  45.195  0.00  0.00           C
ATOM   2685  C   THR A 398      38.811  48.860  46.505  0.00  0.00           C
ATOM   2686  O   THR A 398      39.153  47.841  47.101  0.00  0.00           O
ATOM   2687  CB  THR A 398      36.594  49.280  45.502  0.00  0.00           C
ATOM   2688  CG2 THR A 398      35.874  49.277  44.162  0.00  0.00           C
ATOM   2689  OG1 THR A 398      35.988  48.462  46.508  0.00  0.00           O
ATOM   2690  N   ALA A 399      39.191  50.079  46.877  0.00  0.00           N
ATOM   2691  CA  ALA A 399      40.113  50.329  47.985  0.00  0.00           C
ATOM   2692  C   ALA A 399      39.863  51.715  48.576  0.00  0.00           C
ATOM   2693  O   ALA A 399      39.611  52.692  47.859  0.00  0.00           O
ATOM   2694  CB  ALA A 399      41.582  50.185  47.576  0.00  0.00           C
ATOM   2695  N   PHE A 400      39.763  51.695  49.906  0.00  0.00           N
ATOM   2696  CA  PHE A 400      39.633  52.871  50.778  0.00  0.00           C
ATOM   2697  C   PHE A 400      40.340  52.504  52.081  0.00  0.00           C
ATOM   2698  O   PHE A 400      40.831  51.402  52.318  0.00  0.00           O
ATOM   2699  CB  PHE A 400      38.187  53.383  50.825  0.00  0.00           C
ATOM   2700  CG  PHE A 400      37.158  52.293  51.152  0.00  0.00           C
ATOM   2701  CD1 PHE A 400      36.885  51.864  52.445  0.00  0.00           C
ATOM   2702  CD2 PHE A 400      36.404  51.782  50.106  0.00  0.00           C
ATOM   2703  CE1 PHE A 400      35.858  50.953  52.661  0.00  0.00           C
ATOM   2704  CE2 PHE A 400      35.367  50.882  50.332  0.00  0.00           C
ATOM   2705  CZ  PHE A 400      35.103  50.432  51.615  0.00  0.00           C
ATOM   2706  N   TRP A 401      40.959  53.622  52.433  0.00  0.00           N
ATOM   2707  CA  TRP A 401      41.729  53.684  53.683  0.00  0.00           C
ATOM   2708  C   TRP A 401      41.011  53.929  55.011  0.00  0.00           C
ATOM   2709  O   TRP A 401      41.296  53.213  55.966  0.00  0.00           O
ATOM   2710  CB  TRP A 401      42.926  54.593  53.437  0.00  0.00           C
ATOM   2711  CG  TRP A 401      44.073  54.160  54.349  0.00  0.00           C
ATOM   2712  CD1 TRP A 401      44.278  54.766  55.515  0.00  0.00           C
ATOM   2713  CD2 TRP A 401      45.015  53.132  54.306  0.00  0.00           C
ATOM   2714  CE2 TRP A 401      45.896  53.273  55.375  0.00  0.00           C
ATOM   2715  CE3 TRP A 401      45.277  52.104  53.413  0.00  0.00           C
ATOM   2716  NE1 TRP A 401      45.364  54.261  56.089  0.00  0.00           N
ATOM   2717  CZ2 TRP A 401      46.939  52.365  55.521  0.00  0.00           C
ATOM   2718  CZ3 TRP A 401      46.300  51.188  53.599  0.00  0.00           C
ATOM   2719  CH2 TRP A 401      47.141  51.268  54.698  0.00  0.00           C
ATOM   2720  N   GLU A 402      40.119  54.905  54.925  0.00  0.00           N
ATOM   2721  CA  GLU A 402      39.101  55.150  55.963  0.00  0.00           C
ATOM   2722  C   GLU A 402      37.663  55.438  55.532  0.00  0.00           C
ATOM   2723  O   GLU A 402      37.500  56.314  54.686  0.00  0.00           O
ATOM   2724  CB  GLU A 402      39.559  56.233  56.946  0.00  0.00           C
ATOM   2725  CG  GLU A 402      38.739  56.208  58.237  0.00  0.00           C
ATOM   2726  CD  GLU A 402      39.326  57.070  59.351  0.00  0.00           C
ATOM   2727  OE1 GLU A 402      38.498  57.363  60.239  0.00  0.00           O
ATOM   2728  OE2 GLU A 402      40.556  57.102  59.561  0.00  0.00           O
ATOM   2729  N   GLU A 403      36.766  54.507  55.858  0.00  0.00           N
ATOM   2730  CA  GLU A 403      35.335  54.476  55.508  0.00  0.00           C
ATOM   2731  C   GLU A 403      34.593  55.448  56.422  0.00  0.00           C
ATOM   2732  CB  GLU A 403      34.764  53.082  55.757  0.00  0.00           C
ATOM   2733  CG  GLU A 403      33.363  52.969  55.148  0.00  0.00           C
ATOM   2734  CD  GLU A 403      32.673  51.667  55.557  0.00  0.00           C
ATOM   2735  OE1 GLU A 403      32.895  50.611  54.924  0.00  0.00           O
ATOM   2736  OE2 GLU A 403      31.874  51.820  56.506  0.00  0.00           O
ATOM   2737  O1  GLU A 403      35.147  55.911  57.449  0.00  0.00           O
ATOM   2738  O2  GLU A 403      33.557  55.923  55.909  0.00  0.00           O
ATOM   2739  N   LEU B 436      36.049  58.706  56.270  0.00  0.00           N
ATOM   2740  CA  LEU B 436      34.913  59.240  55.507  0.00  0.00           C
ATOM   2741  C   LEU B 436      34.964  59.359  53.986  0.00  0.00           C
ATOM   2742  O   LEU B 436      33.946  59.633  53.354  0.00  0.00           O
ATOM   2743  CB  LEU B 436      34.403  60.568  56.078  0.00  0.00           C
ATOM   2744  CG  LEU B 436      33.531  60.343  57.320  0.00  0.00           C
ATOM   2745  CD1 LEU B 436      33.312  61.709  57.971  0.00  0.00           C
ATOM   2746  CD2 LEU B 436      32.177  59.751  56.944  0.00  0.00           C
ATOM   2747  N   GLY B 437      36.151  59.047  53.478  0.00  0.00           N
ATOM   2748  CA  GLY B 437      36.563  59.264  52.077  0.00  0.00           C
ATOM   2749  C   GLY B 437      35.896  58.432  50.982  0.00  0.00           C
ATOM   2750  O   GLY B 437      35.477  57.286  51.110  0.00  0.00           O
ATOM   2751  N   THR B 438      35.701  59.107  49.858  0.00  0.00           N
ATOM   2752  CA  THR B 438      35.716  58.428  48.552  0.00  0.00           C
ATOM   2753  C   THR B 438      36.707  57.279  48.380  0.00  0.00           C
ATOM   2754  O   THR B 438      37.889  57.541  48.578  0.00  0.00           O
ATOM   2755  CB  THR B 438      35.604  59.441  47.405  0.00  0.00           C
ATOM   2756  CG2 THR B 438      34.249  60.132  47.411  0.00  0.00           C
ATOM   2757  OG1 THR B 438      36.701  60.363  47.479  0.00  0.00           O
ATOM   2758  N   PRO B 439      36.318  56.178  47.747  0.00  0.00           N
ATOM   2759  CA  PRO B 439      37.179  55.048  47.364  0.00  0.00           C
ATOM   2760  C   PRO B 439      38.373  55.524  46.541  0.00  0.00           C
ATOM   2761  O   PRO B 439      38.215  55.697  45.330  0.00  0.00           O
ATOM   2762  CB  PRO B 439      36.311  53.941  46.761  0.00  0.00           C
ATOM   2763  CG  PRO B 439      34.933  54.226  47.370  0.00  0.00           C
ATOM   2764  CD  PRO B 439      34.925  55.747  47.560  0.00  0.00           C
ATOM   2765  N   VAL B 440      39.525  55.719  47.189  0.00  0.00           N
ATOM   2766  CA  VAL B 440      40.787  56.004  46.497  0.00  0.00           C
ATOM   2767  C   VAL B 440      41.251  55.263  45.242  0.00  0.00           C
ATOM   2768  O   VAL B 440      42.184  55.661  44.560  0.00  0.00           O
ATOM   2769  CB  VAL B 440      41.998  56.081  47.447  0.00  0.00           C
ATOM   2770  CG1 VAL B 440      41.857  57.279  48.389  0.00  0.00           C
ATOM   2771  CG2 VAL B 440      42.008  54.776  48.255  0.00  0.00           C
ATOM   2772  N   LEU B 441      40.891  53.985  45.251  0.00  0.00           N
ATOM   2773  CA  LEU B 441      41.014  53.027  44.137  0.00  0.00           C
ATOM   2774  C   LEU B 441      39.620  52.555  43.700  0.00  0.00           C
ATOM   2775  O   LEU B 441      38.896  52.076  44.573  0.00  0.00           O
ATOM   2776  CB  LEU B 441      42.015  51.880  44.294  0.00  0.00           C
ATOM   2777  CG  LEU B 441      43.399  52.407  43.941  0.00  0.00           C
ATOM   2778  CD1 LEU B 441      44.450  51.310  44.158  0.00  0.00           C
ATOM   2779  CD2 LEU B 441      43.443  52.937  42.507  0.00  0.00           C
ATOM   2780  N   LYS B 442      39.370  52.578  42.400  0.00  0.00           N
ATOM   2781  CA  LYS B 442      38.028  52.285  41.862  0.00  0.00           C
ATOM   2782  C   LYS B 442      37.912  51.587  40.507  0.00  0.00           C
ATOM   2783  O   LYS B 442      38.744  51.865  39.645  0.00  0.00           O
ATOM   2784  CB  LYS B 442      37.067  53.445  42.115  0.00  0.00           C
ATOM   2785  CG  LYS B 442      37.637  54.767  41.586  0.00  0.00           C
ATOM   2786  CD  LYS B 442      36.606  55.895  41.609  0.00  0.00           C
ATOM   2787  CE  LYS B 442      37.376  57.146  41.170  0.00  0.00           C
ATOM   2788  NZ  LYS B 442      36.545  58.353  41.252  0.00  0.00           N
ATOM   2789  N   ASP B 443      37.024  50.594  40.483  0.00  0.00           N
ATOM   2790  CA  ASP B 443      36.788  49.778  39.289  0.00  0.00           C
ATOM   2791  C   ASP B 443      37.992  49.094  38.643  0.00  0.00           C
ATOM   2792  O   ASP B 443      37.889  48.658  37.496  0.00  0.00           O
ATOM   2793  CB  ASP B 443      35.854  50.559  38.354  0.00  0.00           C
ATOM   2794  CG  ASP B 443      34.453  50.494  38.974  0.00  0.00           C
ATOM   2795  OD1 ASP B 443      33.697  49.657  38.430  0.00  0.00           O
ATOM   2796  OD2 ASP B 443      34.030  51.373  39.748  0.00  0.00           O
ATOM   2797  N   ILE B 444      39.041  48.861  39.424  0.00  0.00           N
ATOM   2798  CA  ILE B 444      40.317  48.368  38.888  0.00  0.00           C
ATOM   2799  C   ILE B 444      40.225  46.925  38.367  0.00  0.00           C
ATOM   2800  O   ILE B 444      39.918  45.972  39.073  0.00  0.00           O
ATOM   2801  CB  ILE B 444      41.479  48.585  39.846  0.00  0.00           C
ATOM   2802  CG1 ILE B 444      41.540  50.018  40.377  0.00  0.00           C
ATOM   2803  CG2 ILE B 444      42.835  48.170  39.269  0.00  0.00           C
ATOM   2804  CD  ILE B 444      41.997  50.977  39.270  0.00  0.00           C
ATOM   2805  N   ASN B 445      40.505  46.854  37.067  0.00  0.00           N
ATOM   2806  CA  ASN B 445      40.395  45.620  36.276  0.00  0.00           C
ATOM   2807  C   ASN B 445      41.555  45.584  35.276  0.00  0.00           C
ATOM   2808  O   ASN B 445      41.511  46.318  34.291  0.00  0.00           O
ATOM   2809  CB  ASN B 445      39.045  45.566  35.566  0.00  0.00           C
ATOM   2810  CG  ASN B 445      37.920  45.030  36.450  0.00  0.00           C
ATOM   2811  ND2 ASN B 445      37.108  46.000  36.883  0.00  0.00           N
ATOM   2812  OD1 ASN B 445      37.561  43.864  36.567  0.00  0.00           O
ATOM   2813  N   PHE B 446      42.387  44.558  35.352  0.00  0.00           N
ATOM   2814  CA  PHE B 446      43.455  44.273  34.384  0.00  0.00           C
ATOM   2815  C   PHE B 446      44.194  42.938  34.513  0.00  0.00           C
ATOM   2816  O   PHE B 446      44.420  42.464  35.616  0.00  0.00           O
ATOM   2817  CB  PHE B 446      44.463  45.405  34.246  0.00  0.00           C
ATOM   2818  CG  PHE B 446      45.295  45.596  35.515  0.00  0.00           C
ATOM   2819  CD1 PHE B 446      44.913  46.625  36.358  0.00  0.00           C
ATOM   2820  CD2 PHE B 446      46.500  44.907  35.580  0.00  0.00           C
ATOM   2821  CE1 PHE B 446      45.816  46.975  37.366  0.00  0.00           C
ATOM   2822  CE2 PHE B 446      47.302  45.208  36.668  0.00  0.00           C
ATOM   2823  CZ  PHE B 446      46.970  46.227  37.561  0.00  0.00           C
ATOM   2824  N   LYS B 447      45.032  42.635  33.525  0.00  0.00           N
ATOM   2825  CA  LYS B 447      45.802  41.379  33.523  0.00  0.00           C
ATOM   2826  C   LYS B 447      47.194  41.614  32.941  0.00  0.00           C
ATOM   2827  O   LYS B 447      47.319  42.247  31.887  0.00  0.00           O
ATOM   2828  CB  LYS B 447      45.133  40.219  32.780  0.00  0.00           C
ATOM   2829  CG  LYS B 447      43.838  39.673  33.364  0.00  0.00           C
ATOM   2830  CD  LYS B 447      43.300  38.611  32.391  0.00  0.00           C
ATOM   2831  CE  LYS B 447      44.130  37.325  32.440  0.00  0.00           C
ATOM   2832  NZ  LYS B 447      43.534  36.532  31.365  0.00  0.00           N
ATOM   2833  N   ILE B 448      48.211  41.211  33.694  0.00  0.00           N
ATOM   2834  CA  ILE B 448      49.589  41.057  33.204  0.00  0.00           C
ATOM   2835  C   ILE B 448      50.138  39.633  33.274  0.00  0.00           C
ATOM   2836  O   ILE B 448      49.903  38.891  34.229  0.00  0.00           O
ATOM   2837  CB  ILE B 448      50.457  42.046  33.988  0.00  0.00           C
ATOM   2838  CG1 ILE B 448      50.008  43.477  33.669  0.00  0.00           C
ATOM   2839  CG2 ILE B 448      51.976  41.853  33.909  0.00  0.00           C
ATOM   2840  CD  ILE B 448      50.161  43.866  32.196  0.00  0.00           C
ATOM   2841  N   GLU B 449      50.735  39.191  32.177  0.00  0.00           N
ATOM   2842  CA  GLU B 449      51.264  37.826  32.036  0.00  0.00           C
ATOM   2843  C   GLU B 449      52.743  37.657  32.396  0.00  0.00           C
ATOM   2844  O   GLU B 449      53.431  38.653  32.600  0.00  0.00           O
ATOM   2845  CB  GLU B 449      50.840  37.261  30.679  0.00  0.00           C
ATOM   2846  CG  GLU B 449      49.337  36.992  30.571  0.00  0.00           C
ATOM   2847  CD  GLU B 449      48.973  36.465  29.175  0.00  0.00           C
ATOM   2848  OE1 GLU B 449      48.449  37.214  28.330  0.00  0.00           O
ATOM   2849  OE2 GLU B 449      49.074  35.233  28.993  0.00  0.00           O
ATOM   2850  N   ARG B 450      53.193  36.422  32.215  0.00  0.00           N
ATOM   2851  CA  ARG B 450      54.590  36.023  32.477  0.00  0.00           C
ATOM   2852  C   ARG B 450      55.667  36.860  31.781  0.00  0.00           C
ATOM   2853  O   ARG B 450      55.498  37.094  30.580  0.00  0.00           O
ATOM   2854  CB  ARG B 450      54.779  34.549  32.147  0.00  0.00           C
ATOM   2855  CG  ARG B 450      56.135  34.112  32.709  0.00  0.00           C
ATOM   2856  CD  ARG B 450      56.323  32.600  32.589  0.00  0.00           C
ATOM   2857  NE  ARG B 450      55.879  32.075  31.293  0.00  0.00           N
ATOM   2858  CZ  ARG B 450      56.625  31.563  30.306  0.00  0.00           C
ATOM   2859  NH1 ARG B 450      57.936  31.634  30.555  0.00  0.00           N
ATOM   2860  NH2 ARG B 450      56.049  30.761  29.401  0.00  0.00           N
ATOM   2861  N   GLY B 451      56.393  37.610  32.606  0.00  0.00           N
ATOM   2862  CA  GLY B 451      57.579  38.368  32.181  0.00  0.00           C
ATOM   2863  C   GLY B 451      57.440  39.775  31.612  0.00  0.00           C
ATOM   2864  O   GLY B 451      58.414  40.284  31.059  0.00  0.00           O
ATOM   2865  N   GLN B 452      56.284  40.396  31.838  0.00  0.00           N
ATOM   2866  CA  GLN B 452      55.905  41.726  31.329  0.00  0.00           C
ATOM   2867  C   GLN B 452      56.674  42.864  32.002  0.00  0.00           C
ATOM   2868  O   GLN B 452      57.253  42.776  33.072  0.00  0.00           O
ATOM   2869  CB  GLN B 452      54.396  41.947  31.228  0.00  0.00           C
ATOM   2870  CG  GLN B 452      53.700  41.165  30.113  0.00  0.00           C
ATOM   2871  CD  GLN B 452      52.305  41.724  29.840  0.00  0.00           C
ATOM   2872  NE2 GLN B 452      52.353  42.788  29.043  0.00  0.00           N
ATOM   2873  OE1 GLN B 452      51.300  41.185  30.283  0.00  0.00           O
ATOM   2874  N   LEU B 453      56.822  43.887  31.165  0.00  0.00           N
ATOM   2875  CA  LEU B 453      57.412  45.185  31.527  0.00  0.00           C
ATOM   2876  C   LEU B 453      56.371  46.304  31.619  0.00  0.00           C
ATOM   2877  O   LEU B 453      56.045  46.830  30.556  0.00  0.00           O
ATOM   2878  CB  LEU B 453      58.545  45.560  30.574  0.00  0.00           C
ATOM   2879  CG  LEU B 453      59.975  45.552  31.104  0.00  0.00           C
ATOM   2880  CD1 LEU B 453      61.037  45.797  30.022  0.00  0.00           C
ATOM   2881  CD2 LEU B 453      60.053  46.539  32.277  0.00  0.00           C
ATOM   2882  N   LEU B 454      55.731  46.387  32.789  0.00  0.00           N
ATOM   2883  CA  LEU B 454      54.780  47.466  33.092  0.00  0.00           C
ATOM   2884  C   LEU B 454      55.410  48.755  33.633  0.00  0.00           C
ATOM   2885  O   LEU B 454      56.250  48.804  34.533  0.00  0.00           O
ATOM   2886  CB  LEU B 454      53.726  46.931  34.065  0.00  0.00           C
ATOM   2887  CG  LEU B 454      52.320  47.511  33.872  0.00  0.00           C
ATOM   2888  CD1 LEU B 454      51.709  47.336  32.483  0.00  0.00           C
ATOM   2889  CD2 LEU B 454      51.434  46.754  34.867  0.00  0.00           C
ATOM   2890  N   ALA B 455      54.828  49.786  33.037  0.00  0.00           N
ATOM   2891  CA  ALA B 455      54.909  51.129  33.638  0.00  0.00           C
ATOM   2892  C   ALA B 455      53.613  51.743  34.154  0.00  0.00           C
ATOM   2893  O   ALA B 455      52.603  51.746  33.454  0.00  0.00           O
ATOM   2894  CB  ALA B 455      55.706  52.087  32.751  0.00  0.00           C
ATOM   2895  N   VAL B 456      53.516  52.072  35.442  0.00  0.00           N
ATOM   2896  CA  VAL B 456      52.300  52.556  36.119  0.00  0.00           C
ATOM   2897  C   VAL B 456      52.402  54.076  36.219  0.00  0.00           C
ATOM   2898  O   VAL B 456      53.195  54.535  37.026  0.00  0.00           O
ATOM   2899  CB  VAL B 456      51.984  51.807  37.414  0.00  0.00           C
ATOM   2900  CG1 VAL B 456      50.818  52.312  38.271  0.00  0.00           C
ATOM   2901  CG2 VAL B 456      51.713  50.346  37.053  0.00  0.00           C
ATOM   2902  N   ALA B 457      51.526  54.677  35.425  0.00  0.00           N
ATOM   2903  CA  ALA B 457      51.548  56.147  35.435  0.00  0.00           C
ATOM   2904  C   ALA B 457      50.464  56.901  36.220  0.00  0.00           C
ATOM   2905  O   ALA B 457      49.459  56.322  36.634  0.00  0.00           O
ATOM   2906  CB  ALA B 457      51.612  56.637  33.992  0.00  0.00           C
ATOM   2907  N   GLY B 458      50.794  58.151  36.532  0.00  0.00           N
ATOM   2908  CA  GLY B 458      49.891  59.033  37.296  0.00  0.00           C
ATOM   2909  C   GLY B 458      50.700  60.190  37.889  0.00  0.00           C
ATOM   2910  O   GLY B 458      51.819  60.085  38.369  0.00  0.00           O
ATOM   2911  N   SER B 459      49.858  61.198  38.082  0.00  0.00           N
ATOM   2912  CA  SER B 459      50.247  62.341  38.925  0.00  0.00           C
ATOM   2913  C   SER B 459      50.034  62.042  40.407  0.00  0.00           C
ATOM   2914  O   SER B 459      49.735  60.876  40.654  0.00  0.00           O
ATOM   2915  CB  SER B 459      49.607  63.684  38.576  0.00  0.00           C
ATOM   2916  OG  SER B 459      50.190  64.071  37.323  0.00  0.00           O
ATOM   2917  N   THR B 460      50.312  62.986  41.301  0.00  0.00           N
ATOM   2918  CA  THR B 460      50.529  62.634  42.713  0.00  0.00           C
ATOM   2919  C   THR B 460      49.158  62.479  43.364  0.00  0.00           C
ATOM   2920  O   THR B 460      48.274  63.294  43.109  0.00  0.00           O
ATOM   2921  CB  THR B 460      51.397  63.572  43.557  0.00  0.00           C
ATOM   2922  CG2 THR B 460      50.878  65.007  43.607  0.00  0.00           C
ATOM   2923  OG1 THR B 460      51.443  63.171  44.929  0.00  0.00           O
ATOM   2924  N   GLY B 461      49.000  61.425  44.151  0.00  0.00           N
ATOM   2925  CA  GLY B 461      47.706  60.918  44.644  0.00  0.00           C
ATOM   2926  C   GLY B 461      46.770  60.249  43.629  0.00  0.00           C
ATOM   2927  O   GLY B 461      45.561  60.270  43.839  0.00  0.00           O
ATOM   2928  N   ALA B 462      47.445  59.577  42.693  0.00  0.00           N
ATOM   2929  CA  ALA B 462      46.689  58.847  41.668  0.00  0.00           C
ATOM   2930  C   ALA B 462      46.149  57.535  42.257  0.00  0.00           C
ATOM   2931  O   ALA B 462      45.374  56.856  41.591  0.00  0.00           O
ATOM   2932  CB  ALA B 462      47.497  58.562  40.400  0.00  0.00           C
ATOM   2933  N   GLY B 463      46.834  56.946  43.241  0.00  0.00           N
ATOM   2934  CA  GLY B 463      46.514  55.601  43.719  0.00  0.00           C
ATOM   2935  C   GLY B 463      47.646  54.630  43.366  0.00  0.00           C
ATOM   2936  O   GLY B 463      47.367  53.432  43.364  0.00  0.00           O
ATOM   2937  N   LYS B 464      48.859  55.008  42.993  0.00  0.00           N
ATOM   2938  CA  LYS B 464      49.882  54.096  42.439  0.00  0.00           C
ATOM   2939  C   LYS B 464      50.515  53.219  43.525  0.00  0.00           C
ATOM   2940  O   LYS B 464      50.746  52.035  43.292  0.00  0.00           O
ATOM   2941  CB  LYS B 464      50.968  54.803  41.634  0.00  0.00           C
ATOM   2942  CG  LYS B 464      50.264  55.561  40.499  0.00  0.00           C
ATOM   2943  CD  LYS B 464      51.228  56.177  39.485  0.00  0.00           C
ATOM   2944  CE  LYS B 464      52.077  57.284  40.118  0.00  0.00           C
ATOM   2945  NZ  LYS B 464      51.376  58.443  40.680  0.00  0.00           N
ATOM   2946  N   THR B 465      50.870  53.843  44.641  0.00  0.00           N
ATOM   2947  CA  THR B 465      51.455  53.196  45.825  0.00  0.00           C
ATOM   2948  C   THR B 465      50.438  52.259  46.491  0.00  0.00           C
ATOM   2949  O   THR B 465      50.779  51.169  46.948  0.00  0.00           O
ATOM   2950  CB  THR B 465      52.003  54.139  46.889  0.00  0.00           C
ATOM   2951  CG2 THR B 465      52.787  53.370  47.954  0.00  0.00           C
ATOM   2952  OG1 THR B 465      52.671  55.240  46.261  0.00  0.00           O
ATOM   2953  N   SER B 466      49.161  52.618  46.479  0.00  0.00           N
ATOM   2954  CA  SER B 466      48.054  51.730  46.875  0.00  0.00           C
ATOM   2955  C   SER B 466      47.765  50.556  45.933  0.00  0.00           C
ATOM   2956  O   SER B 466      47.826  49.439  46.440  0.00  0.00           O
ATOM   2957  CB  SER B 466      46.800  52.552  47.180  0.00  0.00           C
ATOM   2958  OG  SER B 466      46.548  53.517  46.163  0.00  0.00           O
ATOM   2959  N   LEU B 467      47.906  50.796  44.631  0.00  0.00           N
ATOM   2960  CA  LEU B 467      47.888  49.720  43.628  0.00  0.00           C
ATOM   2961  C   LEU B 467      49.000  48.692  43.835  0.00  0.00           C
ATOM   2962  O   LEU B 467      48.730  47.484  43.813  0.00  0.00           O
ATOM   2963  CB  LEU B 467      47.974  50.460  42.283  0.00  0.00           C
ATOM   2964  CG  LEU B 467      47.557  49.566  41.109  0.00  0.00           C
ATOM   2965  CD1 LEU B 467      46.048  49.726  40.908  0.00  0.00           C
ATOM   2966  CD2 LEU B 467      48.398  49.721  39.848  0.00  0.00           C
ATOM   2967  N   LEU B 468      50.164  49.265  44.091  0.00  0.00           N
ATOM   2968  CA  LEU B 468      51.338  48.498  44.526  0.00  0.00           C
ATOM   2969  C   LEU B 468      51.062  47.619  45.751  0.00  0.00           C
ATOM   2970  O   LEU B 468      51.132  46.388  45.700  0.00  0.00           O
ATOM   2971  CB  LEU B 468      52.437  49.541  44.709  0.00  0.00           C
ATOM   2972  CG  LEU B 468      53.853  49.088  44.362  0.00  0.00           C
ATOM   2973  CD1 LEU B 468      54.053  49.036  42.842  0.00  0.00           C
ATOM   2974  CD2 LEU B 468      54.850  49.965  45.116  0.00  0.00           C
ATOM   2975  N   MET B 469      50.737  48.288  46.847  0.00  0.00           N
ATOM   2976  CA  MET B 469      50.552  47.638  48.151  0.00  0.00           C
ATOM   2977  C   MET B 469      49.513  46.538  48.329  0.00  0.00           C
ATOM   2978  O   MET B 469      49.459  46.025  49.442  0.00  0.00           O
ATOM   2979  CB  MET B 469      50.430  48.707  49.244  0.00  0.00           C
ATOM   2980  CG  MET B 469      51.510  48.655  50.325  0.00  0.00           C
ATOM   2981  SD  MET B 469      51.573  50.251  51.204  0.00  0.00           S
ATOM   2982  CE  MET B 469      49.973  50.298  51.984  0.00  0.00           C
ATOM   2983  N   VAL B 470      48.601  46.269  47.401  0.00  0.00           N
ATOM   2984  CA  VAL B 470      47.771  45.054  47.279  0.00  0.00           C
ATOM   2985  C   VAL B 470      48.452  43.815  46.707  0.00  0.00           C
ATOM   2986  O   VAL B 470      48.143  42.721  47.174  0.00  0.00           O
ATOM   2987  CB  VAL B 470      46.494  45.329  46.467  0.00  0.00           C
ATOM   2988  CG1 VAL B 470      45.753  46.489  47.129  0.00  0.00           C
ATOM   2989  CG2 VAL B 470      46.765  45.507  44.976  0.00  0.00           C
ATOM   2990  N   ILE B 471      49.533  44.012  45.965  0.00  0.00           N
ATOM   2991  CA  ILE B 471      50.264  42.872  45.383  0.00  0.00           C
ATOM   2992  C   ILE B 471      51.138  42.041  46.318  0.00  0.00           C
ATOM   2993  O   ILE B 471      51.198  40.820  46.206  0.00  0.00           O
ATOM   2994  CB  ILE B 471      51.028  43.408  44.169  0.00  0.00           C
ATOM   2995  CG1 ILE B 471      50.124  44.109  43.155  0.00  0.00           C
ATOM   2996  CG2 ILE B 471      51.599  42.238  43.357  0.00  0.00           C
ATOM   2997  CD  ILE B 471      50.921  44.976  42.179  0.00  0.00           C
ATOM   2998  N   MET B 472      51.673  42.684  47.354  0.00  0.00           N
ATOM   2999  CA  MET B 472      51.847  41.951  48.619  0.00  0.00           C
ATOM   3000  C   MET B 472      50.608  42.017  49.528  0.00  0.00           C
ATOM   3001  O   MET B 472      49.805  42.943  49.492  0.00  0.00           O
ATOM   3002  CB  MET B 472      53.061  42.377  49.446  0.00  0.00           C
ATOM   3003  CG  MET B 472      53.033  43.889  49.716  0.00  0.00           C
ATOM   3004  SD  MET B 472      53.710  44.865  48.319  0.00  0.00           S
ATOM   3005  CE  MET B 472      54.102  46.426  49.069  0.00  0.00           C
ATOM   3006  N   GLY B 473      50.380  40.994  50.345  0.00  0.00           N
ATOM   3007  CA  GLY B 473      49.340  41.059  51.375  0.00  0.00           C
ATOM   3008  C   GLY B 473      49.349  42.096  52.498  0.00  0.00           C
ATOM   3009  O   GLY B 473      49.226  41.775  53.680  0.00  0.00           O
ATOM   3010  N   GLU B 474      49.578  43.362  52.150  0.00  0.00           N
ATOM   3011  CA  GLU B 474      49.427  44.499  53.062  0.00  0.00           C
ATOM   3012  C   GLU B 474      47.981  44.990  53.039  0.00  0.00           C
ATOM   3013  O   GLU B 474      47.229  44.682  53.961  0.00  0.00           O
ATOM   3014  CB  GLU B 474      50.416  45.650  52.875  0.00  0.00           C
ATOM   3015  CG  GLU B 474      51.793  45.233  53.417  0.00  0.00           C
ATOM   3016  CD  GLU B 474      51.802  45.073  54.938  0.00  0.00           C
ATOM   3017  OE1 GLU B 474      51.460  46.080  55.612  0.00  0.00           O
ATOM   3018  OE2 GLU B 474      51.943  43.925  55.406  0.00  0.00           O
ATOM   3019  N   LEU B 475      47.635  45.455  51.846  0.00  0.00           N
ATOM   3020  CA  LEU B 475      46.269  45.934  51.573  0.00  0.00           C
ATOM   3021  C   LEU B 475      45.340  44.818  51.081  0.00  0.00           C
ATOM   3022  O   LEU B 475      45.604  44.090  50.125  0.00  0.00           O
ATOM   3023  CB  LEU B 475      46.267  46.977  50.446  0.00  0.00           C
ATOM   3024  CG  LEU B 475      45.737  48.295  51.008  0.00  0.00           C
ATOM   3025  CD1 LEU B 475      45.885  49.387  49.951  0.00  0.00           C
ATOM   3026  CD2 LEU B 475      44.256  48.139  51.369  0.00  0.00           C
ATOM   3027  N   GLU B 476      44.169  44.752  51.711  0.00  0.00           N
ATOM   3028  CA  GLU B 476      43.033  43.967  51.216  0.00  0.00           C
ATOM   3029  C   GLU B 476      42.039  44.769  50.371  0.00  0.00           C
ATOM   3030  O   GLU B 476      41.738  45.894  50.754  0.00  0.00           O
ATOM   3031  CB  GLU B 476      42.448  43.360  52.490  0.00  0.00           C
ATOM   3032  CG  GLU B 476      41.877  41.982  52.150  0.00  0.00           C
ATOM   3033  CD  GLU B 476      40.764  41.577  53.112  0.00  0.00           C
ATOM   3034  OE1 GLU B 476      41.111  41.142  54.235  0.00  0.00           O
ATOM   3035  OE2 GLU B 476      39.555  41.675  52.802  0.00  0.00           O
ATOM   3036  N   PRO B 477      41.514  44.177  49.305  0.00  0.00           N
ATOM   3037  CA  PRO B 477      40.480  44.900  48.550  0.00  0.00           C
ATOM   3038  C   PRO B 477      39.109  44.825  49.231  0.00  0.00           C
ATOM   3039  O   PRO B 477      38.672  43.832  49.818  0.00  0.00           O
ATOM   3040  CB  PRO B 477      40.434  44.181  47.195  0.00  0.00           C
ATOM   3041  CG  PRO B 477      41.932  43.908  47.007  0.00  0.00           C
ATOM   3042  CD  PRO B 477      42.268  43.315  48.381  0.00  0.00           C
ATOM   3043  N   SER B 478      38.529  46.030  49.223  0.00  0.00           N
ATOM   3044  CA  SER B 478      37.281  46.314  49.932  0.00  0.00           C
ATOM   3045  C   SER B 478      36.017  45.740  49.295  0.00  0.00           C
ATOM   3046  O   SER B 478      35.103  45.342  50.018  0.00  0.00           O
ATOM   3047  CB  SER B 478      37.223  47.836  50.092  0.00  0.00           C
ATOM   3048  OG  SER B 478      38.237  48.363  50.948  0.00  0.00           O
ATOM   3049  N   GLU B 479      35.968  45.911  47.974  0.00  0.00           N
ATOM   3050  CA  GLU B 479      35.370  44.960  47.031  0.00  0.00           C
ATOM   3051  C   GLU B 479      36.426  44.435  46.054  0.00  0.00           C
ATOM   3052  O   GLU B 479      37.490  44.944  45.700  0.00  0.00           O
ATOM   3053  CB  GLU B 479      34.225  45.594  46.247  0.00  0.00           C
ATOM   3054  CG  GLU B 479      33.138  44.708  45.622  0.00  0.00           C
ATOM   3055  CD  GLU B 479      32.778  43.416  46.341  0.00  0.00           C
ATOM   3056  OE1 GLU B 479      32.189  43.487  47.441  0.00  0.00           O
ATOM   3057  OE2 GLU B 479      33.130  42.359  45.768  0.00  0.00           O
ATOM   3058  N   GLY B 480      36.067  43.324  45.421  0.00  0.00           N
ATOM   3059  CA  GLY B 480      36.912  42.690  44.395  0.00  0.00           C
ATOM   3060  C   GLY B 480      38.086  41.854  44.891  0.00  0.00           C
ATOM   3061  O   GLY B 480      38.264  41.561  46.083  0.00  0.00           O
ATOM   3062  N   LYS B 481      38.721  41.203  43.925  0.00  0.00           N
ATOM   3063  CA  LYS B 481      39.783  40.216  44.161  0.00  0.00           C
ATOM   3064  C   LYS B 481      41.095  40.501  43.429  0.00  0.00           C
ATOM   3065  O   LYS B 481      41.057  40.713  42.218  0.00  0.00           O
ATOM   3066  CB  LYS B 481      39.242  38.799  43.971  0.00  0.00           C
ATOM   3067  CG  LYS B 481      38.729  38.464  42.573  0.00  0.00           C
ATOM   3068  CD  LYS B 481      38.527  36.964  42.363  0.00  0.00           C
ATOM   3069  CE  LYS B 481      37.205  36.700  41.635  0.00  0.00           C
ATOM   3070  NZ  LYS B 481      36.037  36.974  42.483  0.00  0.00           N
ATOM   3071  N   ILE B 482      42.215  40.387  44.140  0.00  0.00           N
ATOM   3072  CA  ILE B 482      43.624  40.323  43.730  0.00  0.00           C
ATOM   3073  C   ILE B 482      44.173  38.908  43.559  0.00  0.00           C
ATOM   3074  O   ILE B 482      43.876  37.985  44.315  0.00  0.00           O
ATOM   3075  CB  ILE B 482      44.560  41.082  44.675  0.00  0.00           C
ATOM   3076  CG1 ILE B 482      46.010  41.098  44.195  0.00  0.00           C
ATOM   3077  CG2 ILE B 482      44.347  40.673  46.138  0.00  0.00           C
ATOM   3078  CD  ILE B 482      46.217  41.978  42.969  0.00  0.00           C
ATOM   3079  N   LYS B 483      44.821  38.715  42.411  0.00  0.00           N
ATOM   3080  CA  LYS B 483      45.532  37.497  41.988  0.00  0.00           C
ATOM   3081  C   LYS B 483      46.915  37.933  41.485  0.00  0.00           C
ATOM   3082  O   LYS B 483      47.113  38.937  40.809  0.00  0.00           O
ATOM   3083  CB  LYS B 483      44.645  36.677  41.054  0.00  0.00           C
ATOM   3084  CG  LYS B 483      43.291  36.141  41.518  0.00  0.00           C
ATOM   3085  CD  LYS B 483      42.744  35.288  40.373  0.00  0.00           C
ATOM   3086  CE  LYS B 483      41.479  34.581  40.858  0.00  0.00           C
ATOM   3087  NZ  LYS B 483      41.031  33.618  39.844  0.00  0.00           N
ATOM   3088  N   HIS B 484      47.858  37.027  41.741  0.00  0.00           N
ATOM   3089  CA  HIS B 484      49.250  37.263  41.330  0.00  0.00           C
ATOM   3090  C   HIS B 484      50.100  35.997  41.358  0.00  0.00           C
ATOM   3091  O   HIS B 484      51.282  36.216  41.096  0.00  0.00           O
ATOM   3092  CB  HIS B 484      50.039  38.382  42.022  0.00  0.00           C
ATOM   3093  CG  HIS B 484      49.879  38.403  43.542  0.00  0.00           C
ATOM   3094  CD2 HIS B 484      49.176  39.293  44.236  0.00  0.00           C
ATOM   3095  ND1 HIS B 484      49.950  37.257  44.210  0.00  0.00           N
ATOM   3096  CE1 HIS B 484      49.352  37.459  45.378  0.00  0.00           C
ATOM   3097  NE2 HIS B 484      48.872  38.693  45.380  0.00  0.00           N
ATOM   3098  N   SER B 485      49.401  34.863  41.455  0.00  0.00           N
ATOM   3099  CA  SER B 485      49.901  33.500  41.694  0.00  0.00           C
ATOM   3100  C   SER B 485      50.500  33.355  43.095  0.00  0.00           C
ATOM   3101  O   SER B 485      50.681  32.226  43.543  0.00  0.00           O
ATOM   3102  CB  SER B 485      50.726  32.936  40.528  0.00  0.00           C
ATOM   3103  OG  SER B 485      49.822  32.387  39.562  0.00  0.00           O
ATOM   3104  N   GLY B 486      50.908  34.456  43.718  0.00  0.00           N
ATOM   3105  CA  GLY B 486      51.359  34.491  45.118  0.00  0.00           C
ATOM   3106  C   GLY B 486      52.456  35.466  45.531  0.00  0.00           C
ATOM   3107  O   GLY B 486      52.380  35.973  46.648  0.00  0.00           O
ATOM   3108  N   ARG B 487      53.379  35.863  44.658  0.00  0.00           N
ATOM   3109  CA  ARG B 487      54.674  36.386  45.125  0.00  0.00           C
ATOM   3110  C   ARG B 487      55.283  37.637  44.497  0.00  0.00           C
ATOM   3111  O   ARG B 487      55.534  37.707  43.296  0.00  0.00           O
ATOM   3112  CB  ARG B 487      55.765  35.326  44.932  0.00  0.00           C
ATOM   3113  CG  ARG B 487      55.518  34.375  46.108  0.00  0.00           C
ATOM   3114  CD  ARG B 487      56.348  33.088  45.986  0.00  0.00           C
ATOM   3115  NE  ARG B 487      57.721  33.529  46.263  0.00  0.00           N
ATOM   3116  CZ  ARG B 487      58.809  33.246  45.535  0.00  0.00           C
ATOM   3117  NH1 ARG B 487      58.735  32.678  44.319  0.00  0.00           N
ATOM   3118  NH2 ARG B 487      60.023  33.738  45.802  0.00  0.00           N
ATOM   3119  N   ILE B 488      55.988  38.247  45.443  0.00  0.00           N
ATOM   3120  CA  ILE B 488      56.579  39.581  45.234  0.00  0.00           C
ATOM   3121  C   ILE B 488      58.090  39.721  45.413  0.00  0.00           C
ATOM   3122  O   ILE B 488      58.773  38.819  45.899  0.00  0.00           O
ATOM   3123  CB  ILE B 488      55.817  40.593  46.097  0.00  0.00           C
ATOM   3124  CG1 ILE B 488      55.514  40.225  47.550  0.00  0.00           C
ATOM   3125  CG2 ILE B 488      54.529  40.948  45.355  0.00  0.00           C
ATOM   3126  CD  ILE B 488      56.567  40.554  48.617  0.00  0.00           C
ATOM   3127  N   SER B 489      58.619  40.884  45.045  0.00  0.00           N
ATOM   3128  CA  SER B 489      59.794  41.529  45.641  0.00  0.00           C
ATOM   3129  C   SER B 489      59.706  43.028  45.341  0.00  0.00           C
ATOM   3130  O   SER B 489      59.470  43.512  44.238  0.00  0.00           O
ATOM   3131  CB  SER B 489      61.090  41.054  44.974  0.00  0.00           C
ATOM   3132  OG  SER B 489      62.234  41.451  45.731  0.00  0.00           O
ATOM   3133  N   PHE B 490      60.182  43.781  46.326  0.00  0.00           N
ATOM   3134  CA  PHE B 490      59.763  45.175  46.517  0.00  0.00           C
ATOM   3135  C   PHE B 490      60.911  46.167  46.700  0.00  0.00           C
ATOM   3136  O   PHE B 490      61.668  45.848  47.622  0.00  0.00           O
ATOM   3137  CB  PHE B 490      58.744  45.271  47.646  0.00  0.00           C
ATOM   3138  CG  PHE B 490      58.224  46.657  48.047  0.00  0.00           C
ATOM   3139  CD1 PHE B 490      58.086  46.828  49.416  0.00  0.00           C
ATOM   3140  CD2 PHE B 490      57.682  47.586  47.161  0.00  0.00           C
ATOM   3141  CE1 PHE B 490      57.324  47.877  49.919  0.00  0.00           C
ATOM   3142  CE2 PHE B 490      57.000  48.655  47.724  0.00  0.00           C
ATOM   3143  CZ  PHE B 490      56.701  48.806  49.083  0.00  0.00           C
ATOM   3144  N   CYS B 491      60.790  47.375  46.152  0.00  0.00           N
ATOM   3145  CA  CYS B 491      61.599  48.561  46.504  0.00  0.00           C
ATOM   3146  C   CYS B 491      60.658  49.721  46.847  0.00  0.00           C
ATOM   3147  O   CYS B 491      59.983  50.260  45.983  0.00  0.00           O
ATOM   3148  CB  CYS B 491      62.553  49.086  45.431  0.00  0.00           C
ATOM   3149  SG  CYS B 491      63.535  50.532  45.961  0.00  0.00           S
ATOM   3150  N   SER B 492      60.612  50.209  48.084  0.00  0.00           N
ATOM   3151  CA  SER B 492      59.721  51.269  48.577  0.00  0.00           C
ATOM   3152  C   SER B 492      60.201  52.622  48.048  0.00  0.00           C
ATOM   3153  O   SER B 492      61.363  52.851  47.706  0.00  0.00           O
ATOM   3154  CB  SER B 492      59.872  51.458  50.095  0.00  0.00           C
ATOM   3155  OG  SER B 492      59.115  50.509  50.852  0.00  0.00           O
ATOM   3156  N   GLN B 493      59.188  53.480  48.062  0.00  0.00           N
ATOM   3157  CA  GLN B 493      59.409  54.917  47.873  0.00  0.00           C
ATOM   3158  C   GLN B 493      60.385  55.626  48.818  0.00  0.00           C
ATOM   3159  O   GLN B 493      60.903  56.700  48.511  0.00  0.00           O
ATOM   3160  CB  GLN B 493      58.196  55.815  47.637  0.00  0.00           C
ATOM   3161  CG  GLN B 493      57.255  55.721  48.848  0.00  0.00           C
ATOM   3162  CD  GLN B 493      55.900  56.309  48.464  0.00  0.00           C
ATOM   3163  NE2 GLN B 493      55.760  57.630  48.455  0.00  0.00           N
ATOM   3164  OE1 GLN B 493      55.034  55.573  47.999  0.00  0.00           O
ATOM   3165  N   PHE B 494      60.292  55.265  50.090  0.00  0.00           N
ATOM   3166  CA  PHE B 494      61.206  55.795  51.117  0.00  0.00           C
ATOM   3167  C   PHE B 494      62.128  54.711  51.664  0.00  0.00           C
ATOM   3168  O   PHE B 494      61.600  53.759  52.250  0.00  0.00           O
ATOM   3169  CB  PHE B 494      60.403  56.677  52.071  0.00  0.00           C
ATOM   3170  CG  PHE B 494      59.968  56.070  53.415  0.00  0.00           C
ATOM   3171  CD1 PHE B 494      58.597  55.901  53.586  0.00  0.00           C
ATOM   3172  CD2 PHE B 494      60.877  55.879  54.446  0.00  0.00           C
ATOM   3173  CE1 PHE B 494      58.174  55.503  54.849  0.00  0.00           C
ATOM   3174  CE2 PHE B 494      60.394  55.421  55.670  0.00  0.00           C
ATOM   3175  CZ  PHE B 494      59.032  55.253  55.901  0.00  0.00           C
ATOM   3176  N   SER B 495      63.377  54.658  51.214  0.00  0.00           N
ATOM   3177  CA  SER B 495      64.329  53.583  51.521  0.00  0.00           C
ATOM   3178  C   SER B 495      64.849  53.628  52.961  0.00  0.00           C
ATOM   3179  O   SER B 495      65.736  54.423  53.245  0.00  0.00           O
ATOM   3180  CB  SER B 495      65.406  53.218  50.493  0.00  0.00           C
ATOM   3181  OG  SER B 495      64.639  52.348  49.669  0.00  0.00           O
ATOM   3182  N   TRP B 496      64.780  52.402  53.469  0.00  0.00           N
ATOM   3183  CA  TRP B 496      65.128  52.088  54.871  0.00  0.00           C
ATOM   3184  C   TRP B 496      66.078  50.891  54.829  0.00  0.00           C
ATOM   3185  O   TRP B 496      66.072  50.075  53.914  0.00  0.00           O
ATOM   3186  CB  TRP B 496      63.815  51.824  55.603  0.00  0.00           C
ATOM   3187  CG  TRP B 496      64.026  51.902  57.112  0.00  0.00           C
ATOM   3188  CD1 TRP B 496      63.968  50.858  57.939  0.00  0.00           C
ATOM   3189  CD2 TRP B 496      64.165  53.056  57.875  0.00  0.00           C
ATOM   3190  CE2 TRP B 496      64.192  52.634  59.198  0.00  0.00           C
ATOM   3191  CE3 TRP B 496      64.276  54.413  57.596  0.00  0.00           C
ATOM   3192  NE1 TRP B 496      64.102  51.305  59.176  0.00  0.00           N
ATOM   3193  CZ2 TRP B 496      64.309  53.560  60.221  0.00  0.00           C
ATOM   3194  CZ3 TRP B 496      64.403  55.329  58.630  0.00  0.00           C
ATOM   3195  CH2 TRP B 496      64.420  54.928  59.962  0.00  0.00           C
ATOM   3196  N   ILE B 497      67.109  50.988  55.668  0.00  0.00           N
ATOM   3197  CA  ILE B 497      68.111  49.921  55.845  0.00  0.00           C
ATOM   3198  C   ILE B 497      68.388  49.589  57.307  0.00  0.00           C
ATOM   3199  O   ILE B 497      67.823  50.149  58.243  0.00  0.00           O
ATOM   3200  CB  ILE B 497      69.423  50.166  55.093  0.00  0.00           C
ATOM   3201  CG1 ILE B 497      70.034  51.562  55.214  0.00  0.00           C
ATOM   3202  CG2 ILE B 497      69.259  49.698  53.646  0.00  0.00           C
ATOM   3203  CD  ILE B 497      71.472  51.408  54.715  0.00  0.00           C
ATOM   3204  N   MET B 498      69.100  48.495  57.564  0.00  0.00           N
ATOM   3205  CA  MET B 498      69.294  47.832  58.869  0.00  0.00           C
ATOM   3206  C   MET B 498      70.696  47.995  59.477  0.00  0.00           C
ATOM   3207  O   MET B 498      71.614  47.763  58.699  0.00  0.00           O
ATOM   3208  CB  MET B 498      69.063  46.342  58.618  0.00  0.00           C
ATOM   3209  CG  MET B 498      67.570  46.013  58.561  0.00  0.00           C
ATOM   3210  SD  MET B 498      66.583  46.451  57.088  0.00  0.00           S
ATOM   3211  CE  MET B 498      65.259  47.168  58.043  0.00  0.00           C
ATOM   3212  N   PRO B 499      70.906  48.032  60.797  0.00  0.00           N
ATOM   3213  CA  PRO B 499      72.257  48.115  61.366  0.00  0.00           C
ATOM   3214  C   PRO B 499      73.007  46.807  61.105  0.00  0.00           C
ATOM   3215  O   PRO B 499      72.498  45.743  61.442  0.00  0.00           O
ATOM   3216  CB  PRO B 499      72.059  48.406  62.855  0.00  0.00           C
ATOM   3217  CG  PRO B 499      70.559  48.370  63.155  0.00  0.00           C
ATOM   3218  CD  PRO B 499      69.857  48.187  61.806  0.00  0.00           C
ATOM   3219  N   GLY B 500      74.279  47.045  60.793  0.00  0.00           N
ATOM   3220  CA  GLY B 500      75.270  46.015  60.450  0.00  0.00           C
ATOM   3221  C   GLY B 500      75.973  46.351  59.138  0.00  0.00           C
ATOM   3222  O   GLY B 500      76.062  47.508  58.720  0.00  0.00           O
ATOM   3223  N   THR B 501      76.596  45.402  58.444  0.00  0.00           N
ATOM   3224  CA  THR B 501      77.377  45.607  57.212  0.00  0.00           C
ATOM   3225  C   THR B 501      76.479  45.806  55.991  0.00  0.00           C
ATOM   3226  O   THR B 501      75.296  45.515  55.943  0.00  0.00           O
ATOM   3227  CB  THR B 501      78.308  44.409  57.030  0.00  0.00           C
ATOM   3228  CG2 THR B 501      79.317  44.268  58.171  0.00  0.00           C
ATOM   3229  OG1 THR B 501      77.558  43.184  56.978  0.00  0.00           O
ATOM   3230  N   ILE B 502      77.123  46.315  54.938  0.00  0.00           N
ATOM   3231  CA  ILE B 502      76.592  46.310  53.568  0.00  0.00           C
ATOM   3232  C   ILE B 502      76.192  44.929  53.037  0.00  0.00           C
ATOM   3233  O   ILE B 502      75.000  44.777  52.758  0.00  0.00           O
ATOM   3234  CB  ILE B 502      77.409  47.167  52.612  0.00  0.00           C
ATOM   3235  CG1 ILE B 502      77.191  48.622  53.022  0.00  0.00           C
ATOM   3236  CG2 ILE B 502      77.288  46.968  51.093  0.00  0.00           C
ATOM   3237  CD  ILE B 502      77.350  49.824  52.084  0.00  0.00           C
ATOM   3238  N   LYS B 503      77.004  43.904  53.253  0.00  0.00           N
ATOM   3239  CA  LYS B 503      76.593  42.497  53.163  0.00  0.00           C
ATOM   3240  C   LYS B 503      75.299  41.981  53.796  0.00  0.00           C
ATOM   3241  O   LYS B 503      74.405  41.504  53.109  0.00  0.00           O
ATOM   3242  CB  LYS B 503      77.625  41.553  53.799  0.00  0.00           C
ATOM   3243  CG  LYS B 503      79.035  41.458  53.209  0.00  0.00           C
ATOM   3244  CD  LYS B 503      79.939  40.717  54.194  0.00  0.00           C
ATOM   3245  CE  LYS B 503      81.347  40.503  53.645  0.00  0.00           C
ATOM   3246  NZ  LYS B 503      81.488  39.306  52.793  0.00  0.00           N
ATOM   3247  N   GLU B 504      75.070  42.112  55.105  0.00  0.00           N
ATOM   3248  CA  GLU B 504      73.817  41.836  55.817  0.00  0.00           C
ATOM   3249  C   GLU B 504      72.553  42.593  55.393  0.00  0.00           C
ATOM   3250  O   GLU B 504      71.400  42.213  55.585  0.00  0.00           O
ATOM   3251  CB  GLU B 504      73.860  42.116  57.316  0.00  0.00           C
ATOM   3252  CG  GLU B 504      74.964  41.332  58.031  0.00  0.00           C
ATOM   3253  CD  GLU B 504      75.438  41.897  59.377  0.00  0.00           C
ATOM   3254  OE1 GLU B 504      76.394  42.699  59.352  0.00  0.00           O
ATOM   3255  OE2 GLU B 504      74.746  41.589  60.379  0.00  0.00           O
ATOM   3256  N   ASN B 505      72.772  43.757  54.775  0.00  0.00           N
ATOM   3257  CA  ASN B 505      71.779  44.550  54.040  0.00  0.00           C
ATOM   3258  C   ASN B 505      71.484  43.984  52.643  0.00  0.00           C
ATOM   3259  O   ASN B 505      70.302  43.791  52.385  0.00  0.00           O
ATOM   3260  CB  ASN B 505      72.130  46.038  54.050  0.00  0.00           C
ATOM   3261  CG  ASN B 505      71.754  46.570  55.436  0.00  0.00           C
ATOM   3262  ND2 ASN B 505      72.766  46.718  56.285  0.00  0.00           N
ATOM   3263  OD1 ASN B 505      70.597  46.841  55.765  0.00  0.00           O
ATOM   3264  N   ILE B 506      72.430  43.431  51.887  0.00  0.00           N
ATOM   3265  CA  ILE B 506      72.305  42.823  50.551  0.00  0.00           C
ATOM   3266  C   ILE B 506      71.634  41.459  50.620  0.00  0.00           C
ATOM   3267  O   ILE B 506      70.742  41.211  49.802  0.00  0.00           O
ATOM   3268  CB  ILE B 506      73.653  42.628  49.862  0.00  0.00           C
ATOM   3269  CG1 ILE B 506      74.314  44.013  49.873  0.00  0.00           C
ATOM   3270  CG2 ILE B 506      73.608  41.900  48.517  0.00  0.00           C
ATOM   3271  CD  ILE B 506      75.735  44.058  49.302  0.00  0.00           C
ATOM   3272  N   ILE B 507      72.057  40.602  51.546  0.00  0.00           N
ATOM   3273  CA  ILE B 507      71.587  39.227  51.745  0.00  0.00           C
ATOM   3274  C   ILE B 507      70.255  38.992  52.466  0.00  0.00           C
ATOM   3275  O   ILE B 507      69.876  37.836  52.604  0.00  0.00           O
ATOM   3276  CB  ILE B 507      72.659  38.251  52.241  0.00  0.00           C
ATOM   3277  CG1 ILE B 507      73.283  38.795  53.527  0.00  0.00           C
ATOM   3278  CG2 ILE B 507      73.637  38.016  51.082  0.00  0.00           C
ATOM   3279  CD  ILE B 507      73.725  37.758  54.564  0.00  0.00           C
ATOM   3280  N   PHE B 508      69.483  40.078  52.469  0.00  0.00           N
ATOM   3281  CA  PHE B 508      68.123  40.072  53.029  0.00  0.00           C
ATOM   3282  C   PHE B 508      67.129  39.593  51.973  0.00  0.00           C
ATOM   3283  O   PHE B 508      66.375  40.335  51.348  0.00  0.00           O
ATOM   3284  CB  PHE B 508      67.864  41.478  53.570  0.00  0.00           C
ATOM   3285  CG  PHE B 508      66.718  41.913  54.488  0.00  0.00           C
ATOM   3286  CD1 PHE B 508      65.520  42.238  53.866  0.00  0.00           C
ATOM   3287  CD2 PHE B 508      66.911  42.360  55.785  0.00  0.00           C
ATOM   3288  CE1 PHE B 508      64.566  42.960  54.571  0.00  0.00           C
ATOM   3289  CE2 PHE B 508      65.957  43.092  56.490  0.00  0.00           C
ATOM   3290  CZ  PHE B 508      64.760  43.437  55.868  0.00  0.00           C
ATOM   3291  N   GLY B 509      67.269  38.310  51.651  0.00  0.00           N
ATOM   3292  CA  GLY B 509      66.424  37.600  50.686  0.00  0.00           C
ATOM   3293  C   GLY B 509      66.832  36.127  50.735  0.00  0.00           C
ATOM   3294  O   GLY B 509      67.648  35.616  51.499  0.00  0.00           O
ATOM   3295  N   VAL B 510      66.006  35.379  50.020  0.00  0.00           N
ATOM   3296  CA  VAL B 510      65.985  33.927  49.760  0.00  0.00           C
ATOM   3297  C   VAL B 510      67.361  33.443  49.273  0.00  0.00           C
ATOM   3298  O   VAL B 510      67.724  33.763  48.141  0.00  0.00           O
ATOM   3299  CB  VAL B 510      64.952  33.608  48.682  0.00  0.00           C
ATOM   3300  CG1 VAL B 510      64.760  32.089  48.642  0.00  0.00           C
ATOM   3301  CG2 VAL B 510      63.606  34.062  49.249  0.00  0.00           C
ATOM   3302  N   SER B 511      67.994  32.493  49.939  0.00  0.00           N
ATOM   3303  CA  SER B 511      69.309  31.920  49.623  0.00  0.00           C
ATOM   3304  C   SER B 511      70.487  32.892  49.766  0.00  0.00           C
ATOM   3305  O   SER B 511      70.436  34.101  49.498  0.00  0.00           O
ATOM   3306  CB  SER B 511      69.413  31.161  48.298  0.00  0.00           C
ATOM   3307  OG  SER B 511      68.757  31.678  47.134  0.00  0.00           O
ATOM   3308  N   TYR B 512      71.673  32.344  50.000  0.00  0.00           N
ATOM   3309  CA  TYR B 512      72.938  33.016  50.335  0.00  0.00           C
ATOM   3310  C   TYR B 512      74.127  32.911  49.366  0.00  0.00           C
ATOM   3311  O   TYR B 512      75.255  32.685  49.787  0.00  0.00           O
ATOM   3312  CB  TYR B 512      73.305  32.673  51.778  0.00  0.00           C
ATOM   3313  CG  TYR B 512      72.158  33.048  52.725  0.00  0.00           C
ATOM   3314  CD1 TYR B 512      71.568  34.303  52.687  0.00  0.00           C
ATOM   3315  CD2 TYR B 512      71.892  32.237  53.821  0.00  0.00           C
ATOM   3316  CE1 TYR B 512      70.742  34.766  53.714  0.00  0.00           C
ATOM   3317  CE2 TYR B 512      71.066  32.691  54.848  0.00  0.00           C
ATOM   3318  CZ  TYR B 512      70.516  33.965  54.829  0.00  0.00           C
ATOM   3319  OH  TYR B 512      70.120  34.556  55.986  0.00  0.00           O
ATOM   3320  N   ASP B 513      73.869  33.174  48.084  0.00  0.00           N
ATOM   3321  CA  ASP B 513      74.869  33.139  47.014  0.00  0.00           C
ATOM   3322  C   ASP B 513      75.709  34.422  46.876  0.00  0.00           C
ATOM   3323  O   ASP B 513      75.497  35.409  46.179  0.00  0.00           O
ATOM   3324  CB  ASP B 513      74.355  32.704  45.637  0.00  0.00           C
ATOM   3325  CG  ASP B 513      75.481  32.210  44.730  0.00  0.00           C
ATOM   3326  OD1 ASP B 513      76.178  32.990  44.045  0.00  0.00           O
ATOM   3327  OD2 ASP B 513      75.392  31.008  44.398  0.00  0.00           O
ATOM   3328  N   GLU B 514      76.888  34.277  47.467  0.00  0.00           N
ATOM   3329  CA  GLU B 514      77.966  35.269  47.580  0.00  0.00           C
ATOM   3330  C   GLU B 514      78.639  35.655  46.257  0.00  0.00           C
ATOM   3331  O   GLU B 514      78.648  36.853  45.969  0.00  0.00           O
ATOM   3332  CB  GLU B 514      78.973  34.918  48.672  0.00  0.00           C
ATOM   3333  CG  GLU B 514      79.965  33.837  48.199  0.00  0.00           C
ATOM   3334  CD  GLU B 514      79.463  32.391  48.129  0.00  0.00           C
ATOM   3335  OE1 GLU B 514      79.937  31.633  48.994  0.00  0.00           O
ATOM   3336  OE2 GLU B 514      78.850  31.989  47.121  0.00  0.00           O
ATOM   3337  N   TYR B 515      78.631  34.699  45.334  0.00  0.00           N
ATOM   3338  CA  TYR B 515      79.043  34.997  43.952  0.00  0.00           C
ATOM   3339  C   TYR B 515      78.090  35.909  43.186  0.00  0.00           C
ATOM   3340  O   TYR B 515      78.468  36.922  42.589  0.00  0.00           O
ATOM   3341  CB  TYR B 515      79.283  33.690  43.200  0.00  0.00           C
ATOM   3342  CG  TYR B 515      80.760  33.309  43.332  0.00  0.00           C
ATOM   3343  CD1 TYR B 515      81.183  32.422  44.318  0.00  0.00           C
ATOM   3344  CD2 TYR B 515      81.655  33.906  42.448  0.00  0.00           C
ATOM   3345  CE1 TYR B 515      82.542  32.193  44.490  0.00  0.00           C
ATOM   3346  CE2 TYR B 515      83.013  33.657  42.590  0.00  0.00           C
ATOM   3347  CZ  TYR B 515      83.406  32.720  43.536  0.00  0.00           C
ATOM   3348  OH  TYR B 515      84.692  32.270  43.589  0.00  0.00           O
ATOM   3349  N   ARG B 516      76.799  35.741  43.437  0.00  0.00           N
ATOM   3350  CA  ARG B 516      75.695  36.455  42.782  0.00  0.00           C
ATOM   3351  C   ARG B 516      75.586  37.909  43.243  0.00  0.00           C
ATOM   3352  O   ARG B 516      75.413  38.856  42.467  0.00  0.00           O
ATOM   3353  CB  ARG B 516      74.350  35.849  43.196  0.00  0.00           C
ATOM   3354  CG  ARG B 516      73.301  36.000  42.095  0.00  0.00           C
ATOM   3355  CD  ARG B 516      72.054  35.130  42.261  0.00  0.00           C
ATOM   3356  NE  ARG B 516      72.333  33.697  42.091  0.00  0.00           N
ATOM   3357  CZ  ARG B 516      71.905  32.685  42.867  0.00  0.00           C
ATOM   3358  NH1 ARG B 516      71.147  32.948  43.946  0.00  0.00           N
ATOM   3359  NH2 ARG B 516      72.335  31.431  42.716  0.00  0.00           N
ATOM   3360  N   TYR B 517      75.938  38.085  44.512  0.00  0.00           N
ATOM   3361  CA  TYR B 517      75.898  39.390  45.183  0.00  0.00           C
ATOM   3362  C   TYR B 517      76.717  40.529  44.575  0.00  0.00           C
ATOM   3363  O   TYR B 517      76.205  41.643  44.478  0.00  0.00           O
ATOM   3364  CB  TYR B 517      75.788  39.421  46.713  0.00  0.00           C
ATOM   3365  CG  TYR B 517      77.029  39.467  47.612  0.00  0.00           C
ATOM   3366  CD1 TYR B 517      77.986  40.438  47.356  0.00  0.00           C
ATOM   3367  CD2 TYR B 517      77.123  38.714  48.777  0.00  0.00           C
ATOM   3368  CE1 TYR B 517      79.018  40.616  48.265  0.00  0.00           C
ATOM   3369  CE2 TYR B 517      78.174  38.861  49.666  0.00  0.00           C
ATOM   3370  CZ  TYR B 517      79.122  39.842  49.420  0.00  0.00           C
ATOM   3371  OH  TYR B 517      80.203  40.039  50.218  0.00  0.00           O
ATOM   3372  N   ARG B 518      77.674  40.126  43.738  0.00  0.00           N
ATOM   3373  CA  ARG B 518      78.570  40.974  42.932  0.00  0.00           C
ATOM   3374  C   ARG B 518      77.855  41.552  41.719  0.00  0.00           C
ATOM   3375  O   ARG B 518      77.684  42.752  41.521  0.00  0.00           O
ATOM   3376  CB  ARG B 518      79.785  40.260  42.327  0.00  0.00           C
ATOM   3377  CG  ARG B 518      80.731  39.780  43.430  0.00  0.00           C
ATOM   3378  CD  ARG B 518      81.835  38.967  42.755  0.00  0.00           C
ATOM   3379  NE  ARG B 518      82.620  38.338  43.829  0.00  0.00           N
ATOM   3380  CZ  ARG B 518      83.603  37.420  43.835  0.00  0.00           C
ATOM   3381  NH1 ARG B 518      83.948  36.810  42.689  0.00  0.00           N
ATOM   3382  NH2 ARG B 518      84.412  37.291  44.896  0.00  0.00           N
ATOM   3383  N   SER B 519      77.068  40.703  41.054  0.00  0.00           N
ATOM   3384  CA  SER B 519      76.231  41.143  39.921  0.00  0.00           C
ATOM   3385  C   SER B 519      75.058  42.045  40.336  0.00  0.00           C
ATOM   3386  O   SER B 519      74.876  43.041  39.639  0.00  0.00           O
ATOM   3387  CB  SER B 519      75.672  40.001  39.079  0.00  0.00           C
ATOM   3388  OG  SER B 519      74.865  39.052  39.775  0.00  0.00           O
ATOM   3389  N   VAL B 520      74.315  41.607  41.349  0.00  0.00           N
ATOM   3390  CA  VAL B 520      73.231  42.399  41.943  0.00  0.00           C
ATOM   3391  C   VAL B 520      73.582  43.839  42.304  0.00  0.00           C
ATOM   3392  O   VAL B 520      72.669  44.665  42.159  0.00  0.00           O
ATOM   3393  CB  VAL B 520      72.476  41.703  43.078  0.00  0.00           C
ATOM   3394  CG1 VAL B 520      72.125  40.292  42.617  0.00  0.00           C
ATOM   3395  CG2 VAL B 520      73.145  41.617  44.449  0.00  0.00           C
ATOM   3396  N   ILE B 521      74.754  44.014  42.913  0.00  0.00           N
ATOM   3397  CA  ILE B 521      75.374  45.321  43.184  0.00  0.00           C
ATOM   3398  C   ILE B 521      75.910  46.029  41.939  0.00  0.00           C
ATOM   3399  O   ILE B 521      75.779  47.249  41.841  0.00  0.00           O
ATOM   3400  CB  ILE B 521      76.425  45.370  44.284  0.00  0.00           C
ATOM   3401  CG1 ILE B 521      77.729  44.638  43.968  0.00  0.00           C
ATOM   3402  CG2 ILE B 521      75.761  44.884  45.577  0.00  0.00           C
ATOM   3403  CD  ILE B 521      78.506  44.310  45.250  0.00  0.00           C
ATOM   3404  N   LYS B 522      76.454  45.318  40.944  0.00  0.00           N
ATOM   3405  CA  LYS B 522      76.829  45.967  39.680  0.00  0.00           C
ATOM   3406  C   LYS B 522      75.642  46.340  38.787  0.00  0.00           C
ATOM   3407  O   LYS B 522      75.670  47.426  38.200  0.00  0.00           O
ATOM   3408  CB  LYS B 522      77.801  44.975  39.036  0.00  0.00           C
ATOM   3409  CG  LYS B 522      78.677  45.681  38.001  0.00  0.00           C
ATOM   3410  CD  LYS B 522      79.930  44.859  37.677  0.00  0.00           C
ATOM   3411  CE  LYS B 522      80.675  45.445  36.473  0.00  0.00           C
ATOM   3412  NZ  LYS B 522      81.950  44.763  36.197  0.00  0.00           N
ATOM   3413  N   ALA B 523      74.605  45.508  38.783  0.00  0.00           N
ATOM   3414  CA  ALA B 523      73.318  45.844  38.151  0.00  0.00           C
ATOM   3415  C   ALA B 523      72.537  47.044  38.663  0.00  0.00           C
ATOM   3416  O   ALA B 523      72.094  47.942  37.937  0.00  0.00           O
ATOM   3417  CB  ALA B 523      72.428  44.612  38.329  0.00  0.00           C
ATOM   3418  N   CYS B 524      72.909  47.269  39.921  0.00  0.00           N
ATOM   3419  CA  CYS B 524      72.459  48.457  40.654  0.00  0.00           C
ATOM   3420  C   CYS B 524      73.458  49.600  40.766  0.00  0.00           C
ATOM   3421  O   CYS B 524      73.274  50.477  41.610  0.00  0.00           O
ATOM   3422  CB  CYS B 524      71.926  48.061  42.036  0.00  0.00           C
ATOM   3423  SG  CYS B 524      70.556  46.889  41.744  0.00  0.00           S
ATOM   3424  N   GLN B 525      74.528  49.597  39.986  0.00  0.00           N
ATOM   3425  CA  GLN B 525      75.556  50.639  40.049  0.00  0.00           C
ATOM   3426  C   GLN B 525      76.090  51.154  41.396  0.00  0.00           C
ATOM   3427  O   GLN B 525      76.039  52.336  41.708  0.00  0.00           O
ATOM   3428  CB  GLN B 525      75.244  51.745  39.042  0.00  0.00           C
ATOM   3429  CG  GLN B 525      75.702  51.452  37.604  0.00  0.00           C
ATOM   3430  CD  GLN B 525      75.461  52.668  36.716  0.00  0.00           C
ATOM   3431  NE2 GLN B 525      76.262  52.765  35.655  0.00  0.00           N
ATOM   3432  OE1 GLN B 525      74.819  53.646  37.109  0.00  0.00           O
ATOM   3433  N   LEU B 526      76.133  50.250  42.362  0.00  0.00           N
ATOM   3434  CA  LEU B 526      76.584  50.415  43.750  0.00  0.00           C
ATOM   3435  C   LEU B 526      78.030  49.905  43.854  0.00  0.00           C
ATOM   3436  O   LEU B 526      78.714  50.316  44.781  0.00  0.00           O
ATOM   3437  CB  LEU B 526      75.617  49.468  44.457  0.00  0.00           C
ATOM   3438  CG  LEU B 526      75.807  49.546  45.976  0.00  0.00           C
ATOM   3439  CD1 LEU B 526      75.388  50.884  46.588  0.00  0.00           C
ATOM   3440  CD2 LEU B 526      75.048  48.376  46.604  0.00  0.00           C
ATOM   3441  N   GLU B 527      78.544  49.174  42.868  0.00  0.00           N
ATOM   3442  CA  GLU B 527      79.728  48.305  42.954  0.00  0.00           C
ATOM   3443  C   GLU B 527      81.004  49.117  43.209  0.00  0.00           C
ATOM   3444  O   GLU B 527      81.374  49.132  44.378  0.00  0.00           O
ATOM   3445  CB  GLU B 527      79.881  47.436  41.700  0.00  0.00           C
ATOM   3446  CG  GLU B 527      81.013  46.407  41.766  0.00  0.00           C
ATOM   3447  CD  GLU B 527      82.377  46.924  41.303  0.00  0.00           C
ATOM   3448  OE1 GLU B 527      82.607  46.954  40.073  0.00  0.00           O
ATOM   3449  OE2 GLU B 527      83.171  47.423  42.139  0.00  0.00           O
ATOM   3450  N   GLU B 528      81.142  50.141  42.372  0.00  0.00           N
ATOM   3451  CA  GLU B 528      82.270  51.082  42.345  0.00  0.00           C
ATOM   3452  C   GLU B 528      82.277  52.000  43.579  0.00  0.00           C
ATOM   3453  O   GLU B 528      83.207  52.038  44.369  0.00  0.00           O
ATOM   3454  CB  GLU B 528      82.206  51.864  41.040  0.00  0.00           C
ATOM   3455  CG  GLU B 528      83.502  52.642  40.785  0.00  0.00           C
ATOM   3456  CD  GLU B 528      83.527  53.333  39.421  0.00  0.00           C
ATOM   3457  OE1 GLU B 528      82.655  53.084  38.562  0.00  0.00           O
ATOM   3458  OE2 GLU B 528      84.334  54.275  39.234  0.00  0.00           O
ATOM   3459  N   ASP B 529      81.121  52.561  43.936  0.00  0.00           N
ATOM   3460  CA  ASP B 529      80.877  53.281  45.191  0.00  0.00           C
ATOM   3461  C   ASP B 529      81.312  52.587  46.496  0.00  0.00           C
ATOM   3462  O   ASP B 529      81.728  53.379  47.331  0.00  0.00           O
ATOM   3463  CB  ASP B 529      79.420  53.733  45.178  0.00  0.00           C
ATOM   3464  CG  ASP B 529      79.352  55.242  44.919  0.00  0.00           C
ATOM   3465  OD1 ASP B 529      80.106  55.700  44.025  0.00  0.00           O
ATOM   3466  OD2 ASP B 529      78.448  55.952  45.414  0.00  0.00           O
ATOM   3467  N   ILE B 530      80.971  51.310  46.624  0.00  0.00           N
ATOM   3468  CA  ILE B 530      81.316  50.555  47.839  0.00  0.00           C
ATOM   3469  C   ILE B 530      82.721  49.954  47.743  0.00  0.00           C
ATOM   3470  O   ILE B 530      83.493  50.214  48.661  0.00  0.00           O
ATOM   3471  CB  ILE B 530      80.198  49.627  48.335  0.00  0.00           C
ATOM   3472  CG1 ILE B 530      79.729  48.495  47.413  0.00  0.00           C
ATOM   3473  CG2 ILE B 530      79.034  50.361  48.991  0.00  0.00           C
ATOM   3474  CD  ILE B 530      80.660  47.320  47.740  0.00  0.00           C
ATOM   3475  N   SER B 531      83.048  49.553  46.516  0.00  0.00           N
ATOM   3476  CA  SER B 531      84.414  49.061  46.289  0.00  0.00           C
ATOM   3477  C   SER B 531      85.532  50.102  46.282  0.00  0.00           C
ATOM   3478  O   SER B 531      86.710  49.814  46.513  0.00  0.00           O
ATOM   3479  CB  SER B 531      84.518  48.251  44.994  0.00  0.00           C
ATOM   3480  OG  SER B 531      84.455  49.185  43.908  0.00  0.00           O
ATOM   3481  N   LYS B 532      85.082  51.345  46.184  0.00  0.00           N
ATOM   3482  CA  LYS B 532      85.951  52.471  46.566  0.00  0.00           C
ATOM   3483  C   LYS B 532      86.303  52.688  48.035  0.00  0.00           C
ATOM   3484  O   LYS B 532      87.425  52.972  48.463  0.00  0.00           O
ATOM   3485  CB  LYS B 532      85.301  53.763  46.078  0.00  0.00           C
ATOM   3486  CG  LYS B 532      85.644  54.160  44.635  0.00  0.00           C
ATOM   3487  CD  LYS B 532      84.773  55.375  44.317  0.00  0.00           C
ATOM   3488  CE  LYS B 532      85.208  56.003  42.993  0.00  0.00           C
ATOM   3489  NZ  LYS B 532      85.220  57.454  43.193  0.00  0.00           N
ATOM   3490  N   PHE B 533      85.311  52.491  48.906  0.00  0.00           N
ATOM   3491  CA  PHE B 533      85.462  52.589  50.365  0.00  0.00           C
ATOM   3492  C   PHE B 533      86.393  51.516  50.942  0.00  0.00           C
ATOM   3493  O   PHE B 533      86.184  50.336  50.700  0.00  0.00           O
ATOM   3494  CB  PHE B 533      84.130  52.334  51.067  0.00  0.00           C
ATOM   3495  CG  PHE B 533      83.098  53.420  50.740  0.00  0.00           C
ATOM   3496  CD1 PHE B 533      81.765  53.050  50.623  0.00  0.00           C
ATOM   3497  CD2 PHE B 533      83.419  54.767  50.591  0.00  0.00           C
ATOM   3498  CE1 PHE B 533      80.793  54.037  50.506  0.00  0.00           C
ATOM   3499  CE2 PHE B 533      82.457  55.764  50.455  0.00  0.00           C
ATOM   3500  CZ  PHE B 533      81.124  55.384  50.408  0.00  0.00           C
ATOM   3501  N   ALA B 534      87.246  51.885  51.890  0.00  0.00           N
ATOM   3502  CA  ALA B 534      88.360  51.009  52.296  0.00  0.00           C
ATOM   3503  C   ALA B 534      87.979  49.616  52.795  0.00  0.00           C
ATOM   3504  O   ALA B 534      88.340  48.569  52.262  0.00  0.00           O
ATOM   3505  CB  ALA B 534      89.255  51.659  53.351  0.00  0.00           C
ATOM   3506  N   GLU B 535      86.999  49.629  53.695  0.00  0.00           N
ATOM   3507  CA  GLU B 535      86.359  48.377  54.143  0.00  0.00           C
ATOM   3508  C   GLU B 535      85.483  47.587  53.168  0.00  0.00           C
ATOM   3509  O   GLU B 535      85.393  46.400  53.466  0.00  0.00           O
ATOM   3510  CB  GLU B 535      85.441  48.602  55.342  0.00  0.00           C
ATOM   3511  CG  GLU B 535      86.093  48.896  56.690  0.00  0.00           C
ATOM   3512  CD  GLU B 535      86.345  50.376  56.990  0.00  0.00           C
ATOM   3513  OE1 GLU B 535      85.697  50.698  58.018  0.00  0.00           O
ATOM   3514  OE2 GLU B 535      87.300  50.985  56.456  0.00  0.00           O
ATOM   3515  N   LYS B 536      85.087  48.113  52.005  0.00  0.00           N
ATOM   3516  CA  LYS B 536      84.281  47.442  50.979  0.00  0.00           C
ATOM   3517  C   LYS B 536      82.927  46.896  51.433  0.00  0.00           C
ATOM   3518  O   LYS B 536      82.183  47.686  52.018  0.00  0.00           O
ATOM   3519  CB  LYS B 536      85.144  46.510  50.115  0.00  0.00           C
ATOM   3520  CG  LYS B 536      86.151  47.417  49.409  0.00  0.00           C
ATOM   3521  CD  LYS B 536      87.486  46.775  49.043  0.00  0.00           C
ATOM   3522  CE  LYS B 536      88.515  47.906  48.986  0.00  0.00           C
ATOM   3523  NZ  LYS B 536      89.872  47.503  48.558  0.00  0.00           N
ATOM   3524  N   ASP B 537      82.508  45.707  51.041  0.00  0.00           N
ATOM   3525  CA  ASP B 537      81.174  45.200  51.424  0.00  0.00           C
ATOM   3526  C   ASP B 537      80.902  44.931  52.906  0.00  0.00           C
ATOM   3527  O   ASP B 537      79.790  44.753  53.398  0.00  0.00           O
ATOM   3528  CB  ASP B 537      80.805  44.076  50.452  0.00  0.00           C
ATOM   3529  CG  ASP B 537      81.625  42.779  50.440  0.00  0.00           C
ATOM   3530  OD1 ASP B 537      82.262  42.351  51.433  0.00  0.00           O
ATOM   3531  OD2 ASP B 537      81.921  42.350  49.313  0.00  0.00           O
ATOM   3532  N   ASN B 538      82.031  44.797  53.597  0.00  0.00           N
ATOM   3533  CA  ASN B 538      82.111  44.836  55.067  0.00  0.00           C
ATOM   3534  C   ASN B 538      81.772  46.183  55.708  0.00  0.00           C
ATOM   3535  O   ASN B 538      81.512  46.143  56.908  0.00  0.00           O
ATOM   3536  CB  ASN B 538      83.417  44.250  55.631  0.00  0.00           C
ATOM   3537  CG  ASN B 538      83.665  42.746  55.440  0.00  0.00           C
ATOM   3538  ND2 ASN B 538      83.679  42.003  56.535  0.00  0.00           N
ATOM   3539  OD1 ASN B 538      83.841  42.228  54.334  0.00  0.00           O
ATOM   3540  N   ILE B 539      81.791  47.329  55.040  0.00  0.00           N
ATOM   3541  CA  ILE B 539      81.441  48.616  55.662  0.00  0.00           C
ATOM   3542  C   ILE B 539      80.142  48.721  56.462  0.00  0.00           C
ATOM   3543  O   ILE B 539      79.098  48.296  55.954  0.00  0.00           O
ATOM   3544  CB  ILE B 539      81.630  49.818  54.724  0.00  0.00           C
ATOM   3545  CG1 ILE B 539      81.631  51.143  55.485  0.00  0.00           C
ATOM   3546  CG2 ILE B 539      80.751  49.877  53.474  0.00  0.00           C
ATOM   3547  CD  ILE B 539      81.401  52.450  54.737  0.00  0.00           C
ATOM   3548  N   VAL B 540      80.226  49.248  57.678  0.00  0.00           N
ATOM   3549  CA  VAL B 540      79.207  49.343  58.738  0.00  0.00           C
ATOM   3550  C   VAL B 540      78.266  50.488  58.340  0.00  0.00           C
ATOM   3551  O   VAL B 540      78.724  51.603  58.093  0.00  0.00           O
ATOM   3552  CB  VAL B 540      79.879  49.577  60.086  0.00  0.00           C
ATOM   3553  CG1 VAL B 540      78.880  49.772  61.235  0.00  0.00           C
ATOM   3554  CG2 VAL B 540      80.860  48.462  60.453  0.00  0.00           C
ATOM   3555  N   LEU B 541      77.032  50.056  58.103  0.00  0.00           N
ATOM   3556  CA  LEU B 541      75.869  50.934  57.917  0.00  0.00           C
ATOM   3557  C   LEU B 541      75.303  51.427  59.254  0.00  0.00           C
ATOM   3558  O   LEU B 541      75.086  50.605  60.140  0.00  0.00           O
ATOM   3559  CB  LEU B 541      74.714  50.298  57.142  0.00  0.00           C
ATOM   3560  CG  LEU B 541      75.112  50.095  55.673  0.00  0.00           C
ATOM   3561  CD1 LEU B 541      74.175  49.118  54.969  0.00  0.00           C
ATOM   3562  CD2 LEU B 541      75.113  51.420  54.914  0.00  0.00           C
ATOM   3563  N   GLY B 542      75.143  52.740  59.386  0.00  0.00           N
ATOM   3564  CA  GLY B 542      74.468  53.372  60.532  0.00  0.00           C
ATOM   3565  C   GLY B 542      73.103  52.725  60.806  0.00  0.00           C
ATOM   3566  O   GLY B 542      72.389  52.275  59.919  0.00  0.00           O
ATOM   3567  N   GLU B 543      72.663  52.747  62.066  0.00  0.00           N
ATOM   3568  CA  GLU B 543      71.419  52.140  62.560  0.00  0.00           C
ATOM   3569  C   GLU B 543      70.172  52.544  61.758  0.00  0.00           C
ATOM   3570  O   GLU B 543      69.335  51.660  61.663  0.00  0.00           O
ATOM   3571  CB  GLU B 543      71.240  52.361  64.059  0.00  0.00           C
ATOM   3572  CG  GLU B 543      70.711  53.767  64.360  0.00  0.00           C
ATOM   3573  CD  GLU B 543      71.750  54.878  64.262  0.00  0.00           C
ATOM   3574  OE1 GLU B 543      71.368  55.928  63.705  0.00  0.00           O
ATOM   3575  OE2 GLU B 543      72.899  54.793  64.753  0.00  0.00           O
ATOM   3576  N   GLY B 544      70.031  53.752  61.220  0.00  0.00           N
ATOM   3577  CA  GLY B 544      68.973  54.074  60.258  0.00  0.00           C
ATOM   3578  C   GLY B 544      69.507  54.571  58.914  0.00  0.00           C
ATOM   3579  O   GLY B 544      68.823  55.362  58.259  0.00  0.00           O
ATOM   3580  N   GLY B 545      70.704  54.109  58.537  0.00  0.00           N
ATOM   3581  CA  GLY B 545      71.516  54.375  57.345  0.00  0.00           C
ATOM   3582  C   GLY B 545      71.777  55.851  57.026  0.00  0.00           C
ATOM   3583  O   GLY B 545      71.990  56.191  55.863  0.00  0.00           O
ATOM   3584  N   ILE B 546      71.884  56.697  58.050  0.00  0.00           N
ATOM   3585  CA  ILE B 546      72.025  58.144  57.850  0.00  0.00           C
ATOM   3586  C   ILE B 546      73.349  58.650  57.267  0.00  0.00           C
ATOM   3587  O   ILE B 546      73.266  59.505  56.391  0.00  0.00           O
ATOM   3588  CB  ILE B 546      71.751  58.895  59.146  0.00  0.00           C
ATOM   3589  CG1 ILE B 546      70.378  58.429  59.629  0.00  0.00           C
ATOM   3590  CG2 ILE B 546      71.763  60.403  58.876  0.00  0.00           C
ATOM   3591  CD  ILE B 546      69.991  58.871  61.036  0.00  0.00           C
ATOM   3592  N   THR B 547      74.444  57.913  57.482  0.00  0.00           N
ATOM   3593  CA  THR B 547      75.766  58.209  56.920  0.00  0.00           C
ATOM   3594  C   THR B 547      75.857  58.378  55.409  0.00  0.00           C
ATOM   3595  O   THR B 547      76.126  59.493  54.971  0.00  0.00           O
ATOM   3596  CB  THR B 547      76.859  57.314  57.505  0.00  0.00           C
ATOM   3597  CG2 THR B 547      77.092  57.722  58.963  0.00  0.00           C
ATOM   3598  OG1 THR B 547      76.488  55.927  57.475  0.00  0.00           O
ATOM   3599  N   LEU B 548      75.359  57.377  54.675  0.00  0.00           N
ATOM   3600  CA  LEU B 548      75.129  57.329  53.225  0.00  0.00           C
ATOM   3601  C   LEU B 548      73.845  58.108  52.910  0.00  0.00           C
ATOM   3602  O   LEU B 548      72.834  57.980  53.591  0.00  0.00           O
ATOM   3603  CB  LEU B 548      75.017  55.877  52.755  0.00  0.00           C
ATOM   3604  CG  LEU B 548      76.160  54.890  52.971  0.00  0.00           C
ATOM   3605  CD1 LEU B 548      76.061  53.803  51.898  0.00  0.00           C
ATOM   3606  CD2 LEU B 548      77.594  55.399  53.118  0.00  0.00           C
ATOM   3607  N   SER B 549      74.042  59.080  52.024  0.00  0.00           N
ATOM   3608  CA  SER B 549      73.009  59.965  51.488  0.00  0.00           C
ATOM   3609  C   SER B 549      72.033  59.177  50.604  0.00  0.00           C
ATOM   3610  O   SER B 549      72.405  58.120  50.100  0.00  0.00           O
ATOM   3611  CB  SER B 549      73.549  61.216  50.790  0.00  0.00           C
ATOM   3612  OG  SER B 549      72.647  62.180  50.244  0.00  0.00           O
ATOM   3613  N   GLY B 550      70.868  59.774  50.360  0.00  0.00           N
ATOM   3614  CA  GLY B 550      69.772  59.058  49.705  0.00  0.00           C
ATOM   3615  C   GLY B 550      69.995  58.218  48.440  0.00  0.00           C
ATOM   3616  O   GLY B 550      69.367  57.163  48.387  0.00  0.00           O
ATOM   3617  N   GLY B 551      70.879  58.686  47.567  0.00  0.00           N
ATOM   3618  CA  GLY B 551      71.334  58.074  46.311  0.00  0.00           C
ATOM   3619  C   GLY B 551      72.134  56.768  46.399  0.00  0.00           C
ATOM   3620  O   GLY B 551      71.717  55.926  45.595  0.00  0.00           O
ATOM   3621  N   GLN B 552      73.064  56.697  47.340  0.00  0.00           N
ATOM   3622  CA  GLN B 552      73.503  55.346  47.728  0.00  0.00           C
ATOM   3623  C   GLN B 552      72.516  54.418  48.435  0.00  0.00           C
ATOM   3624  O   GLN B 552      72.257  53.307  47.972  0.00  0.00           O
ATOM   3625  CB  GLN B 552      74.784  55.511  48.547  0.00  0.00           C
ATOM   3626  CG  GLN B 552      75.832  56.439  47.941  0.00  0.00           C
ATOM   3627  CD  GLN B 552      77.122  56.534  48.760  0.00  0.00           C
ATOM   3628  NE2 GLN B 552      78.240  56.202  48.132  0.00  0.00           N
ATOM   3629  OE1 GLN B 552      77.076  56.962  49.918  0.00  0.00           O
ATOM   3630  N   ARG B 553      71.640  55.001  49.251  0.00  0.00           N
ATOM   3631  CA  ARG B 553      70.515  54.273  49.846  0.00  0.00           C
ATOM   3632  C   ARG B 553      69.509  53.585  48.920  0.00  0.00           C
ATOM   3633  O   ARG B 553      69.110  52.440  49.138  0.00  0.00           O
ATOM   3634  CB  ARG B 553      69.671  55.116  50.810  0.00  0.00           C
ATOM   3635  CG  ARG B 553      70.396  55.699  52.017  0.00  0.00           C
ATOM   3636  CD  ARG B 553      69.322  56.472  52.782  0.00  0.00           C
ATOM   3637  NE  ARG B 553      69.990  57.512  53.585  0.00  0.00           N
ATOM   3638  CZ  ARG B 553      69.610  58.708  54.047  0.00  0.00           C
ATOM   3639  NH1 ARG B 553      68.322  59.079  54.095  0.00  0.00           N
ATOM   3640  NH2 ARG B 553      70.536  59.564  54.481  0.00  0.00           N
ATOM   3641  N   ALA B 554      69.005  54.303  47.926  0.00  0.00           N
ATOM   3642  CA  ALA B 554      68.121  53.802  46.859  0.00  0.00           C
ATOM   3643  C   ALA B 554      68.721  52.573  46.187  0.00  0.00           C
ATOM   3644  O   ALA B 554      68.182  51.468  46.294  0.00  0.00           O
ATOM   3645  CB  ALA B 554      67.809  54.848  45.782  0.00  0.00           C
ATOM   3646  N   ARG B 555      69.972  52.711  45.756  0.00  0.00           N
ATOM   3647  CA  ARG B 555      70.824  51.670  45.153  0.00  0.00           C
ATOM   3648  C   ARG B 555      71.164  50.453  46.011  0.00  0.00           C
ATOM   3649  O   ARG B 555      71.336  49.318  45.548  0.00  0.00           O
ATOM   3650  CB  ARG B 555      72.149  52.287  44.699  0.00  0.00           C
ATOM   3651  CG  ARG B 555      71.906  53.251  43.542  0.00  0.00           C
ATOM   3652  CD  ARG B 555      73.202  53.918  43.048  0.00  0.00           C
ATOM   3653  NE  ARG B 555      73.820  54.998  43.811  0.00  0.00           N
ATOM   3654  CZ  ARG B 555      75.100  54.940  44.221  0.00  0.00           C
ATOM   3655  NH1 ARG B 555      75.952  53.961  43.887  0.00  0.00           N
ATOM   3656  NH2 ARG B 555      75.679  56.137  44.403  0.00  0.00           N
ATOM   3657  N   ILE B 556      71.235  50.561  47.330  0.00  0.00           N
ATOM   3658  CA  ILE B 556      71.407  49.466  48.297  0.00  0.00           C
ATOM   3659  C   ILE B 556      70.091  48.728  48.502  0.00  0.00           C
ATOM   3660  O   ILE B 556      70.012  47.526  48.250  0.00  0.00           O
ATOM   3661  CB  ILE B 556      72.220  49.868  49.525  0.00  0.00           C
ATOM   3662  CG1 ILE B 556      72.590  48.600  50.293  0.00  0.00           C
ATOM   3663  CG2 ILE B 556      71.406  50.671  50.549  0.00  0.00           C
ATOM   3664  CD  ILE B 556      73.842  48.865  51.141  0.00  0.00           C
ATOM   3665  N   SER B 557      68.997  49.486  48.457  0.00  0.00           N
ATOM   3666  CA  SER B 557      67.662  48.886  48.352  0.00  0.00           C
ATOM   3667  C   SER B 557      67.346  48.100  47.087  0.00  0.00           C
ATOM   3668  O   SER B 557      66.937  46.933  47.144  0.00  0.00           O
ATOM   3669  CB  SER B 557      66.490  49.856  48.525  0.00  0.00           C
ATOM   3670  OG  SER B 557      65.950  49.939  49.855  0.00  0.00           O
ATOM   3671  N   LEU B 558      67.801  48.709  46.003  0.00  0.00           N
ATOM   3672  CA  LEU B 558      67.795  48.030  44.687  0.00  0.00           C
ATOM   3673  C   LEU B 558      68.565  46.723  44.566  0.00  0.00           C
ATOM   3674  O   LEU B 558      67.867  45.737  44.302  0.00  0.00           O
ATOM   3675  CB  LEU B 558      68.103  49.011  43.551  0.00  0.00           C
ATOM   3676  CG  LEU B 558      67.172  50.218  43.523  0.00  0.00           C
ATOM   3677  CD1 LEU B 558      67.481  51.278  42.466  0.00  0.00           C
ATOM   3678  CD2 LEU B 558      65.660  49.959  43.505  0.00  0.00           C
ATOM   3679  N   ALA B 559      69.795  46.717  45.085  0.00  0.00           N
ATOM   3680  CA  ALA B 559      70.636  45.522  45.243  0.00  0.00           C
ATOM   3681  C   ALA B 559      70.007  44.392  46.071  0.00  0.00           C
ATOM   3682  O   ALA B 559      69.808  43.320  45.518  0.00  0.00           O
ATOM   3683  CB  ALA B 559      71.988  45.805  45.891  0.00  0.00           C
ATOM   3684  N   ARG B 560      69.349  44.694  47.189  0.00  0.00           N
ATOM   3685  CA  ARG B 560      68.572  43.776  48.035  0.00  0.00           C
ATOM   3686  C   ARG B 560      67.417  43.130  47.269  0.00  0.00           C
ATOM   3687  O   ARG B 560      67.267  41.911  47.187  0.00  0.00           O
ATOM   3688  CB  ARG B 560      68.199  44.617  49.260  0.00  0.00           C
ATOM   3689  CG  ARG B 560      67.144  43.951  50.134  0.00  0.00           C
ATOM   3690  CD  ARG B 560      66.691  44.852  51.288  0.00  0.00           C
ATOM   3691  NE  ARG B 560      67.622  44.972  52.417  0.00  0.00           N
ATOM   3692  CZ  ARG B 560      67.285  45.413  53.635  0.00  0.00           C
ATOM   3693  NH1 ARG B 560      66.038  45.795  53.942  0.00  0.00           N
ATOM   3694  NH2 ARG B 560      68.268  45.771  54.482  0.00  0.00           N
ATOM   3695  N   ALA B 561      66.634  43.982  46.614  0.00  0.00           N
ATOM   3696  CA  ALA B 561      65.500  43.535  45.787  0.00  0.00           C
ATOM   3697  C   ALA B 561      65.724  42.755  44.492  0.00  0.00           C
ATOM   3698  O   ALA B 561      64.897  41.899  44.168  0.00  0.00           O
ATOM   3699  CB  ALA B 561      64.670  44.790  45.479  0.00  0.00           C
ATOM   3700  N   VAL B 562      66.875  42.952  43.861  0.00  0.00           N
ATOM   3701  CA  VAL B 562      67.518  42.050  42.886  0.00  0.00           C
ATOM   3702  C   VAL B 562      68.068  40.760  43.485  0.00  0.00           C
ATOM   3703  O   VAL B 562      67.770  39.669  43.002  0.00  0.00           O
ATOM   3704  CB  VAL B 562      68.564  42.757  42.032  0.00  0.00           C
ATOM   3705  CG1 VAL B 562      69.017  41.855  40.877  0.00  0.00           C
ATOM   3706  CG2 VAL B 562      68.185  44.126  41.453  0.00  0.00           C
ATOM   3707  N   TYR B 563      68.689  40.813  44.664  0.00  0.00           N
ATOM   3708  CA  TYR B 563      69.310  39.642  45.302  0.00  0.00           C
ATOM   3709  C   TYR B 563      68.301  38.553  45.689  0.00  0.00           C
ATOM   3710  O   TYR B 563      68.612  37.360  45.657  0.00  0.00           O
ATOM   3711  CB  TYR B 563      70.163  40.043  46.509  0.00  0.00           C
ATOM   3712  CG  TYR B 563      70.964  38.921  47.167  0.00  0.00           C
ATOM   3713  CD1 TYR B 563      70.448  38.162  48.212  0.00  0.00           C
ATOM   3714  CD2 TYR B 563      72.111  38.478  46.509  0.00  0.00           C
ATOM   3715  CE1 TYR B 563      70.989  36.961  48.650  0.00  0.00           C
ATOM   3716  CE2 TYR B 563      72.641  37.267  46.937  0.00  0.00           C
ATOM   3717  CZ  TYR B 563      72.075  36.478  47.933  0.00  0.00           C
ATOM   3718  OH  TYR B 563      72.214  35.136  47.801  0.00  0.00           O
ATOM   3719  N   LYS B 564      67.075  39.043  45.866  0.00  0.00           N
ATOM   3720  CA  LYS B 564      65.967  38.103  46.043  0.00  0.00           C
ATOM   3721  C   LYS B 564      65.620  37.208  44.848  0.00  0.00           C
ATOM   3722  O   LYS B 564      65.261  36.052  45.076  0.00  0.00           O
ATOM   3723  CB  LYS B 564      64.754  38.975  46.387  0.00  0.00           C
ATOM   3724  CG  LYS B 564      63.788  38.118  47.193  0.00  0.00           C
ATOM   3725  CD  LYS B 564      62.533  38.781  47.768  0.00  0.00           C
ATOM   3726  CE  LYS B 564      61.574  37.661  48.156  0.00  0.00           C
ATOM   3727  NZ  LYS B 564      60.327  38.105  48.793  0.00  0.00           N
ATOM   3728  N   ASP B 565      65.943  37.587  43.616  0.00  0.00           N
ATOM   3729  CA  ASP B 565      65.648  36.961  42.320  0.00  0.00           C
ATOM   3730  C   ASP B 565      64.195  36.551  42.073  0.00  0.00           C
ATOM   3731  O   ASP B 565      63.848  35.708  41.248  0.00  0.00           O
ATOM   3732  CB  ASP B 565      66.650  35.851  41.997  0.00  0.00           C
ATOM   3733  CG  ASP B 565      66.696  35.441  40.530  0.00  0.00           C
ATOM   3734  OD1 ASP B 565      66.787  34.209  40.318  0.00  0.00           O
ATOM   3735  OD2 ASP B 565      66.863  36.344  39.674  0.00  0.00           O
ATOM   3736  N   ALA B 566      63.260  37.183  42.779  0.00  0.00           N
ATOM   3737  CA  ALA B 566      61.808  36.944  42.770  0.00  0.00           C
ATOM   3738  C   ALA B 566      60.952  37.453  41.607  0.00  0.00           C
ATOM   3739  O   ALA B 566      61.201  38.558  41.120  0.00  0.00           O
ATOM   3740  CB  ALA B 566      61.262  37.387  44.128  0.00  0.00           C
ATOM   3741  N   ASP B 567      59.906  36.689  41.292  0.00  0.00           N
ATOM   3742  CA  ASP B 567      58.917  36.780  40.212  0.00  0.00           C
ATOM   3743  C   ASP B 567      58.207  38.094  39.903  0.00  0.00           C
ATOM   3744  O   ASP B 567      57.990  38.448  38.741  0.00  0.00           O
ATOM   3745  CB  ASP B 567      57.918  35.629  40.339  0.00  0.00           C
ATOM   3746  CG  ASP B 567      58.587  34.253  40.368  0.00  0.00           C
ATOM   3747  OD1 ASP B 567      58.582  33.616  39.293  0.00  0.00           O
ATOM   3748  OD2 ASP B 567      59.204  33.956  41.420  0.00  0.00           O
ATOM   3749  N   LEU B 568      57.753  38.844  40.898  0.00  0.00           N
ATOM   3750  CA  LEU B 568      57.364  40.235  40.629  0.00  0.00           C
ATOM   3751  C   LEU B 568      58.362  41.271  41.162  0.00  0.00           C
ATOM   3752  O   LEU B 568      58.364  41.519  42.361  0.00  0.00           O
ATOM   3753  CB  LEU B 568      56.046  40.480  41.378  0.00  0.00           C
ATOM   3754  CG  LEU B 568      54.825  40.364  40.469  0.00  0.00           C
ATOM   3755  CD1 LEU B 568      53.584  40.280  41.359  0.00  0.00           C
ATOM   3756  CD2 LEU B 568      54.874  41.537  39.481  0.00  0.00           C
ATOM   3757  N   TYR B 569      58.848  42.121  40.267  0.00  0.00           N
ATOM   3758  CA  TYR B 569      59.707  43.237  40.689  0.00  0.00           C
ATOM   3759  C   TYR B 569      58.948  44.564  40.731  0.00  0.00           C
ATOM   3760  O   TYR B 569      58.702  45.149  39.677  0.00  0.00           O
ATOM   3761  CB  TYR B 569      60.929  43.442  39.778  0.00  0.00           C
ATOM   3762  CG  TYR B 569      62.222  42.622  39.803  0.00  0.00           C
ATOM   3763  CD1 TYR B 569      62.454  41.495  39.020  0.00  0.00           C
ATOM   3764  CD2 TYR B 569      63.167  43.210  40.629  0.00  0.00           C
ATOM   3765  CE1 TYR B 569      63.770  41.044  38.963  0.00  0.00           C
ATOM   3766  CE2 TYR B 569      64.453  42.680  40.692  0.00  0.00           C
ATOM   3767  CZ  TYR B 569      64.715  41.652  39.789  0.00  0.00           C
ATOM   3768  OH  TYR B 569      65.992  41.213  39.942  0.00  0.00           O
ATOM   3769  N   LEU B 570      58.692  45.064  41.937  0.00  0.00           N
ATOM   3770  CA  LEU B 570      57.871  46.262  42.180  0.00  0.00           C
ATOM   3771  C   LEU B 570      58.810  47.407  42.542  0.00  0.00           C
ATOM   3772  O   LEU B 570      59.580  47.347  43.502  0.00  0.00           O
ATOM   3773  CB  LEU B 570      56.870  46.137  43.331  0.00  0.00           C
ATOM   3774  CG  LEU B 570      55.692  45.175  43.127  0.00  0.00           C
ATOM   3775  CD1 LEU B 570      56.031  43.693  43.267  0.00  0.00           C
ATOM   3776  CD2 LEU B 570      54.744  45.400  44.306  0.00  0.00           C
ATOM   3777  N   LEU B 571      58.548  48.494  41.815  0.00  0.00           N
ATOM   3778  CA  LEU B 571      59.288  49.730  42.087  0.00  0.00           C
ATOM   3779  C   LEU B 571      58.619  51.106  42.138  0.00  0.00           C
ATOM   3780  O   LEU B 571      58.284  51.722  41.134  0.00  0.00           O
ATOM   3781  CB  LEU B 571      60.370  49.925  41.015  0.00  0.00           C
ATOM   3782  CG  LEU B 571      61.755  49.315  41.259  0.00  0.00           C
ATOM   3783  CD1 LEU B 571      61.803  47.795  41.219  0.00  0.00           C
ATOM   3784  CD2 LEU B 571      62.610  50.022  40.204  0.00  0.00           C
ATOM   3785  N   ASP B 572      58.403  51.575  43.355  0.00  0.00           N
ATOM   3786  CA  ASP B 572      57.823  52.912  43.576  0.00  0.00           C
ATOM   3787  C   ASP B 572      58.882  54.023  43.549  0.00  0.00           C
ATOM   3788  O   ASP B 572      59.801  53.921  44.359  0.00  0.00           O
ATOM   3789  CB  ASP B 572      57.034  52.956  44.886  0.00  0.00           C
ATOM   3790  CG  ASP B 572      56.143  54.146  45.238  0.00  0.00           C
ATOM   3791  OD1 ASP B 572      56.482  55.353  45.160  0.00  0.00           O
ATOM   3792  OD2 ASP B 572      55.021  53.878  45.720  0.00  0.00           O
ATOM   3793  N   SER B 573      58.838  54.776  42.454  0.00  0.00           N
ATOM   3794  CA  SER B 573      59.608  56.030  42.335  0.00  0.00           C
ATOM   3795  C   SER B 573      61.078  56.011  42.765  0.00  0.00           C
ATOM   3796  O   SER B 573      61.645  56.901  43.399  0.00  0.00           O
ATOM   3797  CB  SER B 573      58.967  57.249  43.007  0.00  0.00           C
ATOM   3798  OG  SER B 573      58.766  57.060  44.409  0.00  0.00           O
ATOM   3799  N   PRO B 574      61.820  55.111  42.131  0.00  0.00           N
ATOM   3800  CA  PRO B 574      63.147  54.633  42.564  0.00  0.00           C
ATOM   3801  C   PRO B 574      64.314  55.613  42.418  0.00  0.00           C
ATOM   3802  O   PRO B 574      65.334  55.500  43.088  0.00  0.00           O
ATOM   3803  CB  PRO B 574      63.287  53.357  41.732  0.00  0.00           C
ATOM   3804  CG  PRO B 574      62.700  53.742  40.380  0.00  0.00           C
ATOM   3805  CD  PRO B 574      61.618  54.763  40.723  0.00  0.00           C
ATOM   3806  N   PHE B 575      64.082  56.569  41.511  0.00  0.00           N
ATOM   3807  CA  PHE B 575      65.228  57.347  41.026  0.00  0.00           C
ATOM   3808  C   PHE B 575      65.200  58.820  41.446  0.00  0.00           C
ATOM   3809  O   PHE B 575      66.175  59.521  41.172  0.00  0.00           O
ATOM   3810  CB  PHE B 575      65.138  57.338  39.496  0.00  0.00           C
ATOM   3811  CG  PHE B 575      65.418  56.030  38.745  0.00  0.00           C
ATOM   3812  CD1 PHE B 575      64.445  55.672  37.827  0.00  0.00           C
ATOM   3813  CD2 PHE B 575      66.280  55.107  39.331  0.00  0.00           C
ATOM   3814  CE1 PHE B 575      64.445  54.379  37.326  0.00  0.00           C
ATOM   3815  CE2 PHE B 575      66.331  53.853  38.739  0.00  0.00           C
ATOM   3816  CZ  PHE B 575      65.388  53.474  37.791  0.00  0.00           C
ATOM   3817  N   GLY B 576      64.292  59.163  42.354  0.00  0.00           N
ATOM   3818  CA  GLY B 576      64.253  60.517  42.915  0.00  0.00           C
ATOM   3819  C   GLY B 576      65.557  61.021  43.542  0.00  0.00           C
ATOM   3820  O   GLY B 576      66.015  62.065  43.085  0.00  0.00           O
ATOM   3821  N   TYR B 577      66.381  60.189  44.177  0.00  0.00           N
ATOM   3822  CA  TYR B 577      67.663  60.503  44.815  0.00  0.00           C
ATOM   3823  C   TYR B 577      68.912  60.387  43.926  0.00  0.00           C
ATOM   3824  O   TYR B 577      70.054  60.581  44.344  0.00  0.00           O
ATOM   3825  CB  TYR B 577      67.847  59.670  46.091  0.00  0.00           C
ATOM   3826  CG  TYR B 577      67.012  60.324  47.196  0.00  0.00           C
ATOM   3827  CD1 TYR B 577      65.877  59.716  47.731  0.00  0.00           C
ATOM   3828  CD2 TYR B 577      67.600  61.423  47.819  0.00  0.00           C
ATOM   3829  CE1 TYR B 577      65.511  60.227  48.967  0.00  0.00           C
ATOM   3830  CE2 TYR B 577      67.264  61.934  49.066  0.00  0.00           C
ATOM   3831  CZ  TYR B 577      66.199  61.246  49.631  0.00  0.00           C
ATOM   3832  OH  TYR B 577      65.514  61.888  50.616  0.00  0.00           O
ATOM   3833  N   LEU B 578      68.679  59.991  42.678  0.00  0.00           N
ATOM   3834  CA  LEU B 578      69.757  59.776  41.710  0.00  0.00           C
ATOM   3835  C   LEU B 578      69.714  60.668  40.464  0.00  0.00           C
ATOM   3836  O   LEU B 578      68.800  61.454  40.209  0.00  0.00           O
ATOM   3837  CB  LEU B 578      69.656  58.363  41.129  0.00  0.00           C
ATOM   3838  CG  LEU B 578      70.148  57.356  42.176  0.00  0.00           C
ATOM   3839  CD1 LEU B 578      69.627  55.977  41.785  0.00  0.00           C
ATOM   3840  CD2 LEU B 578      71.678  57.284  42.236  0.00  0.00           C
ATOM   3841  N   ASP B 579      70.965  60.786  40.033  0.00  0.00           N
ATOM   3842  CA  ASP B 579      71.260  61.435  38.749  0.00  0.00           C
ATOM   3843  C   ASP B 579      70.615  60.752  37.533  0.00  0.00           C
ATOM   3844  O   ASP B 579      70.425  59.543  37.491  0.00  0.00           O
ATOM   3845  CB  ASP B 579      72.762  61.662  38.587  0.00  0.00           C
ATOM   3846  CG  ASP B 579      73.074  63.160  38.667  0.00  0.00           C
ATOM   3847  OD1 ASP B 579      72.509  63.869  37.802  0.00  0.00           O
ATOM   3848  OD2 ASP B 579      73.917  63.589  39.474  0.00  0.00           O
ATOM   3849  N   VAL B 580      70.391  61.607  36.537  0.00  0.00           N
ATOM   3850  CA  VAL B 580      69.848  61.213  35.230  0.00  0.00           C
ATOM   3851  C   VAL B 580      70.581  60.301  34.246  0.00  0.00           C
ATOM   3852  O   VAL B 580      69.985  59.580  33.451  0.00  0.00           O
ATOM   3853  CB  VAL B 580      69.218  62.423  34.542  0.00  0.00           C
ATOM   3854  CG1 VAL B 580      68.224  63.266  35.347  0.00  0.00           C
ATOM   3855  CG2 VAL B 580      70.285  63.331  33.946  0.00  0.00           C
ATOM   3856  N   LEU B 581      71.911  60.331  34.356  0.00  0.00           N
ATOM   3857  CA  LEU B 581      72.804  59.399  33.662  0.00  0.00           C
ATOM   3858  C   LEU B 581      72.803  57.993  34.261  0.00  0.00           C
ATOM   3859  O   LEU B 581      72.575  56.981  33.608  0.00  0.00           O
ATOM   3860  CB  LEU B 581      74.199  59.987  33.478  0.00  0.00           C
ATOM   3861  CG  LEU B 581      74.984  59.443  32.281  0.00  0.00           C
ATOM   3862  CD1 LEU B 581      74.207  59.781  31.009  0.00  0.00           C
ATOM   3863  CD2 LEU B 581      76.458  59.841  32.188  0.00  0.00           C
ATOM   3864  N   THR B 582      72.753  57.952  35.591  0.00  0.00           N
ATOM   3865  CA  THR B 582      72.543  56.759  36.429  0.00  0.00           C
ATOM   3866  C   THR B 582      71.248  56.047  36.054  0.00  0.00           C
ATOM   3867  O   THR B 582      71.369  54.933  35.541  0.00  0.00           O
ATOM   3868  CB  THR B 582      72.825  56.937  37.918  0.00  0.00           C
ATOM   3869  CG2 THR B 582      72.855  55.632  38.716  0.00  0.00           C
ATOM   3870  OG1 THR B 582      74.041  57.668  38.053  0.00  0.00           O
ATOM   3871  N   GLU B 583      70.133  56.765  35.929  0.00  0.00           N
ATOM   3872  CA  GLU B 583      68.779  56.224  35.743  0.00  0.00           C
ATOM   3873  C   GLU B 583      68.621  55.139  34.680  0.00  0.00           C
ATOM   3874  O   GLU B 583      68.242  53.993  34.918  0.00  0.00           O
ATOM   3875  CB  GLU B 583      67.768  57.341  35.476  0.00  0.00           C
ATOM   3876  CG  GLU B 583      67.516  58.429  36.519  0.00  0.00           C
ATOM   3877  CD  GLU B 583      66.464  59.414  36.002  0.00  0.00           C
ATOM   3878  OE1 GLU B 583      66.465  59.606  34.771  0.00  0.00           O
ATOM   3879  OE2 GLU B 583      65.567  59.836  36.760  0.00  0.00           O
ATOM   3880  N   LYS B 584      69.113  55.447  33.478  0.00  0.00           N
ATOM   3881  CA  LYS B 584      69.256  54.578  32.304  0.00  0.00           C
ATOM   3882  C   LYS B 584      70.187  53.372  32.501  0.00  0.00           C
ATOM   3883  O   LYS B 584      69.658  52.275  32.339  0.00  0.00           O
ATOM   3884  CB  LYS B 584      69.883  55.446  31.208  0.00  0.00           C
ATOM   3885  CG  LYS B 584      69.860  55.116  29.710  0.00  0.00           C
ATOM   3886  CD  LYS B 584      70.280  56.327  28.862  0.00  0.00           C
ATOM   3887  CE  LYS B 584      71.800  56.435  28.771  0.00  0.00           C
ATOM   3888  NZ  LYS B 584      72.180  57.607  27.973  0.00  0.00           N
ATOM   3889  N   GLU B 585      71.398  53.536  33.010  0.00  0.00           N
ATOM   3890  CA  GLU B 585      72.369  52.439  33.127  0.00  0.00           C
ATOM   3891  C   GLU B 585      72.142  51.468  34.294  0.00  0.00           C
ATOM   3892  O   GLU B 585      72.553  50.324  34.151  0.00  0.00           O
ATOM   3893  CB  GLU B 585      73.715  53.169  33.212  0.00  0.00           C
ATOM   3894  CG  GLU B 585      73.952  53.999  31.957  0.00  0.00           C
ATOM   3895  CD  GLU B 585      75.376  54.537  31.803  0.00  0.00           C
ATOM   3896  OE1 GLU B 585      75.611  55.228  30.789  0.00  0.00           O
ATOM   3897  OE2 GLU B 585      76.312  54.003  32.427  0.00  0.00           O
ATOM   3898  N   ILE B 586      71.536  52.000  35.350  0.00  0.00           N
ATOM   3899  CA  ILE B 586      71.170  51.241  36.555  0.00  0.00           C
ATOM   3900  C   ILE B 586      70.132  50.177  36.223  0.00  0.00           C
ATOM   3901  O   ILE B 586      70.176  49.440  35.237  0.00  0.00           O
ATOM   3902  CB  ILE B 586      70.958  52.270  37.669  0.00  0.00           C
ATOM   3903  CG1 ILE B 586      71.093  51.648  39.063  0.00  0.00           C
ATOM   3904  CG2 ILE B 586      69.766  53.229  37.653  0.00  0.00           C
ATOM   3905  CD  ILE B 586      70.630  52.440  40.288  0.00  0.00           C
ATOM   3906  N   PHE B 587      69.003  50.300  36.912  0.00  0.00           N
ATOM   3907  CA  PHE B 587      67.796  49.449  36.928  0.00  0.00           C
ATOM   3908  C   PHE B 587      66.926  49.438  35.668  0.00  0.00           C
ATOM   3909  O   PHE B 587      66.009  48.615  35.603  0.00  0.00           O
ATOM   3910  CB  PHE B 587      67.080  49.904  38.205  0.00  0.00           C
ATOM   3911  CG  PHE B 587      66.371  48.834  39.032  0.00  0.00           C
ATOM   3912  CD1 PHE B 587      67.137  48.225  40.016  0.00  0.00           C
ATOM   3913  CD2 PHE B 587      65.157  48.281  38.626  0.00  0.00           C
ATOM   3914  CE1 PHE B 587      66.647  47.062  40.593  0.00  0.00           C
ATOM   3915  CE2 PHE B 587      64.688  47.119  39.243  0.00  0.00           C
ATOM   3916  CZ  PHE B 587      65.423  46.510  40.247  0.00  0.00           C
ATOM   3917  N   GLU B 588      67.123  50.421  34.791  0.00  0.00           N
ATOM   3918  CA  GLU B 588      66.533  50.367  33.452  0.00  0.00           C
ATOM   3919  C   GLU B 588      67.345  49.385  32.608  0.00  0.00           C
ATOM   3920  O   GLU B 588      67.086  48.188  32.746  0.00  0.00           O
ATOM   3921  CB  GLU B 588      66.414  51.763  32.822  0.00  0.00           C
ATOM   3922  CG  GLU B 588      65.413  51.654  31.673  0.00  0.00           C
ATOM   3923  CD  GLU B 588      66.018  51.081  30.387  0.00  0.00           C
ATOM   3924  OE1 GLU B 588      65.590  49.971  30.004  0.00  0.00           O
ATOM   3925  OE2 GLU B 588      66.943  51.659  29.783  0.00  0.00           O
ATOM   3926  N   SER B 589      68.469  49.812  32.045  0.00  0.00           N
ATOM   3927  CA  SER B 589      69.392  48.940  31.301  0.00  0.00           C
ATOM   3928  C   SER B 589      69.721  47.571  31.900  0.00  0.00           C
ATOM   3929  O   SER B 589      69.263  46.542  31.416  0.00  0.00           O
ATOM   3930  CB  SER B 589      70.608  49.737  30.845  0.00  0.00           C
ATOM   3931  OG  SER B 589      71.362  48.985  29.900  0.00  0.00           O
ATOM   3932  N   CYS B 590      70.501  47.542  32.980  0.00  0.00           N
ATOM   3933  CA  CYS B 590      70.781  46.224  33.558  0.00  0.00           C
ATOM   3934  C   CYS B 590      69.703  45.256  34.065  0.00  0.00           C
ATOM   3935  O   CYS B 590      69.824  44.053  33.833  0.00  0.00           O
ATOM   3936  CB  CYS B 590      72.040  46.190  34.439  0.00  0.00           C
ATOM   3937  SG  CYS B 590      73.562  46.431  33.467  0.00  0.00           S
ATOM   3938  N   VAL B 591      68.588  45.847  34.491  0.00  0.00           N
ATOM   3939  CA  VAL B 591      67.441  44.998  34.847  0.00  0.00           C
ATOM   3940  C   VAL B 591      66.577  44.537  33.670  0.00  0.00           C
ATOM   3941  O   VAL B 591      66.158  43.390  33.617  0.00  0.00           O
ATOM   3942  CB  VAL B 591      66.575  45.543  35.983  0.00  0.00           C
ATOM   3943  CG1 VAL B 591      65.408  44.665  36.439  0.00  0.00           C
ATOM   3944  CG2 VAL B 591      67.577  45.752  37.122  0.00  0.00           C
ATOM   3945  N   CYS B 592      66.752  45.168  32.506  0.00  0.00           N
ATOM   3946  CA  CYS B 592      66.148  44.695  31.249  0.00  0.00           C
ATOM   3947  C   CYS B 592      66.658  43.367  30.678  0.00  0.00           C
ATOM   3948  O   CYS B 592      66.094  42.885  29.701  0.00  0.00           O
ATOM   3949  CB  CYS B 592      65.917  45.820  30.231  0.00  0.00           C
ATOM   3950  SG  CYS B 592      64.867  47.074  31.043  0.00  0.00           S
ATOM   3951  N   LYS B 593      67.947  43.179  30.929  0.00  0.00           N
ATOM   3952  CA  LYS B 593      68.767  41.952  30.977  0.00  0.00           C
ATOM   3953  C   LYS B 593      68.469  40.972  32.113  0.00  0.00           C
ATOM   3954  O   LYS B 593      67.941  39.943  31.690  0.00  0.00           O
ATOM   3955  CB  LYS B 593      70.259  42.250  30.834  0.00  0.00           C
ATOM   3956  CG  LYS B 593      70.756  43.169  29.718  0.00  0.00           C
ATOM   3957  CD  LYS B 593      72.278  43.296  29.657  0.00  0.00           C
ATOM   3958  CE  LYS B 593      72.917  41.920  29.406  0.00  0.00           C
ATOM   3959  NZ  LYS B 593      72.772  41.332  28.070  0.00  0.00           N
ATOM   3960  N   LEU B 594      68.712  41.368  33.360  0.00  0.00           N
ATOM   3961  CA  LEU B 594      68.465  40.458  34.497  0.00  0.00           C
ATOM   3962  C   LEU B 594      67.042  40.011  34.820  0.00  0.00           C
ATOM   3963  O   LEU B 594      66.744  39.028  35.496  0.00  0.00           O
ATOM   3964  CB  LEU B 594      69.100  41.051  35.753  0.00  0.00           C
ATOM   3965  CG  LEU B 594      70.506  40.471  35.866  0.00  0.00           C
ATOM   3966  CD1 LEU B 594      71.501  41.137  34.902  0.00  0.00           C
ATOM   3967  CD2 LEU B 594      70.958  40.787  37.294  0.00  0.00           C
ATOM   3968  N   MET B 595      66.068  40.826  34.434  0.00  0.00           N
ATOM   3969  CA  MET B 595      64.665  40.419  34.637  0.00  0.00           C
ATOM   3970  C   MET B 595      64.085  39.208  33.905  0.00  0.00           C
ATOM   3971  O   MET B 595      62.903  38.888  34.037  0.00  0.00           O
ATOM   3972  CB  MET B 595      63.765  41.645  34.529  0.00  0.00           C
ATOM   3973  CG  MET B 595      63.578  42.057  33.066  0.00  0.00           C
ATOM   3974  SD  MET B 595      62.157  43.187  32.839  0.00  0.00           S
ATOM   3975  CE  MET B 595      60.778  42.085  32.567  0.00  0.00           C
ATOM   3976  N   ALA B 596      64.990  38.487  33.250  0.00  0.00           N
ATOM   3977  CA  ALA B 596      64.711  37.422  32.277  0.00  0.00           C
ATOM   3978  C   ALA B 596      63.843  36.374  32.974  0.00  0.00           C
ATOM   3979  O   ALA B 596      64.080  35.979  34.116  0.00  0.00           O
ATOM   3980  CB  ALA B 596      66.137  36.851  32.200  0.00  0.00           C
ATOM   3981  N   ASN B 597      62.691  36.119  32.356  0.00  0.00           N
ATOM   3982  CA  ASN B 597      61.565  35.321  32.881  0.00  0.00           C
ATOM   3983  C   ASN B 597      60.769  35.855  34.068  0.00  0.00           C
ATOM   3984  O   ASN B 597      59.874  35.175  34.582  0.00  0.00           O
ATOM   3985  CB  ASN B 597      62.034  33.899  33.160  0.00  0.00           C
ATOM   3986  CG  ASN B 597      60.926  32.886  32.867  0.00  0.00           C
ATOM   3987  ND2 ASN B 597      61.276  31.603  32.875  0.00  0.00           N
ATOM   3988  OD1 ASN B 597      59.848  33.141  32.315  0.00  0.00           O
ATOM   3989  N   LYS B 598      60.959  37.096  34.479  0.00  0.00           N
ATOM   3990  CA  LYS B 598      60.194  37.799  35.535  0.00  0.00           C
ATOM   3991  C   LYS B 598      59.505  39.123  35.206  0.00  0.00           C
ATOM   3992  O   LYS B 598      60.151  39.933  34.531  0.00  0.00           O
ATOM   3993  CB  LYS B 598      61.076  38.020  36.753  0.00  0.00           C
ATOM   3994  CG  LYS B 598      61.557  36.782  37.511  0.00  0.00           C
ATOM   3995  CD  LYS B 598      62.810  37.227  38.278  0.00  0.00           C
ATOM   3996  CE  LYS B 598      64.044  36.444  37.823  0.00  0.00           C
ATOM   3997  NZ  LYS B 598      64.044  35.108  38.442  0.00  0.00           N
ATOM   3998  N   THR B 599      58.377  39.396  35.855  0.00  0.00           N
ATOM   3999  CA  THR B 599      57.566  40.580  35.537  0.00  0.00           C
ATOM   4000  C   THR B 599      58.015  41.752  36.399  0.00  0.00           C
ATOM   4001  O   THR B 599      58.474  41.606  37.530  0.00  0.00           O
ATOM   4002  CB  THR B 599      56.114  40.284  35.899  0.00  0.00           C
ATOM   4003  CG2 THR B 599      55.132  41.288  35.302  0.00  0.00           C
ATOM   4004  OG1 THR B 599      55.654  39.024  35.387  0.00  0.00           O
ATOM   4005  N   ARG B 600      57.914  42.919  35.751  0.00  0.00           N
ATOM   4006  CA  ARG B 600      58.414  44.110  36.464  0.00  0.00           C
ATOM   4007  C   ARG B 600      57.433  45.256  36.206  0.00  0.00           C
ATOM   4008  O   ARG B 600      56.743  45.285  35.196  0.00  0.00           O
ATOM   4009  CB  ARG B 600      59.876  44.356  36.082  0.00  0.00           C
ATOM   4010  CG  ARG B 600      60.666  45.602  36.454  0.00  0.00           C
ATOM   4011  CD  ARG B 600      62.096  45.597  35.893  0.00  0.00           C
ATOM   4012  NE  ARG B 600      62.436  46.901  35.315  0.00  0.00           N
ATOM   4013  CZ  ARG B 600      63.127  47.048  34.174  0.00  0.00           C
ATOM   4014  NH1 ARG B 600      63.298  45.932  33.451  0.00  0.00           N
ATOM   4015  NH2 ARG B 600      63.905  48.059  33.787  0.00  0.00           N
ATOM   4016  N   ILE B 601      57.308  45.944  37.342  0.00  0.00           N
ATOM   4017  CA  ILE B 601      56.377  47.073  37.514  0.00  0.00           C
ATOM   4018  C   ILE B 601      57.177  48.290  38.006  0.00  0.00           C
ATOM   4019  O   ILE B 601      57.597  48.304  39.156  0.00  0.00           O
ATOM   4020  CB  ILE B 601      55.424  46.648  38.637  0.00  0.00           C
ATOM   4021  CG1 ILE B 601      54.525  45.482  38.225  0.00  0.00           C
ATOM   4022  CG2 ILE B 601      54.613  47.837  39.170  0.00  0.00           C
ATOM   4023  CD  ILE B 601      53.660  44.916  39.349  0.00  0.00           C
ATOM   4024  N   LEU B 602      57.324  49.293  37.140  0.00  0.00           N
ATOM   4025  CA  LEU B 602      57.865  50.601  37.511  0.00  0.00           C
ATOM   4026  C   LEU B 602      56.682  51.542  37.755  0.00  0.00           C
ATOM   4027  O   LEU B 602      55.773  51.724  36.944  0.00  0.00           O
ATOM   4028  CB  LEU B 602      58.639  51.157  36.307  0.00  0.00           C
ATOM   4029  CG  LEU B 602      59.260  52.553  36.408  0.00  0.00           C
ATOM   4030  CD1 LEU B 602      60.480  52.550  37.328  0.00  0.00           C
ATOM   4031  CD2 LEU B 602      59.525  53.172  35.034  0.00  0.00           C
ATOM   4032  N   VAL B 603      56.849  52.457  38.699  0.00  0.00           N
ATOM   4033  CA  VAL B 603      55.908  53.527  39.062  0.00  0.00           C
ATOM   4034  C   VAL B 603      56.598  54.892  39.103  0.00  0.00           C
ATOM   4035  O   VAL B 603      57.600  55.059  39.802  0.00  0.00           O
ATOM   4036  CB  VAL B 603      55.275  53.141  40.395  0.00  0.00           C
ATOM   4037  CG1 VAL B 603      54.533  54.232  41.168  0.00  0.00           C
ATOM   4038  CG2 VAL B 603      54.365  51.907  40.303  0.00  0.00           C
ATOM   4039  N   THR B 604      56.015  55.771  38.307  0.00  0.00           N
ATOM   4040  CA  THR B 604      56.526  57.146  38.168  0.00  0.00           C
ATOM   4041  C   THR B 604      55.393  58.083  37.742  0.00  0.00           C
ATOM   4042  O   THR B 604      54.260  57.630  37.545  0.00  0.00           O
ATOM   4043  CB  THR B 604      57.707  57.221  37.198  0.00  0.00           C
ATOM   4044  CG2 THR B 604      57.692  56.651  35.771  0.00  0.00           C
ATOM   4045  OG1 THR B 604      58.227  58.556  37.159  0.00  0.00           O
ATOM   4046  N   SER B 605      55.684  59.381  37.804  0.00  0.00           N
ATOM   4047  CA  SER B 605      54.962  60.513  37.216  0.00  0.00           C
ATOM   4048  C   SER B 605      55.627  61.109  35.972  0.00  0.00           C
ATOM   4049  O   SER B 605      55.044  62.020  35.396  0.00  0.00           O
ATOM   4050  CB  SER B 605      54.691  61.651  38.199  0.00  0.00           C
ATOM   4051  OG  SER B 605      55.915  62.125  38.786  0.00  0.00           O
ATOM   4052  N   LYS B 606      56.916  60.937  35.703  0.00  0.00           N
ATOM   4053  CA  LYS B 606      57.630  61.444  34.520  0.00  0.00           C
ATOM   4054  C   LYS B 606      57.422  60.478  33.356  0.00  0.00           C
ATOM   4055  O   LYS B 606      57.853  59.335  33.434  0.00  0.00           O
ATOM   4056  CB  LYS B 606      59.101  61.625  34.898  0.00  0.00           C
ATOM   4057  CG  LYS B 606      59.917  62.432  33.883  0.00  0.00           C
ATOM   4058  CD  LYS B 606      61.221  62.896  34.530  0.00  0.00           C
ATOM   4059  CE  LYS B 606      61.997  63.603  33.405  0.00  0.00           C
ATOM   4060  NZ  LYS B 606      63.438  63.793  33.634  0.00  0.00           N
ATOM   4061  N   MET B 607      57.377  61.101  32.172  0.00  0.00           N
ATOM   4062  CA  MET B 607      56.961  60.386  30.957  0.00  0.00           C
ATOM   4063  C   MET B 607      58.095  59.573  30.332  0.00  0.00           C
ATOM   4064  O   MET B 607      57.847  58.570  29.659  0.00  0.00           O
ATOM   4065  CB  MET B 607      56.359  61.394  29.970  0.00  0.00           C
ATOM   4066  CG  MET B 607      55.185  62.118  30.626  0.00  0.00           C
ATOM   4067  SD  MET B 607      53.885  60.880  31.004  0.00  0.00           S
ATOM   4068  CE  MET B 607      53.026  61.047  29.453  0.00  0.00           C
ATOM   4069  N   GLU B 608      59.328  60.034  30.499  0.00  0.00           N
ATOM   4070  CA  GLU B 608      60.443  59.311  29.883  0.00  0.00           C
ATOM   4071  C   GLU B 608      60.682  57.913  30.463  0.00  0.00           C
ATOM   4072  O   GLU B 608      60.645  56.998  29.639  0.00  0.00           O
ATOM   4073  CB  GLU B 608      61.660  60.204  30.147  0.00  0.00           C
ATOM   4074  CG  GLU B 608      61.769  61.417  29.239  0.00  0.00           C
ATOM   4075  CD  GLU B 608      60.849  62.606  29.522  0.00  0.00           C
ATOM   4076  OE1 GLU B 608      60.443  63.152  28.478  0.00  0.00           O
ATOM   4077  OE2 GLU B 608      60.481  62.936  30.670  0.00  0.00           O
ATOM   4078  N   HIS B 609      60.700  57.682  31.774  0.00  0.00           N
ATOM   4079  CA  HIS B 609      61.000  56.363  32.343  0.00  0.00           C
ATOM   4080  C   HIS B 609      59.802  55.421  32.159  0.00  0.00           C
ATOM   4081  O   HIS B 609      60.013  54.248  31.877  0.00  0.00           O
ATOM   4082  CB  HIS B 609      61.211  56.481  33.852  0.00  0.00           C
ATOM   4083  CG  HIS B 609      62.150  57.666  34.094  0.00  0.00           C
ATOM   4084  CD2 HIS B 609      63.440  57.608  34.424  0.00  0.00           C
ATOM   4085  ND1 HIS B 609      61.650  58.890  34.166  0.00  0.00           N
ATOM   4086  CE1 HIS B 609      62.705  59.584  34.571  0.00  0.00           C
ATOM   4087  NE2 HIS B 609      63.789  58.837  34.806  0.00  0.00           N
ATOM   4088  N   LEU B 610      58.637  56.029  31.945  0.00  0.00           N
ATOM   4089  CA  LEU B 610      57.442  55.365  31.420  0.00  0.00           C
ATOM   4090  C   LEU B 610      57.466  54.636  30.074  0.00  0.00           C
ATOM   4091  O   LEU B 610      57.187  53.438  30.112  0.00  0.00           O
ATOM   4092  CB  LEU B 610      56.239  56.304  31.434  0.00  0.00           C
ATOM   4093  CG  LEU B 610      55.452  56.609  32.712  0.00  0.00           C
ATOM   4094  CD1 LEU B 610      54.420  57.644  32.275  0.00  0.00           C
ATOM   4095  CD2 LEU B 610      54.952  55.368  33.450  0.00  0.00           C
ATOM   4096  N   LYS B 611      58.031  55.315  29.080  0.00  0.00           N
ATOM   4097  CA  LYS B 611      58.227  54.754  27.734  0.00  0.00           C
ATOM   4098  C   LYS B 611      59.157  53.547  27.801  0.00  0.00           C
ATOM   4099  O   LYS B 611      58.930  52.634  27.007  0.00  0.00           O
ATOM   4100  CB  LYS B 611      58.866  55.874  26.916  0.00  0.00           C
ATOM   4101  CG  LYS B 611      58.923  55.564  25.418  0.00  0.00           C
ATOM   4102  CD  LYS B 611      59.163  56.837  24.610  0.00  0.00           C
ATOM   4103  CE  LYS B 611      58.672  56.671  23.171  0.00  0.00           C
ATOM   4104  NZ  LYS B 611      59.021  57.873  22.403  0.00  0.00           N
ATOM   4105  N   LYS B 612      60.117  53.526  28.721  0.00  0.00           N
ATOM   4106  CA  LYS B 612      61.179  52.518  28.818  0.00  0.00           C
ATOM   4107  C   LYS B 612      60.638  51.114  29.097  0.00  0.00           C
ATOM   4108  O   LYS B 612      61.271  50.127  28.724  0.00  0.00           O
ATOM   4109  CB  LYS B 612      62.363  52.995  29.665  0.00  0.00           C
ATOM   4110  CG  LYS B 612      62.844  54.347  29.146  0.00  0.00           C
ATOM   4111  CD  LYS B 612      64.087  54.793  29.933  0.00  0.00           C
ATOM   4112  CE  LYS B 612      64.817  55.973  29.285  0.00  0.00           C
ATOM   4113  NZ  LYS B 612      65.323  55.560  27.977  0.00  0.00           N
ATOM   4114  N   ALA B 613      59.448  51.047  29.678  0.00  0.00           N
ATOM   4115  CA  ALA B 613      58.668  49.804  29.826  0.00  0.00           C
ATOM   4116  C   ALA B 613      57.776  49.563  28.608  0.00  0.00           C
ATOM   4117  O   ALA B 613      57.383  50.482  27.892  0.00  0.00           O
ATOM   4118  CB  ALA B 613      57.699  49.920  30.995  0.00  0.00           C
ATOM   4119  N   ASP B 614      57.596  48.273  28.336  0.00  0.00           N
ATOM   4120  CA  ASP B 614      56.792  47.772  27.220  0.00  0.00           C
ATOM   4121  C   ASP B 614      55.376  48.343  27.176  0.00  0.00           C
ATOM   4122  O   ASP B 614      55.071  48.989  26.172  0.00  0.00           O
ATOM   4123  CB  ASP B 614      56.600  46.264  27.389  0.00  0.00           C
ATOM   4124  CG  ASP B 614      56.255  45.668  26.023  0.00  0.00           C
ATOM   4125  OD1 ASP B 614      55.151  45.077  25.987  0.00  0.00           O
ATOM   4126  OD2 ASP B 614      57.037  45.816  25.062  0.00  0.00           O
ATOM   4127  N   LYS B 615      54.535  48.136  28.187  0.00  0.00           N
ATOM   4128  CA  LYS B 615      53.149  48.627  28.244  0.00  0.00           C
ATOM   4129  C   LYS B 615      53.047  49.655  29.368  0.00  0.00           C
ATOM   4130  O   LYS B 615      53.695  49.467  30.399  0.00  0.00           O
ATOM   4131  CB  LYS B 615      51.981  47.658  28.461  0.00  0.00           C
ATOM   4132  CG  LYS B 615      51.782  46.503  27.478  0.00  0.00           C
ATOM   4133  CD  LYS B 615      51.576  47.025  26.055  0.00  0.00           C
ATOM   4134  CE  LYS B 615      51.797  45.857  25.093  0.00  0.00           C
ATOM   4135  NZ  LYS B 615      51.299  46.132  23.741  0.00  0.00           N
ATOM   4136  N   ILE B 616      52.215  50.650  29.101  0.00  0.00           N
ATOM   4137  CA  ILE B 616      51.922  51.600  30.185  0.00  0.00           C
ATOM   4138  C   ILE B 616      50.461  51.504  30.646  0.00  0.00           C
ATOM   4139  O   ILE B 616      49.571  51.426  29.796  0.00  0.00           O
ATOM   4140  CB  ILE B 616      52.193  53.045  29.755  0.00  0.00           C
ATOM   4141  CG1 ILE B 616      53.645  53.311  29.363  0.00  0.00           C
ATOM   4142  CG2 ILE B 616      51.872  54.114  30.798  0.00  0.00           C
ATOM   4143  CD  ILE B 616      53.874  54.392  28.306  0.00  0.00           C
ATOM   4144  N   LEU B 617      50.292  51.544  31.965  0.00  0.00           N
ATOM   4145  CA  LEU B 617      48.962  51.539  32.596  0.00  0.00           C
ATOM   4146  C   LEU B 617      48.732  52.895  33.277  0.00  0.00           C
ATOM   4147  O   LEU B 617      49.746  53.321  33.834  0.00  0.00           O
ATOM   4148  CB  LEU B 617      49.053  50.395  33.613  0.00  0.00           C
ATOM   4149  CG  LEU B 617      47.911  50.220  34.624  0.00  0.00           C
ATOM   4150  CD1 LEU B 617      46.794  49.335  34.060  0.00  0.00           C
ATOM   4151  CD2 LEU B 617      48.358  49.746  36.018  0.00  0.00           C
ATOM   4152  N   ILE B 618      47.708  53.681  32.972  0.00  0.00           N
ATOM   4153  CA  ILE B 618      47.528  54.967  33.663  0.00  0.00           C
ATOM   4154  C   ILE B 618      46.430  55.113  34.712  0.00  0.00           C
ATOM   4155  O   ILE B 618      45.277  54.720  34.515  0.00  0.00           O
ATOM   4156  CB  ILE B 618      47.456  55.980  32.517  0.00  0.00           C
ATOM   4157  CG1 ILE B 618      47.388  57.405  33.077  0.00  0.00           C
ATOM   4158  CG2 ILE B 618      46.105  55.816  31.798  0.00  0.00           C
ATOM   4159  CD  ILE B 618      47.187  58.560  32.100  0.00  0.00           C
ATOM   4160  N   LEU B 619      46.803  55.498  35.930  0.00  0.00           N
ATOM   4161  CA  LEU B 619      45.806  55.952  36.907  0.00  0.00           C
ATOM   4162  C   LEU B 619      45.488  57.444  36.857  0.00  0.00           C
ATOM   4163  O   LEU B 619      46.375  58.288  37.012  0.00  0.00           O
ATOM   4164  CB  LEU B 619      46.214  55.608  38.339  0.00  0.00           C
ATOM   4165  CG  LEU B 619      46.152  54.090  38.509  0.00  0.00           C
ATOM   4166  CD1 LEU B 619      47.376  53.347  37.964  0.00  0.00           C
ATOM   4167  CD2 LEU B 619      46.099  53.770  40.001  0.00  0.00           C
ATOM   4168  N   HIS B 620      44.170  57.654  36.826  0.00  0.00           N
ATOM   4169  CA  HIS B 620      43.540  58.980  36.917  0.00  0.00           C
ATOM   4170  C   HIS B 620      42.411  59.066  37.957  0.00  0.00           C
ATOM   4171  O   HIS B 620      41.494  58.243  37.993  0.00  0.00           O
ATOM   4172  CB  HIS B 620      43.074  59.485  35.554  0.00  0.00           C
ATOM   4173  CG  HIS B 620      42.344  60.830  35.455  0.00  0.00           C
ATOM   4174  CD2 HIS B 620      42.903  61.939  35.918  0.00  0.00           C
ATOM   4175  ND1 HIS B 620      41.117  61.127  35.044  0.00  0.00           N
ATOM   4176  CE1 HIS B 620      40.927  62.430  35.245  0.00  0.00           C
ATOM   4177  NE2 HIS B 620      42.051  62.944  35.732  0.00  0.00           N
ATOM   4178  N   GLU B 621      42.588  59.981  38.901  0.00  0.00           N
ATOM   4179  CA  GLU B 621      41.590  60.245  39.949  0.00  0.00           C
ATOM   4180  C   GLU B 621      41.250  58.933  40.668  0.00  0.00           C
ATOM   4181  O   GLU B 621      40.159  58.855  41.219  0.00  0.00           O
ATOM   4182  CB  GLU B 621      40.376  60.961  39.365  0.00  0.00           C
ATOM   4183  CG  GLU B 621      40.777  62.396  39.025  0.00  0.00           C
ATOM   4184  CD  GLU B 621      40.205  63.377  40.049  0.00  0.00           C
ATOM   4185  OE1 GLU B 621      40.703  64.504  40.232  0.00  0.00           O
ATOM   4186  OE2 GLU B 621      39.042  63.089  40.421  0.00  0.00           O
ATOM   4187  N   GLY B 622      42.183  58.027  40.964  0.00  0.00           N
ATOM   4188  CA  GLY B 622      42.092  56.682  41.543  0.00  0.00           C
ATOM   4189  C   GLY B 622      41.454  55.611  40.660  0.00  0.00           C
ATOM   4190  O   GLY B 622      40.976  54.608  41.187  0.00  0.00           O
ATOM   4191  N   SER B 623      41.276  55.914  39.378  0.00  0.00           N
ATOM   4192  CA  SER B 623      40.758  54.842  38.505  0.00  0.00           C
ATOM   4193  C   SER B 623      41.625  54.547  37.277  0.00  0.00           C
ATOM   4194  O   SER B 623      42.273  55.510  36.870  0.00  0.00           O
ATOM   4195  CB  SER B 623      39.279  54.981  38.134  0.00  0.00           C
ATOM   4196  OG  SER B 623      38.609  53.823  37.642  0.00  0.00           O
ATOM   4197  N   SER B 624      41.815  53.303  36.865  0.00  0.00           N
ATOM   4198  CA  SER B 624      42.523  52.989  35.617  0.00  0.00           C
ATOM   4199  C   SER B 624      41.757  53.477  34.374  0.00  0.00           C
ATOM   4200  O   SER B 624      40.633  53.054  34.127  0.00  0.00           O
ATOM   4201  CB  SER B 624      42.721  51.477  35.537  0.00  0.00           C
ATOM   4202  OG  SER B 624      41.606  50.850  36.191  0.00  0.00           O
ATOM   4203  N   TYR B 625      42.354  54.428  33.667  0.00  0.00           N
ATOM   4204  CA  TYR B 625      41.669  55.026  32.514  0.00  0.00           C
ATOM   4205  C   TYR B 625      42.195  54.523  31.167  0.00  0.00           C
ATOM   4206  O   TYR B 625      41.415  54.592  30.216  0.00  0.00           O
ATOM   4207  CB  TYR B 625      41.521  56.538  32.684  0.00  0.00           C
ATOM   4208  CG  TYR B 625      40.074  56.921  33.001  0.00  0.00           C
ATOM   4209  CD1 TYR B 625      39.729  57.572  34.177  0.00  0.00           C
ATOM   4210  CD2 TYR B 625      39.000  56.485  32.234  0.00  0.00           C
ATOM   4211  CE1 TYR B 625      38.420  57.745  34.616  0.00  0.00           C
ATOM   4212  CE2 TYR B 625      37.671  56.558  32.654  0.00  0.00           C
ATOM   4213  CZ  TYR B 625      37.395  57.148  33.880  0.00  0.00           C
ATOM   4214  OH  TYR B 625      36.096  57.271  34.239  0.00  0.00           O
ATOM   4215  N   PHE B 626      43.299  53.784  31.161  0.00  0.00           N
ATOM   4216  CA  PHE B 626      43.784  53.102  29.966  0.00  0.00           C
ATOM   4217  C   PHE B 626      44.986  52.154  30.122  0.00  0.00           C
ATOM   4218  O   PHE B 626      45.819  52.483  30.960  0.00  0.00           O
ATOM   4219  CB  PHE B 626      44.122  54.143  28.899  0.00  0.00           C
ATOM   4220  CG  PHE B 626      43.688  53.657  27.512  0.00  0.00           C
ATOM   4221  CD1 PHE B 626      42.356  53.415  27.234  0.00  0.00           C
ATOM   4222  CD2 PHE B 626      44.744  53.233  26.715  0.00  0.00           C
ATOM   4223  CE1 PHE B 626      42.050  52.740  26.058  0.00  0.00           C
ATOM   4224  CE2 PHE B 626      44.418  52.439  25.630  0.00  0.00           C
ATOM   4225  CZ  PHE B 626      43.086  52.227  25.282  0.00  0.00           C
ATOM   4226  N   TYR B 627      44.977  51.049  29.389  0.00  0.00           N
ATOM   4227  CA  TYR B 627      46.120  50.129  29.275  0.00  0.00           C
ATOM   4228  C   TYR B 627      46.730  50.045  27.876  0.00  0.00           C
ATOM   4229  O   TYR B 627      46.057  49.744  26.888  0.00  0.00           O
ATOM   4230  CB  TYR B 627      45.589  48.746  29.664  0.00  0.00           C
ATOM   4231  CG  TYR B 627      46.601  47.609  29.802  0.00  0.00           C
ATOM   4232  CD1 TYR B 627      47.397  47.116  28.785  0.00  0.00           C
ATOM   4233  CD2 TYR B 627      46.515  46.837  30.957  0.00  0.00           C
ATOM   4234  CE1 TYR B 627      47.897  45.822  28.873  0.00  0.00           C
ATOM   4235  CE2 TYR B 627      46.964  45.514  31.005  0.00  0.00           C
ATOM   4236  CZ  TYR B 627      47.600  44.941  29.909  0.00  0.00           C
ATOM   4237  OH  TYR B 627      47.659  43.609  29.638  0.00  0.00           O
ATOM   4238  N   GLY B 628      47.973  50.464  27.643  0.00  0.00           N
ATOM   4239  CA  GLY B 628      48.473  50.441  26.263  0.00  0.00           C
ATOM   4240  C   GLY B 628      49.907  50.949  26.079  0.00  0.00           C
ATOM   4241  O   GLY B 628      50.805  50.777  26.900  0.00  0.00           O
ATOM   4242  N   THR B 629      50.021  51.520  24.886  0.00  0.00           N
ATOM   4243  CA  THR B 629      51.276  52.117  24.411  0.00  0.00           C
ATOM   4244  C   THR B 629      51.147  53.595  24.022  0.00  0.00           C
ATOM   4245  O   THR B 629      49.991  54.004  23.899  0.00  0.00           O
ATOM   4246  CB  THR B 629      51.950  51.404  23.246  0.00  0.00           C
ATOM   4247  CG2 THR B 629      52.089  49.925  23.616  0.00  0.00           C
ATOM   4248  OG1 THR B 629      51.202  51.622  22.045  0.00  0.00           O
ATOM   4249  N   PHE B 630      52.273  54.297  24.027  0.00  0.00           N
ATOM   4250  CA  PHE B 630      52.194  55.746  23.818  0.00  0.00           C
ATOM   4251  C   PHE B 630      51.259  56.356  22.764  0.00  0.00           C
ATOM   4252  O   PHE B 630      50.374  57.037  23.269  0.00  0.00           O
ATOM   4253  CB  PHE B 630      53.638  56.183  23.544  0.00  0.00           C
ATOM   4254  CG  PHE B 630      54.315  57.074  24.579  0.00  0.00           C
ATOM   4255  CD1 PHE B 630      54.535  58.421  24.310  0.00  0.00           C
ATOM   4256  CD2 PHE B 630      54.881  56.527  25.722  0.00  0.00           C
ATOM   4257  CE1 PHE B 630      55.112  59.283  25.234  0.00  0.00           C
ATOM   4258  CE2 PHE B 630      55.568  57.427  26.536  0.00  0.00           C
ATOM   4259  CZ  PHE B 630      55.678  58.806  26.417  0.00  0.00           C
ATOM   4260  N   SER B 631      51.214  55.779  21.567  0.00  0.00           N
ATOM   4261  CA  SER B 631      50.287  56.129  20.495  0.00  0.00           C
ATOM   4262  C   SER B 631      48.805  55.822  20.707  0.00  0.00           C
ATOM   4263  O   SER B 631      47.980  56.565  20.172  0.00  0.00           O
ATOM   4264  CB  SER B 631      50.752  55.457  19.199  0.00  0.00           C
ATOM   4265  OG  SER B 631      50.700  54.027  19.169  0.00  0.00           O
ATOM   4266  N   GLU B 632      48.516  54.779  21.484  0.00  0.00           N
ATOM   4267  CA  GLU B 632      47.164  54.413  21.907  0.00  0.00           C
ATOM   4268  C   GLU B 632      46.650  55.275  23.071  0.00  0.00           C
ATOM   4269  O   GLU B 632      45.847  56.169  22.835  0.00  0.00           O
ATOM   4270  CB  GLU B 632      47.222  52.966  22.406  0.00  0.00           C
ATOM   4271  CG  GLU B 632      47.635  52.025  21.272  0.00  0.00           C
ATOM   4272  CD  GLU B 632      47.694  50.598  21.812  0.00  0.00           C
ATOM   4273  OE1 GLU B 632      46.748  49.863  21.467  0.00  0.00           O
ATOM   4274  OE2 GLU B 632      48.751  50.193  22.354  0.00  0.00           O
ATOM   4275  N   LEU B 633      47.532  55.424  24.060  0.00  0.00           N
ATOM   4276  CA  LEU B 633      47.369  56.323  25.214  0.00  0.00           C
ATOM   4277  C   LEU B 633      47.160  57.782  24.795  0.00  0.00           C
ATOM   4278  O   LEU B 633      46.134  58.263  25.262  0.00  0.00           O
ATOM   4279  CB  LEU B 633      48.608  56.269  26.104  0.00  0.00           C
ATOM   4280  CG  LEU B 633      48.528  55.005  26.963  0.00  0.00           C
ATOM   4281  CD1 LEU B 633      49.895  54.558  27.476  0.00  0.00           C
ATOM   4282  CD2 LEU B 633      47.661  55.330  28.191  0.00  0.00           C
ATOM   4283  N   GLN B 634      48.036  58.480  24.060  0.00  0.00           N
ATOM   4284  CA  GLN B 634      47.786  59.839  23.571  0.00  0.00           C
ATOM   4285  C   GLN B 634      46.479  60.235  22.879  0.00  0.00           C
ATOM   4286  O   GLN B 634      46.138  61.407  22.741  0.00  0.00           O
ATOM   4287  CB  GLN B 634      49.001  60.395  22.827  0.00  0.00           C
ATOM   4288  CG  GLN B 634      49.165  59.734  21.452  0.00  0.00           C
ATOM   4289  CD  GLN B 634      50.410  60.300  20.768  0.00  0.00           C
ATOM   4290  NE2 GLN B 634      50.273  60.673  19.495  0.00  0.00           N
ATOM   4291  OE1 GLN B 634      51.502  60.535  21.286  0.00  0.00           O
ATOM   4292  N   ASN B 635      45.972  59.284  22.105  0.00  0.00           N
ATOM   4293  CA  ASN B 635      44.613  59.401  21.564  0.00  0.00           C
ATOM   4294  C   ASN B 635      43.470  59.126  22.536  0.00  0.00           C
ATOM   4295  O   ASN B 635      42.928  60.133  23.000  0.00  0.00           O
ATOM   4296  CB  ASN B 635      44.526  58.633  20.239  0.00  0.00           C
ATOM   4297  CG  ASN B 635      43.216  58.538  19.470  0.00  0.00           C
ATOM   4298  ND2 ASN B 635      42.716  57.359  19.098  0.00  0.00           N
ATOM   4299  OD1 ASN B 635      42.614  59.602  19.323  0.00  0.00           O
ATOM   4300  N   LEU B 636      43.491  57.909  23.064  0.00  0.00           N
ATOM   4301  CA  LEU B 636      42.377  57.444  23.907  0.00  0.00           C
ATOM   4302  C   LEU B 636      42.243  58.164  25.253  0.00  0.00           C
ATOM   4303  O   LEU B 636      41.095  58.445  25.621  0.00  0.00           O
ATOM   4304  CB  LEU B 636      42.555  55.923  23.987  0.00  0.00           C
ATOM   4305  CG  LEU B 636      42.040  55.278  22.702  0.00  0.00           C
ATOM   4306  CD1 LEU B 636      42.589  53.892  22.351  0.00  0.00           C
ATOM   4307  CD2 LEU B 636      40.511  55.341  22.831  0.00  0.00           C
ATOM   4308  N   GLN B 637      43.336  58.509  25.910  0.00  0.00           N
ATOM   4309  CA  GLN B 637      43.241  59.209  27.206  0.00  0.00           C
ATOM   4310  C   GLN B 637      43.543  60.707  27.236  0.00  0.00           C
ATOM   4311  O   GLN B 637      44.686  61.086  26.993  0.00  0.00           O
ATOM   4312  CB  GLN B 637      44.065  58.358  28.171  0.00  0.00           C
ATOM   4313  CG  GLN B 637      43.191  57.853  29.325  0.00  0.00           C
ATOM   4314  CD  GLN B 637      42.950  59.031  30.267  0.00  0.00           C
ATOM   4315  NE2 GLN B 637      41.663  59.352  30.345  0.00  0.00           N
ATOM   4316  OE1 GLN B 637      43.845  59.638  30.863  0.00  0.00           O
ATOM   4317  N   PRO B 638      42.509  61.418  27.681  0.00  0.00           N
ATOM   4318  CA  PRO B 638      42.639  62.761  28.273  0.00  0.00           C
ATOM   4319  C   PRO B 638      43.712  63.089  29.320  0.00  0.00           C
ATOM   4320  O   PRO B 638      44.479  64.012  29.094  0.00  0.00           O
ATOM   4321  CB  PRO B 638      41.212  63.134  28.640  0.00  0.00           C
ATOM   4322  CG  PRO B 638      40.497  62.532  27.424  0.00  0.00           C
ATOM   4323  CD  PRO B 638      41.106  61.126  27.353  0.00  0.00           C
ATOM   4324  N   ASP B 639      43.936  62.354  30.415  0.00  0.00           N
ATOM   4325  CA  ASP B 639      44.948  62.613  31.443  0.00  0.00           C
ATOM   4326  C   ASP B 639      46.397  62.479  30.964  0.00  0.00           C
ATOM   4327  O   ASP B 639      47.244  63.353  31.108  0.00  0.00           O
ATOM   4328  CB  ASP B 639      44.734  62.014  32.837  0.00  0.00           C
ATOM   4329  CG  ASP B 639      45.400  62.856  33.932  0.00  0.00           C
ATOM   4330  OD1 ASP B 639      44.889  63.952  34.265  0.00  0.00           O
ATOM   4331  OD2 ASP B 639      46.498  62.541  34.414  0.00  0.00           O
ATOM   4332  N   PHE B 640      46.619  61.501  30.090  0.00  0.00           N
ATOM   4333  CA  PHE B 640      47.848  61.356  29.291  0.00  0.00           C
ATOM   4334  C   PHE B 640      48.128  62.609  28.463  0.00  0.00           C
ATOM   4335  O   PHE B 640      49.222  63.141  28.629  0.00  0.00           O
ATOM   4336  CB  PHE B 640      47.879  60.130  28.389  0.00  0.00           C
ATOM   4337  CG  PHE B 640      49.243  59.458  28.244  0.00  0.00           C
ATOM   4338  CD1 PHE B 640      49.966  59.725  27.082  0.00  0.00           C
ATOM   4339  CD2 PHE B 640      49.737  58.681  29.289  0.00  0.00           C
ATOM   4340  CE1 PHE B 640      51.150  59.034  26.856  0.00  0.00           C
ATOM   4341  CE2 PHE B 640      50.973  58.080  29.062  0.00  0.00           C
ATOM   4342  CZ  PHE B 640      51.664  58.227  27.861  0.00  0.00           C
ATOM   4343  N   SER B 641      47.152  63.162  27.739  0.00  0.00           N
ATOM   4344  CA  SER B 641      47.253  64.477  27.091  0.00  0.00           C
ATOM   4345  C   SER B 641      47.432  65.652  28.053  0.00  0.00           C
ATOM   4346  O   SER B 641      48.249  66.533  27.767  0.00  0.00           O
ATOM   4347  CB  SER B 641      46.035  64.821  26.229  0.00  0.00           C
ATOM   4348  OG  SER B 641      45.897  63.795  25.245  0.00  0.00           O
ATOM   4349  N   SER B 642      46.782  65.634  29.213  0.00  0.00           N
ATOM   4350  CA  SER B 642      46.990  66.610  30.287  0.00  0.00           C
ATOM   4351  C   SER B 642      48.370  66.673  30.936  0.00  0.00           C
ATOM   4352  O   SER B 642      48.949  67.759  30.989  0.00  0.00           O
ATOM   4353  CB  SER B 642      45.969  66.555  31.437  0.00  0.00           C
ATOM   4354  OG  SER B 642      44.723  67.042  30.924  0.00  0.00           O
ATOM   4355  N   LYS B 643      48.921  65.470  31.094  0.00  0.00           N
ATOM   4356  CA  LYS B 643      50.299  65.272  31.555  0.00  0.00           C
ATOM   4357  C   LYS B 643      51.311  65.507  30.424  0.00  0.00           C
ATOM   4358  O   LYS B 643      52.296  66.181  30.719  0.00  0.00           O
ATOM   4359  CB  LYS B 643      50.608  63.863  32.045  0.00  0.00           C
ATOM   4360  CG  LYS B 643      51.987  63.706  32.695  0.00  0.00           C
ATOM   4361  CD  LYS B 643      52.546  64.798  33.618  0.00  0.00           C
ATOM   4362  CE  LYS B 643      53.813  64.393  34.381  0.00  0.00           C
ATOM   4363  NZ  LYS B 643      54.311  65.485  35.234  0.00  0.00           N
ATOM   4364  N   LEU B 644      51.039  65.201  29.156  0.00  0.00           N
ATOM   4365  CA  LEU B 644      51.853  65.757  28.072  0.00  0.00           C
ATOM   4366  C   LEU B 644      51.975  67.286  28.032  0.00  0.00           C
ATOM   4367  O   LEU B 644      53.089  67.808  28.138  0.00  0.00           O
ATOM   4368  CB  LEU B 644      51.319  65.302  26.715  0.00  0.00           C
ATOM   4369  CG  LEU B 644      51.849  63.955  26.224  0.00  0.00           C
ATOM   4370  CD1 LEU B 644      51.167  63.751  24.865  0.00  0.00           C
ATOM   4371  CD2 LEU B 644      53.378  63.913  26.164  0.00  0.00           C
ATOM   4372  N   MET B 645      50.870  67.976  28.287  0.00  0.00           N
ATOM   4373  CA  MET B 645      50.802  69.438  28.408  0.00  0.00           C
ATOM   4374  C   MET B 645      51.576  69.970  29.604  0.00  0.00           C
ATOM   4375  O   MET B 645      52.333  70.892  29.298  0.00  0.00           O
ATOM   4376  CB  MET B 645      49.355  69.898  28.235  0.00  0.00           C
ATOM   4377  CG  MET B 645      49.177  71.391  28.525  0.00  0.00           C
ATOM   4378  SD  MET B 645      47.401  71.865  28.482  0.00  0.00           S
ATOM   4379  CE  MET B 645      46.915  71.109  30.017  0.00  0.00           C
ATOM   4380  N   GLY B 646      51.351  69.289  30.729  0.00  0.00           N
ATOM   4381  CA  GLY B 646      52.172  69.460  31.928  0.00  0.00           C
ATOM   4382  C   GLY B 646      53.557  68.790  31.992  0.00  0.00           C
ATOM   4383  O   GLY B 646      53.892  68.103  32.946  0.00  0.00           O
ATOM   4384  N   CYS B 647      54.308  68.957  30.901  0.00  0.00           N
ATOM   4385  CA  CYS B 647      55.644  68.434  30.614  0.00  0.00           C
ATOM   4386  C   CYS B 647      56.321  69.252  29.508  0.00  0.00           C
ATOM   4387  CB  CYS B 647      55.473  67.012  30.053  0.00  0.00           C
ATOM   4388  SG  CYS B 647      55.162  65.652  31.232  0.00  0.00           S
ATOM   4389  O1  CYS B 647      55.515  69.863  28.775  0.00  0.00           O
ATOM   4390  O2  CYS B 647      57.562  69.392  29.527  0.00  0.00           O
ATOM   4391  N   TRP C 846      86.182  81.658  85.815  0.00  0.00           N
ATOM   4392  CA  TRP C 846      86.322  83.011  86.376  0.00  0.00           C
ATOM   4393  C   TRP C 846      85.681  84.121  85.549  0.00  0.00           C
ATOM   4394  O   TRP C 846      84.756  84.801  85.985  0.00  0.00           O
ATOM   4395  CB  TRP C 846      87.825  83.300  86.454  0.00  0.00           C
ATOM   4396  CG  TRP C 846      88.125  84.573  87.246  0.00  0.00           C
ATOM   4397  CD1 TRP C 846      88.395  84.629  88.545  0.00  0.00           C
ATOM   4398  CD2 TRP C 846      88.185  85.859  86.727  0.00  0.00           C
ATOM   4399  CE2 TRP C 846      88.391  86.684  87.822  0.00  0.00           C
ATOM   4400  CE3 TRP C 846      88.308  86.289  85.405  0.00  0.00           C
ATOM   4401  NE1 TRP C 846      88.505  85.910  88.897  0.00  0.00           N
ATOM   4402  CZ2 TRP C 846      88.512  88.052  87.593  0.00  0.00           C
ATOM   4403  CZ3 TRP C 846      88.369  87.667  85.195  0.00  0.00           C
ATOM   4404  CH2 TRP C 846      88.425  88.524  86.290  0.00  0.00           C
ATOM   4405  N   ASN C 847      85.931  84.190  84.239  0.00  0.00           N
ATOM   4406  CA  ASN C 847      85.289  85.139  83.312  0.00  0.00           C
ATOM   4407  C   ASN C 847      83.906  84.766  82.775  0.00  0.00           C
ATOM   4408  O   ASN C 847      83.223  85.719  82.409  0.00  0.00           O
ATOM   4409  CB  ASN C 847      86.221  85.394  82.121  0.00  0.00           C
ATOM   4410  CG  ASN C 847      86.991  86.717  82.062  0.00  0.00           C
ATOM   4411  ND2 ASN C 847      88.310  86.547  82.013  0.00  0.00           N
ATOM   4412  OD1 ASN C 847      86.450  87.811  81.905  0.00  0.00           O
ATOM   4413  N   THR C 848      83.446  83.520  82.843  0.00  0.00           N
ATOM   4414  CA  THR C 848      82.062  83.050  82.716  0.00  0.00           C
ATOM   4415  C   THR C 848      81.176  83.505  83.884  0.00  0.00           C
ATOM   4416  O   THR C 848      80.302  84.320  83.578  0.00  0.00           O
ATOM   4417  CB  THR C 848      81.990  81.549  82.456  0.00  0.00           C
ATOM   4418  CG2 THR C 848      82.578  81.275  81.068  0.00  0.00           C
ATOM   4419  OG1 THR C 848      82.624  80.700  83.432  0.00  0.00           O
ATOM   4420  N   TYR C 849      81.735  83.388  85.074  0.00  0.00           N
ATOM   4421  CA  TYR C 849      81.119  83.901  86.311  0.00  0.00           C
ATOM   4422  C   TYR C 849      80.891  85.404  86.381  0.00  0.00           C
ATOM   4423  O   TYR C 849      79.894  85.865  86.958  0.00  0.00           O
ATOM   4424  CB  TYR C 849      82.036  83.482  87.454  0.00  0.00           C
ATOM   4425  CG  TYR C 849      81.438  83.785  88.822  0.00  0.00           C
ATOM   4426  CD1 TYR C 849      80.501  82.896  89.348  0.00  0.00           C
ATOM   4427  CD2 TYR C 849      81.558  85.048  89.403  0.00  0.00           C
ATOM   4428  CE1 TYR C 849      79.554  83.300  90.275  0.00  0.00           C
ATOM   4429  CE2 TYR C 849      80.690  85.332  90.452  0.00  0.00           C
ATOM   4430  CZ  TYR C 849      79.634  84.543  90.887  0.00  0.00           C
ATOM   4431  OH  TYR C 849      78.917  84.956  91.974  0.00  0.00           O
ATOM   4432  N   LEU C 850      81.877  86.203  85.986  0.00  0.00           N
ATOM   4433  CA  LEU C 850      81.728  87.653  85.806  0.00  0.00           C
ATOM   4434  C   LEU C 850      80.621  88.026  84.814  0.00  0.00           C
ATOM   4435  O   LEU C 850      79.636  88.656  85.210  0.00  0.00           O
ATOM   4436  CB  LEU C 850      83.102  88.160  85.353  0.00  0.00           C
ATOM   4437  CG  LEU C 850      83.364  89.630  85.703  0.00  0.00           C
ATOM   4438  CD1 LEU C 850      83.277  89.951  87.201  0.00  0.00           C
ATOM   4439  CD2 LEU C 850      84.815  89.816  85.262  0.00  0.00           C
ATOM   4440  N   ARG C 851      80.657  87.467  83.608  0.00  0.00           N
ATOM   4441  CA  ARG C 851      79.608  87.619  82.597  0.00  0.00           C
ATOM   4442  C   ARG C 851      78.214  87.183  83.040  0.00  0.00           C
ATOM   4443  O   ARG C 851      77.250  87.950  83.015  0.00  0.00           O
ATOM   4444  CB  ARG C 851      80.052  86.847  81.352  0.00  0.00           C
ATOM   4445  CG  ARG C 851      81.316  87.423  80.708  0.00  0.00           C
ATOM   4446  CD  ARG C 851      81.680  86.652  79.443  0.00  0.00           C
ATOM   4447  NE  ARG C 851      82.487  87.550  78.597  0.00  0.00           N
ATOM   4448  CZ  ARG C 851      82.220  87.844  77.325  0.00  0.00           C
ATOM   4449  NH1 ARG C 851      81.255  87.237  76.619  0.00  0.00           N
ATOM   4450  NH2 ARG C 851      82.967  88.764  76.699  0.00  0.00           N
ATOM   4451  N   TYR C 852      78.247  86.208  83.946  0.00  0.00           N
ATOM   4452  CA  TYR C 852      77.053  85.722  84.649  0.00  0.00           C
ATOM   4453  C   TYR C 852      76.431  86.674  85.673  0.00  0.00           C
ATOM   4454  O   TYR C 852      75.466  87.370  85.369  0.00  0.00           O
ATOM   4455  CB  TYR C 852      77.413  84.384  85.308  0.00  0.00           C
ATOM   4456  CG  TYR C 852      76.546  83.597  86.293  0.00  0.00           C
ATOM   4457  CD1 TYR C 852      75.738  82.531  85.930  0.00  0.00           C
ATOM   4458  CD2 TYR C 852      76.888  83.773  87.632  0.00  0.00           C
ATOM   4459  CE1 TYR C 852      75.192  81.701  86.896  0.00  0.00           C
ATOM   4460  CE2 TYR C 852      76.411  82.903  88.598  0.00  0.00           C
ATOM   4461  CZ  TYR C 852      75.543  81.888  88.235  0.00  0.00           C
ATOM   4462  OH  TYR C 852      74.958  81.229  89.269  0.00  0.00           O
ATOM   4463  N   ILE C 853      77.344  87.122  86.530  0.00  0.00           N
ATOM   4464  CA  ILE C 853      77.002  88.092  87.584  0.00  0.00           C
ATOM   4465  C   ILE C 853      76.603  89.523  87.205  0.00  0.00           C
ATOM   4466  O   ILE C 853      75.989  90.253  87.970  0.00  0.00           O
ATOM   4467  CB  ILE C 853      77.742  88.115  88.924  0.00  0.00           C
ATOM   4468  CG1 ILE C 853      79.215  88.523  88.901  0.00  0.00           C
ATOM   4469  CG2 ILE C 853      77.472  86.792  89.662  0.00  0.00           C
ATOM   4470  CD  ILE C 853      79.567  89.989  88.641  0.00  0.00           C
ATOM   4471  N   THR C 854      77.066  89.861  86.002  0.00  0.00           N
ATOM   4472  CA  THR C 854      76.556  91.132  85.464  0.00  0.00           C
ATOM   4473  C   THR C 854      75.046  91.192  85.194  0.00  0.00           C
ATOM   4474  O   THR C 854      74.374  92.218  85.257  0.00  0.00           O
ATOM   4475  CB  THR C 854      77.389  91.527  84.241  0.00  0.00           C
ATOM   4476  CG2 THR C 854      78.880  91.708  84.550  0.00  0.00           C
ATOM   4477  OG1 THR C 854      77.152  90.662  83.127  0.00  0.00           O
ATOM   4478  N   VAL C 855      74.367  90.057  85.111  0.00  0.00           N
ATOM   4479  CA  VAL C 855      72.897  90.028  85.052  0.00  0.00           C
ATOM   4480  C   VAL C 855      72.188  90.122  86.401  0.00  0.00           C
ATOM   4481  O   VAL C 855      71.284  90.960  86.466  0.00  0.00           O
ATOM   4482  CB  VAL C 855      72.408  88.886  84.159  0.00  0.00           C
ATOM   4483  CG1 VAL C 855      72.938  88.992  82.728  0.00  0.00           C
ATOM   4484  CG2 VAL C 855      72.627  87.488  84.728  0.00  0.00           C
ATOM   4485  N   HIS C 856      72.944  89.673  87.394  0.00  0.00           N
ATOM   4486  CA  HIS C 856      72.525  89.845  88.793  0.00  0.00           C
ATOM   4487  C   HIS C 856      72.677  91.248  89.394  0.00  0.00           C
ATOM   4488  O   HIS C 856      71.791  91.770  90.070  0.00  0.00           O
ATOM   4489  CB  HIS C 856      73.158  88.897  89.809  0.00  0.00           C
ATOM   4490  CG  HIS C 856      73.186  87.366  89.719  0.00  0.00           C
ATOM   4491  CD2 HIS C 856      73.329  86.481  90.695  0.00  0.00           C
ATOM   4492  ND1 HIS C 856      73.271  86.718  88.563  0.00  0.00           N
ATOM   4493  CE1 HIS C 856      73.751  85.506  88.831  0.00  0.00           C
ATOM   4494  NE2 HIS C 856      73.780  85.354  90.152  0.00  0.00           N
ATOM   4495  N   LYS C 857      73.792  91.897  89.069  0.00  0.00           N
ATOM   4496  CA  LYS C 857      74.162  93.257  89.470  0.00  0.00           C
ATOM   4497  C   LYS C 857      73.161  94.416  89.583  0.00  0.00           C
ATOM   4498  O   LYS C 857      73.097  95.183  90.538  0.00  0.00           O
ATOM   4499  CB  LYS C 857      75.326  93.782  88.627  0.00  0.00           C
ATOM   4500  CG  LYS C 857      76.692  93.154  88.921  0.00  0.00           C
ATOM   4501  CD  LYS C 857      77.174  93.479  90.339  0.00  0.00           C
ATOM   4502  CE  LYS C 857      78.631  93.018  90.321  0.00  0.00           C
ATOM   4503  NZ  LYS C 857      79.242  93.202  91.650  0.00  0.00           N
ATOM   4504  N   SER C 858      72.262  94.516  88.612  0.00  0.00           N
ATOM   4505  CA  SER C 858      71.150  95.486  88.666  0.00  0.00           C
ATOM   4506  C   SER C 858      70.219  95.381  89.867  0.00  0.00           C
ATOM   4507  O   SER C 858      69.907  96.368  90.540  0.00  0.00           O
ATOM   4508  CB  SER C 858      70.342  95.734  87.394  0.00  0.00           C
ATOM   4509  OG  SER C 858      69.762  94.495  86.983  0.00  0.00           O
ATOM   4510  N   LEU C 859      70.019  94.114  90.215  0.00  0.00           N
ATOM   4511  CA  LEU C 859      69.026  93.779  91.247  0.00  0.00           C
ATOM   4512  C   LEU C 859      69.585  93.594  92.659  0.00  0.00           C
ATOM   4513  O   LEU C 859      68.754  93.496  93.559  0.00  0.00           O
ATOM   4514  CB  LEU C 859      68.376  92.461  90.816  0.00  0.00           C
ATOM   4515  CG  LEU C 859      67.825  92.376  89.387  0.00  0.00           C
ATOM   4516  CD1 LEU C 859      68.205  91.138  88.575  0.00  0.00           C
ATOM   4517  CD2 LEU C 859      66.306  92.488  89.406  0.00  0.00           C
ATOM   4518  N   ILE C 860      70.847  93.906  92.946  0.00  0.00           N
ATOM   4519  CA  ILE C 860      71.644  93.497  94.109  0.00  0.00           C
ATOM   4520  C   ILE C 860      70.956  93.732  95.458  0.00  0.00           C
ATOM   4521  O   ILE C 860      71.069  92.836  96.294  0.00  0.00           O
ATOM   4522  CB  ILE C 860      73.078  94.016  94.166  0.00  0.00           C
ATOM   4523  CG1 ILE C 860      73.160  95.545  94.055  0.00  0.00           C
ATOM   4524  CG2 ILE C 860      73.912  93.233  93.141  0.00  0.00           C
ATOM   4525  CD  ILE C 860      74.556  96.184  94.071  0.00  0.00           C
ATOM   4526  N   PHE C 861      70.034  94.680  95.561  0.00  0.00           N
ATOM   4527  CA  PHE C 861      69.155  94.854  96.730  0.00  0.00           C
ATOM   4528  C   PHE C 861      68.305  93.633  97.059  0.00  0.00           C
ATOM   4529  O   PHE C 861      68.671  93.027  98.073  0.00  0.00           O
ATOM   4530  CB  PHE C 861      68.305  96.110  96.562  0.00  0.00           C
ATOM   4531  CG  PHE C 861      67.759  96.693  97.869  0.00  0.00           C
ATOM   4532  CD1 PHE C 861      66.417  96.415  98.121  0.00  0.00           C
ATOM   4533  CD2 PHE C 861      68.387  97.702  98.592  0.00  0.00           C
ATOM   4534  CE1 PHE C 861      65.593  97.167  98.946  0.00  0.00           C
ATOM   4535  CE2 PHE C 861      67.603  98.444  99.467  0.00  0.00           C
ATOM   4536  CZ  PHE C 861      66.241  98.216  99.599  0.00  0.00           C
ATOM   4537  N   VAL C 862      67.522  93.163  96.092  0.00  0.00           N
ATOM   4538  CA  VAL C 862      66.762  91.920  96.260  0.00  0.00           C
ATOM   4539  C   VAL C 862      67.633  90.715  96.628  0.00  0.00           C
ATOM   4540  O   VAL C 862      67.225  89.753  97.284  0.00  0.00           O
ATOM   4541  CB  VAL C 862      65.810  91.729  95.081  0.00  0.00           C
ATOM   4542  CG1 VAL C 862      66.446  91.166  93.805  0.00  0.00           C
ATOM   4543  CG2 VAL C 862      64.475  91.103  95.506  0.00  0.00           C
ATOM   4544  N   LEU C 863      68.792  90.632  95.988  0.00  0.00           N
ATOM   4545  CA  LEU C 863      69.804  89.616  96.335  0.00  0.00           C
ATOM   4546  C   LEU C 863      70.364  89.571  97.755  0.00  0.00           C
ATOM   4547  O   LEU C 863      69.977  88.649  98.471  0.00  0.00           O
ATOM   4548  CB  LEU C 863      70.903  89.451  95.296  0.00  0.00           C
ATOM   4549  CG  LEU C 863      70.369  89.006  93.929  0.00  0.00           C
ATOM   4550  CD1 LEU C 863      71.422  89.351  92.886  0.00  0.00           C
ATOM   4551  CD2 LEU C 863      70.157  87.506  93.729  0.00  0.00           C
ATOM   4552  N   ILE C 864      70.963  90.689  98.158  0.00  0.00           N
ATOM   4553  CA  ILE C 864      71.434  90.854  99.537  0.00  0.00           C
ATOM   4554  C   ILE C 864      70.313  90.690 100.558  0.00  0.00           C
ATOM   4555  O   ILE C 864      70.578  90.045 101.572  0.00  0.00           O
ATOM   4556  CB  ILE C 864      72.144  92.190  99.768  0.00  0.00           C
ATOM   4557  CG1 ILE C 864      73.356  92.345  98.837  0.00  0.00           C
ATOM   4558  CG2 ILE C 864      72.556  92.417 101.226  0.00  0.00           C
ATOM   4559  CD  ILE C 864      73.716  93.718  98.267  0.00  0.00           C
ATOM   4560  N   TRP C 865      69.076  91.108 100.275  0.00  0.00           N
ATOM   4561  CA  TRP C 865      67.834  90.842 101.017  0.00  0.00           C
ATOM   4562  C   TRP C 865      67.372  89.397 101.137  0.00  0.00           C
ATOM   4563  O   TRP C 865      67.219  88.905 102.250  0.00  0.00           O
ATOM   4564  CB  TRP C 865      66.630  91.669 100.542  0.00  0.00           C
ATOM   4565  CG  TRP C 865      66.731  93.102 101.072  0.00  0.00           C
ATOM   4566  CD1 TRP C 865      67.320  94.153 100.505  0.00  0.00           C
ATOM   4567  CD2 TRP C 865      66.005  93.505 102.180  0.00  0.00           C
ATOM   4568  CE2 TRP C 865      66.036  94.894 102.131  0.00  0.00           C
ATOM   4569  CE3 TRP C 865      65.140  92.867 103.064  0.00  0.00           C
ATOM   4570  NE1 TRP C 865      66.818  95.231 101.108  0.00  0.00           N
ATOM   4571  CZ2 TRP C 865      65.282  95.696 102.985  0.00  0.00           C
ATOM   4572  CZ3 TRP C 865      64.276  93.629 103.839  0.00  0.00           C
ATOM   4573  CH2 TRP C 865      64.387  95.018 103.800  0.00  0.00           C
ATOM   4574  N   CYS C 866      67.087  88.672 100.051  0.00  0.00           N
ATOM   4575  CA  CYS C 866      66.955  87.203 100.091  0.00  0.00           C
ATOM   4576  C   CYS C 866      68.059  86.419 100.796  0.00  0.00           C
ATOM   4577  O   CYS C 866      67.773  85.577 101.642  0.00  0.00           O
ATOM   4578  CB  CYS C 866      66.731  86.705  98.664  0.00  0.00           C
ATOM   4579  SG  CYS C 866      67.891  86.647  97.255  0.00  0.00           S
ATOM   4580  N   LEU C 867      69.302  86.828 100.553  0.00  0.00           N
ATOM   4581  CA  LEU C 867      70.449  86.384 101.356  0.00  0.00           C
ATOM   4582  C   LEU C 867      70.220  86.496 102.865  0.00  0.00           C
ATOM   4583  O   LEU C 867      70.262  85.540 103.652  0.00  0.00           O
ATOM   4584  CB  LEU C 867      71.735  87.162 101.081  0.00  0.00           C
ATOM   4585  CG  LEU C 867      72.601  86.588  99.954  0.00  0.00           C
ATOM   4586  CD1 LEU C 867      73.758  87.537  99.628  0.00  0.00           C
ATOM   4587  CD2 LEU C 867      73.160  85.247 100.443  0.00  0.00           C
ATOM   4588  N   VAL C 868      69.949  87.711 103.317  0.00  0.00           N
ATOM   4589  CA  VAL C 868      69.861  87.951 104.766  0.00  0.00           C
ATOM   4590  C   VAL C 868      68.685  87.204 105.401  0.00  0.00           C
ATOM   4591  O   VAL C 868      68.721  86.621 106.485  0.00  0.00           O
ATOM   4592  CB  VAL C 868      70.223  89.371 105.177  0.00  0.00           C
ATOM   4593  CG1 VAL C 868      71.675  89.677 104.794  0.00  0.00           C
ATOM   4594  CG2 VAL C 868      69.130  90.377 104.810  0.00  0.00           C
ATOM   4595  N   ILE C 869      67.615  87.198 104.611  0.00  0.00           N
ATOM   4596  CA  ILE C 869      66.439  86.348 104.877  0.00  0.00           C
ATOM   4597  C   ILE C 869      66.647  84.848 105.097  0.00  0.00           C
ATOM   4598  O   ILE C 869      66.424  84.508 106.249  0.00  0.00           O
ATOM   4599  CB  ILE C 869      65.261  86.611 103.925  0.00  0.00           C
ATOM   4600  CG1 ILE C 869      64.712  88.017 104.146  0.00  0.00           C
ATOM   4601  CG2 ILE C 869      64.093  85.630 103.842  0.00  0.00           C
ATOM   4602  CD  ILE C 869      63.956  88.636 102.972  0.00  0.00           C
ATOM   4603  N   PHE C 870      67.392  84.216 104.201  0.00  0.00           N
ATOM   4604  CA  PHE C 870      67.841  82.824 104.370  0.00  0.00           C
ATOM   4605  C   PHE C 870      68.800  82.654 105.541  0.00  0.00           C
ATOM   4606  O   PHE C 870      68.781  81.538 106.058  0.00  0.00           O
ATOM   4607  CB  PHE C 870      67.986  82.134 103.014  0.00  0.00           C
ATOM   4608  CG  PHE C 870      69.407  82.309 102.463  0.00  0.00           C
ATOM   4609  CD1 PHE C 870      70.350  81.374 102.869  0.00  0.00           C
ATOM   4610  CD2 PHE C 870      69.542  82.930 101.229  0.00  0.00           C
ATOM   4611  CE1 PHE C 870      71.427  81.070 102.041  0.00  0.00           C
ATOM   4612  CE2 PHE C 870      70.650  82.686 100.420  0.00  0.00           C
ATOM   4613  CZ  PHE C 870      71.603  81.761 100.836  0.00  0.00           C
ATOM   4614  N   LEU C 871      69.677  83.599 105.855  0.00  0.00           N
ATOM   4615  CA  LEU C 871      70.527  83.521 107.055  0.00  0.00           C
ATOM   4616  C   LEU C 871      69.735  83.325 108.346  0.00  0.00           C
ATOM   4617  O   LEU C 871      69.807  82.299 109.023  0.00  0.00           O
ATOM   4618  CB  LEU C 871      71.446  84.734 107.187  0.00  0.00           C
ATOM   4619  CG  LEU C 871      72.773  84.350 106.529  0.00  0.00           C
ATOM   4620  CD1 LEU C 871      73.372  85.469 105.672  0.00  0.00           C
ATOM   4621  CD2 LEU C 871      73.739  83.849 107.613  0.00  0.00           C
ATOM   4622  N   ALA C 872      68.762  84.224 108.531  0.00  0.00           N
ATOM   4623  CA  ALA C 872      67.852  84.219 109.681  0.00  0.00           C
ATOM   4624  C   ALA C 872      67.062  82.915 109.739  0.00  0.00           C
ATOM   4625  O   ALA C 872      67.026  82.202 110.734  0.00  0.00           O
ATOM   4626  CB  ALA C 872      66.992  85.485 109.632  0.00  0.00           C
ATOM   4627  N   GLU C 873      66.489  82.552 108.592  0.00  0.00           N
ATOM   4628  CA  GLU C 873      65.540  81.448 108.359  0.00  0.00           C
ATOM   4629  C   GLU C 873      66.120  80.127 108.888  0.00  0.00           C
ATOM   4630  O   GLU C 873      65.504  79.326 109.583  0.00  0.00           O
ATOM   4631  CB  GLU C 873      65.119  81.252 106.910  0.00  0.00           C
ATOM   4632  CG  GLU C 873      63.892  80.409 106.546  0.00  0.00           C
ATOM   4633  CD  GLU C 873      64.186  79.698 105.221  0.00  0.00           C
ATOM   4634  OE1 GLU C 873      64.032  80.433 104.206  0.00  0.00           O
ATOM   4635  OE2 GLU C 873      64.547  78.505 105.259  0.00  0.00           O
ATOM   4636  N   VAL C 874      67.358  79.895 108.469  0.00  0.00           N
ATOM   4637  CA  VAL C 874      68.069  78.672 108.877  0.00  0.00           C
ATOM   4638  C   VAL C 874      68.679  78.676 110.277  0.00  0.00           C
ATOM   4639  O   VAL C 874      68.562  77.742 111.063  0.00  0.00           O
ATOM   4640  CB  VAL C 874      69.064  78.127 107.851  0.00  0.00           C
ATOM   4641  CG1 VAL C 874      68.342  77.764 106.553  0.00  0.00           C
ATOM   4642  CG2 VAL C 874      70.291  78.995 107.535  0.00  0.00           C
ATOM   4643  N   ALA C 875      69.188  79.835 110.719  0.00  0.00           N
ATOM   4644  CA  ALA C 875      69.720  80.050 112.068  0.00  0.00           C
ATOM   4645  C   ALA C 875      68.647  79.665 113.091  0.00  0.00           C
ATOM   4646  O   ALA C 875      68.750  78.790 113.946  0.00  0.00           O
ATOM   4647  CB  ALA C 875      70.510  81.325 112.340  0.00  0.00           C
ATOM   4648  N   ALA C 876      67.461  80.253 112.937  0.00  0.00           N
ATOM   4649  CA  ALA C 876      66.199  79.907 113.619  0.00  0.00           C
ATOM   4650  C   ALA C 876      65.817  78.441 113.739  0.00  0.00           C
ATOM   4651  O   ALA C 876      65.933  77.928 114.852  0.00  0.00           O
ATOM   4652  CB  ALA C 876      64.975  80.714 113.184  0.00  0.00           C
ATOM   4653  N   SER C 877      65.762  77.784 112.583  0.00  0.00           N
ATOM   4654  CA  SER C 877      65.610  76.324 112.443  0.00  0.00           C
ATOM   4655  C   SER C 877      66.614  75.461 113.218  0.00  0.00           C
ATOM   4656  O   SER C 877      66.255  74.357 113.606  0.00  0.00           O
ATOM   4657  CB  SER C 877      65.548  76.015 110.945  0.00  0.00           C
ATOM   4658  OG  SER C 877      65.167  74.666 110.674  0.00  0.00           O
ATOM   4659  N   LEU C 878      67.817  75.924 113.555  0.00  0.00           N
ATOM   4660  CA  LEU C 878      68.713  75.293 114.529  0.00  0.00           C
ATOM   4661  C   LEU C 878      68.385  75.596 115.997  0.00  0.00           C
ATOM   4662  O   LEU C 878      68.278  74.652 116.784  0.00  0.00           O
ATOM   4663  CB  LEU C 878      70.165  75.570 114.157  0.00  0.00           C
ATOM   4664  CG  LEU C 878      70.424  75.478 112.648  0.00  0.00           C
ATOM   4665  CD1 LEU C 878      71.591  76.386 112.262  0.00  0.00           C
ATOM   4666  CD2 LEU C 878      70.642  73.994 112.328  0.00  0.00           C
ATOM   4667  N   VAL C 879      68.175  76.889 116.199  0.00  0.00           N
ATOM   4668  CA  VAL C 879      67.749  77.351 117.536  0.00  0.00           C
ATOM   4669  C   VAL C 879      66.444  76.755 118.070  0.00  0.00           C
ATOM   4670  O   VAL C 879      66.401  76.403 119.252  0.00  0.00           O
ATOM   4671  CB  VAL C 879      67.731  78.872 117.636  0.00  0.00           C
ATOM   4672  CG1 VAL C 879      67.515  79.373 119.063  0.00  0.00           C
ATOM   4673  CG2 VAL C 879      69.096  79.489 117.322  0.00  0.00           C
ATOM   4674  N   VAL C 880      65.472  76.487 117.212  0.00  0.00           N
ATOM   4675  CA  VAL C 880      64.197  75.859 117.576  0.00  0.00           C
ATOM   4676  C   VAL C 880      64.386  74.472 118.205  0.00  0.00           C
ATOM   4677  O   VAL C 880      63.925  74.292 119.327  0.00  0.00           O
ATOM   4678  CB  VAL C 880      63.218  76.059 116.425  0.00  0.00           C
ATOM   4679  CG1 VAL C 880      63.691  75.068 115.351  0.00  0.00           C
ATOM   4680  CG2 VAL C 880      61.766  75.713 116.767  0.00  0.00           C
ATOM   4681  N   LEU C 881      65.280  73.651 117.651  0.00  0.00           N
ATOM   4682  CA  LEU C 881      65.710  72.402 118.289  0.00  0.00           C
ATOM   4683  C   LEU C 881      66.241  72.537 119.718  0.00  0.00           C
ATOM   4684  O   LEU C 881      65.577  72.048 120.631  0.00  0.00           O
ATOM   4685  CB  LEU C 881      66.795  71.767 117.423  0.00  0.00           C
ATOM   4686  CG  LEU C 881      66.677  72.008 115.911  0.00  0.00           C
ATOM   4687  CD1 LEU C 881      67.822  71.364 115.145  0.00  0.00           C
ATOM   4688  CD2 LEU C 881      65.431  71.265 115.426  0.00  0.00           C
ATOM   4689  N   TRP C 882      66.980  73.603 120.031  0.00  0.00           N
ATOM   4690  CA  TRP C 882      67.472  73.918 121.379  0.00  0.00           C
ATOM   4691  C   TRP C 882      66.315  74.233 122.327  0.00  0.00           C
ATOM   4692  O   TRP C 882      66.189  73.501 123.302  0.00  0.00           O
ATOM   4693  CB  TRP C 882      68.531  75.020 121.331  0.00  0.00           C
ATOM   4694  CG  TRP C 882      69.005  75.535 122.698  0.00  0.00           C
ATOM   4695  CD1 TRP C 882      69.941  75.033 123.491  0.00  0.00           C
ATOM   4696  CD2 TRP C 882      68.685  76.801 123.180  0.00  0.00           C
ATOM   4697  CE2 TRP C 882      69.325  76.874 124.419  0.00  0.00           C
ATOM   4698  CE3 TRP C 882      67.882  77.783 122.623  0.00  0.00           C
ATOM   4699  NE1 TRP C 882      70.097  75.809 124.556  0.00  0.00           N
ATOM   4700  CZ2 TRP C 882      69.104  77.981 125.222  0.00  0.00           C
ATOM   4701  CZ3 TRP C 882      67.641  78.881 123.446  0.00  0.00           C
ATOM   4702  CH2 TRP C 882      68.212  78.925 124.716  0.00  0.00           C
ATOM   4703  N   LEU C 883      65.340  74.988 121.822  0.00  0.00           N
ATOM   4704  CA  LEU C 883      64.164  75.412 122.599  0.00  0.00           C
ATOM   4705  C   LEU C 883      63.324  74.191 122.967  0.00  0.00           C
ATOM   4706  O   LEU C 883      62.774  74.193 124.067  0.00  0.00           O
ATOM   4707  CB  LEU C 883      63.382  76.504 121.862  0.00  0.00           C
ATOM   4708  CG  LEU C 883      63.923  77.930 121.943  0.00  0.00           C
ATOM   4709  CD1 LEU C 883      62.941  78.903 121.286  0.00  0.00           C
ATOM   4710  CD2 LEU C 883      64.256  78.237 123.401  0.00  0.00           C
ATOM   4711  N   LEU C 884      63.117  73.267 122.043  0.00  0.00           N
ATOM   4712  CA  LEU C 884      62.278  72.074 122.231  0.00  0.00           C
ATOM   4713  C   LEU C 884      63.030  71.074 123.118  0.00  0.00           C
ATOM   4714  O   LEU C 884      62.582  70.061 123.645  0.00  0.00           O
ATOM   4715  CB  LEU C 884      62.023  71.497 120.835  0.00  0.00           C
ATOM   4716  CG  LEU C 884      61.093  70.284 120.703  0.00  0.00           C
ATOM   4717  CD1 LEU C 884      59.677  70.722 120.330  0.00  0.00           C
ATOM   4718  CD2 LEU C 884      61.775  69.272 119.780  0.00  0.00           C
ATOM   4719  N   GLY C 885      64.341  71.235 123.277  0.00  0.00           N
ATOM   4720  CA  GLY C 885      65.116  70.626 124.371  0.00  0.00           C
ATOM   4721  C   GLY C 885      64.992  71.366 125.706  0.00  0.00           C
ATOM   4722  O   GLY C 885      64.617  70.735 126.690  0.00  0.00           O
ATOM   4723  N   ASN C 886      65.093  72.695 125.677  0.00  0.00           N
ATOM   4724  CA  ASN C 886      64.919  73.484 126.902  0.00  0.00           C
ATOM   4725  C   ASN C 886      63.547  73.300 127.563  0.00  0.00           C
ATOM   4726  O   ASN C 886      63.348  73.359 128.773  0.00  0.00           O
ATOM   4727  CB  ASN C 886      65.031  75.002 126.692  0.00  0.00           C
ATOM   4728  CG  ASN C 886      66.345  75.599 126.198  0.00  0.00           C
ATOM   4729  ND2 ASN C 886      66.416  76.928 126.179  0.00  0.00           N
ATOM   4730  OD1 ASN C 886      67.401  74.980 126.182  0.00  0.00           O
ATOM   4731  N   THR C 887      62.526  73.092 126.735  0.00  0.00           N
ATOM   4732  CA  THR C 887      61.135  73.046 127.205  0.00  0.00           C
ATOM   4733  C   THR C 887      60.906  71.864 128.153  0.00  0.00           C
ATOM   4734  O   THR C 887      60.228  72.086 129.152  0.00  0.00           O
ATOM   4735  CB  THR C 887      59.958  73.359 126.283  0.00  0.00           C
ATOM   4736  CG2 THR C 887      59.769  74.818 125.864  0.00  0.00           C
ATOM   4737  OG1 THR C 887      59.990  72.422 125.209  0.00  0.00           O
ATOM   4738  N   PRO C 888      61.517  70.708 127.921  0.00  0.00           N
ATOM   4739  CA  PRO C 888      61.439  69.665 128.957  0.00  0.00           C
ATOM   4740  C   PRO C 888      62.300  69.846 130.206  0.00  0.00           C
ATOM   4741  O   PRO C 888      61.739  69.718 131.297  0.00  0.00           O
ATOM   4742  CB  PRO C 888      61.629  68.339 128.226  0.00  0.00           C
ATOM   4743  CG  PRO C 888      61.101  68.654 126.824  0.00  0.00           C
ATOM   4744  CD  PRO C 888      61.682  70.058 126.615  0.00  0.00           C
ATOM   4745  N   LEU C 889      63.426  70.527 130.052  0.00  0.00           N
ATOM   4746  CA  LEU C 889      64.270  71.077 131.118  0.00  0.00           C
ATOM   4747  C   LEU C 889      63.668  72.078 132.101  0.00  0.00           C
ATOM   4748  O   LEU C 889      64.088  72.023 133.262  0.00  0.00           O
ATOM   4749  CB  LEU C 889      65.604  71.603 130.594  0.00  0.00           C
ATOM   4750  CG  LEU C 889      66.646  70.494 130.421  0.00  0.00           C
ATOM   4751  CD1 LEU C 889      67.879  70.919 129.639  0.00  0.00           C
ATOM   4752  CD2 LEU C 889      67.011  69.910 131.795  0.00  0.00           C
ATOM   4753  N   GLN C 890      62.774  72.892 131.546  0.00  0.00           N
ATOM   4754  CA  GLN C 890      61.951  73.674 132.491  0.00  0.00           C
ATOM   4755  C   GLN C 890      60.507  73.217 132.684  0.00  0.00           C
ATOM   4756  O   GLN C 890      59.922  73.808 133.600  0.00  0.00           O
ATOM   4757  CB  GLN C 890      62.122  75.141 132.091  0.00  0.00           C
ATOM   4758  CG  GLN C 890      61.505  75.486 130.729  0.00  0.00           C
ATOM   4759  CD  GLN C 890      61.866  76.891 130.250  0.00  0.00           C
ATOM   4760  NE2 GLN C 890      61.044  77.899 130.513  0.00  0.00           N
ATOM   4761  OE1 GLN C 890      62.987  77.109 129.788  0.00  0.00           O
ATOM   4762  N   ASP C 891      59.890  72.347 131.900  0.00  0.00           N
ATOM   4763  CA  ASP C 891      58.606  71.800 132.364  0.00  0.00           C
ATOM   4764  C   ASP C 891      58.617  70.626 133.341  0.00  0.00           C
ATOM   4765  O   ASP C 891      57.686  70.518 134.132  0.00  0.00           O
ATOM   4766  CB  ASP C 891      57.794  71.568 131.085  0.00  0.00           C
ATOM   4767  CG  ASP C 891      56.448  70.839 131.160  0.00  0.00           C
ATOM   4768  OD1 ASP C 891      56.518  69.599 131.328  0.00  0.00           O
ATOM   4769  OD2 ASP C 891      55.453  71.504 130.816  0.00  0.00           O
ATOM   4770  N   LYS C 892      59.620  69.758 133.257  0.00  0.00           N
ATOM   4771  CA  LYS C 892      59.851  68.622 134.165  0.00  0.00           C
ATOM   4772  C   LYS C 892      60.066  69.199 135.561  0.00  0.00           C
ATOM   4773  O   LYS C 892      60.882  70.065 135.875  0.00  0.00           O
ATOM   4774  CB  LYS C 892      61.055  67.849 133.619  0.00  0.00           C
ATOM   4775  CG  LYS C 892      61.203  66.380 134.049  0.00  0.00           C
ATOM   4776  CD  LYS C 892      62.639  65.858 133.982  0.00  0.00           C
ATOM   4777  CE  LYS C 892      63.636  66.736 134.747  0.00  0.00           C
ATOM   4778  NZ  LYS C 892      64.937  66.781 134.076  0.00  0.00           N
ATOM   4779  N   GLY C 893      59.300  68.531 136.415  0.00  0.00           N
ATOM   4780  CA  GLY C 893      59.143  68.921 137.823  0.00  0.00           C
ATOM   4781  C   GLY C 893      58.162  70.051 138.135  0.00  0.00           C
ATOM   4782  O   GLY C 893      58.107  70.589 139.242  0.00  0.00           O
ATOM   4783  N   ASN C 894      57.324  70.321 137.144  0.00  0.00           N
ATOM   4784  CA  ASN C 894      56.182  71.250 137.188  0.00  0.00           C
ATOM   4785  C   ASN C 894      56.473  72.749 137.298  0.00  0.00           C
ATOM   4786  O   ASN C 894      55.610  73.538 137.673  0.00  0.00           O
ATOM   4787  CB  ASN C 894      55.028  70.745 138.051  0.00  0.00           C
ATOM   4788  CG  ASN C 894      54.299  69.596 137.349  0.00  0.00           C
ATOM   4789  ND2 ASN C 894      54.489  68.357 137.797  0.00  0.00           N
ATOM   4790  OD1 ASN C 894      53.400  69.758 136.518  0.00  0.00           O
ATOM   4791  N   SER C 895      57.547  73.196 136.655  0.00  0.00           N
ATOM   4792  CA  SER C 895      58.277  74.471 136.766  0.00  0.00           C
ATOM   4793  C   SER C 895      57.745  75.539 135.809  0.00  0.00           C
ATOM   4794  O   SER C 895      58.480  76.128 135.025  0.00  0.00           O
ATOM   4795  CB  SER C 895      59.796  74.329 136.707  0.00  0.00           C
ATOM   4796  OG  SER C 895      60.179  73.443 137.753  0.00  0.00           O
ATOM   4797  N   THR C 896      56.529  76.001 136.116  0.00  0.00           N
ATOM   4798  CA  THR C 896      55.927  77.101 135.349  0.00  0.00           C
ATOM   4799  C   THR C 896      56.359  78.539 135.640  0.00  0.00           C
ATOM   4800  O   THR C 896      55.955  79.387 134.844  0.00  0.00           O
ATOM   4801  CB  THR C 896      54.408  77.153 135.439  0.00  0.00           C
ATOM   4802  CG2 THR C 896      53.661  76.243 134.465  0.00  0.00           C
ATOM   4803  OG1 THR C 896      54.085  76.845 136.801  0.00  0.00           O
ATOM   4804  N   HIS C 897      57.151  78.790 136.678  0.00  0.00           N
ATOM   4805  CA  HIS C 897      57.482  80.160 137.109  0.00  0.00           C
ATOM   4806  C   HIS C 897      58.517  80.917 136.274  0.00  0.00           C
ATOM   4807  O   HIS C 897      59.564  80.445 135.817  0.00  0.00           O
ATOM   4808  CB  HIS C 897      58.100  79.944 138.490  0.00  0.00           C
ATOM   4809  CG  HIS C 897      59.232  78.916 138.597  0.00  0.00           C
ATOM   4810  CD2 HIS C 897      60.465  79.365 138.394  0.00  0.00           C
ATOM   4811  ND1 HIS C 897      59.122  77.609 138.856  0.00  0.00           N
ATOM   4812  CE1 HIS C 897      60.379  77.208 138.798  0.00  0.00           C
ATOM   4813  NE2 HIS C 897      61.167  78.251 138.551  0.00  0.00           N
ATOM   4814  N   SER C 898      58.348  82.238 136.225  0.00  0.00           N
ATOM   4815  CA  SER C 898      59.465  83.157 135.999  0.00  0.00           C
ATOM   4816  C   SER C 898      60.197  83.450 137.317  0.00  0.00           C
ATOM   4817  O   SER C 898      60.231  82.566 138.173  0.00  0.00           O
ATOM   4818  CB  SER C 898      58.925  84.498 135.500  0.00  0.00           C
ATOM   4819  OG  SER C 898      57.981  85.142 136.366  0.00  0.00           O
ATOM   4820  N   ARG C 899      60.936  84.536 137.490  0.00  0.00           N
ATOM   4821  CA  ARG C 899      61.539  84.900 138.778  0.00  0.00           C
ATOM   4822  C   ARG C 899      60.672  85.274 139.985  0.00  0.00           C
ATOM   4823  O   ARG C 899      61.059  86.176 140.719  0.00  0.00           O
ATOM   4824  CB  ARG C 899      62.617  85.929 138.441  0.00  0.00           C
ATOM   4825  CG  ARG C 899      63.843  85.365 137.724  0.00  0.00           C
ATOM   4826  CD  ARG C 899      65.218  86.033 137.630  0.00  0.00           C
ATOM   4827  NE  ARG C 899      66.251  85.171 137.045  0.00  0.00           N
ATOM   4828  CZ  ARG C 899      66.963  84.169 137.582  0.00  0.00           C
ATOM   4829  NH1 ARG C 899      66.721  83.859 138.864  0.00  0.00           N
ATOM   4830  NH2 ARG C 899      68.039  83.677 136.965  0.00  0.00           N
ATOM   4831  N   ASN C 900      59.765  84.364 140.341  0.00  0.00           N
ATOM   4832  CA  ASN C 900      58.686  84.529 141.320  0.00  0.00           C
ATOM   4833  C   ASN C 900      58.067  85.933 141.291  0.00  0.00           C
ATOM   4834  O   ASN C 900      58.525  86.904 141.895  0.00  0.00           O
ATOM   4835  CB  ASN C 900      59.103  84.195 142.753  0.00  0.00           C
ATOM   4836  CG  ASN C 900      58.852  82.729 143.112  0.00  0.00           C
ATOM   4837  ND2 ASN C 900      57.970  82.502 144.074  0.00  0.00           N
ATOM   4838  OD1 ASN C 900      59.475  81.820 142.568  0.00  0.00           O
ATOM   4839  N   ASN C 901      56.936  85.858 140.612  0.00  0.00           N
ATOM   4840  CA  ASN C 901      55.925  86.926 140.585  0.00  0.00           C
ATOM   4841  C   ASN C 901      55.195  86.940 141.925  0.00  0.00           C
ATOM   4842  O   ASN C 901      55.479  86.174 142.850  0.00  0.00           O
ATOM   4843  CB  ASN C 901      54.913  86.716 139.446  0.00  0.00           C
ATOM   4844  CG  ASN C 901      55.495  87.022 138.064  0.00  0.00           C
ATOM   4845  ND2 ASN C 901      54.732  86.662 137.037  0.00  0.00           N
ATOM   4846  OD1 ASN C 901      56.530  87.653 137.840  0.00  0.00           O
ATOM   4847  N   SER C 902      54.333  87.957 141.978  0.00  0.00           N
ATOM   4848  CA  SER C 902      53.445  88.182 143.127  0.00  0.00           C
ATOM   4849  C   SER C 902      52.317  87.162 143.334  0.00  0.00           C
ATOM   4850  O   SER C 902      52.192  86.620 144.427  0.00  0.00           O
ATOM   4851  CB  SER C 902      52.805  89.556 142.928  0.00  0.00           C
ATOM   4852  OG  SER C 902      51.986  89.614 141.768  0.00  0.00           O
ATOM   4853  N   TYR C 903      51.843  86.738 142.157  0.00  0.00           N
ATOM   4854  CA  TYR C 903      50.894  85.634 141.974  0.00  0.00           C
ATOM   4855  C   TYR C 903      49.456  85.798 142.453  0.00  0.00           C
ATOM   4856  O   TYR C 903      49.108  86.019 143.612  0.00  0.00           O
ATOM   4857  CB  TYR C 903      51.444  84.303 142.493  0.00  0.00           C
ATOM   4858  CG  TYR C 903      52.640  83.749 141.716  0.00  0.00           C
ATOM   4859  CD1 TYR C 903      53.757  83.405 142.458  0.00  0.00           C
ATOM   4860  CD2 TYR C 903      52.589  83.680 140.327  0.00  0.00           C
ATOM   4861  CE1 TYR C 903      54.965  83.171 141.800  0.00  0.00           C
ATOM   4862  CE2 TYR C 903      53.776  83.306 139.719  0.00  0.00           C
ATOM   4863  CZ  TYR C 903      54.954  83.052 140.420  0.00  0.00           C
ATOM   4864  OH  TYR C 903      56.091  82.599 139.823  0.00  0.00           O
ATOM   4865  N   ALA C 904      48.583  85.509 141.485  0.00  0.00           N
ATOM   4866  CA  ALA C 904      47.161  85.191 141.687  0.00  0.00           C
ATOM   4867  C   ALA C 904      47.179  83.724 142.097  0.00  0.00           C
ATOM   4868  O   ALA C 904      47.632  82.796 141.423  0.00  0.00           O
ATOM   4869  CB  ALA C 904      46.544  85.567 140.335  0.00  0.00           C
ATOM   4870  N   VAL C 905      46.617  83.456 143.279  0.00  0.00           N
ATOM   4871  CA  VAL C 905      46.536  82.059 143.708  0.00  0.00           C
ATOM   4872  C   VAL C 905      45.270  81.199 143.634  0.00  0.00           C
ATOM   4873  O   VAL C 905      44.805  80.569 144.588  0.00  0.00           O
ATOM   4874  CB  VAL C 905      47.055  81.915 145.139  0.00  0.00           C
ATOM   4875  CG1 VAL C 905      48.576  82.053 145.188  0.00  0.00           C
ATOM   4876  CG2 VAL C 905      46.403  82.876 146.133  0.00  0.00           C
ATOM   4877  N   ILE C 906      44.780  81.215 142.404  0.00  0.00           N
ATOM   4878  CA  ILE C 906      43.584  80.461 141.989  0.00  0.00           C
ATOM   4879  C   ILE C 906      43.983  79.114 141.387  0.00  0.00           C
ATOM   4880  O   ILE C 906      45.140  78.705 141.450  0.00  0.00           O
ATOM   4881  CB  ILE C 906      42.830  81.290 140.943  0.00  0.00           C
ATOM   4882  CG1 ILE C 906      43.747  82.117 140.048  0.00  0.00           C
ATOM   4883  CG2 ILE C 906      41.907  82.203 141.747  0.00  0.00           C
ATOM   4884  CD  ILE C 906      43.188  82.292 138.637  0.00  0.00           C
ATOM   4885  N   ILE C 907      42.987  78.319 140.993  0.00  0.00           N
ATOM   4886  CA  ILE C 907      43.207  77.033 140.321  0.00  0.00           C
ATOM   4887  C   ILE C 907      43.996  76.928 139.012  0.00  0.00           C
ATOM   4888  O   ILE C 907      44.688  75.951 138.698  0.00  0.00           O
ATOM   4889  CB  ILE C 907      41.822  76.422 140.115  0.00  0.00           C
ATOM   4890  CG1 ILE C 907      41.870  74.911 139.945  0.00  0.00           C
ATOM   4891  CG2 ILE C 907      41.038  77.192 139.050  0.00  0.00           C
ATOM   4892  CD  ILE C 907      42.495  74.284 141.189  0.00  0.00           C
ATOM   4893  N   THR C 908      43.974  78.003 138.245  0.00  0.00           N
ATOM   4894  CA  THR C 908      44.735  78.129 136.994  0.00  0.00           C
ATOM   4895  C   THR C 908      46.012  78.980 137.038  0.00  0.00           C
ATOM   4896  O   THR C 908      46.020  80.044 137.651  0.00  0.00           O
ATOM   4897  CB  THR C 908      43.799  78.669 135.900  0.00  0.00           C
ATOM   4898  CG2 THR C 908      43.270  77.468 135.108  0.00  0.00           C
ATOM   4899  OG1 THR C 908      42.806  79.531 136.465  0.00  0.00           O
ATOM   4900  N   SER C 909      46.909  78.666 136.110  0.00  0.00           N
ATOM   4901  CA  SER C 909      48.195  79.365 135.955  0.00  0.00           C
ATOM   4902  C   SER C 909      48.832  78.942 134.628  0.00  0.00           C
ATOM   4903  O   SER C 909      48.742  77.780 134.236  0.00  0.00           O
ATOM   4904  CB  SER C 909      49.182  78.965 137.058  0.00  0.00           C
ATOM   4905  OG  SER C 909      50.398  79.694 136.903  0.00  0.00           O
ATOM   4906  N   THR C 910      49.249  79.933 133.841  0.00  0.00           N
ATOM   4907  CA  THR C 910      49.717  79.700 132.463  0.00  0.00           C
ATOM   4908  C   THR C 910      50.950  78.810 132.318  0.00  0.00           C
ATOM   4909  O   THR C 910      52.013  79.165 132.826  0.00  0.00           O
ATOM   4910  CB  THR C 910      49.907  80.913 131.555  0.00  0.00           C
ATOM   4911  CG2 THR C 910      48.562  81.541 131.201  0.00  0.00           C
ATOM   4912  OG1 THR C 910      50.755  81.891 132.178  0.00  0.00           O
ATOM   4913  N   SER C 911      50.762  77.707 131.606  0.00  0.00           N
ATOM   4914  CA  SER C 911      51.723  76.617 131.363  0.00  0.00           C
ATOM   4915  C   SER C 911      52.917  77.052 130.510  0.00  0.00           C
ATOM   4916  O   SER C 911      53.094  76.753 129.332  0.00  0.00           O
ATOM   4917  CB  SER C 911      51.153  75.308 130.811  0.00  0.00           C
ATOM   4918  OG  SER C 911      50.139  74.802 131.685  0.00  0.00           O
ATOM   4919  N   SER C 912      53.684  77.960 131.114  0.00  0.00           N
ATOM   4920  CA  SER C 912      54.918  78.547 130.580  0.00  0.00           C
ATOM   4921  C   SER C 912      54.724  79.240 129.225  0.00  0.00           C
ATOM   4922  O   SER C 912      55.452  78.988 128.277  0.00  0.00           O
ATOM   4923  CB  SER C 912      56.131  77.618 130.616  0.00  0.00           C
ATOM   4924  OG  SER C 912      56.389  77.265 131.978  0.00  0.00           O
ATOM   4925  N   TYR C 913      53.761  80.146 129.069  0.00  0.00           N
ATOM   4926  CA  TYR C 913      53.325  80.661 127.766  0.00  0.00           C
ATOM   4927  C   TYR C 913      54.418  81.116 126.793  0.00  0.00           C
ATOM   4928  O   TYR C 913      54.565  80.668 125.656  0.00  0.00           O
ATOM   4929  CB  TYR C 913      52.283  81.761 127.959  0.00  0.00           C
ATOM   4930  CG  TYR C 913      52.714  83.151 128.460  0.00  0.00           C
ATOM   4931  CD1 TYR C 913      53.261  84.010 127.514  0.00  0.00           C
ATOM   4932  CD2 TYR C 913      52.828  83.549 129.777  0.00  0.00           C
ATOM   4933  CE1 TYR C 913      53.801  85.248 127.826  0.00  0.00           C
ATOM   4934  CE2 TYR C 913      53.497  84.696 130.179  0.00  0.00           C
ATOM   4935  CZ  TYR C 913      53.983  85.526 129.174  0.00  0.00           C
ATOM   4936  OH  TYR C 913      55.069  86.289 129.419  0.00  0.00           O
ATOM   4937  N   TYR C 914      55.434  81.792 127.338  0.00  0.00           N
ATOM   4938  CA  TYR C 914      56.578  82.298 126.565  0.00  0.00           C
ATOM   4939  C   TYR C 914      57.590  81.306 125.991  0.00  0.00           C
ATOM   4940  O   TYR C 914      58.263  81.685 125.029  0.00  0.00           O
ATOM   4941  CB  TYR C 914      57.366  83.297 127.398  0.00  0.00           C
ATOM   4942  CG  TYR C 914      57.652  82.804 128.821  0.00  0.00           C
ATOM   4943  CD1 TYR C 914      56.855  83.248 129.869  0.00  0.00           C
ATOM   4944  CD2 TYR C 914      58.554  81.800 129.158  0.00  0.00           C
ATOM   4945  CE1 TYR C 914      56.901  82.625 131.113  0.00  0.00           C
ATOM   4946  CE2 TYR C 914      58.639  81.187 130.402  0.00  0.00           C
ATOM   4947  CZ  TYR C 914      57.823  81.640 131.429  0.00  0.00           C
ATOM   4948  OH  TYR C 914      57.808  80.978 132.614  0.00  0.00           O
ATOM   4949  N   VAL C 915      57.610  80.069 126.469  0.00  0.00           N
ATOM   4950  CA  VAL C 915      58.422  78.999 125.866  0.00  0.00           C
ATOM   4951  C   VAL C 915      57.764  78.067 124.842  0.00  0.00           C
ATOM   4952  O   VAL C 915      58.418  77.248 124.188  0.00  0.00           O
ATOM   4953  CB  VAL C 915      59.386  78.237 126.771  0.00  0.00           C
ATOM   4954  CG1 VAL C 915      60.633  79.109 126.955  0.00  0.00           C
ATOM   4955  CG2 VAL C 915      58.703  77.861 128.084  0.00  0.00           C
ATOM   4956  N   PHE C 916      56.434  78.057 124.793  0.00  0.00           N
ATOM   4957  CA  PHE C 916      55.509  77.428 123.837  0.00  0.00           C
ATOM   4958  C   PHE C 916      55.158  78.524 122.830  0.00  0.00           C
ATOM   4959  O   PHE C 916      54.915  78.179 121.672  0.00  0.00           O
ATOM   4960  CB  PHE C 916      54.284  76.792 124.491  0.00  0.00           C
ATOM   4961  CG  PHE C 916      54.645  75.645 125.439  0.00  0.00           C
ATOM   4962  CD1 PHE C 916      55.066  74.438 124.877  0.00  0.00           C
ATOM   4963  CD2 PHE C 916      54.917  75.862 126.777  0.00  0.00           C
ATOM   4964  CE1 PHE C 916      55.840  73.608 125.682  0.00  0.00           C
ATOM   4965  CE2 PHE C 916      55.630  74.962 127.563  0.00  0.00           C
ATOM   4966  CZ  PHE C 916      56.131  73.784 127.031  0.00  0.00           C
ATOM   4967  N   TYR C 917      54.918  79.759 123.232  0.00  0.00           N
ATOM   4968  CA  TYR C 917      55.136  80.881 122.304  0.00  0.00           C
ATOM   4969  C   TYR C 917      56.648  81.099 122.233  0.00  0.00           C
ATOM   4970  O   TYR C 917      57.361  80.166 122.609  0.00  0.00           O
ATOM   4971  CB  TYR C 917      54.175  82.001 122.687  0.00  0.00           C
ATOM   4972  CG  TYR C 917      54.304  83.194 121.739  0.00  0.00           C
ATOM   4973  CD1 TYR C 917      54.854  84.403 122.151  0.00  0.00           C
ATOM   4974  CD2 TYR C 917      53.943  83.058 120.410  0.00  0.00           C
ATOM   4975  CE1 TYR C 917      54.962  85.486 121.294  0.00  0.00           C
ATOM   4976  CE2 TYR C 917      54.042  84.142 119.543  0.00  0.00           C
ATOM   4977  CZ  TYR C 917      54.641  85.320 119.945  0.00  0.00           C
ATOM   4978  OH  TYR C 917      55.008  86.201 118.969  0.00  0.00           O
ATOM   4979  N   ILE C 918      57.076  82.141 121.516  0.00  0.00           N
ATOM   4980  CA  ILE C 918      58.316  82.166 120.735  0.00  0.00           C
ATOM   4981  C   ILE C 918      58.457  81.018 119.733  0.00  0.00           C
ATOM   4982  O   ILE C 918      58.640  81.349 118.561  0.00  0.00           O
ATOM   4983  CB  ILE C 918      59.508  82.373 121.674  0.00  0.00           C
ATOM   4984  CG1 ILE C 918      59.399  83.699 122.415  0.00  0.00           C
ATOM   4985  CG2 ILE C 918      60.917  82.178 121.105  0.00  0.00           C
ATOM   4986  CD  ILE C 918      60.510  83.867 123.454  0.00  0.00           C
ATOM   4987  N   TYR C 919      58.048  79.793 120.021  0.00  0.00           N
ATOM   4988  CA  TYR C 919      57.958  78.608 119.159  0.00  0.00           C
ATOM   4989  C   TYR C 919      57.001  78.958 118.017  0.00  0.00           C
ATOM   4990  O   TYR C 919      57.532  79.107 116.916  0.00  0.00           O
ATOM   4991  CB  TYR C 919      57.439  77.418 119.977  0.00  0.00           C
ATOM   4992  CG  TYR C 919      58.039  76.110 119.465  0.00  0.00           C
ATOM   4993  CD1 TYR C 919      59.205  75.614 120.028  0.00  0.00           C
ATOM   4994  CD2 TYR C 919      57.424  75.467 118.399  0.00  0.00           C
ATOM   4995  CE1 TYR C 919      59.877  74.535 119.455  0.00  0.00           C
ATOM   4996  CE2 TYR C 919      58.055  74.359 117.837  0.00  0.00           C
ATOM   4997  CZ  TYR C 919      59.272  73.943 118.349  0.00  0.00           C
ATOM   4998  OH  TYR C 919      59.974  72.894 117.846  0.00  0.00           O
ATOM   4999  N   VAL C 920      55.795  79.420 118.334  0.00  0.00           N
ATOM   5000  CA  VAL C 920      54.959  80.000 117.270  0.00  0.00           C
ATOM   5001  C   VAL C 920      55.499  81.231 116.542  0.00  0.00           C
ATOM   5002  O   VAL C 920      55.719  81.221 115.332  0.00  0.00           O
ATOM   5003  CB  VAL C 920      53.622  80.384 117.908  0.00  0.00           C
ATOM   5004  CG1 VAL C 920      52.728  81.135 116.923  0.00  0.00           C
ATOM   5005  CG2 VAL C 920      52.842  79.123 118.296  0.00  0.00           C
ATOM   5006  N   GLY C 921      56.136  82.150 117.266  0.00  0.00           N
ATOM   5007  CA  GLY C 921      56.785  83.352 116.748  0.00  0.00           C
ATOM   5008  C   GLY C 921      58.014  83.216 115.848  0.00  0.00           C
ATOM   5009  O   GLY C 921      58.300  83.978 114.923  0.00  0.00           O
ATOM   5010  N   VAL C 922      58.816  82.192 116.155  0.00  0.00           N
ATOM   5011  CA  VAL C 922      59.862  81.678 115.268  0.00  0.00           C
ATOM   5012  C   VAL C 922      59.196  80.886 114.134  0.00  0.00           C
ATOM   5013  O   VAL C 922      59.488  81.196 112.982  0.00  0.00           O
ATOM   5014  CB  VAL C 922      60.936  80.864 115.994  0.00  0.00           C
ATOM   5015  CG1 VAL C 922      61.990  80.111 115.188  0.00  0.00           C
ATOM   5016  CG2 VAL C 922      61.553  81.677 117.128  0.00  0.00           C
ATOM   5017  N   ALA C 923      58.309  79.955 114.460  0.00  0.00           N
ATOM   5018  CA  ALA C 923      57.742  79.092 113.406  0.00  0.00           C
ATOM   5019  C   ALA C 923      57.068  79.830 112.251  0.00  0.00           C
ATOM   5020  O   ALA C 923      57.274  79.411 111.113  0.00  0.00           O
ATOM   5021  CB  ALA C 923      56.863  77.942 113.903  0.00  0.00           C
ATOM   5022  N   ASP C 924      56.316  80.888 112.544  0.00  0.00           N
ATOM   5023  CA  ASP C 924      55.632  81.717 111.548  0.00  0.00           C
ATOM   5024  C   ASP C 924      56.550  82.715 110.842  0.00  0.00           C
ATOM   5025  O   ASP C 924      56.670  82.636 109.622  0.00  0.00           O
ATOM   5026  CB  ASP C 924      54.428  82.391 112.224  0.00  0.00           C
ATOM   5027  CG  ASP C 924      54.644  83.178 113.519  0.00  0.00           C
ATOM   5028  OD1 ASP C 924      55.372  84.181 113.342  0.00  0.00           O
ATOM   5029  OD2 ASP C 924      53.903  83.010 114.520  0.00  0.00           O
ATOM   5030  N   THR C 925      57.475  83.323 111.578  0.00  0.00           N
ATOM   5031  CA  THR C 925      58.462  84.211 110.952  0.00  0.00           C
ATOM   5032  C   THR C 925      59.437  83.527 109.986  0.00  0.00           C
ATOM   5033  O   THR C 925      59.731  84.037 108.903  0.00  0.00           O
ATOM   5034  CB  THR C 925      59.091  85.312 111.814  0.00  0.00           C
ATOM   5035  CG2 THR C 925      58.109  86.353 112.348  0.00  0.00           C
ATOM   5036  OG1 THR C 925      59.636  84.645 112.959  0.00  0.00           O
ATOM   5037  N   LEU C 926      59.807  82.286 110.304  0.00  0.00           N
ATOM   5038  CA  LEU C 926      60.730  81.384 109.610  0.00  0.00           C
ATOM   5039  C   LEU C 926      60.095  80.831 108.334  0.00  0.00           C
ATOM   5040  O   LEU C 926      60.655  80.779 107.244  0.00  0.00           O
ATOM   5041  CB  LEU C 926      60.881  80.219 110.588  0.00  0.00           C
ATOM   5042  CG  LEU C 926      62.003  79.209 110.344  0.00  0.00           C
ATOM   5043  CD1 LEU C 926      62.447  78.484 111.619  0.00  0.00           C
ATOM   5044  CD2 LEU C 926      61.765  78.203 109.221  0.00  0.00           C
ATOM   5045  N   LEU C 927      58.803  80.521 108.326  0.00  0.00           N
ATOM   5046  CA  LEU C 927      58.009  80.049 107.179  0.00  0.00           C
ATOM   5047  C   LEU C 927      57.448  81.188 106.312  0.00  0.00           C
ATOM   5048  O   LEU C 927      57.055  80.864 105.194  0.00  0.00           O
ATOM   5049  CB  LEU C 927      57.130  78.879 107.617  0.00  0.00           C
ATOM   5050  CG  LEU C 927      58.011  77.684 107.945  0.00  0.00           C
ATOM   5051  CD1 LEU C 927      57.432  76.595 108.852  0.00  0.00           C
ATOM   5052  CD2 LEU C 927      58.535  77.022 106.669  0.00  0.00           C
ATOM   5053  N   ALA C 928      57.097  82.285 106.964  0.00  0.00           N
ATOM   5054  CA  ALA C 928      57.027  83.612 106.326  0.00  0.00           C
ATOM   5055  C   ALA C 928      58.290  83.957 105.533  0.00  0.00           C
ATOM   5056  O   ALA C 928      58.230  84.029 104.313  0.00  0.00           O
ATOM   5057  CB  ALA C 928      56.766  84.701 107.369  0.00  0.00           C
ATOM   5058  N   MET C 929      59.449  83.812 106.164  0.00  0.00           N
ATOM   5059  CA  MET C 929      60.749  83.917 105.493  0.00  0.00           C
ATOM   5060  C   MET C 929      60.911  82.898 104.350  0.00  0.00           C
ATOM   5061  O   MET C 929      61.494  83.227 103.318  0.00  0.00           O
ATOM   5062  CB  MET C 929      61.940  83.974 106.453  0.00  0.00           C
[truncated: 302,812 more chars]
